# Supplementary material for: Prenatal Alcohol Exposure Impairs the Placenta–Cortex Transcriptomic Signature, Leading to Dysregulation of Angiogenic Pathways
Source: Int J Mol Sci. 2023 Aug 30;24(17):13484. doi: 10.3390/ijms241713484 (PMC10488081; doi:10.3390/ijms241713484)
Supplement: Supplementary file 1 [file ijms-24-13484-s001.zip › Supplementary Table S12.xlsx]

## Sheet: 5836 commun up EtOHetCT
Supplementary table 12:
List of the 5836 entities present simultaneously among the 6238 Up ³2´ control and the 6584 Up ³2´ ethanol. - Columns B to I represent the microarray signals for cortex and placenta, under ethanol treatment (4 replicates) - Columns J to Q represent the microarray signals for cortex and placenta, under control condition (4 replicates) - Columns R to Y represent the ratio cortex/placenta for each m…
	Raw signals of the 5836 genes from the "common UP" group under ethanol treatment								Raw signals of the 5836 genes from the "common UP" group under control condition								Cortex EtOH / Placenta EtOH				Cortex CT / Placenta CT				Inter-organ effect of alcohol
ProbeName	Cor-EOH1-lame1bis-US84603591_252665519606_S01_GE1_105_Dec08_1_1,txt:gProcessedSignal(raw)	Cor-EOH2-lame2-US84603591_252665519413_S01_GE1_105_Dec08_1_3,txt:gProcessedSignal(raw)	Cor-EOH3-lame3-US84603591_252665519414_S01_GE1_105_Dec08_1_2,txt:gProcessedSignal(raw)	Cor-EOH4-lame4-US84603591_252665519415_S01_GE1_105_Dec08_1_1,txt:gProcessedSignal(raw)	Pl-EOH1-lame1bis-US84603591_252665519606_S01_GE1_105_Dec08_1_3,txt:gProcessedSignal(raw)	Pl-EOH2-lame2-US84603591_252665519413_S01_GE1_105_Dec08_1_1,txt:gProcessedSignal(raw)	Pl-EOH3-lame3-US84603591_252665519414_S01_GE1_105_Dec08_1_4,txt:gProcessedSignal(raw)	Pl-EOH4-lame4-US84603591_252665519415_S01_GE1_105_Dec08_1_3,txt:gProcessedSignal(raw)	Cor-CT1-lame1bis-US84603591_252665519606_S01_GE1_105_Dec08_1_2.txt:gProcessedSignal(raw)	Cor-CT2-lame2-US84603591_252665519413_S01_GE1_105_Dec08_1_2.txt:gProcessedSignal(raw)	Cor-CT3-lame3-US84603591_252665519414_S01_GE1_105_Dec08_1_1.txt:gProcessedSignal(raw)	Cor-CT4-lame4-US84603591_252665519415_S01_GE1_105_Dec08_1_4.txt:gProcessedSignal(raw)	Pl-CT1-lame1bis-US84603591_252665519606_S01_GE1_105_Dec08_1_4.txt:gProcessedSignal(raw)	Pl-CT2-lame2-US84603591_252665519413_S01_GE1_105_Dec08_1_4.txt:gProcessedSignal(raw)	Pl-CT3-lame3-US84603591_252665519414_S01_GE1_105_Dec08_1_3.txt:gProcessedSignal(raw)	Pl-CT4-lame4-US84603591_252665519415_S01_GE1_105_Dec08_1_2.txt:gProcessedSignal(raw)	Cor EtOH/PL EtOH lame1	Cor EtOH/PL EtOH lame2	Cor EtOH/PL EtOH lame3	Cor EtOH/PL EtOH lame4	Cor CT/PL CT lame1	Cor CT/PL CT lame2	Cor CT/PL CT lame3	Cor CT/PL CT lame4	EtOH/CT (%) lame 1	EtOH/CT (%) lame 2	EtOH/CT (%) lame 3	EtOH/CT (%) lame 4	Score +40% 3/4	Score -40% 3/4	GeneSymbol	Description	Sequence	UniGeneID	RefSeqAccession	Go	GeneName
A_51_P119031	1785.88	2138.7	2442.97	2085.91	670.185	658.361	421.286	949.706	1929.22	2130.55	2332.3	1704.81	708.035	626.38	510.891	980.907	2.66476	3.24852	5.79884	2.19637	2.72476	3.40137	4.56515	1.738	0.977979	0.955063	1.27024	1.26374	0	0	Naa30	Mus musculus N(alpha)-acetyltransferase 30, NatC catalytic subunit (Naa30), mRNA [NM_027492]	GTCATCACATATGAGTTGAGTATCTATGAACCATCACGTGTATCTCAAAAATATTGGACT	Mm,275688	NM_027492	GO:0031417|GO:0005737|GO:0017196|GO:0016746|GO:0008080|GO:0004596|GO:0005634|GO:0005844|GO:0016740|GO:0006474|GO:0005829	N(alpha)-acetyltransferase 30, NatC catalytic subunit
A_51_P309854	837.376	841.689	1329.5	1015.69	13.669	5.12062	5.38661	8.60014	786.308	1166.85	1346.74	510.063	11.1251	4.95968	7.13741	16.1798	61.2611	164.373	246.816	118.102	70.6788	235.267	188.687	31.5246	0.866754	0.698663	1.30807	3.74633	1	0	Kcnn2	Mus musculus potassium intermediate/small conductance calcium-activated channel, subfamily N, member 2 (Kcnn2), transcript variant 2, mRNA [NM_080465]	CTATGGTTCTAATCAGCGTTATCCGGGTTCTGATGTCAGAATCTTGGGAACCTGAACACT	Mm,458654	NM_080465	GO:0005515|GO:0005516|GO:0030018|GO:0005886|GO:0030315|GO:0005790|GO:0016286|GO:0042383|GO:0048168|GO:0043197|GO:0016020|GO:0043025|GO:0006810|GO:0016021|GO:0005216|GO:0006813|GO:0015269|GO:0071805|GO:0006811	potassium intermediate/small conductance calcium-activated channel, subfamily N, member 2
A_55_P1957209	78.7214	61.1689	87.0714	63.3229	4.44051	16.522	4.20064	2.51408	103.872	70.7902	60.2198	26.8629	4.17924	9.3589	4.12498	3.76724	17.728	3.70228	20.7281	25.1873	24.8541	7.56395	14.5988	7.13066	0.713281	0.489464	1.41985	3.53225	2	1	4932443I19Rik	Mus musculus RIKEN cDNA 4932443I19 gene (4932443I19Rik), mRNA [NM_001101519]	CACCAGATGACATAGCACAGCTATTTATTGTGTTTCTTGGACTGATAACCAAAAACAAAA	Mm,252143	NM_001101519	GO:0008150|GO:0003674|GO:0005575	RIKEN cDNA 4932443I19 gene
A_52_P546635	2227.18	3391.82	3550.98	3464.87	374.03	277.876	124.926	396.308	2099.21	3542.68	3349.5	1572.29	405.853	190.346	156.27	431.872	5.95454	12.2062	28.4246	8.74287	5.17233	18.6118	21.4341	3.64064	1.15123	0.655832	1.32614	2.40146	1	0	Zeb1	Mus musculus zinc finger E-box binding homeobox 1 (Zeb1), mRNA [NM_011546]	TTTTAATAGGAAACTCTTACACTTTGACACTCACTGTGTGCGACTCATAGCATGCCGCTC	Mm,3929	NM_011546	GO:0005515|GO:0007389|GO:0003700|GO:0008285|GO:0010464|GO:0051216|GO:0033081|GO:0048704|GO:0005634|GO:0048752|GO:0048513|GO:0048598|GO:0048596|GO:0046872|GO:0030154|GO:0005829|GO:0003690|GO:0071230|GO:0030857|GO:0045944|GO:0090103|GO:0017015|GO:0005667|GO:0006355|GO:0051150|GO:0070888|GO:0000122|GO:0003676|GO:0007417|GO:0003677|GO:0001227|GO:0006351|GO:0007399|GO:0043565|GO:0045666|GO:0003682|GO:…	zinc finger E-box binding homeobox 1
A_55_P1961168	6219.66	4323.97	2283.52	4795.87	1861.24	1568.78	531.264	792.456	6786.45	4917.54	5999.37	2134.38	1669.35	982.261	793.428	1265.43	3.34167	2.75627	4.29827	6.05191	4.06533	5.00635	7.56133	1.68669	0.821993	0.550555	0.568454	3.58804	1	2		predicted gene 11556 [Source:MGI Symbol;Acc:MGI:3651824] [ENSMUST00000120751]	AAGAGGCAGATCAGATTCTGGTTTGATGGGCAACCTATCAATGAAACAGACTCACTTGGC
A_51_P365859	110.084	75.0543	60.2834	76.1826	4.58506	6.50554	5.61876	6.76186	91.7745	61.2809	58.2004	40.5137	5.24642	2.43831	5.90002	3.88272	24.0093	11.537	10.7289	11.2665	17.4928	25.1325	9.86443	10.4344	1.37253	0.459046	1.08764	1.07975	0	1	Sowaha	Mus musculus sosondowah ankyrin repeat domain family member A (Sowaha), mRNA [NM_183173]	AAAGAACGAGACGTTTTGGTAAATACTTTTAAACTACTCCGGAACATGTGTTCATCACTA	Mm,145208	NM_183173	GO:0008150|GO:0003674|GO:0005575	sosondowah ankyrin repeat domain family member A
A_51_P483658	2550.42	1625.77	1954.14	2198.92	1097.69	467.475	372.379	591.933	2460.24	1885.62	1540.8	1441.63	1123.19	336.432	304.723	594.268	2.32345	3.47776	5.24773	3.71482	2.19041	5.60477	5.05639	2.4259	1.06074	0.620501	1.03784	1.53132	1	0	Trim3	Mus musculus tripartite motif-containing 3 (Trim3), transcript variant 2, mRNA [NM_018880]	TGGGGCCAGAACAGCCTCTTACTTCAGAAGTCCCTCTGGTTGTCTCCCTACCACCCTATA	Mm,29290	NM_018880	GO:0005622|GO:0005515|GO:0005737|GO:0004842|GO:0016567|GO:0005794|GO:0006810|GO:0008270|GO:0042995|GO:0015031|GO:0046872|GO:0005768	tripartite motif-containing 3
A_55_P2114201	56.8483	71.9166	103.441	65.021	20.5717	21.409	19.8144	14.6428	65.9519	84.6846	96.7427	41.4795	22.5673	15.0835	19.8957	22.5313	2.76343	3.35918	5.22049	4.44046	2.92245	5.61438	4.86248	1.84097	0.945584	0.598317	1.07363	2.41202	1	1	G2e3	Mus musculus G2/M-phase specific E3 ubiquitin ligase (G2e3), transcript variant 2, mRNA [NM_001167963]	CGCGCCATAACTGCTATTTATTATTACTAAGATTGTTGTATGATTGGTAAGATCTCACCA	Mm,253264	NM_001167963	GO:0000209|GO:0005737|GO:0004842|GO:0001824|GO:0006915|GO:0007275|GO:0005634|GO:2001243|GO:0046872|GO:0016740	G2/M-phase specific E3 ubiquitin ligase
A_55_P2003393	1734.56	694.926	655.984	1032.41	135.756	88.0533	74.2982	107.083	1321.99	521.622	484.379	593.493	106.518	80.2677	48.2877	99.9049	12.777	7.8921	8.82907	9.64126	12.4109	6.49853	10.0311	5.94058	1.0295	1.21444	0.880169	1.62295	1	0	Gm10605		GGAGTTGCCAGTGTATTATGTCCAGTAGGTATTTCAATAAATGTCTGTCTGTTTGATGCT	Mm,427997			predicted gene 10605
A_55_P1975140	225.36	230.468	211.006	240.438	14.6541	31.6985	20.5935	15.6524	189.474	225.463	234.355	110.85	11.1301	33.3522	18.1398	17.3912	15.3786	7.27061	10.2462	15.3611	17.0236	6.76007	12.9194	6.37392	0.903368	1.07552	0.793088	2.40999	1	0	Acvr1c	Mus musculus activin A receptor, type IC (Acvr1c), transcript variant 1, mRNA [NM_001111030]	CATAATTGTATGAAAATAGTAACCTGATCGCAATGTCTGAAGAGTTTCAAATCGGCGTTT	Mm,77751	NM_001111030	GO:0016361|GO:0007368|GO:0030262|GO:0005886|GO:0001834|GO:0019915|GO:0046332|GO:0002021|GO:0046872|GO:0030154|GO:0005737|GO:0004702|GO:0000166|GO:0019838|GO:0048185|GO:0016301|GO:0007178|GO:0046676|GO:0032868|GO:0043065|GO:0009986|GO:0006915|GO:0042981|GO:0005524|GO:0001701|GO:0009749|GO:0043280|GO:0016310|GO:0004672|GO:0007181|GO:0016020|GO:0070700|GO:0004674|GO:0048179|GO:0004675|GO:0038092|GO:…	activin A receptor, type IC
A_51_P399853	2390.44	2407.6	2246.28	2666.22	178.518	85.1206	26.5113	130.274	2291.9	2594.09	2414.18	1233.89	101.374	42.0389	22.0544	105.761	13.3905	28.2846	84.7294	20.4662	22.6084	61.7067	109.464	11.6668	0.592278	0.458371	0.774036	1.75423	1	2	Zfp704	Mus musculus zinc finger protein 704 (Zfp704), mRNA [NM_133218]	GATGTTCACACACATGAATTTAGATGCACTTGTAACTGGTTAATTACCATGAAGTAAGTC	Mm,212908	NM_133218	GO:0006357|GO:0005634|GO:0003676|GO:0001158|GO:0046872	zinc finger protein 704
A_51_P114843	1338.65	627.931	559.54	544.574	66.5809	5.15201	3.61682	6.64913	1161.63	696.412	619.234	307.597	53.1802	2.38628	2.43866	5.52574	20.1056	121.881	154.705	81.9016	21.8432	291.84	253.923	55.6662	0.92045	0.417629	0.609258	1.4713	1	1	H1fx	Mus musculus H1 histone family, member X (H1fx), mRNA [NM_198622]	CACCTACCTCAAGTACTCTATCCGGGCGCTGGTGCAGAACGATACGCTACTGCAGGTGAA	Mm,33796	NM_198622	GO:0005515|GO:0045296|GO:0003723|GO:0005730|GO:0005634	H1 histone family, member X
A_55_P2102540	343.002	179.007	109.587	170.625	126.717	27.2098	28.5216	33.8135	347.745	246.137	154.106	81.7831	112.298	34.1032	26.1464	40.9724	2.70683	6.57876	3.84223	5.04606	3.09662	7.21742	5.89396	1.99605	0.874122	0.911512	0.651893	2.52802	1	0	Olfml3	Mus musculus olfactomedin-like 3 (Olfml3), mRNA [NM_133859]	TTAGACGGCACCCAGAACGACACGGCTTTTGTCTTCCCAAGGCTGCGTGACTTCACCCTT	Mm,211535	NM_133859	GO:0008150|GO:0003674	olfactomedin-like 3
A_51_P474422	7546.68	6619.42	5606.45	5167.17	2061.98	1570.55	1287.53	1174.53	7566.47	7071.07	6496.63	4850.66	1567.09	1404.74	1321.1	1513.97	3.65992	4.21472	4.35441	4.39937	4.82836	5.03373	4.91758	3.20395	0.758005	0.837295	0.885478	1.37311	0	0	Ift27	Mus musculus intraflagellar transport 27 (Ift27), mRNA [NM_025931]	TTTTCAGGAGACAGAAGACGGGATCACCTGGGATTTCTCAGTATCCACCATGGTTTTCAA	Mm,30191	NM_025931	GO:0005515|GO:0005813|GO:0060122|GO:0005794|GO:0097225|GO:0003924|GO:0097228|GO:0042995|GO:0005525|GO:0015031|GO:0006886|GO:0007224|GO:0005929|GO:0042073|GO:0000166|GO:0090102|GO:0006810|GO:0030992|GO:0005768	intraflagellar transport 27
A_51_P422369	180.505	131.519	140.644	146.389	99.4393	25.5302	20.7133	30.1825	346.966	157.252	114.023	67.5632	70.5214	18.2417	22.1262	22.4269	1.81523	5.15149	6.79	4.85012	4.92002	8.62044	5.1533	3.0126	0.368949	0.59759	1.3176	1.60995	1	2	Odf3b	Mus musculus outer dense fiber of sperm tails 3B (Odf3b), mRNA [NM_001013022]	ACTCAGACTACCTAGCCCCCATGATACAGTACCACGTGGACGACTGATGCCTGCAAGCAC	Mm,247273	NM_001013022	GO:0008150|GO:0003674|GO:0005575	outer dense fiber of sperm tails 3B
A_55_P1960108	402.617	530.399	528.916	851.038	3.53925	2.25956	2.26658	2.66766	561.214	343.431	391.942	148.88	4.23602	2.48124	2.48632	2.62525	113.758	234.736	233.354	319.02	132.486	138.411	157.639	56.7108	0.858637	1.69593	1.4803	5.62538	3	0		XM_324763 predicted protein {Neurospora crassa} (exp=-1; wgp=0; cg=0), partial (5%) [TC1605611]	CTTCTTTTGCTTGAACTGCTTTAGAATTGACTTTTGAGCTACACAGTCATTCTGGATTTT
A_55_P2052924	96061.5	32455.5	20370.6	36859	11963.8	6762.39	4418.01	5592.42	90409.8	37751.2	36581.9	23230.2	10473.8	6132.68	5785.73	5349.44	8.02936	4.7994	4.61081	6.59089	8.63203	6.15574	6.32278	4.34255	0.930181	0.779664	0.729238	1.51775	1	0	Selenow	Mus musculus selenoprotein W (Selenow), mRNA [NM_009156]	AAGAAGACAGGCAGCCATGTTTCCAGGTGTTCCCGGTTGAATAAAGTTTGGATGAGGTAA	Mm,42829	NM_009156	GO:0005737|GO:0016209|GO:0005886|GO:0016491|GO:0055114	selenoprotein W
A_55_P2026291	15461.5	14698.7	16783.6	13431.5	2923.56	2325.16	2378.03	2228.53	18648.9	17076.6	15917.7	14276.5	2972.95	2336.74	2350.57	3199.68	5.28858	6.3216	7.05776	6.02706	6.27287	7.30785	6.77184	4.46185	0.843089	0.865043	1.04222	1.3508	0	0	Smarce1	Mus musculus SWI/SNF related, matrix associated, actin dependent regulator of chromatin, subfamily e, member 1 (Smarce1), mRNA [NM_020618]	GTCTTAGAGACTAGAAACAAGATAGTTTGTAGTGTGTGCTCCCTAAAATCTAGAATAGAT	Mm,379086	NM_020618	GO:0005515|GO:0016922|GO:0071565|GO:0000790|GO:0008080|GO:0043044|GO:0003723|GO:0031492|GO:0005634|GO:0006337|GO:0000978|GO:0071564|GO:0003677|GO:0007399|GO:0043234|GO:0047485|GO:0016514|GO:0017053|GO:0000980|GO:0005654|GO:0006338|GO:0045892|GO:0016569|GO:0022008	SWI/SNF related, matrix associated, actin dependent regulator of chromatin, subfamily e, member 1
A_52_P302587	723.004	614.332	620.318	681.794	40.3863	35.4743	25.3039	40.2872	605.617	709.918	675.017	366.505	49.7323	28.4359	30.8957	40.6375	17.9022	17.3177	24.5147	16.9233	12.1775	24.9655	21.8483	9.01888	1.4701	0.693663	1.12204	1.87644	2	0	Chn2	Mus musculus chimerin 2 (Chn2), transcript variant 1, mRNA [NM_023543]	TGCCGCATTTCCATATGGATGAATCATGAACCTTGAAGGATCATTGTTGAATCTTGTTCC	Mm,321147	NM_023543	GO:0035556|GO:0007165|GO:0005737|GO:0016020|GO:0045202|GO:0046872|GO:0043087|GO:0005096	chimerin 2
A_55_P1965989	1593.3	1670.2	1623.93	1745.41	164.737	112.676	58.0971	135.892	1807.58	1589.81	1876.79	1201.51	147.488	112.244	82.1633	140.97	9.67181	14.823	27.952	12.8441	12.2557	14.1639	22.8422	8.52317	0.789166	1.04653	1.2237	1.50696	1	0	Zfp329	Mus musculus zinc finger protein 329 (Zfp329), mRNA [NM_026046]	AGCTATAGATGATTTGTAGGCAAATGTGTGTGGATGTGTCCAATAAAGTTTTACATATGG	Mm,333574	NM_026046	GO:0008150|GO:0006355|GO:0005634|GO:0003676|GO:0003677|GO:0046872|GO:0006351	zinc finger protein 329
A_55_P2069974	784.668	479.53	269.528	470.323	143.163	67.9928	24.6943	55.1338	686.215	595.99	487.136	181.968	177.3	44.7929	30.14	92.0767	5.48096	7.05266	10.9146	8.53059	3.87037	13.3055	16.1624	1.97627	1.41613	0.530058	0.675307	4.31651	2	1	Kctd1	Mus musculus potassium channel tetramerisation domain containing 1 (Kctd1), transcript variant 1, mRNA [NM_001142731]	AGATCTGTGTAGAACACACATGTTGGGATGAGAATGAATTAAAATGAAATTTTTCCTTTT	Mm,329299	NM_001142731	GO:0006355|GO:0003714|GO:0051260|GO:0005634|GO:0045892|GO:0006351|GO:0042802|GO:0008134	potassium channel tetramerisation domain containing 1
A_55_P2155021	139.671	79.8347	99.6827	89.9922	71.6855	28.7657	19.3391	24.109	154.212	90.019	102.733	67.6616	63.319	24.7032	22.1199	22.9193	1.94838	2.77535	5.15446	3.73272	2.43547	3.64402	4.64436	2.95216	0.800002	0.761616	1.10983	1.2644	0	0	Ssbp1	Mus musculus single-stranded DNA binding protein 1 (Ssbp1), transcript variant 2, mRNA [NM_028358]	ACAACAATCATAGCTGGTAAGAAGCTCGTGGTGCACAGTGTCTCTGGTTGTTCATTGGAA	Mm,276356	NM_028358	GO:0042645|GO:0006260|GO:0005739|GO:0070584|GO:0003697|GO:0003723|GO:0003682|GO:0051096|GO:0005634|GO:0003677|GO:0070062	single-stranded DNA binding protein 1
A_51_P330630	952.345	792.376	780.76	738.283	333.502	239.514	158.761	219.329	1051.14	1011.11	932.98	646.822	276.234	178.07	168.449	239.068	2.85559	3.30827	4.91783	3.36609	3.80527	5.67814	5.53866	2.7056	0.750431	0.582633	0.887911	1.24412	0	1	Usp3	Mus musculus ubiquitin specific peptidase 3 (Usp3), transcript variant 1, mRNA [NM_144937]	GTGACTTACCCAACATGAGCACCAACTAATTTTTGTTGTTGTTCTACCAGAAAACCTCAG	Mm,38976	NM_144937	GO:0006511|GO:0000790|GO:0016579|GO:0004843|GO:0005634|GO:0046872|GO:0042393|GO:0031647|GO:0006508|GO:0001046|GO:0016578|GO:0006355|GO:0000122|GO:0006974|GO:0007049|GO:0006281|GO:0016787|GO:0003682|GO:0005654|GO:0008233|GO:0008270|GO:0008234|GO:0000278|GO:0016569|GO:0070938	ubiquitin specific peptidase 3
A_52_P556281	12534.7	10582.1	10181.8	10265.8	1881.99	1452.55	1000	1617.59	13171.7	11128.1	10292.4	7781.24	2120.52	1325.71	1040.52	1790.73	6.66034	7.28523	10.1817	6.34638	6.21153	8.3941	9.89157	4.34528	1.07225	0.867899	1.02933	1.46052	1	0	G3bp2	Mus musculus GTPase activating protein (SH3 domain) binding protein 2 (G3bp2), transcript variant 2, mRNA [NM_001080794]	TTGATGGTAATATTCTATCCTTATGACACTATTGCAACCAAATTGGCTTTACCATCTTGG	Mm,290530	NM_001080794	GO:0005622|GO:0034063|GO:0007264|GO:0030529|GO:0003723|GO:0006810|GO:0051028|GO:0003729|GO:0003676|GO:0005829	GTPase activating protein (SH3 domain) binding protein 2
A_55_P1960626	304.333	101.405	39.9704	66.6976	5.83275	2.20696	2.23329	2.62595	217.243	202.871	189.294	62.2318	4.13424	2.44963	2.461	2.61245	52.1766	45.9477	17.8976	25.3994	52.5473	82.8169	76.9177	23.8212	0.992946	0.554811	0.232685	1.06625	0	2	Satb2	Mus musculus special AT-rich sequence binding protein 2 (Satb2), mRNA [NM_139146]	GAGAACTTTACAATCCGAAGGACTAGACTGTGAAATGAGTTCTTAAAGAAAAGACTTGTT	Mm,145599	NM_139146	GO:0005515|GO:0010468|GO:0000790|GO:0051216|GO:0005634|GO:0048704|GO:0009880|GO:0045944|GO:0060021|GO:0006338|GO:0021902|GO:0005667|GO:0006355|GO:0071310|GO:0007275|GO:0000122|GO:0003677|GO:0006351|GO:0043565|GO:0000118|GO:0002076|GO:0003682|GO:0005654|GO:0001764|GO:0016569	special AT-rich sequence binding protein 2
A_51_P279050	358.674	310.407	282.243	339.116	126.846	67.9165	46.7859	82.0949	314.746	342.778	315.601	175.556	150.202	42.8584	38.5203	77.9926	2.82763	4.57043	6.03265	4.13078	2.09548	7.99793	8.19311	2.25093	1.34939	0.571451	0.736308	1.83514	1	1	Kif3b	Mus musculus kinesin family member 3B (Kif3b), mRNA [NM_008444]	GTCCACACCTCCTGTTTACATAGACTAGTTTGGTTTATAAGTTTTAGTTCTTCATGTTAC	Mm,315560	NM_008444	GO:0008017|GO:0005515|GO:0030424|GO:0016939|GO:0042995|GO:0005737|GO:0000166|GO:0015630|GO:0090307|GO:0005856|GO:0016887|GO:0007018|GO:0070062|GO:0005813|GO:0032467|GO:0005874|GO:0005819|GO:0030496|GO:0003777|GO:0005524|GO:0030705|GO:0005929|GO:0016020|GO:0017048|GO:0030990	kinesin family member 3B
A_51_P123134	61.3215	61.5417	66.3382	35.8701	21.8392	14.9043	12.1374	14.6325	50.4005	70.5755	66.6049	36.6416	20.023	13.0989	13.3027	21.2829	2.80786	4.12912	5.46562	2.45139	2.51713	5.38789	5.00687	1.72165	1.1155	0.766372	1.09162	1.42387	1	0	Ercc6l	Mus musculus excision repair cross-complementing rodent repair deficiency complementation group 6 like (Ercc6l), mRNA [NM_146235]	TGGTAATGACTATGAGAGTCTTGTAGCTCGTGGGAAAGAACTGAAAGAGTGCGGGAAGAT	Mm,31911	NM_146235	GO:0007049|GO:0016787|GO:0016020|GO:0000166|GO:0005694|GO:0004386|GO:0000776|GO:0005524|GO:0003677|GO:0000775|GO:0051301	excision repair cross-complementing rodent repair deficiency complementation group 6 like
A_55_P1970017	10834.1	7316.08	7790.2	8706.17	5342.01	1653.7	1123.08	2637.77	10970.1	8136.86	7881.07	4670.72	4843.31	1496.46	1066.16	3020.69	2.0281	4.42407	6.93646	3.30057	2.26499	5.43741	7.39204	1.54624	0.895413	0.813635	0.938369	2.13458	1	0	Zer1	Mus musculus zyg-11 related, cell cycle regulator (Zer1), transcript variant 1, mRNA [NM_178694]	CTGGGTCTGGGGAAATGTCTGTACTTCAGGATGTCACAGAAATACATTTTGTGCAAAGTG	Mm,491263	NM_178694	GO:0004842|GO:0051438|GO:0031462	zyg-11 related, cell cycle regulator
A_51_P211822	9290.15	9954.39	11749.3	10518.2	2523.43	1338.04	1327.19	1908.88	10203.5	10904.1	10361.2	7445.37	2504.55	1428.86	961.107	2172.62	3.68156	7.43954	8.85281	5.51013	4.074	7.63131	10.7805	3.42691	0.903673	0.974871	0.821186	1.6079	1	0	Neurl4	Mus musculus neuralized E3 ubiquitin protein ligase 4 (Neurl4), transcript variant 1, mRNA [NM_001013414]	GTAAAAGGAAGGGCTGCCCGAGGACGCTGTGGGCCTCTGTACAGTTGTTACTGACTCTGA	Mm,268347	NM_001013414	GO:0008150|GO:0003674|GO:0005737|GO:0005575|GO:0005856	neuralized E3 ubiquitin protein ligase 4
A_51_P210956	2126.03	2123.87	2410.7	2409.18	724.059	266.153	310.693	346.592	2318.29	2375.6	2092.54	1438.02	500.009	214.727	249.561	523.261	2.93627	7.97988	7.75911	6.95105	4.63649	11.0633	8.38489	2.74818	0.633296	0.72129	0.925368	2.52933	1	0	Vcam1	Mus musculus vascular cell adhesion molecule 1 (Vcam1), mRNA [NM_011693]	TATATTTTTATAGGCAAATGGTAAAGAGGTCACTGGGTTGACTTTCAGGTACTACTTTCT	Mm,76649	NM_011693	GO:0060710|GO:0035584|GO:0005886|GO:0005783|GO:0002102|GO:0030175|GO:0031225|GO:0050901|GO:0005615|GO:0071944|GO:0060669|GO:0007507|GO:0016337|GO:0042102|GO:0007159|GO:0016032|GO:0071333|GO:0007155|GO:0050839|GO:0007157|GO:0070062|GO:0005794|GO:0009986|GO:0045177|GO:0042383|GO:0005902|GO:0008131|GO:0005178|GO:0071065|GO:0007160|GO:0016020|GO:0060326|GO:0009308|GO:0016021|GO:0061032|GO:0005769|GO:…	vascular cell adhesion molecule 1
A_55_P1971139	2307.06	1644.43	1893.32	2305.73	24.2457	7.41868	2.34599	5.05614	2473.57	2178.44	2179.13	1421.59	30.5098	2.54127	3.63296	2.6315	95.1536	221.66	807.042	456.025	81.0744	857.227	599.822	540.218	1.17366	0.258579	1.34547	0.84415	0	1	Fbll1	Mus musculus fibrillarin-like 1 (Fbll1), mRNA [NM_001004147]	ATGGAGAACGGGGAGAAACAGGAGTACCGCACGTGGAATCCCTTCCGCTCCAAATTGGCA	Mm,189222	NM_001004147	GO:0015030|GO:0031428|GO:0003723|GO:0006364|GO:0016571|GO:0032040|GO:0008168|GO:0005634|GO:0000494|GO:0032259|GO:0008033|GO:0008649|GO:0031167|GO:0030529|GO:0016740	fibrillarin-like 1
A_51_P367125	1053.42	880.9	989.079	637.198	379.652	137.58	130.26	144.422	1095.12	1160.67	999.731	473.152	313.22	98.247	105.365	200.436	2.77471	6.40283	7.59311	4.41207	3.49631	11.8138	9.48831	2.36062	0.793609	0.54198	0.80026	1.86903	1	1	Pold1	Mus musculus polymerase (DNA directed), delta 1, catalytic subunit (Pold1), mRNA [NM_011131]	ACGTCATCTGTACCAGCCGTGACTGTCCCATCTTCTACATGCGCAAGAAGGTGCGCAAGG	Mm,16549	NM_011131	GO:0043625|GO:0008408|GO:0003887|GO:0005634|GO:0046872|GO:0005829|GO:0034644|GO:0004527|GO:0000109|GO:0000166|GO:0006297|GO:0000784|GO:0008296|GO:0051539|GO:0051536|GO:0016235|GO:0016779|GO:0055089|GO:0003676|GO:0003677|GO:0006974|GO:0003684|GO:0006260|GO:0006261|GO:0004518|GO:0045004|GO:0006281|GO:0071897|GO:0016787|GO:0016020|GO:0003682|GO:0000731|GO:0006287|GO:0005654|GO:0019899|GO:0016740	polymerase (DNA directed), delta 1, catalytic subunit
A_51_P123795	12391.9	10911.4	11655.5	7762.8	3741.59	3662.61	3095.06	2709.62	12797.6	11769.2	11585.6	10658.5	3372.6	3283.24	3511.51	4051.78	3.31192	2.97914	3.76584	2.86491	3.79459	3.58463	3.29933	2.63056	0.872802	0.831088	1.1414	1.08908	0	0	Zfp637	Mus musculus zinc finger protein 637 (Zfp637), transcript variant 5, mRNA [NM_177684]	TCATAGGGTAAGTGGAAGTTCTTTCAGAAGGACCAGCCTTTGGTAGGGCAAACTGACTTT	Mm,290847	NM_177684	GO:0008150|GO:0005634|GO:0003676|GO:0046872	zinc finger protein 637
A_55_P2171493	305.82	233	262.547	165.216	161.917	29.1345	31.3719	27.2701	289.7	305.578	304.037	158.69	129.704	23.2559	20.7236	49.868	1.88874	7.99739	8.36885	6.05848	2.23354	13.1398	14.671	3.1822	0.845627	0.608637	0.570434	1.90386	1	1	BC030867	Mus musculus cDNA sequence BC030867 (BC030867), mRNA [NM_153544]	CCAGGGTGACTGTGAGGTGCAGGCTGCTGTACCTGGTTCTGAAATAAAGCGTCCCTTCCT	Mm,247335	NM_153544	GO:0008150|GO:0003674|GO:0005575	cDNA sequence BC030867
A_55_P2132805	568.173	322.838	265.848	341.905	64.9631	20.1579	8.24116	25.7708	469.274	307.485	297.119	145.642	62.4681	8.07925	9.34299	21.3044	8.7461	16.0155	32.2585	13.2672	7.51222	38.0586	31.8013	6.83625	1.16425	0.420811	1.01438	1.94071	1	1	Rsf1	Mus musculus remodeling and spacing factor 1 (Rsf1), mRNA [NM_001081267]	AGTGTAATAAGCCAGGCCTAAGCCATTTTATAGCTATTGGCCTAACTGTGTAACTTTTTT	Mm,43977	NM_001081267	GO:0042393|GO:0006352|GO:0006334|GO:0016584|GO:0006338|GO:0005654|GO:0005634|GO:0045893|GO:0031213|GO:0045892|GO:0050434|GO:0043392	remodeling and spacing factor 1
A_52_P644925	301.626	245.649	223.919	266.436	139.366	52.442	25.7212	80.6956	282.43	311.044	266.136	132.57	131.584	42.6805	33.9158	89.8905	2.16427	4.6842	8.70561	3.30174	2.14639	7.28774	7.84695	1.47479	1.00833	0.642751	1.10943	2.23878	1	0	Zbtb39	Mus musculus zinc finger and BTB domain containing 39 (Zbtb39), mRNA [NM_198035]	ACTCAACTCTGAAAGTGAACTTAAATCCCTTTACAGATGGACAGTGAATTTGTTGGCATG	Mm,27258	NM_198035	GO:0008150|GO:0003674|GO:0005575	zinc finger and BTB domain containing 39
A_51_P244194	2337.32	1000.87	1040.71	1536.52	20.7665	2.14348	2.22519	2.5958	2415.3	1360.14	1074.1	612.981	20.6796	2.42914	2.44852	2.61333	112.553	466.936	467.695	591.925	116.796	559.926	438.673	234.56	0.963668	0.833925	1.06616	2.52356	1	0	Cadm3	Mus musculus cell adhesion molecule 3 (Cadm3), mRNA [NM_053199]	CTCCCACACAGTGAATGAAGCTAGGCTCTTTTAACAGAATCTGCCCTTGGGGGACAGTAG	Mm,330524	NM_053199	GO:0005515|GO:0008037|GO:0030054|GO:0005886|GO:0005102|GO:0042803|GO:0005913|GO:0008104|GO:0016020|GO:0005887|GO:0005911|GO:0004872|GO:0016021|GO:0007155|GO:0050839|GO:0007156|GO:0007157	cell adhesion molecule 3
A_55_P2102897	58992.7	25132.1	21171.8	23011.6	7029.73	5537.11	4050.84	4456.29	59898.8	26399.9	23836.3	20505.3	7182.78	5124.47	4148.44	5273.05	8.39189	4.53885	5.22653	5.16384	8.33922	5.15173	5.74586	3.88871	1.00632	0.881034	0.909618	1.32791	0	0	Gm12657	Mus musculus predicted gene 12657 (Gm12657), mRNA [NM_001081019]	GCCACTAAATGGTGTTTATAGCATTTTTATCACACAGTAGATTCCATCCATTCACTATAC	Mm,449778	NM_001081019		predicted gene 12657
A_51_P506787	2875.49	3992.15	4367.74	4380.92	483.356	491.786	397.314	544.909	3502.02	4356.26	4377.77	2920.2	662.205	470.627	407.591	751.847	5.94901	8.11765	10.9932	8.03972	5.28842	9.25628	10.7406	3.88404	1.12491	0.876989	1.02351	2.06994	1	0	Nap1l1	Mus musculus nucleosome assembly protein 1-like 1 (Nap1l1), transcript variant 1, mRNA [NM_001146707]	CATAGTTCATCTAAACACAGCCTATTTTCGTGAACATTGAAGTTTGTAACGGAAAGATAG	Mm,290407	NM_001146707	GO:0005515|GO:0043005|GO:0005737|GO:0016020|GO:0003723|GO:0006334|GO:0005634|GO:0019900	nucleosome assembly protein 1-like 1
A_55_P2136737	75.5413	156.381	280.451	222.42	20.3611	15.8773	9.03941	18.9234	145.998	226.871	289.866	104.504	18.073	14.3051	13.0548	34.5468	3.71009	9.84933	31.0253	11.7537	8.07824	15.8595	22.2038	3.02501	0.459269	0.621038	1.3973	3.88551	1	1	D930016D06Rik	Mus musculus RIKEN cDNA D930016D06 gene (D930016D06Rik), long non-coding RNA [NR_030673]	CTAGTAGAACCAGCTTATTAAGTGTTACTTTGGTATGCAGTGAAATGGTCAATTAAGCAA	Mm,319836	NR_030673	GO:0008150|GO:0003674|GO:0005575	RIKEN cDNA D930016D06 gene
A_51_P192089	1686.34	841.51	814.579	922.612	730.228	384.726	209.069	220.655	1538.11	952.017	929.321	467.513	637.883	262.5	187.418	275.013	2.30933	2.18729	3.89622	4.18124	2.41128	3.62673	4.95854	1.69997	0.957722	0.603103	0.785759	2.4596	1	0	Pinx1	Mus musculus PIN2/TERF1 interacting, telomerase inhibitor 1 (Pinx1), mRNA [NM_028228]	AAGAAGAAGAAGAAAGTTTCCAGATAACTTGTGGCCTCCAACCACTCAACTGTCAGCACA	Mm,379214	NM_028228	GO:0051974|GO:0000781|GO:0010521|GO:0005694|GO:0005730|GO:0005819|GO:0005634|GO:0000228|GO:0003676|GO:0032211|GO:0031647|GO:0000776|GO:0031397|GO:0007080|GO:0007004|GO:0070198|GO:0070034|GO:0000775|GO:0000784	PIN2/TERF1 interacting, telomerase inhibitor 1
A_52_P173442	3689.16	2869.46	2868.18	4444.09	2123.06	830.801	600.643	1371.64	3071.33	3106.02	3112.36	1745.38	1188.72	572.478	829.578	789.392	1.73766	3.45385	4.77518	3.23998	2.58372	5.42557	3.75174	2.21105	0.672541	0.636587	1.27279	1.46536	1	0	Wscd2	Mus musculus WSC domain containing 2 (Wscd2), mRNA [NM_177292]	TGGCCTCCTCTGGTCACGAACTTTCTGTTCGAAGATTCCTCAGGTCAACACTATCATTAA	Mm,102783	NM_177292	GO:0008150|GO:0003674|GO:0016020|GO:0016021|GO:0005575	WSC domain containing 2
A_52_P507214	113.347	88.7655	84.3414	111.744	20.9225	4.42674	2.88306	10.0784	104.549	159.104	105.393	47.3489	8.15274	3.38935	2.95131	6.25464	5.41748	20.0521	29.2541	11.0875	12.8238	46.9423	35.7104	7.5702	0.422455	0.427165	0.819204	1.46462	1	2	Mmp9	Mus musculus matrix metallopeptidase 9 (Mmp9), mRNA [NM_013599]	CCAACCTTTTCCAGCTACTTTAGTCAATCAGCTTATCTGTAGTTGCAGATGCATCCGAGC	Mm,4406	NM_013599	GO:0048771|GO:0071460|GO:0051549|GO:0004252|GO:0048147|GO:0050900|GO:2001258|GO:0051259|GO:0005615|GO:0032403|GO:0046872|GO:0042802|GO:0007507|GO:0031915|GO:0030198|GO:0090200|GO:0030574|GO:0006508|GO:0071276|GO:1900122|GO:0001968|GO:0006979|GO:0070062|GO:0043066|GO:0019087|GO:0043065|GO:0045742|GO:0007566|GO:0042493|GO:0005578|GO:0005576|GO:2001243|GO:2001268|GO:0045766|GO:0031012|GO:0043234|GO:…	matrix metallopeptidase 9
A_55_P2013184	425.721	621.101	651.778	777.748	18.5602	39.3388	22.5814	31.2742	573.461	640.601	541.271	363.86	19.1941	29.2793	20.4749	22.8211	22.9373	15.7885	28.8635	24.8687	29.8769	21.879	26.4358	15.944	0.767726	0.721628	1.09183	1.55975	1	0	Atp2b3	Mus musculus ATPase, Ca++ transporting, plasma membrane 3 (Atp2b3), transcript variant 1, mRNA [NM_177236]	TTTTAATGAACACTAGTTCTACCATGTGTTCACCATTTGGGCTGTGCAATGCGGTAGGGG	Mm,210095	NM_177236	GO:0005388|GO:0005794|GO:0005886|GO:0005887|GO:0051480|GO:0015085|GO:0006874|GO:0045121|GO:0030165|GO:0043231	ATPase, Ca++ transporting, plasma membrane 3
A_52_P251366	85.784	108.747	133.301	93.9081	8.39075	1.9109	4.31701	2.52433	111.462	111.927	157.384	68.1352	4.26923	2.81235	2.41248	3.01812	10.2236	56.9089	30.878	37.2011	26.1083	39.7985	65.2373	22.5754	0.391586	1.42993	0.473318	1.64787	2	2	Neil3	Mus musculus nei like 3 (E, coli) (Neil3), mRNA [NM_146208]	GGAATGGAAATTGTTCCAGGATGCTAATAGTTTTCTCTTTTTAAAGAATGCCCGTCTCAT	Mm,281749	NM_146208	GO:0003906|GO:0000405|GO:0005634|GO:0003676|GO:0003824|GO:0003677|GO:0046872|GO:0016829|GO:0016799|GO:0006974|GO:0003684|GO:0019104|GO:0003690|GO:0006281|GO:0016787|GO:0003697|GO:0016798|GO:0006284|GO:0008152|GO:0008270|GO:0005654|GO:0006289	nei like 3 (E, coli)
A_52_P238523	1585.28	825.33	834.915	964.05	357.504	27.1745	24.2837	27.4415	1529.76	986.321	850.276	607.476	368.195	25.4463	17.3871	41.0877	4.43429	30.3715	34.3817	35.1311	4.15477	38.7609	48.9026	14.7848	1.06728	0.78356	0.703066	2.37616	1	0	Sprn	Mus musculus shadow of prion protein (Sprn), mRNA [NM_183147]	TGGCTAGACTGTGAGCCCCTTCCAGTGATCCTCTTGGCCTGTACAAAGTTGAGCTACAGC	Mm,246858	NM_183147	GO:0016020|GO:0005886|GO:0005730|GO:0005634|GO:0031225|GO:0006606|GO:0003676|GO:0031982|GO:0005829	shadow of prion protein
A_52_P257686	675.913	827.354	828.309	775.69	247.565	225.829	116.311	203.358	677.69	806.222	812.827	599.933	239.687	174.754	164.235	249.637	2.73025	3.66363	7.12153	3.81441	2.82739	4.61347	4.94917	2.40322	0.965643	0.794116	1.43893	1.58721	2	0	Rwdd3	Mus musculus RWD domain containing 3 (Rwdd3), transcript variant 2, mRNA [NM_028456]	AAACATGAAAAGATCCCATATATTCTAACGTTTGCCAGAAAAGACTAGGTTCAATAGACG	Mm,263163	NM_028456	GO:0003674|GO:0005737|GO:0033235|GO:0032088|GO:0005634|GO:0005575	RWD domain containing 3
A_51_P144957	2264.62	2394.5	2605.31	2616.24	28.7438	21.9286	14.3146	23.1243	2214.37	2407.57	2350.62	1968.93	20.8242	16.1634	16.4712	26.9244	78.7863	109.195	182.003	113.138	106.336	148.952	142.711	73.1282	0.740916	0.733091	1.27533	1.54711	1	0	Tram1l1	Mus musculus translocation associated membrane protein 1-like 1 (Tram1l1), mRNA [NM_146140]	GCCTCTAAATCCTGTCAGAATAGTTAACAGACCAACATCGTATTTAGTTTAGATTGTTAC	Mm,165810	NM_146140	GO:0003674|GO:0016020|GO:0005783|GO:0006810|GO:0016021|GO:0015031	translocation associated membrane protein 1-like 1
A_66_P106774	562.942	457.285	495.41	631.938	102.355	11.0901	7.04204	5.56955	557.897	522.204	433.834	235.552	104.479	11.488	6.84183	4.9836	5.49989	41.2337	70.3503	113.463	5.33981	45.4566	63.409	47.2653	1.02998	0.907099	1.10947	2.40056	1	0	Lhfpl3	Mus musculus lipoma HMGIC fusion partner-like 3 (Lhfpl3), transcript variant 1, mRNA [NM_029990]	CTATCATCGGAATCTTAGACGCCCTGATCCTCTCGTTTCTAGCGTTTGTGCTTGGGAACC	Mm,371712	NM_029990	GO:0008150|GO:0003674|GO:0016020|GO:0016021|GO:0005575	lipoma HMGIC fusion partner-like 3
A_55_P2117375	602.369	400.211	337.884	358.345	242.245	78.4353	33.6487	106.025	659.666	425.365	438.787	221.947	176.382	55.3215	40.284	107.123	2.48661	5.10244	10.0415	3.37982	3.73998	7.68896	10.8923	2.07188	0.664874	0.663606	0.921888	1.63128	1	0	Akap10	PREDICTED: Mus musculus A kinase (PRKA) anchor protein 10 (Akap10), transcript variant X1, mRNA [XM_006533814]	GATGCTTGTGGAGAATTTGAAGCTAATTGTTAACTTAATGTGAGAATGGGGAAAAGCAAT	Mm,355162	XM_006533814	GO:0005739|GO:0005737|GO:0008104|GO:0016020|GO:0005886|GO:0051018|GO:0005829	A kinase (PRKA) anchor protein 10
A_51_P112174	651.892	585.697	580.444	770.535	7.335	11.0024	6.9177	9.27298	600.506	622.781	605.462	271.247	12.4789	9.06091	7.6628	15.5431	88.8742	53.2335	83.907	83.0947	48.1216	68.7327	79.0132	17.4513	1.84687	0.7745	1.06194	4.76152	2	0	Ahi1	Mus musculus Abelson helper integration site 1 (Ahi1), transcript variant 1, mRNA [NM_026203]	AGCCGATCAGATGAACTAACCATCCATCGTGGAGACATTATCCGAGTGTATTTCAAAGAT	Mm,253280	NM_026203	GO:0005515|GO:0030054|GO:0060041|GO:0036038|GO:0042995|GO:0036064|GO:0006903|GO:0001738|GO:0030154|GO:0042802|GO:0035844|GO:0001947|GO:0035845|GO:0005737|GO:0005912|GO:0005911|GO:0045944|GO:0046325|GO:0039008|GO:0005856|GO:0016192|GO:0045927|GO:0043066|GO:0005813|GO:0046549|GO:0033365|GO:0071599|GO:0005814|GO:0046548|GO:0010842|GO:0007417|GO:0065001|GO:0010628|GO:0005929|GO:0050795|GO:0060271|GO:…	Abelson helper integration site 1
A_52_P357181	97.2013	123.456	111.701	98.4457	33.2083	32.7084	20.7672	22.853	113.537	93.4055	121.87	108.197	26.0792	17.5896	18.6098	27.8869	2.92701	3.77445	5.37874	4.30778	4.35354	5.31028	6.5487	3.87985	0.67233	0.710783	0.821344	1.1103	0	0	Cep97	Mus musculus centrosomal protein 97 (Cep97), transcript variant 1, mRNA [NM_028815]	ACCTTGACTTATCAGACAATAACATTCCCCAGATAGGTGATGTGTCGAAATTGATATCTT	Mm,178427	NM_028815	GO:0043234|GO:0003674|GO:0005813|GO:0005737|GO:0005815|GO:0030030|GO:0005856|GO:0005829	centrosomal protein 97
A_66_P107973	504.593	368.197	447.443	432.078	221.864	95.7612	53.3444	123.222	528.834	480.167	497.263	297.056	251.385	72.4974	54.4478	175.098	2.27433	3.84495	8.38781	3.50649	2.10368	6.62323	9.13283	1.69652	1.08112	0.580526	0.918424	2.06687	1	1	Prpf38b	Mus musculus PRP38 pre-mRNA processing factor 38 (yeast) domain containing B (Prpf38b), mRNA [NM_025845]	AAGAGGTTTAAATTAGGCTTAGATTTGATCAGAAGTCCTTTTAGCATTCTACCTCAAAGG	Mm,51049	NM_025845	GO:0008380|GO:0006397|GO:0008150|GO:0003723|GO:0005681|GO:0005634|GO:0071011	PRP38 pre-mRNA processing factor 38 (yeast) domain containing B
A_55_P1980426	52151.7	25134.5	29587.7	32033.6	552.989	148.14	330.158	259.703	53505.2	27856.9	26891.7	20547.6	1048.02	242.337	171.262	503.178	94.3089	169.667	89.6169	123.347	51.0538	114.951	157.021	40.8356	1.84725	1.47599	0.570734	3.02058	3	1	Nnat	Mus musculus neuronatin (Nnat), transcript variant 3, mRNA [NM_001291128]	CGCACAAGATCCTACCATGAAGATCGAACAGCCCATCAACCAGCAGAATGGACATTCTGA	Mm,34330	NM_001291128	GO:0032880|GO:0005737|GO:0007420|GO:0032024|GO:0007275|GO:0009749	neuronatin
A_51_P109840	1603.89	2665.77	2772.43	2767.14	261.182	68.198	196.961	316.721	1958.98	3824	2469.7	959.114	366.023	226.585	80.5511	311.397	6.14087	39.0886	14.076	8.73683	5.35206	16.8767	30.6601	3.08004	1.14739	2.31613	0.459099	2.8366	2	1	Vtn	Mus musculus vitronectin (Vtn), mRNA [NM_011707]	GAGCCCATTCAGAGCGTCTATTTCTTCTCTGGAGACAAATACTACCGAGTCAACCTTAGA	Mm,3667	NM_011707	GO:0051258|GO:0033627|GO:0048709|GO:0005783|GO:0005518|GO:0010811|GO:0050731|GO:0072562|GO:0035987|GO:0005615|GO:0014911|GO:0032092|GO:0042802|GO:0043231|GO:0006955|GO:0005737|GO:0030198|GO:0007155|GO:0008201|GO:0070062|GO:0005044|GO:0048237|GO:0005796|GO:0050840|GO:0005578|GO:0005576|GO:0005604|GO:0010951|GO:0031012|GO:0061302|GO:0005178|GO:0007160|GO:0048260|GO:0030247	vitronectin
A_55_P1954277	2360.43	1665.5	1644.78	1548.92	852.108	316.861	324.905	369.861	2339.82	1827.26	1778.6	1215.75	836.474	368.782	343.368	586.076	2.7701	5.25627	5.06236	4.18785	2.79724	4.95486	5.17986	2.07439	0.990299	1.06083	0.977315	2.01883	1	0	Emid1	Mus musculus EMI domain containing 1 (Emid1), mRNA [NM_080595]	AAGTGTCTGCTGCAGATGCCACGAGTCAATATGTACAGGACAATAAACATCCCTGCTTGA	Mm,840	NM_080595	GO:0005515|GO:0008150|GO:0005581|GO:0005794|GO:0005783|GO:0005578|GO:0005576	EMI domain containing 1
A_55_P1970621	629.541	489.888	605.869	555.769	200.901	52.6893	57.0479	54.2049	723.737	666.794	578.617	346.848	204.349	57.4628	52.1013	65.3353	3.13359	9.29767	10.6204	10.2531	3.54167	11.6039	11.1056	5.30875	0.884777	0.801252	0.956305	1.93136	1	0	Cdh8	Mus musculus cadherin 8 (Cdh8), transcript variant 2, mRNA [NM_007667]	AATTTATAAATGTAAGGCTGCATGAGGCAGATAATGACCCCACGGCCCCACCATATGACT	Mm,441131	NM_007667	GO:0016020|GO:0005886|GO:0009409|GO:0005509|GO:0035249|GO:0007268|GO:0043679|GO:0043083|GO:0016021|GO:0007155|GO:0007156|GO:0046872	cadherin 8
A_55_P1982533	1327.86	1400.59	1703.78	1589.07	208.045	196.52	147.092	167.807	1637.55	1321.06	1578.57	1241.29	329.407	174.559	232.918	304.057	6.38256	7.12697	11.5831	9.46964	4.97121	7.56798	6.77739	4.08242	1.2839	0.941726	1.70908	2.31961	2	0	Elovl4	Mus musculus elongation of very long chain fatty acids (FEN1/Elo2, SUR4/Elo3, yeast)-like 4 (Elovl4), mRNA [NM_148941]	CAACATCTAAGGTAGTCACATTTACATGCACTTAGAACTCCGAGGGGGGATGGATTTTTT	Mm,83949	NM_148941	GO:0006629|GO:0005783|GO:0019367|GO:0030148|GO:0030176|GO:0009922|GO:0016020|GO:0006631|GO:0006633|GO:0034625|GO:0016021|GO:0034626|GO:0042761|GO:0016740	elongation of very long chain fatty acids (FEN1/Elo2, SUR4/Elo3, yeast)-like 4
A_55_P1969266	465.836	195.434	203.159	184.902	72.2848	39.5716	34.7459	30.6996	455.285	241.667	237.55	262.767	75.9159	29.0073	29.8295	46.4177	6.44445	4.93874	5.847	6.02293	5.99723	8.33127	7.96362	5.66093	1.07457	0.592796	0.734214	1.06395	0	1	Zfp748	Mus musculus zinc finger protein 748 (Zfp748), mRNA [NM_001035231]	CCCTTTGTAGTGACTAGACATTTATTTGTGTCTATAGATAGCTAACAACACATGTCATTC	Mm,422831	NM_001035231	GO:0005515|GO:0005737|GO:0005634|GO:0000122|GO:0030674	zinc finger protein 748
A_52_P455251	219.528	239.858	324.869	274.2	38.0098	29.3825	10.2536	20.4567	231.632	320.919	306.681	160.049	26.2255	18.1163	3.51222	19.6451	5.77556	8.16327	31.6833	13.404	8.83234	17.7144	87.3183	8.14701	0.653911	0.460828	0.362848	1.64526	1	2	Emx2	Mus musculus empty spiracles homeobox 2 (Emx2), mRNA [NM_010132]	TTGTCGGGCGAATGGTGTCTAAAAACTGAATTGTAATTTTATTCCTCTTTTAAAGACAGG	Mm,245394	NM_010132	GO:0010468|GO:0021542|GO:0021846|GO:0006355|GO:0021987|GO:0042493|GO:0005634|GO:0007275|GO:0009952|GO:0003677|GO:0043565|GO:0021796|GO:0007420|GO:0030182|GO:0072001|GO:0030900|GO:0021885	empty spiracles homeobox 2
A_66_P109192	1247.26	872.321	883.013	891.742	3.5208	1.84792	2.30707	2.44346	1359.21	706.609	821.225	858.961	4.15725	2.27062	2.34269	2.56064	354.254	472.056	382.742	364.951	326.949	311.196	350.547	335.447	1.08352	1.51691	1.09184	1.08795	1	0	Gm2464		TAAACTATTCTATCAAACCCGTTTCTCTGTATTGCTTTGAATGTGGTTTGCACTAAATTA	Mm,444347		GO:0008150|GO:0003674|GO:0005575	predicted gene 2464
A_55_P2241553	1534.89	1044.31	1031.34	834.823	281.894	142.949	113.358	162.595	1458.59	1169.88	927.409	736.848	230.9	127.438	106.506	174.933	5.4449	7.30546	9.09811	5.13438	6.31698	9.18003	8.70757	4.21218	0.861947	0.7958	1.04485	1.21894	0	0	9330133O14Rik	Mus musculus RIKEN cDNA 9330133O14 gene (9330133O14Rik), long non-coding RNA [NR_045696]	CTGCCTATAACCCATTACCCATTGCTCTATCAGTAAGCCAAATAAACTTGTTAATTCCTC	Mm,471548	NR_045696		RIKEN cDNA 9330133O14 gene
A_55_P2008053	3148.57	1910.73	1838.43	2488.71	88.6773	18.0091	12.4046	25.778	3261.22	1834.38	1909.13	1753.02	86.9543	17.364	10.8104	43.2687	35.506	106.098	148.205	96.544	37.505	105.642	176.601	40.5147	0.946699	1.00431	0.839207	2.38294	1	0	Dlg4	Mus musculus discs, large homolog 4 (Drosophila) (Dlg4), transcript variant 1, mRNA [NM_007864]	ACCTCCCACCTTTTTTCTTTGCCGGTTTGCATGAGTGGAAGGTCTAACTGTGGCTTTTTT	Mm,27256	NM_007864	GO:0005515|GO:0030054|GO:0008328|GO:2000310|GO:0045202|GO:0031698|GO:0031697|GO:0042995|GO:0042220|GO:0032403|GO:0048168|GO:0045211|GO:0048169|GO:0050885|GO:0060997|GO:0035641|GO:2000821|GO:2000463|GO:0019901|GO:0044224|GO:0019903|GO:0014069|GO:0030165|GO:0071625|GO:0060076|GO:0045197|GO:0031234|GO:0050806|GO:0097060|GO:0035176|GO:0019894|GO:0005886|GO:0005783|GO:0097120|GO:0035418|GO:0032839|GO:…	discs, large homolog 4 (Drosophila)
A_55_P2185198	2109.14	1154.99	736.115	2183.23	3.52767	2.01025	2.30318	2.57698	3190.14	1142.53	726.638	426.904	4.02236	2.41631	2.4541	2.64464	597.886	574.548	319.608	847.204	793.103	472.84	296.092	161.423	0.753857	1.2151	1.07942	5.24836	1	0	Asic4	Mus musculus acid-sensing (proton-gated) ion channel family member 4 (Asic4), mRNA [NM_183022]	CTCCCTAGAGATTGGTTTTATAAAGTGCTGGTGAAATTGGGAATAAAGAGGCACAAAGAA	Mm,110790	NM_183022	GO:0016020|GO:0005272|GO:0006810|GO:0016021|GO:0006814|GO:0006811	acid-sensing (proton-gated) ion channel family member 4
A_55_P2454099	674.816	719.27	752.092	643.92	92.6762	82.3107	66.4343	106.605	605.123	890.666	800.031	268.109	150.762	82.7421	54.5528	94.9447	7.28144	8.73847	11.3208	6.04026	4.01377	10.7644	14.6653	2.82385	1.81411	0.811796	0.771949	2.13902	2	0	Mgea5	Mus musculus meningioma expressed antigen 5 (hyaluronidase) (Mgea5), mRNA [NM_023799]	TTAAATGCCACAACTGTAGTTACAACAGTTTACCAGGAGCCCATTATGAGCCAGGGAGCA	Mm,122725	NM_023799	GO:0005515|GO:0060124|GO:0046060|GO:0051928|GO:0010524|GO:0005634|GO:0005829|GO:0005739|GO:0009100|GO:0005737|GO:0010616|GO:0051901|GO:0043243|GO:0006612|GO:0016798|GO:0046326|GO:0032024|GO:0004402|GO:0004563|GO:0016231|GO:0070265|GO:0060051|GO:0051054|GO:0006044|GO:0045862|GO:0031343|GO:0016020|GO:0016787|GO:0008152|GO:0006517	meningioma expressed antigen 5 (hyaluronidase)
A_55_P2087061	3253.66	1807.49	1637.74	2382.19	1019.64	176.101	73.1564	270.604	2811.64	1767.99	1629.83	1042.38	1052.35	132.4	86.7343	279.877	3.19098	10.2639	22.3869	8.80323	2.67176	13.3534	18.7911	3.7244	1.19433	0.768639	1.19135	2.36366	1	0	Tmem240	Mus musculus transmembrane protein 240 (Tmem240), mRNA [NM_001101506]	AGCACTGTTTCTTGAACACCTGTTGTCCATCCGTCCGTCTGGAGGGGAGGGATGTGTCAG	Mm,379515	NM_001101506	GO:0008150|GO:0003674|GO:0030054|GO:0016020|GO:0005886|GO:0097060|GO:0045202|GO:0016021	transmembrane protein 240
A_52_P236777	100.869	84.2452	83.6405	99.887	61.5136	25.4534	16.5643	32.5974	97.0871	86.0142	88.688	49.0528	53.3112	21.9249	16.2711	30.6425	1.63978	3.30979	5.04944	3.06426	1.82114	3.92313	5.45065	1.60081	0.900414	0.84366	0.926392	1.9142	1	0	Setd3	SET domain containing 3 [Source:MGI Symbol;Acc:MGI:1289184] [ENSMUST00000147466]	CTGACCCTTGTGTTTTCTTATCCCTCTATAGGAACTAGATCACTATTTCCCAAACTGAGT	Mm,159185	XM_006516084	GO:0001102|GO:0018022|GO:0000790|GO:0006355|GO:0003713|GO:0008168|GO:0010452|GO:0018027|GO:0005634|GO:0042800|GO:0032259|GO:0018026|GO:0006351|GO:0018023|GO:0018024|GO:0051149|GO:0045944|GO:0046975|GO:0016569|GO:0016740	SET domain containing 3
A_55_P2077879	425.901	270.286	503.924	348.359	113.62	29.4059	19.2728	58.9863	411.088	465.398	607.415	257.835	93.285	21.6409	15.8343	81.1123	3.74846	9.19154	26.147	5.90576	4.4068	21.5055	38.3608	3.17875	0.850609	0.427405	0.681606	1.85789	1	1	Kat6b	Mus musculus K(lysine) acetyltransferase 6B (Kat6b), transcript variant 1, mRNA [NM_017479]	GGCTACATGAACACAGGCATGTCCAAACAGTCTCTCAATGGGTCCTACATGAGAAGGTAG	Mm,248967	NM_017479	GO:0006355|GO:0016747|GO:0016746|GO:0016573|GO:0006334|GO:0005634|GO:0003677|GO:0032403|GO:0046872|GO:0006351|GO:0045944|GO:0000786|GO:0004402|GO:0016569|GO:0016740	K(lysine) acetyltransferase 6B
A_52_P342620	1607.27	1297.81	1375.76	1289.83	482.723	362.967	264.64	491.74	1417.24	1606.2	1457.09	928.879	501.222	343.874	288.255	602.525	3.32958	3.57556	5.1986	2.62299	2.82756	4.67091	5.05485	1.54164	1.17755	0.765496	1.02844	1.70142	1	0	Csrnp2	Mus musculus cysteine-serine-rich nuclear protein 2 (Csrnp2), mRNA [NM_153407]	CTCCAACTTTCTTAGCCCTTAGATTTGGATTTTCATTAAGAAACGTAAAGACTAGCCAAC	Mm,294969	NM_153407	GO:0043565|GO:0006355|GO:0003700|GO:0019902|GO:0045944|GO:0010923|GO:0006915|GO:0005634|GO:0001228|GO:0003677|GO:0006351	cysteine-serine-rich nuclear protein 2
A_51_P141012	1700.47	2131.18	2773.82	2837.87	3.52356	1.92317	2.33325	2.53369	1922.33	2743.2	2678.69	1720.26	4.068	2.36964	2.42008	2.62814	482.6	1108.16	1188.82	1120.05	472.549	1157.64	1106.86	654.554	1.02127	0.957256	1.07405	1.71117	1	0	Slitrk1	Mus musculus SLIT and NTRK-like family, member 1 (Slitrk1), mRNA [NM_199065]	AGACATTTGCATGGCTAAGTCATCGGTCCATTTTATGAGTTAACAATGTATTTTGTTGAG	Mm,257268	NM_199065	GO:0051965|GO:0030054|GO:0045202|GO:0005576|GO:0042592|GO:0007409|GO:0007416|GO:0007399|GO:0003674|GO:0016020|GO:0035264|GO:0030534|GO:0016021|GO:0050772	SLIT and NTRK-like family, member 1
A_51_P515649	311.762	306.452	345.9	314.493	26.5595	10.9688	5.71493	12.0692	379.216	381.56	329.095	204.018	19.1861	10.2864	7.98591	13.0856	11.7382	27.9386	60.5257	26.0575	19.7651	37.0935	41.2095	15.591	0.593886	0.753193	1.46873	1.67131	2	1	Pcdhb22	Mus musculus protocadherin beta 22 (Pcdhb22), mRNA [NM_053147]	TTAAGTATTTTTCCAAATCTATTGTTGCTGAACATTTTACATCAGGACACTTCACGCTCC	Mm,491305	NM_053147	GO:0005887|GO:0032391|GO:0007268|GO:0007155|GO:0007416	protocadherin beta 22
A_52_P507498	2973.64	2651.33	2528.91	3184.94	20.1075	7.41753	4.17645	4.68923	2479.13	2336.25	2267.85	1121.06	22.8714	3.53876	6.87588	16.9407	147.887	357.441	605.515	679.202	108.394	660.19	329.827	66.1756	1.36434	0.54142	1.83586	10.2636	2	1	Plxnc1	Mus musculus plexin C1 (Plxnc1), mRNA [NM_018797]	GGATCCCATTAGCCAAATGCACAGAATGTCCAAATTAGATGTGTGCTGAAGACAATCAGT	Mm,256712	NM_018797	GO:0007165|GO:0007162|GO:0017154|GO:0016020|GO:0008360|GO:0071526|GO:0050772|GO:0016021|GO:0043087	plexin C1
A_55_P2157788	9385.88	17948.7	15617.8	8656.82	5351.41	6861.49	2897.94	2641.67	13010.6	23919.6	18733.7	6089.49	6044.15	6488.76	4778.17	3129.78	1.75391	2.61586	5.38926	3.27703	2.15259	3.68631	3.92068	1.94566	0.814792	0.709616	1.37457	1.68428	1	0			TATTGTAAATCGGCCTTCTTCTTGTTCTGTTCTGAGTACCGCCCCAAAATCAAAGGCGAG
A_52_P254782	107.106	122.439	105.019	140.497	10.6181	2.18343	2.2397	2.61743	113.533	135.798	128.504	51.643	16.4849	2.44256	2.4598	2.61772	10.0871	56.0763	46.8899	53.6776	6.88707	55.5964	52.2416	19.7282	1.46465	1.00863	0.897559	2.72085	2	0	Cntn5	Mus musculus contactin 5 (Cntn5), transcript variant 1, mRNA [NM_001170787]	GACGGGATTGGAAGGCAACACACTCTATCACCTCACAGTCAGGGCTTACAATGGAGCCGG	Mm,490683	NM_001170787	GO:0016020|GO:0005886|GO:0007605|GO:0031225|GO:0007155|GO:0005829	contactin 5
A_52_P516034	2152.61	2028	2143.15	1997.6	433.745	392.824	207.458	374.133	2465.25	2431.14	2323.44	1716.67	490.106	259.286	285.801	472.808	4.96286	5.16262	10.3305	5.33928	5.03002	9.37625	8.12955	3.63079	0.986646	0.550606	1.27074	1.47055	1	1	Ptp4a1	Mus musculus protein tyrosine phosphatase 4a1 (Ptp4a1), mRNA [NM_011200]	GGCTTCTGAATTGGGATCACAATGATACTGAGGCAAGTGATGTGATTACTCATTCAGGAG	Mm,491181	NM_011200	GO:0030335|GO:0005886|GO:0005783|GO:0005634|GO:0007275|GO:0016791|GO:0005737|GO:0007049|GO:0016787|GO:0016020|GO:0016311|GO:0009898|GO:0004721|GO:0008138|GO:0004727|GO:0005856|GO:0004725|GO:0070062|GO:0005768	protein tyrosine phosphatase 4a1
A_65_P15675	2319.03	2161.29	2344.33	2359.73	384.49	247.324	157.031	360.7	2174.39	2621.72	2342.05	1571.86	304.803	155.006	131.612	333.398	6.03145	8.73872	14.9291	6.54209	7.13377	16.9137	17.7951	4.71466	0.845479	0.516666	0.838947	1.38761	0	1	Ipo9	Mus musculus importin 9 (Ipo9), mRNA [NM_153774]	AGATTAAAGATTTGGAGTACTGTGTACCTCGTTAAAAGTACTGAGTGTTAGGAGTCCAGA	Mm,271642	NM_153774	GO:0042254|GO:0050821|GO:0005634|GO:0005635|GO:0006606|GO:0015031|GO:0006886|GO:0005829|GO:0042393|GO:0005737|GO:0006610|GO:0016020|GO:0008536|GO:0008565|GO:0006810	importin 9
A_55_P2030756	5812.4	3687.13	2959.28	4060.9	40.4399	15.9125	3.98044	22.2762	5655.59	3764.37	3109.69	1969.71	30.196	6.40236	4.27266	16.5119	143.729	231.713	743.457	182.298	187.296	587.967	727.811	119.291	0.767392	0.394092	1.0215	1.52818	1	1	Nedd4l	Mus musculus neural precursor cell expressed, developmentally down-regulated gene 4-like (Nedd4l), transcript variant 2, mRNA [NM_031881]	CCTTGTAAAGCGGTGATACAACTTGTCAAATATTTAATAAAGAATTACGGAAGCTGGAAC	Mm,98668	NM_031881	GO:0005515|GO:0006511|GO:0045732|GO:0004842|GO:2000810|GO:0009651|GO:0006513|GO:0016567|GO:0005886|GO:2000650|GO:0060306|GO:0015459|GO:2001259|GO:0030154|GO:2000009|GO:0005737|GO:0042787|GO:0010765|GO:0010038|GO:0010766|GO:0042391|GO:0034765|GO:0003085|GO:0086005|GO:0070062|GO:0005794|GO:0044325|GO:2001288|GO:0019871|GO:0019870|GO:0043161|GO:0070936|GO:0003254|GO:0016740|GO:0005768|GO:0017080	neural precursor cell expressed, developmentally down-regulated gene 4-like
A_51_P403243	149.334	103.225	111.585	156.379	38.9314	7.25507	10.9627	15.4282	172.077	127.83	132.785	80.5767	37.6954	7.85772	9.13376	27.1822	3.83584	14.228	10.1786	10.1359	4.56493	16.268	14.5379	2.96431	0.840284	0.874596	0.700146	3.41931	1	0	Ccdc116	Mus musculus coiled-coil domain containing 116 (Ccdc116), transcript variant 2, mRNA [NM_029779]	AATCAGGTGTTCTTGTCCATCTATTTCCAGTTTCCAGATGTTGTCAAAGATTAATAAAGG	Mm,475763	NM_029779	GO:0008150|GO:0003674|GO:0005813|GO:0005737|GO:0005856	coiled-coil domain containing 116
A_55_P1957053	2181.25	1720.92	1697.25	2160.37	11.0242	2.10081	2.227	2.5745	2411.04	1946.27	1889.08	1081.6	13.9773	2.41148	2.43803	2.61351	197.859	819.173	762.121	839.139	172.497	807.084	774.839	413.852	1.14703	1.01498	0.983585	2.02763	1	0	Garem2	Mus musculus GRB2 associated regulator of MAPK1 subtype 2 (Garem2), mRNA [NM_001167879]	TTTAATGAAACCTCAAGGAATATGGAAATAAAGGCTAGACCCTGGAGTGGTGAAAGAGTA	Mm,332287	NM_001167879	GO:0008150|GO:0003674|GO:0070062	GRB2 associated regulator of MAPK1 subtype 2
A_51_P353914	936.716	414.767	390.719	405.45	173.739	47.9892	30.5295	47.7402	737.573	409.346	346.043	409.509	190.062	30.387	29.9651	61.4409	5.39152	8.64291	12.7981	8.49284	3.8807	13.4711	11.5482	6.66509	1.38932	0.641589	1.10823	1.27423	0	0	Icam5	Mus musculus intercellular adhesion molecule 5, telencephalin (Icam5), mRNA [NM_008319]	AACTCCAGGGGCGTCACCCCCATTTTCTACCCATTCCCTTCAATAAAGTTTTTATAAAGG	Mm,4629	NM_008319	GO:0006909|GO:0005515|GO:0016337|GO:0005178|GO:0016020|GO:0005886|GO:0005887|GO:0016021|GO:0007155	intercellular adhesion molecule 5, telencephalin
A_55_P2085771	833.381	937.499	933.587	1157.36	166.031	50.141	67.819	103.46	722.437	854.271	852.083	557.625	99.0431	53.1895	50.296	99.5117	5.01944	18.6973	13.7659	11.1865	7.29416	16.0609	16.9414	5.60361	0.688145	1.16415	0.81256	1.9963	1	0	Pcnx2	Mus musculus pecanex homolog 2 (Pcnx2), mRNA [NM_175561]	CTCTACTGTACGTGAGCACATTTGCACAGACCTTTGTTTTAGGGATTAAAATGTTTACAG	Mm,145535	NM_175561	GO:0008150|GO:0003674|GO:0016020|GO:0016021|GO:0005575	pecanex homolog 2
A_55_P2094474	194.683	207.828	188.945	172.38	9.15288	4.21695	4.82966	3.1781	171.258	205.149	205.555	144.953	9.68899	3.60804	4.172	5.87892	21.2702	49.284	39.1218	54.24	17.6755	56.8589	49.2701	24.6563	1.20337	0.866777	0.794028	2.19984	1	0	Zeb2os	Mus musculus zinc finger E-box binding homeobox 2, opposite strand (Zeb2os), transcript variant 1, long non-coding RNA [NR_110572]	GGATCTGGGATAGATTATACCTTGAAGTCTCCGCAAACGCTTTAGTGGAAGAAATGAAAT	Mm,441408	NR_110572		zinc finger E-box binding homeobox 2, opposite strand
A_55_P1994020	2505.06	2143.01	2130.4	2314.13	519.357	252.606	152.904	393.05	2416.94	1987.16	1978.26	1613.48	440.195	229.19	210.15	430.735	4.82338	8.4836	13.9329	5.88763	5.49061	8.67036	9.41354	3.74587	0.878478	0.978459	1.48009	1.57176	2	0	Casc4	Mus musculus cancer susceptibility candidate 4 (Casc4), transcript variant 3, mRNA [NM_001205369]	GCAGCCTAGACATTTTATAAACTGAGGAATCTTGGACCAATTGATAATATTTCTGACTGT	Mm,292109	NM_001205369	GO:0008150|GO:0003674|GO:0005794|GO:0016020|GO:0016021	cancer susceptibility candidate 4
A_51_P355151	29640	19512.7	18642.1	23033.3	1207.69	604.767	445.328	714.581	28677.7	18894.1	17142.2	12422.2	1134.82	492.241	404.703	894.854	24.5426	32.2648	41.8615	32.2333	25.2707	38.3837	42.3576	13.8819	0.971188	0.840585	0.988289	2.32197	1	0	Camk2n2	Mus musculus calcium/calmodulin-dependent protein kinase II inhibitor 2 (Camk2n2), mRNA [NM_028420]	ACCTGTGGACCGGAAGATGTTCTCAACCCAGGGTTGTCCTTTGTAAAAATGTTTCTCCAT	Mm,425977	NM_028420	GO:0005813|GO:0005737|GO:0019901|GO:0008427|GO:0004860|GO:0005634	calcium/calmodulin-dependent protein kinase II inhibitor 2
A_55_P2322620	66.1755	54.7378	65.2279	54.2568	37.5778	15.7398	7.22122	17.3559	70.469	58.936	71.6251	28.9711	39.5139	12.7551	15.3848	13.3005	1.76103	3.47766	9.0328	3.12613	1.7834	4.62057	4.65558	2.1782	0.987456	0.752647	1.94021	1.43519	2	0			GTTACAAAAGTGGTAATGTATATTTCCAACACACTCTGCTTCCTACAACGCATATTTGAT	Mm,487143
A_52_P370935	1757.13	1714.88	2092.51	1542.41	200.126	123.507	75.7715	198.332	1358.21	2087.7	2362.39	1044.32	228.893	133.766	102.975	209.155	8.78008	13.8849	27.6161	7.77692	5.9338	15.6071	22.9413	4.99304	1.47967	0.889651	1.20377	1.55755	2	0	Glcci1	Mus musculus glucocorticoid induced transcript 1 (Glcci1), transcript variant 1, mRNA [NM_133236]	AAGTACTTAGCATCACAAAATAGCTATTAACACTGATCTTGGCAGGGACCGACTTATATT	Mm,210787	NM_133236	GO:0005515|GO:0005737	glucocorticoid induced transcript 1
A_52_P375876	22705.8	16102.7	15096.8	17434.8	8638.13	3609.83	2572.49	6518.78	21883.3	17414.5	14377.3	12847.7	6730.22	3541.62	2488.4	6295.47	2.62856	4.46079	5.86858	2.67455	3.2515	4.91711	5.77773	2.04078	0.808415	0.907197	1.01572	1.31055	0	0	Arf3	Mus musculus ADP-ribosylation factor 3 (Arf3), mRNA [NM_007478]	TTTTGCTTTCTCTGGAATGTAGACTGTACATGTTTAATAACTTGCCTTCTCTATCCTTGC	Mm,221298	NM_007478	GO:0005622|GO:0005737|GO:0005794|GO:0000166|GO:0007264|GO:0006890|GO:0006810|GO:0016192|GO:0015031|GO:0005525|GO:0070062	ADP-ribosylation factor 3
A_55_P2028511	8948.91	5547.7	5140.89	3762.69	3209.09	2151.76	1108.7	1055.53	9039.79	6325.31	6830.5	2114.08	2836.52	1563.68	1576.83	1426.01	2.78861	2.57821	4.63688	3.56473	3.18693	4.04515	4.33179	1.48252	0.875016	0.637358	1.07043	2.40452	1	0		predicted gene 15466 [Source:MGI Symbol;Acc:MGI:3705491] [ENSMUST00000122299]	TGCACACCAGCTCCGAGATCACCACCAAGGACTTGAAGGAGAAGAGGGAAGTTGTGGAGG
A_55_P2058671	413.99	410.528	301.705	453.976	173.291	78.1815	25.8758	98.8672	429.738	316.965	326.91	209.844	107.677	63.2453	43.5819	78.4245	2.38898	5.25096	11.6598	4.59177	3.99098	5.01168	7.50105	2.67575	0.598596	1.04774	1.55442	1.71607	2	1	Zfyve28	Mus musculus zinc finger, FYVE domain containing 28 (Zfyve28), mRNA [NM_001015039]	GGAGGTGGGGAGAGTGTATAACAGAGGGAATATTATGTATTGAGATGATTTTTATTTTCT	Mm,113388	NM_001015039	GO:0005737|GO:0016020|GO:0031901|GO:0007175|GO:0042059|GO:0032266|GO:0046872|GO:0005829|GO:0005768	zinc finger, FYVE domain containing 28
A_51_P275123	4556.16	5692.56	5655.43	6358.88	1055.75	806.609	381.027	1389.74	3958.75	5327.85	5203.18	3281.18	1264.71	644.918	467.944	1269.14	4.31557	7.0574	14.8426	4.57559	3.13017	8.26128	11.1192	2.58536	1.3787	0.854274	1.33486	1.76981	1	0	Psd3	Mus musculus pleckstrin and Sec7 domain containing 3 (Psd3), transcript variant 2, mRNA [NM_177698]	GTCATGAATATAACCGTCCCTGGATTTTTATAAGTTGAGGGCATTTTGTTGTTTTACGAC	Mm,32525	NM_177698	GO:0005085|GO:0005086|GO:0030054|GO:0016020|GO:0005886|GO:0045211|GO:0045202|GO:0032012|GO:0032587|GO:0032011|GO:0032154	pleckstrin and Sec7 domain containing 3
A_51_P117995	7780.25	5553.85	5738.44	6069.05	932.817	529.711	373.117	788.067	7674.85	6652.26	5968.5	3322.19	837.534	420.388	456.151	690.743	8.34059	10.4847	15.3797	7.70118	9.16363	15.8241	13.0845	4.80959	0.910184	0.662577	1.17542	1.60121	1	0	Pfkm	Mus musculus phosphofructokinase, muscle (Pfkm), transcript variant 2, mRNA [NM_021514]	ACAGGCTGGGTCTCTCTAGTGCTACGGCTAGATTTCAGCTACTCAAGAGTTTTCCTAAAA	Mm,272582	NM_021514	GO:0005515|GO:0097228|GO:0042995|GO:0003824|GO:0051259|GO:0008443|GO:0046872|GO:0046716|GO:0042803|GO:0006096|GO:0042802|GO:0005829|GO:0005737|GO:0016324|GO:0000166|GO:0051289|GO:0016301|GO:0032024|GO:0019900|GO:0006002|GO:0070061|GO:0070062|GO:0003872|GO:0016208|GO:0031514|GO:0070095|GO:0042593|GO:0008022|GO:0005524|GO:0005929|GO:0016310|GO:0030388|GO:0008152|GO:0030246|GO:0005980|GO:0016740|GO:…	phosphofructokinase, muscle
A_55_P2062627	96.8028	76.6423	93.6352	99.8936	23.7046	15.879	17.3925	13.7959	141.25	111.539	84.3633	76.4212	22.0144	21.0684	11.5473	21.085	4.08371	4.82666	5.38365	7.24083	6.41625	5.29416	7.30592	3.62443	0.636464	0.911694	0.736889	1.99778	1	0	Tmem238	Mus musculus transmembrane protein 238 (Tmem238), mRNA [NM_029384]	AATGTGGGCAGACTGAATCTGAGTGTAGACCACACACTTTCAAGAAAAGGTTTGGCAGTG	Mm,292837	NM_029384	GO:0008150|GO:0003674|GO:0016020|GO:0016021|GO:0005575	transmembrane protein 238
A_52_P502228	1736.72	1236.84	1779.18	1316.03	6.24294	1.87853	2.33107	2.41441	2015.96	1159.67	1216.71	768.869	6.73176	2.20635	2.32876	2.51901	278.19	658.407	763.247	545.074	299.471	525.605	522.472	305.227	0.928941	1.25266	1.46084	1.7858	2	0	Zic4	Mus musculus zinc finger protein of the cerebellum 4 (Zic4), mRNA [NM_009576]	GAAGGGGAAAAAAGTTGTTGTGTATATTTGTCAGTGGTTGTTGAATAAAGTTCAAAGCTG	Mm,8062	NM_009576	GO:0000977|GO:0005634|GO:0003676|GO:0003677|GO:0046872	zinc finger protein of the cerebellum 4
A_51_P346272	2720.44	1239.41	1628.74	1578.01	92.57	8.47537	2.30558	13.9909	2531.14	1772.39	1648.9	919.237	90.7004	9.01827	4.86499	12.4537	29.3879	146.237	706.435	112.788	27.9066	196.533	338.931	73.812	1.05308	0.744083	2.0843	1.52805	2	0	Arhgap33	Mus musculus Rho GTPase activating protein 33 (Arhgap33), transcript variant 1, mRNA [NM_178252]	TCCTCCTTACCCCACACCCAGCTGGTCCTTACATTCAGAAGGACAGACCAGAAGTTACTG	Mm,190704	NM_178252	GO:0005515|GO:0007165|GO:0005737|GO:0016020|GO:0005886|GO:0007264|GO:0006810|GO:0035091|GO:0015629|GO:0015031|GO:0005938|GO:0005096	Rho GTPase activating protein 33
A_51_P229990	166.331	114.648	139.613	144.735	69.703	40.9423	28.0847	57.2572	204.615	121.967	121.197	93.2355	60.8888	36.0656	29.6144	42.5029	2.38628	2.80023	4.97115	2.5278	3.36047	3.38181	4.09249	2.19362	0.710103	0.828029	1.2147	1.15234	0	0	Rab30	Mus musculus RAB30, member RAS oncogene family (Rab30), mRNA [NM_029494]	CCTAAAAATAAAAAGAGAATGGGGGAAATCCATGAGTCAGCAGTCTTCTTCAGTCTCATT	Mm,389966	NM_029494	GO:0005802|GO:0005801|GO:0005737|GO:0005794|GO:0016020|GO:0000166|GO:0031985|GO:0007030|GO:0003924|GO:0005525|GO:0043231	RAB30, member RAS oncogene family
A_55_P2122314	1808.52	1321.67	1503.95	1678.86	771.151	368.558	252.625	536.718	2074.8	1660.74	1531.54	1272.85	686.199	267.45	268.379	682.169	2.34523	3.58605	5.95329	3.12802	3.02362	6.20955	5.70663	1.86589	0.775636	0.577505	1.04322	1.67642	1	1	Emc1	Mus musculus ER membrane protein complex subunit 1 (Emc1), transcript variant 1, mRNA [NM_146157]	AGACCTCTGGTTTCTTTCTTCTGAGACTGTTTAAATTGACCTTAGTTAACCTTCTGTATT	Mm,394288	NM_146157	GO:0072546|GO:0003674|GO:0034975|GO:0016020|GO:0005783|GO:0016021	ER membrane protein complex subunit 1
A_55_P2038458	2394.46	1593.29	2179.92	1865.23	206.108	109.91	109.037	112.749	2672.98	2088.06	2034.16	1525.59	205.846	114.39	110.791	170.647	11.6175	14.4963	19.9926	16.5432	12.9853	18.2539	18.3604	8.94009	0.894663	0.794151	1.0889	1.85045	1	0	Lancl2	Mus musculus LanC (bacterial lantibiotic synthetase component C)-like 2 (Lancl2), mRNA [NM_133737]	GTGACTCTCCCCAGTATGTTTACTTATACTTGTTTGGTAGATACTATTATCTTTTTGACC	Mm,274904	NM_133737	GO:0007165|GO:0005737|GO:0009789|GO:0016020|GO:0005886|GO:0070273|GO:0005634|GO:0032266|GO:0030864|GO:0045892|GO:0010314|GO:0005829	LanC (bacterial lantibiotic synthetase component C)-like 2
A_66_P136834	260.485	291.179	358.967	348.756	74.0119	42.8252	34.6962	59.9855	255.914	338.181	356.8	149.73	60.5279	29.6964	36.3942	59.8873	3.5195	6.79924	10.346	5.81401	4.22804	11.3879	9.80377	2.50019	0.832419	0.597056	1.05531	2.32542	1	1	Usp7	Mus musculus ubiquitin specific peptidase 7 (Usp7), mRNA [NM_001003918]	CCTTTGGCCTGTAAATGAGAAGTTACAGGTAGTAACAGGCAAGACAATGAGGACTGCTCA	Mm,295330	NM_001003918	GO:0005515|GO:0006511|GO:0035616|GO:0016579|GO:0004843|GO:0005634|GO:0042803|GO:0005829|GO:0051090|GO:0002039|GO:0005737|GO:0010216|GO:0031647|GO:0035520|GO:0006508|GO:0031625|GO:0001741|GO:0043065|GO:0005694|GO:0050821|GO:0032088|GO:0007275|GO:0008022|GO:0006974|GO:0004197|GO:0016604|GO:0006281|GO:0016787|GO:0006283|GO:0008233|GO:0008234|GO:0008134	ubiquitin specific peptidase 7
A_66_P100777	1819.56	1441.62	1404.28	1615.68	7.16561	1.91892	3.70379	2.52672	1562.05	1481.72	1179.93	1131.5	11.2414	2.36383	5.03431	3.18041	253.929	751.267	379.147	639.438	138.954	626.83	234.379	355.771	1.82743	1.19852	1.61767	1.79733	3	0	Sstr1	Mus musculus somatostatin receptor 1 (Sstr1), mRNA [NM_009216]	AACCTGGGGTTCGCAAGTTCACACTGACCTGACATACAATGCTTGGATGCACTATTGAAA	Mm,278336	NM_009216	GO:0005515|GO:0043005|GO:0008285|GO:0005886|GO:0004930|GO:0007215|GO:0004994|GO:0007165|GO:0005737|GO:0042923|GO:0016020|GO:0007186|GO:0005887|GO:0007187|GO:0007218|GO:0071392|GO:0016021|GO:0004871	somatostatin receptor 1
A_55_P1955472	1562.23	1684.8	2231.26	1712.9	117.561	75.8361	43.4185	82.1817	1657.94	2046.69	1840.39	1207.91	109.346	60.5223	44.0627	99.3014	13.2887	22.2164	51.3896	20.8429	15.1624	33.8171	41.7675	12.164	0.876423	0.656956	1.23037	1.71348	1	0	Bbs1	Mus musculus Bardet-Biedl syndrome 1 (human) (Bbs1), mRNA [NM_001033128]	CTACTGAGAGGACTGCATTGATCCTAATTTTCTTCTTTCATGGTCATCTTTTTGCTTTGT	Mm,23636	NM_001033128	GO:0051219|GO:0005515|GO:0007608|GO:0021987|GO:0051216|GO:0043001|GO:0045494|GO:0005113|GO:0036064|GO:0061351|GO:0008104|GO:0001895|GO:0042048|GO:0045444|GO:0030534|GO:0008594|GO:0044255|GO:0035721|GO:0001103|GO:0005813|GO:0034464|GO:0031514|GO:0005930|GO:0005102|GO:0000226|GO:0016358|GO:0048854|GO:0060296|GO:0009566|GO:0021756|GO:0021766|GO:0005119|GO:0060271|GO:0021591|GO:0042445|GO:0001764	Bardet-Biedl syndrome 1 (human)
A_55_P2015742	2695.68	2451.55	2578.25	2041.13	878.112	689.158	629.825	707.886	2900.57	2447.64	2545.67	2410.73	912.777	788.51	711.863	896.745	3.06986	3.55731	4.09359	2.88342	3.17774	3.10413	3.57607	2.68831	0.966051	1.14599	1.14472	1.07257	0	0	Cggbp1	Mus musculus CGG triplet repeat binding protein 1 (Cggbp1), mRNA [NM_178647]	GTACTCCTGTGCTTCTTTTTTACTTTTGCTCATGCACGTATTTTAGTATGAATGTGTTGC	Mm,10160	NM_178647	GO:0006355|GO:0003690|GO:0000977|GO:0006357|GO:0005654|GO:0005634|GO:0000122|GO:0003677|GO:0001227|GO:0006351|GO:0042802	CGG triplet repeat binding protein 1
A_52_P669964	153.889	125.14	111.866	109.21	60.3971	22.1871	11.8449	35.8375	136.672	126.44	134.003	72.3816	53.9867	16.4509	11.1627	32.4774	2.54795	5.64021	9.44424	3.04736	2.53158	7.68592	12.0045	2.22867	1.00647	0.733837	0.786723	1.36734	0	0	Cchcr1	Mus musculus coiled-coil alpha-helical rod protein 1 (Cchcr1), mRNA [NM_146248]	AGATATTTGTGTGGAAGATAACCAGAACACCAAGAAAACCAAGAACCCTCCTTCAGATCC	Mm,49544	NM_146248	GO:0005515|GO:0005737|GO:0005814|GO:0006611|GO:0007275|GO:0005634|GO:0030154|GO:0042802|GO:0005829	coiled-coil alpha-helical rod protein 1
A_51_P514412	668.6	703.139	793.037	845.083	242.93	191.097	83.7674	267.412	615.531	912.09	892.497	443.53	257.862	124.749	94.5612	267.107	2.75223	3.67948	9.46713	3.16023	2.38705	7.3114	9.4383	1.66049	1.15298	0.503253	1.00305	1.90318	1	1	Gsk3b	Mus musculus glycogen synthase kinase 3 beta (Gsk3b), transcript variant 1, mRNA [NM_019827]	GATCCTGATACAGCTGTATTAAAACTCTGTGACTTTGGAAGTGCAAAGCAGCTGGTCCGA	Mm,394930	NM_019827	GO:0005515|GO:0006983|GO:0008013|GO:0030877|GO:0030010|GO:0007409|GO:0002020|GO:0030154|GO:0018105|GO:0000166|GO:0016301|GO:0018107|GO:0006611|GO:0009887|GO:0009968|GO:0016055|GO:0031625|GO:0010800|GO:0005813|GO:0014902|GO:0019901|GO:0005975|GO:0005977|GO:0014069|GO:0007275|GO:0007520|GO:0016310|GO:0005178|GO:0010975|GO:0010977|GO:0007623|GO:0001954|GO:0008134|GO:0010508|GO:0032091|GO:0008286|GO:…	glycogen synthase kinase 3 beta
A_51_P213099	1922.69	1997.21	2601.73	3492.99	6.64226	20.5831	19.4122	24.5402	2664.82	2286.05	1740.26	736.729	13.5755	14.913	20.2825	13.5498	289.463	97.0314	134.026	142.337	196.296	153.292	85.801	54.3721	1.47463	0.632983	1.56205	2.61783	3	0	Ntng1	netrin G1 [Source:MGI Symbol;Acc:MGI:1934028] [ENSMUST00000133268]	GCGAAGAAAACCGGGGCGAAATTGCTTCGAGAGGATCTTCTTGGCGCCAAGGCTAATTGT	Mm,39262	XM_011240295	GO:0005515|GO:0016020|GO:0005886|GO:0007275|GO:0031225|GO:0007409|GO:0046658|GO:0030154|GO:0007399	netrin G1
A_51_P211260	1286.32	2111.47	1721.22	1617.44	3.60604	13.9005	2.26876	8.27068	1093.6	2109.34	1941.45	833.799	4.12443	9.67197	8.72099	3.42585	356.711	151.899	758.664	195.563	265.152	218.088	222.617	243.385	1.34531	0.696504	3.40793	0.803512	1	0	Dscaml1	Mus musculus Down syndrome cell adhesion molecule like 1 (Dscaml1), mRNA [NM_001081270]	TATTCCAAATCCTACACCCTGGTGTAGGATGGCCGACAAATGGAGAAGGGCTCCACACTG	Mm,325499	NM_001081270	GO:0030054|GO:0005886|GO:0009986|GO:0045202|GO:0048704|GO:0007417|GO:0005615|GO:0042803|GO:0070593|GO:0007399|GO:0007162|GO:0016338|GO:0016020|GO:0007420|GO:0016021|GO:0007155|GO:0007156	DS cell adhesion molecule like 1
A_51_P330133	1721.96	1723.79	1998.03	1759.75	347.754	235.359	188.298	256.63	2290.08	1754.32	1854.46	1683.58	355.414	274.508	186.341	295.459	4.95167	7.32406	10.611	6.85712	6.44342	6.39079	9.95196	5.69819	0.768484	1.14603	1.06623	1.20339	0	0	Pspc1	Mus musculus paraspeckle protein 1 (Pspc1), mRNA [NM_025682]	AATGGTTCATTCCTGACTGTTTAGAAAAACATTCAATGGTATGTCTTTACACCATGTCTG	Mm,20129	NM_025682	GO:0005515|GO:0000976|GO:0006355|GO:0003723|GO:0001047|GO:0005634|GO:0003676|GO:0006351|GO:0005737|GO:0042382|GO:0000398|GO:0042752|GO:0001650|GO:0005654|GO:0048511|GO:0045892	paraspeckle protein 1
A_66_P117815	5208.92	8721.07	8838.13	4789.29	1987.56	3462.7	1663.54	1584.78	6673.28	11771.3	9387.15	4076.5	2806.96	3220.85	2497.48	1774.35	2.62076	2.51858	5.31284	3.02205	2.3774	3.65471	3.75864	2.29746	1.10236	0.689132	1.4135	1.31539	1	0			CACAGAGGCAAAATGTCCTCATATGCATTCTTTGTGCAAACCTACTGGGAGGAGCACAAG
A_55_P2030269	237.167	243.761	339.091	347.721	96.8122	20.4032	14.1692	12.8776	295.88	269.496	196.305	98.0707	90.7206	13.7365	9.97045	26.1409	2.44976	11.9472	23.9316	27.002	3.26144	19.619	19.6887	3.75161	0.75113	0.60896	1.2155	7.19745	1	0	Dnah6	Mus musculus dynein, axonemal, heavy chain 6 (Dnah6), mRNA [NM_001164669]	GCTGTGGCTGTTATTTCTCCCATGACCTAAAATAAAGTCGTTTTGAGTTATTTCTGTTGG	Mm,333166	NM_001164669	GO:0045505|GO:0005929|GO:0045503|GO:0008569|GO:0030286|GO:0060271|GO:0003341|GO:0036156|GO:0051959|GO:0003777|GO:0007018	dynein, axonemal, heavy chain 6
A_52_P217675	167.214	113.245	139.171	108.295	53.3737	34.8787	32.4044	20.6494	194.201	146.869	134.663	93.5516	58.7996	33.4589	22.4663	34.6215	3.13289	3.24682	4.29481	5.24448	3.30277	4.38954	5.994	2.70213	0.948566	0.739672	0.716519	1.94087	1	0	Slf1	Mus musculus SMC5-SMC6 complex localization factor 1 (Slf1), mRNA [NM_134071]	TTAAGAGTGAGAAATATAAAAACTGTACACATCTTATAGCTGAACGACTGTGCAAGAGTG	Mm,209730	NM_134071	GO:0005515|GO:0005813|GO:0035861|GO:0005634|GO:0032403|GO:0006974|GO:0005737|GO:0006281|GO:0031334|GO:0034184|GO:2000781|GO:0000786|GO:0005856|GO:0031625|GO:0042405	SMC5-SMC6 complex localization factor 1
A_55_P2114789	413.556	239.744	279.415	222.649	52.2465	41.0065	41.8387	39.7549	480.776	246.361	284.52	317.267	41.3057	40.8072	48.1565	46.8158	7.91548	5.84649	6.67838	5.60056	11.6395	6.03719	5.90822	6.77694	0.680056	0.968412	1.13035	0.826415	0	0	Gtf2a2	Mus musculus general transcription factor II A, 2 (Gtf2a2), transcript variant 1, mRNA [NM_001282083]	TACCAGAGAAATTGAAGAGGGGCTTGAAAAAGGTGTCCTTCAATAAAATTTTGTTTACCT	Mm,293117	NM_001282083	GO:0001103|GO:0006355|GO:0005669|GO:0006367|GO:0030054|GO:0046982|GO:0006366|GO:0003713|GO:0005634|GO:0042803|GO:0006351|GO:0051091|GO:0045944|GO:0017025|GO:0005654|GO:0005672|GO:0051123|GO:0008134	general transcription factor II A, 2
A_55_P2420814	1012.82	1247.76	1003.65	1354.08	4.24863	1.86625	2.31288	2.47776	867.104	1052.95	999.322	656.795	4.06247	2.31211	2.36943	2.59187	238.388	668.592	433.939	546.493	213.442	455.407	421.757	253.406	1.11687	1.46812	1.02888	2.15659	2	0	Sgip1	PREDICTED: Mus musculus SH3-domain GRB2-like (endophilin) interacting protein 1 (Sgip1), transcript variant X7, mRNA [XM_017320400]	CTTCATGACACATTACTGCAAATAGGGTTCCCATTTGAAAATGCAGTTTAATGTAAGTTG	Mm,54201	XM_017320400	GO:0005515|GO:0008017|GO:0017124|GO:0005886|GO:0097320|GO:0030122|GO:0030136|GO:0002021|GO:0006897|GO:2000253|GO:0005737|GO:0005905|GO:0005543|GO:0015631|GO:0016020|GO:0043195|GO:0048260|GO:2000507	SH3-domain GRB2-like (endophilin) interacting protein 1
A_55_P2417003	292.58	140.294	101.383	51.1019	10.1298	5.38597	3.02861	2.5373	358.631	142.174	86.4437	104.431	13.0087	3.55767	2.42189	3.06623	28.883	26.048	33.475	20.1402	27.5685	39.9626	35.6927	34.0585	1.04768	0.651811	0.937866	0.591342	0	1			TATTATCCCAACCCCAGGAGTTCAGGACCAACTTGGGGTTCTTTACTGAGAATCTGGATA
A_55_P2062886	150.399	201.783	204.561	452.666	12.3471	35.2223	14.1299	12.5723	88.2302	150.03	194.686	49.7407	17.5407	19.81	18.5838	9.40925	12.1809	5.72884	14.4771	36.0051	5.03002	7.57343	10.4761	5.28636	2.42164	0.75644	1.38191	6.81094	2	0			GCTTTCAATTCTCAGCCAGTCGGTCCTTTTGGAATTAGGGATAACAAAATGGTATACAAC
A_55_P2098354	3856.25	2478.78	1940.38	2501.3	883.815	305.111	227.221	350.421	3834.34	2108.45	2096.88	1474.56	654.287	252.157	258.376	380.496	4.36318	8.1242	8.53963	7.13798	5.86032	8.36167	8.11561	3.87537	0.744529	0.9716	1.05225	1.84188	1	0	Shf	Mus musculus Src homology 2 domain containing F (Shf), mRNA [NM_001013829]	GGCTTCCCCTTGTCCTAGGATCTAGCAGGCGCTGAAGATTCCTTAATTTATTATAAAGGG	Mm,458215	NM_001013829	GO:0007165|GO:0005070|GO:0006915|GO:0005575	Src homology 2 domain containing F
A_51_P440892	1571.39	1444.82	1274.08	1084.9	424.937	249.597	169.493	278.014	1698.95	1449.64	1539.47	1039.11	413.743	240.356	206.758	423.469	3.69793	5.78859	7.51701	3.90233	4.1063	6.03123	7.44578	2.45381	0.900549	0.959768	1.00957	1.59032	1	0	Dph2	Mus musculus DPH2 homolog (Dph2), mRNA [NM_026344]	ACATTGACTTAGTTAGACTTGTTTCTTGGGGACAACAAAGACACTGAAATAAACGGAATA	Mm,13823	NM_026344	GO:0005515|GO:0005575|GO:0017183|GO:0016740	DPH2 homolog
A_51_P437327	544.736	427.995	478.906	294.829	120.902	19.8593	12.6417	20.1666	671.225	518.22	534.875	250.595	115.408	14.5222	13.6073	25.7377	4.50558	21.5513	37.8831	14.6196	5.81611	35.6846	39.308	9.7365	0.774674	0.60394	0.96375	1.50153	1	0	Ascl1	Mus musculus achaete-scute family bHLH transcription factor 1 (Ascl1), mRNA [NM_008553]	CTGGACTTTACCAACTGGTTCTGAGGACCTGCCAGGCTCTCCTGGGAATGGACTTTGGAA	Mm,136217	NM_008553	GO:0005515|GO:0010468|GO:0007389|GO:0003700|GO:0000989|GO:0030154|GO:0042803|GO:0007405|GO:0003690|GO:0043525|GO:0007219|GO:0042127|GO:0046983|GO:0043025|GO:0045747|GO:0000977|GO:0021879|GO:0048486|GO:0007275|GO:0000122|GO:0000978|GO:0045787|GO:0048485|GO:0048484|GO:0010001|GO:0003358|GO:0045892|GO:0003359|GO:0021987|GO:0021530|GO:0048699|GO:0005634|GO:0030856|GO:0048666|GO:0045944|GO:0030182|GO:…	achaete-scute family bHLH transcription factor 1
A_52_P51429	341.08	230.407	232.815	347.213	72.7821	28.9276	22.7556	35.0758	462.337	249.487	151.983	137.207	65.3654	13.9475	24.115	47.6113	4.68632	7.96497	10.2311	9.89892	7.07312	17.8876	6.30241	2.88181	0.662554	0.44528	1.62337	3.43496	2	1	Dennd1c	Mus musculus DENN/MADD domain containing 1C (Dennd1c), mRNA [NM_153551]	ACCTCGAGTTGCTGATCTGAAGAAGTGTTTCGAAAACTAAGATAAGGAGTGTGAGGGGTT	Mm,284447	NM_153551	GO:0005085|GO:0017112|GO:0005737|GO:0031410|GO:0005575	DENN/MADD domain containing 1C
A_55_P2420873	1889.92	2640.18	2448.97	2263.6	931.396	828.018	363.874	1120.01	1647.07	2422.81	2477.18	1530.14	932.87	645.743	402.804	949.065	2.02913	3.18856	6.73026	2.02105	1.76559	3.75197	6.14983	1.61226	1.14926	0.849835	1.09438	1.25355	0	0	Igip	Mus musculus IgA inducing protein (Igip), mRNA [NM_001267796]	GGTCTGCTGTACTGCTTATTGAAGTATTGTGATTCTTTTAGGCATTGGTTCTTACAAAAT	Mm,426423	NM_001267796	GO:0008150|GO:0003674|GO:0005575	IgA inducing protein
A_52_P413623	1535.99	1030.85	1065.65	1258.01	340.357	143.278	113.951	227.529	1307.49	1232.6	1086.59	609.999	393.188	113.511	103.498	218.891	4.51288	7.19477	9.35182	5.52901	3.32535	10.8589	10.4987	2.78677	1.35711	0.662571	0.890759	1.98402	1	0	Usp22	Mus musculus ubiquitin specific peptidase 22 (Usp22), mRNA [NM_001004143]	TAAGTAAAGAACAGACTTGAAGCATGTTTTAGAAAAATCCTCTTTTGAGTACAGCTGAGC	Mm,30602	NM_001004143	GO:0016578|GO:0006511|GO:0016579|GO:0006355|GO:0004843|GO:0016574|GO:0003713|GO:0005634|GO:0046872|GO:0006351|GO:0070461|GO:0045931|GO:0007049|GO:0030374|GO:0016787|GO:0000124|GO:0006508|GO:0008233|GO:0008270|GO:0010485|GO:0008234|GO:0045893|GO:0019899|GO:0016569	ubiquitin specific peptidase 22
A_55_P1954246	111.698	121.617	117.235	144.602	7.18456	15.3196	8.55091	10.1324	101.171	99.2976	106.968	74.4613	6.03812	13.9005	9.8162	11.4248	15.5469	7.93866	13.7102	14.2712	16.7554	7.14344	10.8971	6.5175	0.927873	1.11132	1.25815	2.18968	1	0	Il1rapl2	Mus musculus interleukin 1 receptor accessory protein-like 2 (Il1rapl2), mRNA [NM_030688]	CAAGTAGGTTTTATGGCACCATATGGACTGCCCATACTTAGCATTTAAACAGTATTTTTC	Mm,328321	NM_030688	GO:0007165|GO:0004910|GO:0016020|GO:0016021	interleukin 1 receptor accessory protein-like 2
A_51_P397834	326.492	229.264	240.494	258.877	124.761	57.815	43.9533	52.2287	374.745	222.245	214.923	196.917	125.542	47.8949	50.952	63.5548	2.61694	3.96548	5.4716	4.95661	2.98501	4.64027	4.21814	3.09838	0.876696	0.854579	1.29716	1.59974	1	0	Dpm1	Mus musculus dolichol-phosphate (beta-D) mannosyltransferase 1 (Dpm1), transcript variant 1, mRNA [NM_010072]	CTGGGCCCACAGTGCATATTCCAATAAGAACTACTGTTGTTGTGTTCCCCTTTGCCAAAA	Mm,422657	NM_010072	GO:0004582|GO:0033185|GO:0043178|GO:0005783|GO:0019348|GO:0019673|GO:0005634|GO:0005537|GO:0035269|GO:0043231|GO:0035268|GO:0004169|GO:0016020|GO:0005789|GO:0006506	dolichol-phosphate (beta-D) mannosyltransferase 1
A_65_P18167	2096.76	2362.45	2467.12	2648.28	971.968	475.047	241.039	873.251	2061.87	2112.99	2431.36	1448.59	885.504	398.537	259.335	915.358	2.15723	4.97308	10.2354	3.03267	2.32847	5.30188	9.37535	1.58254	0.926459	0.937985	1.09173	1.91633	1	0	Hnrnpul2	Mus musculus heterogeneous nuclear ribonucleoprotein U-like 2 (Hnrnpul2), mRNA [NM_001081196]	GTGTTTTATCAGATGTCTGTTGTAGTTGTAGATGGAAAAGCTTGTAAACAAACAAACACC	Mm,476519	NM_001081196	GO:0005515|GO:0008150|GO:0016020|GO:0003723|GO:0005654|GO:0005634	heterogeneous nuclear ribonucleoprotein U-like 2
A_55_P2051899	4747.63	3714.45	4220.75	4849.81	1384.8	656.329	529.129	1024.23	4763.77	3375.56	3648.1	2610.23	1218.68	610.169	704.128	1005.9	3.42839	5.65943	7.9768	4.73509	3.90897	5.53216	5.18101	2.59492	0.877056	1.023	1.53962	1.82475	2	0	Atp2c1	Mus musculus ATPase, Ca++-sequestering (Atp2c1), transcript variant 2, mRNA [NM_175025]	GTAGAGGTTGAGAATATGACTCATGAAATGAATGTGCCTATCTTTTCACTTGGTATTGAA	Mm,326247	NM_175025	GO:0005802|GO:0030133|GO:0005886|GO:0046872|GO:0043231|GO:0016339|GO:0000166|GO:0006810|GO:0006816|GO:0004871|GO:0043123|GO:0030141|GO:0006811|GO:0005794|GO:0030145|GO:0032468|GO:0031532|GO:0005509|GO:0006874|GO:0005524|GO:0030026|GO:0005388|GO:0000139|GO:0008544|GO:0016020|GO:0016787|GO:0070588|GO:0006828|GO:0016021|GO:0015410|GO:0032472	ATPase, Ca++-sequestering
A_55_P2011061	1204	1186.56	1139.39	1149.54	266.749	159.389	186.143	194.445	1467.82	936.838	1052.15	1162.24	226.192	207.657	170.381	251.877	4.51363	7.44444	6.12106	5.91189	6.48928	4.51148	6.17527	4.61431	0.695551	1.65011	0.991222	1.28121	1	0	Tspan12	Mus musculus tetraspanin 12 (Tspan12), mRNA [NM_173007]	GGGAAAAGTGCATTTTACTGTATCTTGTGCATTCTGTTCATTTCTTGGATTACAGAAAGA	Mm,21950	NM_173007	GO:0042813|GO:0016020|GO:0005886|GO:0005887|GO:0045765|GO:0010842|GO:0016021|GO:0001525|GO:0007166	tetraspanin 12
A_51_P104718	474.05	281.692	302.142	335.256	3.28488	2.16802	2.14711	2.29227	483.748	345.994	355.405	301.394	4.21699	2.34749	1.99829	2.13723	144.313	129.93	140.72	146.255	114.714	147.389	177.855	141.021	1.25802	0.881549	0.791209	1.03712	0	0	Gpr12	Mus musculus G-protein coupled receptor 12 (Gpr12), transcript variant 1, mRNA [NM_001010941]	GAAGCAATGACATCTTTTAGACACGTATTGACAGTGGAAATCATCTTACCAGTGTTTTTT	Mm,153539	NM_001010941	GO:0007165|GO:0016020|GO:0007186|GO:0005886|GO:0004930|GO:0006874|GO:0031210|GO:0016021|GO:0004871	G-protein coupled receptor 12
A_55_P2143851	1900.75	1166.64	871.833	1727.23	20.0215	6.99049	5.00753	10.7229	1731	1113.36	963.172	663.733	25.7767	2.991	10.1081	10.9099	94.9354	166.889	174.105	161.078	67.1537	372.235	95.287	60.8379	1.4137	0.448344	1.82716	2.64766	3	1	Gm996	Mus musculus predicted gene 996 (Gm996), mRNA [NM_001005424]	AGAAGGGCAAGTGCTTTCGAACCAAGTAAAATAGAACTTGAATGTAGCTGCTGCTAATAA	Mm,379511	NM_001005424	GO:0008150|GO:0003674|GO:0005575	predicted gene 996
A_55_P2150697	1195.79	1212.54	835.319	943.298	3.56806	15.3556	2.25008	6.40331	1242.48	1372.58	714.143	638.392	3.96147	14.0868	6.40224	2.61974	335.137	78.964	371.24	147.314	313.642	97.4373	111.546	243.685	1.06853	0.810408	3.32814	0.604526	1	0	Cpne4	Mus musculus copine IV (Cpne4), mRNA [NM_028719]	CACCGTGAACTACACTTTTACAGAATTCTGAAGCACTGTTTATCTATTCCTGTACTTTAA	Mm,326240	NM_028719	GO:0005515|GO:0008150|GO:0070062	copine IV
A_51_P487999	927.762	649.24	703.268	397.898	117.079	91.3665	64.9499	53.0408	907.903	670.359	822.002	519.761	109.197	76.3289	62.3168	91.8271	7.92421	7.10588	10.8279	7.50173	8.31437	8.78251	13.1907	5.66021	0.953074	0.809095	0.82087	1.32534	0	0	Sgo1	Mus musculus shugoshin-like 1 (S, pombe) (Sgol1), mRNA [NM_028232]	GTGGACCTCAGGCTAGCCCTTTGTGTGGTCAGTCTACAGTGTAAATAAAGGTGTGAATAA	Mm,153202	NM_028232	GO:0000780|GO:0010457|GO:0005813|GO:0005694|GO:0005634|GO:0000922|GO:0005737|GO:0007049|GO:0007059|GO:0045132|GO:0000776|GO:0000779|GO:0019900|GO:0005856|GO:0008608|GO:0000775|GO:0051301	shugoshin 1
A_51_P114062	2588.98	2449.33	2761.42	2864.77	29.7097	10.2282	7.39424	16.002	2392.11	3039.15	2639.6	1334.53	31.7375	6.87356	5.00839	19.0594	87.1425	239.469	373.455	179.025	75.3718	442.151	527.036	70.0193	1.15617	0.541599	0.708595	2.55679	1	1	Ncs1	Mus musculus neuronal calcium sensor 1 (Ncs1), mRNA [NM_019681]	CCTCCAAGATTCTTTCCAGTGTGTTTCTGCATTTACATGATCTAAAGATGCATGGGGACG	Mm,249318	NM_019681	GO:0030424|GO:0000287|GO:0005794|GO:0030054|GO:0005245|GO:0005886|GO:0019901|GO:0048015|GO:0005509|GO:0045202|GO:0031045|GO:0031410|GO:0046872|GO:0030425|GO:0043231|GO:0005829|GO:0045921|GO:0005737|GO:0016020|GO:0050806|GO:0045211|GO:0010975|GO:0070062	neuronal calcium sensor 1
A_55_P2127204	473.021	427.46	433.887	552.223	76.5051	34.2612	22.8198	46.6653	536.671	422.32	390.907	285.571	56.0031	29.4612	21.3903	52.2629	6.18287	12.4765	19.0136	11.8337	9.58287	14.3348	18.275	5.46412	0.6452	0.870367	1.04042	2.16571	1	0	Amigo1	Mus musculus adhesion molecule with Ig like domain 1 (Amigo1), transcript variant 1, mRNA [NM_146137]	AAACCTCAGAGCCCATGGGCTCTATAACTAGACAATGACCATTAAACCTGGCTTGAGTCT	Mm,275752	NM_146137	GO:0051965|GO:0005515|GO:0005886|GO:0042552|GO:0015459|GO:0007275|GO:0042995|GO:0007409|GO:0030425|GO:0030154|GO:0032809|GO:0007399|GO:0007413|GO:0016020|GO:0005887|GO:0008076|GO:0050772|GO:0016021|GO:0007155|GO:0007156|GO:0007157	adhesion molecule with Ig like domain 1
A_55_P2157448	252.02	141.017	137.629	165.897	89.2732	5.94301	4.98547	11.8399	244.773	153.772	156.079	91.937	78.1229	4.87896	4.76875	15.5868	2.82302	23.7282	27.6061	14.0117	3.13318	31.5174	32.7295	5.8984	0.901009	0.75286	0.84346	2.3755	1	0	Abr	Mus musculus active BCR-related gene (Abr), transcript variant 5, mRNA [NM_001346670]	CCCCCCATTTCCTTCGCAGAACTGAAGCGGAACACACTGTACTTCTCCACAGACGTGTAG	Mm,258939	NM_001346670	GO:0043314|GO:0030336|GO:0042472|GO:0030036|GO:0005886|GO:0035023|GO:0002692|GO:0005829|GO:0035556|GO:0005085|GO:0007165|GO:0050766|GO:0016020|GO:0060313|GO:0007420|GO:0050728|GO:0050885|GO:0043114|GO:0032496|GO:0005089|GO:0005096	active BCR-related gene
A_52_P615375	11796.5	12349.7	12795.6	10052.6	3192.94	2778.39	1743.2	2559.55	13185.9	12473.7	11741.8	11165.1	2701.85	2993.71	1698.43	2925.26	3.69457	4.44489	7.34028	3.92747	4.88031	4.16665	6.91335	3.81678	0.757035	1.06678	1.06175	1.029	0	0	Hist3h2a	histone cluster 3, H2a [Source:MGI Symbol;Acc:MGI:2448458] [ENSMUST00000108817]	AAGGTTCTGGTTTAGATGCTAGTGTTTCTATTGAAACTGGGTTAAATTGACATGTTCAAG	Mm,212549		GO:0006342|GO:0000790|GO:0046982|GO:0005694|GO:0070914|GO:0005634|GO:0000788|GO:0006337|GO:0000786|GO:0003677|GO:0070062	histone cluster 3, H2a
A_51_P333965	300.226	249.665	400.88	272.161	82.573	83.2466	80.7629	81.8838	319.68	340.973	325.618	326.325	86.1826	78.2039	83.3626	85.9126	3.63589	2.9991	4.96367	3.32375	3.70933	4.36005	3.90605	3.79833	0.980201	0.687859	1.27077	0.875056	0	0	Cisd2	Mus musculus CDGSH iron sulfur domain 2 (Cisd2), mRNA [NM_025902]	CTAGGATTTCTTCTTTATTAAATGAGCACACAGTATGCCTGGTACCACATGAATTCTGTT	Mm,269993	NM_025902	GO:0048471|GO:0051536|GO:0000422|GO:0051537|GO:0005783|GO:0003723|GO:0006914|GO:0005741|GO:0010259|GO:0046872|GO:0042803|GO:0043231|GO:0005739|GO:0043234|GO:0016020|GO:0005789|GO:0010506|GO:0016021	CDGSH iron sulfur domain 2
A_51_P106059	8013.19	6114.61	7533.66	6414.18	2707.57	1364	1303.96	2234.49	9667.75	7308.67	8048.35	5250.82	2530.62	1626.9	1319.1	2131.66	2.95955	4.48284	5.77753	2.87054	3.82031	4.49239	6.1014	2.46326	0.774688	0.997874	0.946918	1.16534	0	0	Traf4	Mus musculus TNF receptor associated factor 4 (Traf4), mRNA [NM_009423]	TCTAGTGCTAGGTGGGCACAGCAGGGGAACTCTGATTTTTAATAAATCCTGAATTGTATT	Mm,390418	NM_009423	GO:0030054|GO:0005886|GO:0030323|GO:0046330|GO:0005634|GO:0031996|GO:0046872|GO:0042802|GO:0005737|GO:0045860|GO:0005856|GO:0031625|GO:0005164|GO:0090073|GO:0007585|GO:0007250|GO:0019901|GO:0050699|GO:0006915|GO:0007275|GO:0042981|GO:0007165|GO:0016020|GO:0008270|GO:0005923	TNF receptor associated factor 4
A_55_P2044587	399.818	274.004	291.903	224.466	170.607	33.41	17.1535	18.9934	342.848	235.169	269.322	99.5022	171.201	22.5411	15.489	24.7038	2.34351	8.20127	17.0171	11.8181	2.00261	10.4329	17.3879	4.02781	1.17023	0.786098	0.978675	2.93413	1	0	Sorcs1	Mus musculus sortilin-related VPS10 domain containing receptor 1 (Sorcs1), transcript variant 3, mRNA [NM_001290356]	TGATGTTGCTCTCTGTGGTGTTTGTGGGGCTCGCTGTATTCGTCATCTACAAGTTTAAAA	Mm,313672	NM_001290356	GO:0016020|GO:0016021	sortilin-related VPS10 domain containing receptor 1
A_51_P219721	7143.15	5711.17	5721.99	5452.08	2427.31	1929.14	1527.43	1983.7	7828.11	5429.86	5536.36	4886.38	2562.46	1869.32	1636.06	2357.23	2.94282	2.96048	3.74615	2.74844	3.05492	2.90473	3.38396	2.07293	0.963307	1.01919	1.10703	1.32587	0	0	Ola1	Mus musculus Obg-like ATPase 1 (Ola1), transcript variant 1, mRNA [NM_025942]	AATGCATGTTTTACAGTACTCCAGATGTCTACACTCAATAAAACATTTGACAAAACCAGC	Mm,22661	NM_025942	GO:0005813|GO:0045296|GO:0046034|GO:0005634|GO:0005525|GO:0005524|GO:0046872|GO:0005829|GO:0005737|GO:0000166|GO:0016020|GO:0016787|GO:0016887|GO:0070062	Obg-like ATPase 1
A_51_P320980	985.693	574.744	704.006	502.518	260.741	208.144	147.945	157.95	834.366	489.863	648.422	802.207	216.664	156.364	158.636	219.781	3.78035	2.76128	4.75855	3.18151	3.85097	3.13283	4.08748	3.65003	0.981663	0.881401	1.16418	0.871639	0	0	Sfxn4	Mus musculus sideroflexin 4 (Sfxn4), mRNA [NM_053198]	GAGGGGTATAGGAACACGTTTATCTCCTGTTTGGAAATCTTTGGCCCCTTAAAGAGCACT	Mm,48179	NM_053198	GO:0005739|GO:0008150|GO:0003674|GO:0016020|GO:0015075|GO:0006810|GO:0005743|GO:0016021|GO:0055085|GO:0055072|GO:0006811	sideroflexin 4
A_55_P2112230	12081	7687.47	8444.22	8614.88	4527.63	2024.02	1856.73	3336.95	12965.2	8205.01	8213.86	6374.72	3908.95	2595.97	1737.5	3320.89	2.66827	3.79812	4.54791	2.58167	3.31679	3.16068	4.72741	1.91958	0.804474	1.20168	0.962029	1.34491	0	0	Pcyt2	Mus musculus phosphate cytidylyltransferase 2, ethanolamine (Pcyt2), transcript variant 2, mRNA [NM_001347615]	GAGACTGCCTGGTCCTCATTGTACTTTGGTGGCTCAACTGAATAAAGCCTTGTGGGAAGC	Mm,21439	NM_001347615	GO:0006629|GO:0004306|GO:0009058|GO:0016779|GO:0008654|GO:0003824|GO:0016740	phosphate cytidylyltransferase 2, ethanolamine
A_51_P327778	3614.37	3313.79	4098.27	3196.41	1319.55	1135.57	920.623	1213.92	4090.27	3675.67	4096.82	3436.96	1134	1130.81	1042.4	1289.34	2.73908	2.91819	4.45163	2.63314	3.60694	3.25047	3.93017	2.66568	0.759393	0.897773	1.13268	0.987793	0	0	Pfdn2	Mus musculus prefoldin 2 (Pfdn2), mRNA [NM_011070]	GAGCTGGAGATGGAATTGAATGAGCACAGCCTGGTGATCGATACACTGAAGGAAGTGGAT	Mm,10756	NM_011070	GO:0005739|GO:0005737|GO:0044183|GO:0006457|GO:0051495|GO:0016272|GO:0005634|GO:0051082|GO:0070062|GO:0005829	prefoldin 2
A_51_P179697	4479.99	2948.54	3090.6	4106.67	154.844	64.55	41.5343	77.6343	3958.03	3148.43	3154.22	1805.08	151.56	48.2798	45.2712	105.344	28.9322	45.6785	74.4108	52.8976	26.1153	65.2121	69.6739	17.1351	1.10787	0.700459	1.06799	3.08708	1	0	Fam57b	Mus musculus family with sequence similarity 57, member B (Fam57b), transcript variant 2, mRNA [NM_026884]	ATTTATTCACCCATATCAAACTAATTTGTTGGGGTGAGGGGAGGAAGGCAGTTGCTCCCC	Mm,440393	NM_026884	GO:0006629|GO:0005794|GO:0016020|GO:0045599|GO:0005783|GO:0050291|GO:0016021|GO:0046513	family with sequence similarity 57, member B
A_51_P455897	980.386	731.256	981.695	600.434	28.4828	15.5445	14.2471	19.9381	1091.03	1021.62	1087.23	706.8	27.1727	14.5124	19.2568	26.3137	34.4203	47.0428	68.9047	30.1148	40.1516	70.3964	56.4595	26.8605	0.857259	0.668256	1.22043	1.12116	0	0	Pimreg	Mus musculus family with sequence similarity 64, member A (Fam64a), mRNA [NM_144526]	TGCTAGATAGTTCTGAGTCTGGAAACTAGGACCAAGGACCTGCAGGAGTCATCCCACAAA	Mm,33118	NM_144526	GO:0003674|GO:0007049|GO:0005730|GO:0005634|GO:0051301|GO:0005829	PICALM interacting mitotic regulator
A_55_P1963364	1170.1	1148.86	1019.69	1392.19	610.985	245.374	166.94	610.61	1447.53	1295.89	1247.77	732.823	355.192	273.9	164.837	324.566	1.91511	4.68206	6.10815	2.28	4.07535	4.73127	7.56973	2.25785	0.469925	0.989599	0.806918	1.00981	0	1	Nxpe3	Mus musculus neurexophilin and PC-esterase domain family, member 3 (Nxpe3), mRNA [NM_001134457]	GGCTGTCATGAAATATATGCCGAAATCAGACGTGAAACCAGATCAGAAGTTAATAAAATT	Mm,310635	NM_001134457	GO:0008150|GO:0003674|GO:0005575	neurexophilin and PC-esterase domain family, member 3
A_55_P2100425	5404.47	6614.98	7832.82	6066.5	26.6192	5.82514	3.61088	5.36326	6265.07	6974.36	6999.93	6126.12	26.1775	4.43182	6.69816	3.81294	203.029	1135.59	2169.23	1131.12	239.331	1573.7	1045.05	1606.67	0.84832	0.721606	2.07571	0.704016	1	0	Epha5	Mus musculus Eph receptor A5 (Epha5), mRNA [NM_007937]	GTTCCCATCTGCATTTGTTTGTGCTTTCAGTTTGTGTACATGTTTTTGTAGTGTAAGATA	Mm,137991	NM_007937	GO:0005515|GO:0048471|GO:0005886|GO:0042995|GO:0030425|GO:0071944|GO:0071372|GO:0005004|GO:0005003|GO:0005912|GO:0000166|GO:0007411|GO:0016301|GO:0032956|GO:0043025|GO:0060997|GO:0005791|GO:0048013|GO:0005524|GO:0043087|GO:0007399|GO:0032793|GO:0016310|GO:0021766|GO:0007162|GO:0004672|GO:0016020|GO:0019933|GO:0006468|GO:0004713|GO:0016021|GO:0004714|GO:0007169|GO:0061178|GO:0009897|GO:0016740	Eph receptor A5
A_55_P2080318	125.963	103.78	124.126	120.686	31.8317	22.3138	17.9591	13.6409	143.304	133.264	127.628	86.371	32.7289	17.5181	19.5441	22.3403	3.95714	4.65091	6.91158	8.84734	4.37852	7.60723	6.53029	3.86616	0.903762	0.611381	1.05839	2.28841	1	0	Dph3	Mus musculus diphthamine biosynthesis 3 (Dph3), transcript variant 1, mRNA [NM_172254]	TACAGTACATGTCAGATTTCTTCCTTTGTTTGTGGGAGGTGGGAAGGCATTGAACCCAGA	Mm,2519	NM_172254	GO:0005737|GO:0050709|GO:0051099|GO:0005654|GO:0005634|GO:0046872|GO:0005829	diphthamine biosynthesis 3
A_51_P125135	967.733	898.385	978.355	542.949	127.763	58.8634	63.8121	65.9977	997.949	952.124	815.846	621.188	92.6302	55.6007	56.8748	91.8993	7.57445	15.2622	15.3318	8.22679	10.7735	17.1243	14.3446	6.75944	0.703065	0.89126	1.06882	1.21708	0	0	Cdca5	Mus musculus cell division cycle associated 5 (Cdca5), mRNA [NM_026410]	TGAGGAACTAGTGTGCAGCCTAAGGGCAAGGTGGCTTGATCTCAAATAAACTGTGTAGAA	Mm,23526	NM_026410	GO:0005515|GO:0007076|GO:0000790|GO:0005694|GO:0031536|GO:0005634|GO:0071922|GO:0006302|GO:0008278|GO:0005737|GO:0007049|GO:0003682|GO:0005654|GO:0007080|GO:0000278|GO:0000785|GO:0051301|GO:0007064	cell division cycle associated 5
A_55_P2104703	903.984	400.859	283.468	643.829	149.92	75.2042	52.9396	50.9943	834.814	461.929	509.375	366.625	164.638	52.0188	44.1584	65.9404	6.02979	5.33027	5.35456	12.6255	5.07059	8.88003	11.5352	5.55995	1.18917	0.600254	0.464194	2.27079	1	1	Gm3317	Mus musculus predicted gene 3317 (Gm3317), mRNA [NM_001242941]	AAATGTAAGGATATTACTGAATGAGAACAGAAGGCTGCTGGTGGATCAGGCTGGCCACAA	Mm,464176	NM_001242941		predicted gene 3317
A_52_P214630	1015.62	879.123	896.549	923.263	171.371	76.9632	31.2778	111.211	995.283	939.801	891.253	713.551	109.341	48.0885	26.9659	107.539	5.92644	11.4226	28.6641	8.30193	9.10255	19.5431	33.0511	6.63527	0.651075	0.584483	0.867265	1.25118	0	1	Sox9	Mus musculus SRY (sex determining region Y)-box 9 (Sox9), mRNA [NM_011448]	ATAAAACCTTAAAGCGTTCTTATAATATGGCATCTTTCGATTTCTGTATAAAAACAGACC	Mm,286407	NM_011448	GO:0005515|GO:0001658|GO:0003700|GO:0003415|GO:0008013|GO:0003413|GO:0000981|GO:0003705|GO:0010564|GO:0007283|GO:0003188|GO:0030155|GO:0030154|GO:0007507|GO:0016337|GO:0014032|GO:0002063|GO:0001894|GO:0007173|GO:0007219|GO:0002062|GO:0001942|GO:0000976|GO:0001708|GO:0003170|GO:0006334|GO:0014068|GO:0000122|GO:0003179|GO:0007417|GO:0001501|GO:0001503|GO:0001502|GO:0005654|GO:0001158|GO:0008284|GO:…	SRY (sex determining region Y)-box 9
A_55_P2054350	1751.57	1487.22	1225.47	1613.83	182.526	157.021	46.2532	96.8189	1994.08	1054.9	1036.95	696.784	151.745	71.2886	47.1345	101.656	9.59625	9.47146	26.4948	16.6686	13.141	14.7976	21.9998	6.85436	0.730254	0.640067	1.20432	2.43182	1	0	Fbxo44	Mus musculus F-box protein 44 (Fbxo44), transcript variant 1, mRNA [NM_173401]	AGGATGGACCAGGGTTTTGAGTGGAAGGACCTGGCCAAGTCCTCTGTGGCTTGAAGATGC	Mm,220327	NM_173401	GO:0005515|GO:0004842|GO:0019005|GO:0010498	F-box protein 44
A_55_P1976395	172.292	143.539	140.165	110.279	35.2797	37.6139	32.2027	26.9053	181.236	132.768	132.422	104.805	36.1517	35.5518	30.9616	46.4361	4.8836	3.81611	4.35259	4.09879	5.01322	3.73448	4.27697	2.25698	0.974144	1.02186	1.01768	1.81605	1	0	Nsdhl	Mus musculus NAD(P) dependent steroid dehydrogenase-like (Nsdhl), mRNA [NM_010941]	CTTCTTCATCACTGTTCAACAGTAAGATGATTGGGGGAAAATAACAAAGAAATAAAAGCC	Mm,38792	NM_010941	GO:0005811|GO:0006629|GO:0006695|GO:0006694|GO:0005783|GO:0003854|GO:0016616|GO:0007224|GO:0047012|GO:0016020|GO:0060716|GO:0016491|GO:0016126|GO:0016021|GO:0001942|GO:0008202|GO:0055114|GO:0008203	NAD(P) dependent steroid dehydrogenase-like
A_51_P262489	13206.9	5819.65	5531.94	6467.77	28.8807	2.53057	2.35034	3.03068	14588.6	5252.06	4749.3	6022.19	20.1194	3.09872	2.53584	3.39599	457.292	2299.74	2353.68	2134.1	725.1	1694.91	1872.87	1773.32	0.63066	1.35684	1.25672	1.20345	0	0	Sst	Mus musculus somatostatin (Sst), mRNA [NM_009215]	AAGACATTCACATCCTGTTAGCTTTAATATTGTTGTCCTAGCCAGACCTCTGATCCCTCT	Mm,2453	NM_009215	GO:0030334|GO:0005179|GO:0043025|GO:0007267|GO:0005576|GO:0005615|GO:0007166	somatostatin
A_55_P2130645	302.518	163.147	174.014	222.381	83.9416	31.8269	31.1175	22.6679	346.155	202.086	194.44	126.153	96.6226	18.3752	25.7366	44.3894	3.60391	5.12608	5.59215	9.81039	3.58255	10.9978	7.55497	2.84196	1.00596	0.466102	0.740195	3.45198	1	1	B830017H08Rik	Mus musculus RIKEN cDNA B830017H08 gene (B830017H08Rik), long non-coding RNA [NR_027959]	ATGTAGATGGTTTTGCGATGTGGTTGATGGCCGCCCAGGACTGACTCTGGGCTGTAGAGC	Mm,310200	NR_027959		RIKEN cDNA B830017H08 gene
A_55_P1991964	1283.77	1057.58	880.081	1065.58	323.722	132.271	57.7366	213.421	999.85	998.904	784.391	723.446	300.447	81.8519	49.8108	207.936	3.96567	7.99552	15.243	4.99283	3.32788	12.2038	15.7474	3.47918	1.19165	0.655167	0.96797	1.43506	1	0	Iqsec2	Mus musculus IQ motif and Sec7 domain 2 (Iqsec2), transcript variant 1, mRNA [NM_001114664]	CTTTTTCCCTCCTTGTATATAAGAATGTATATTTGATGCCTCATAAAAGACCTTGTGCTC	Mm,33027	NM_001114664	GO:0005515|GO:0005086|GO:0005737|GO:0030036|GO:0051968|GO:0032012|GO:1900454	IQ motif and Sec7 domain 2
A_55_P2098734	1274.01	1372.11	1610.5	1287.11	240.751	142.158	89.2298	159.244	1294.94	1504.46	1441.01	993.628	267.917	133.852	84.2133	234.969	5.29183	9.65203	18.0489	8.08263	4.83335	11.2397	17.1115	4.22877	1.09486	0.858743	1.05478	1.91135	1	0	Ttc21b	Mus musculus tetratricopeptide repeat domain 21B (Ttc21b), transcript variant 1, mRNA [NM_001047604]	GTTCTGTGATAAAGCTTAACTCGTTTCTACAGAGGATATTTTTGTTAAAGTCTGGGTGAT	Mm,250868	NM_001047604	GO:0000790|GO:0006357|GO:0042995|GO:0007224|GO:0003674|GO:0005929|GO:0005737|GO:0021798|GO:0008589|GO:0021591|GO:0030991|GO:0005856|GO:0035721	tetratricopeptide repeat domain 21B
A_52_P625431	2719.24	1625.91	2072.09	1674.95	628.003	208.984	143.09	296.202	3141.65	2036.75	2347.22	1169.53	648.352	198.671	147.92	294.94	4.32997	7.78011	14.4811	5.65475	4.8456	10.2519	15.8682	3.96531	0.893589	0.758897	0.912581	1.42605	1	0	Hnrnpa0	Mus musculus heterogeneous nuclear ribonucleoprotein A0 (Hnrnpa0), mRNA [NM_029872]	AGAAGGCGGAGATCATTGCCGACAAGCAGTCGGGCAAGAAGCGCGGCTTCGGCTTCGTCT	Mm,490274	NM_029872	GO:0006954|GO:0019901|GO:0030529|GO:0003723|GO:0032496|GO:0017091|GO:0005654|GO:0005634|GO:0003676|GO:0070935	heterogeneous nuclear ribonucleoprotein A0
A_51_P440743	2848.09	4817.57	5425.67	4163.62	642.208	261.264	96.0078	432.052	3329.72	5220.46	5357.36	2269.91	314.827	159.505	87.5667	335.676	4.43484	18.4395	56.5128	9.63686	10.5764	32.7292	61.1803	6.76222	0.419317	0.563394	0.923709	1.4251	1	2	Celsr1	Mus musculus cadherin, EGF LAG seven-pass G-type receptor 1 (Celsr1), mRNA [NM_009886]	GTGTATTTATTACTGTTCAGCACTGGATGGCAACACAGGTGAGATGATGCATCTATAATA	Mm,22680	NM_009886	GO:0005515|GO:0001736|GO:0005886|GO:0007267|GO:0007266|GO:0009952|GO:0042249|GO:0032956|GO:0046983|GO:0007626|GO:0004871|GO:0007155|GO:0001942|GO:0007156|GO:0060490|GO:0042472|GO:0004930|GO:0090251|GO:0005509|GO:0090179|GO:0046928|GO:0001843|GO:0045176|GO:0007275|GO:0007417|GO:0001702|GO:0007165|GO:0007186|GO:0016020|GO:0005887|GO:0060489|GO:0060488|GO:0042060|GO:0005654|GO:0016021|GO:0048105|GO:…	cadherin, EGF LAG seven-pass G-type receptor 1
A_55_P2168048	328.093	268.352	308.692	281.453	160.376	84.4956	59.2585	86.8731	314.607	314.103	292.393	175.808	134.607	69.3856	64.8173	94.1177	2.04578	3.17593	5.20924	3.23982	2.33722	4.52692	4.51103	1.86796	0.875301	0.701566	1.15478	1.73442	1	0	Gramd4	Mus musculus GRAM domain containing 4 (Gramd4), transcript variant 2, mRNA [NM_001205353]	TAGTTTGAGTCTCTTTCTTTGGGAAAGAGAGATGAAGACTGACCATGGGTCAGGGCAGTA	Mm,24442	NM_001205353	GO:0005739|GO:0008150|GO:0003674|GO:0016020|GO:0006915|GO:0016021|GO:0005575	GRAM domain containing 4
A_51_P331098	66.2432	67.6513	79.1923	58.0944	4.9379	3.16548	2.284	2.88853	52.8012	69.7177	78.5852	56.0026	3.99996	2.37152	2.41524	2.62127	13.4153	21.3716	34.6726	20.1121	13.2004	29.3979	32.5373	21.3647	1.01627	0.726976	1.06563	0.941373	0	0	4930442E04Rik	PREDICTED: Mus musculus RIKEN cDNA 4930442E04 gene (4930442E04Rik), misc_RNA [XR_168588]	TTGAGAAAGGAAGACATTGGGACTCTCTATCTGGTTTGATGATATAGAGATTTATCAAGG	Mm,491429		GO:0008150|GO:0003674|GO:0005575	RIKEN cDNA 4930442E04 gene
A_55_P2029995	68.5245	69.7519	79.3499	89.9487	5.33346	2.04018	2.22893	2.54238	86.086	83.2963	91.709	64.0063	3.94246	2.38279	2.41844	2.60811	12.848	34.189	35.6	35.3796	21.8356	34.9574	37.9207	24.5413	0.588399	0.978019	0.938802	1.44164	1	1	Syndig1	Mus musculus synapse differentiation inducing 1 (Syndig1), mRNA [NM_001085521]	ATCTTTTAGCTTGTTTGCTTACGACTTTTCTTTCTGATGAATGGTGATGTTTGGACTCTG	Mm,330649	NM_001085521	GO:0051965|GO:0030054|GO:0005886|GO:0045202|GO:0014069|GO:0042995|GO:0060076|GO:0006886|GO:0044297|GO:0042803|GO:0043231|GO:0009607|GO:0043197|GO:0000139|GO:0016020|GO:0043198|GO:0005887|GO:0045211|GO:0031901|GO:0035254|GO:0016021|GO:0097091|GO:0005768	synapse differentiation inducing 1
A_55_P2136730	257.938	118.41	84.4437	103.685	76.6181	6.33366	4.4324	4.32433	155.721	107.378	140.165	62.1212	76.1675	5.38374	7.34147	6.91093	3.36655	18.6953	19.0514	23.9772	2.04445	19.9448	19.0922	8.98884	1.64667	0.937351	0.997865	2.66744	2	0	Crybb1	Mus musculus crystallin, beta B1 (Crybb1), transcript variant 1, mRNA [NM_001312894]	ATAAGATCTGCCTGTTCGAAGGGGCCAACTTCAAGGGCAACACCATGGAGATCCAAGAGG	Mm,29488	NM_001312894	GO:0005515|GO:0005212|GO:0007601	crystallin, beta B1
A_55_P2148921	317.726	252.558	312.721	344.25	42.7363	24.6087	7.55669	24.8843	357.667	351.793	271.886	135.063	46.7174	14.5169	9.27651	23.7974	7.43456	10.263	41.3834	13.834	7.65595	24.2333	29.3091	5.67556	0.971083	0.423506	1.41196	2.43747	2	1	Zfp423	Mus musculus zinc finger protein 423 (Zfp423), transcript variant 1, mRNA [NM_033327]	GGACAAAATCTACGACTGCTCGCAGTGCCCACAGAAGTTTTTCTTCCAGACAGAGTTGCA	Mm,23452	NM_033327	GO:0005515|GO:0006355|GO:0046982|GO:0005634|GO:0007275|GO:0003676|GO:0003677|GO:0046872|GO:0006351|GO:0030154|GO:0042803|GO:0007399|GO:0043565|GO:0030513|GO:0007219|GO:0005654|GO:0045893|GO:0045892	zinc finger protein 423
A_51_P106952	1312.89	1806.01	2014.44	1673.84	458.932	344.912	253.427	457.864	1400.3	1677.81	2056.8	1090.4	413.495	324.023	293.705	520.986	2.86075	5.23613	7.9488	3.65575	3.3865	5.17806	7.00294	2.09296	0.84475	1.01122	1.13507	1.74669	1	0	Rbm26	Mus musculus RNA binding motif protein 26 (Rbm26), mRNA [NM_134077]	GTAGATGACATAGTATGCTAACTAACGTCTCCAAGTTATGTATTCATAATACTGCACAGT	Mm,474531	NM_134077	GO:0006397|GO:0010923|GO:0003723|GO:0005575|GO:0003676|GO:0046872	RNA binding motif protein 26
A_51_P505322	13927	11626.5	12684.6	10884.8	2342.92	1543.55	1049.61	1299.22	15492.8	12886.9	12758.3	9027.42	1606.82	1144.52	1039.32	1324	5.9443	7.53232	12.085	8.37795	9.64188	11.2597	12.2756	6.81829	0.616508	0.668963	0.984471	1.22875	0	0	Mpnd	Mus musculus MPN domain containing (Mpnd), mRNA [NM_026530]	TCAAGCAGGGGAGCTGAGGCTGCATAGGCTTTGCTGTCCTGGGACAGGCTGGGTAATAAA	Mm,358710	NM_026530	GO:0008150|GO:0003674|GO:0016787|GO:0006508|GO:0008233|GO:0005575	MPN domain containing
A_52_P39157	1783.16	1600.15	2284.77	1413.82	464.819	338.402	289.776	337.815	2194.37	1823.13	2092.42	1868.77	430.404	378.949	330.57	431.739	3.83625	4.72855	7.88462	4.18518	5.0984	4.81101	6.32973	4.32847	0.752442	0.98286	1.24565	0.966896	0	0	Bmi1	Mus musculus Bmi1 polycomb ring finger oncogene (Bmi1), mRNA [NM_007552]	TGGTGAATTTAACTCATTTTTCTAGACTTTTCTCGAGGTTTTCATGGTGTTACCTAAGAC	Mm,289584	NM_007552	GO:0005515|GO:0000792|GO:0048103|GO:0030890|GO:2001234|GO:0048706|GO:0000151|GO:0048704|GO:0005634|GO:0046872|GO:0097027|GO:0005737|GO:0006959|GO:0021903|GO:2000011|GO:0031519|GO:0006355|GO:0016573|GO:0009987|GO:0016574|GO:0000122|GO:0000978|GO:0001701|GO:0006351|GO:0033092|GO:0006306|GO:0043565|GO:0016604|GO:0001501|GO:0007420|GO:0003682|GO:0016569	Bmi1 polycomb ring finger oncogene
A_51_P106591	10410.9	12114.6	10403.9	12168.7	20.6849	26.6734	16.6596	18.9851	11265.5	7502.3	12133.3	6762.01	36.6641	17.6767	18.7995	14.7495	503.307	454.181	624.503	640.958	307.263	424.417	645.404	458.457	1.63803	1.07013	0.967614	1.39808	1	0	Celf3	Mus musculus CUGBP, Elav-like family member 3 (Celf3), transcript variant 2, mRNA [NM_172434]	GGGTGGGGAGGGTAAAGGATAAGAAGGGGGAATCAATTTCTGACAGTTCTCTACTCTTAA	Mm,44292	NM_172434	GO:0048026|GO:0030575|GO:0008380|GO:0006397|GO:0016604|GO:0005737|GO:0000381|GO:0003723|GO:0005634|GO:0030317|GO:0007283|GO:0003676	CUGBP, Elav-like family member 3
A_55_P1988009	9413.74	5113.3	3938.53	8668.82	1439.16	1000.73	785.042	839.958	10174.6	5945.4	6708.78	5943.21	1319.74	755.011	862.465	1126.23	6.54114	5.10959	5.01697	10.3205	7.70951	7.87459	7.77862	5.27709	0.84845	0.648871	0.644969	1.95572	1	0		predicted gene 3252 [Source:MGI Symbol;Acc:MGI:3781430] [ENSMUST00000165619]	TCATGTGTGATCATGAAAGCCCACAGATATCAGACCCAGATGGATCTCTGCACTCTTCAT
A_55_P1967483	13482.7	12090.2	12668.1	11565.5	1695.29	1082.57	792.889	1556.18	14597.4	16676.6	12595.9	10756.2	1572.65	1089.02	831.132	1576.98	7.95302	11.1681	15.9771	7.43196	9.28203	15.3134	15.1551	6.82073	0.85682	0.729299	1.05424	1.08961	0	0			TTTGGAATTTATTTATGGTTGCTTGGATGGAGAAGCCATTGTCTTCATAAACCTTGGTGT
A_55_P1985536	134.979	88.9888	101.145	90.8927	37.0452	2.15828	3.70715	5.84544	117.71	128.456	110.958	61.3887	29.192	2.36557	4.19414	5.58133	3.64364	41.2313	27.2839	15.5493	4.03228	54.3023	26.4555	10.9989	0.903618	0.759293	1.03131	1.41371	1	0	Shc3	Mus musculus src homology 2 domain-containing transforming protein C3 (Shc3), mRNA [NM_009167]	TTGTCTCTGCCGGGAGTGAGCTTTGTCTCCAGCAACCAGTGGAGAGGAAACCCTGAGCTT	Mm,131870	NM_009167	GO:0035556|GO:0005515|GO:0030971|GO:0007165|GO:0007173|GO:0005886|GO:0035249|GO:0007611|GO:0001784|GO:0007417	src homology 2 domain-containing transforming protein C3
A_55_P1988384	1524.72	792.268	598.352	1612.53	89.5639	74.162	47.5384	78.3569	1288.77	651.668	488.525	429.629	87.5742	46.2437	45.0998	73.7602	17.0238	10.6829	12.5867	20.5793	14.7163	14.092	10.8321	5.82468	1.1568	0.758084	1.16198	3.53313	1	0	Slc7a3	Mus musculus solute carrier family 7 (cationic amino acid transporter, y+ system), member 3 (Slc7a3), transcript variant 1, mRNA [NM_007515]	GGATATGAAATAATGCTCTGTATTTCTTGTGAAATGATGGCTATGTCTTTGCTGTTTCTC	Mm,5140	NM_007515	GO:0032006|GO:0005886|GO:0006865|GO:0003333|GO:0015822|GO:0016020|GO:0015171|GO:0005887|GO:0015181|GO:0006810|GO:0015174|GO:0016021|GO:0000064|GO:0015809|GO:0015189|GO:0015819	solute carrier family 7 (cationic amino acid transporter, y+ system), member 3
A_51_P393454	2878.04	3165.36	3533.29	3593.06	9.50065	11.5875	5.87842	7.96268	2493.81	4084.6	3043.02	1764.08	8.2332	7.07018	3.19689	5.83702	302.93	273.17	601.061	451.237	302.897	577.722	951.871	302.223	1.00011	0.472839	0.631452	1.49306	1	1	Ntrk2	Mus musculus neurotrophic tyrosine kinase, receptor, type 2 (Ntrk2), transcript variant 1, mRNA [NM_001025074]	TCAATTGATACCTATGTGCACGTGTGCAGAAACTGTTGTTCCAGCTGGGGTGTCTGATTA	Mm,130054	NM_001025074	GO:0005515|GO:0035584|GO:0060041|GO:0048709|GO:0019222|GO:0042803|GO:0030154|GO:0043524|GO:0046777|GO:0000166|GO:0016301|GO:0045211|GO:0043025|GO:0007612|GO:0051965|GO:0005791|GO:0048786|GO:0048403|GO:0007616|GO:0009986|GO:0051968|GO:0046548|GO:0046928|GO:0014069|GO:0007275|GO:0014068|GO:0060076|GO:0043087|GO:0043235|GO:0016310|GO:0005030|GO:0005887|GO:0010976|GO:0050773|GO:0048935|GO:0007623|GO:…	neurotrophic tyrosine kinase, receptor, type 2
A_51_P116007	275.335	239.84	252.601	222.311	25.4358	19.3758	11.8554	17.5986	273.634	312.454	209.326	115.351	24.6501	17.1439	11.6775	22.2554	10.8247	12.3784	21.3068	12.6323	11.1007	18.2254	17.9256	5.18304	0.975134	0.679183	1.18863	2.43723	1	0	Hdac2	Mus musculus histone deacetylase 2 (Hdac2), mRNA [NM_008229]	TCCCATGAGAGATGGTATAGATGATGAATCATATGGACAAATTTTTAAGCCTATCATCTC	Mm,19806	NM_008229	GO:0005515|GO:0000792|GO:0000790|GO:0003700|GO:0005657|GO:0006325|GO:0035984|GO:0016581|GO:0016580|GO:0017053|GO:0031072|GO:0000785|GO:0001103|GO:0042531|GO:0032760|GO:0043044|GO:0019213|GO:0031492|GO:0001047|GO:0000122|GO:0000978|GO:0000979|GO:0033558|GO:0016358|GO:0031490|GO:0032922|GO:0043392|GO:0043234|GO:0000118|GO:0035851|GO:0010977|GO:0000980|GO:0048511|GO:0034739|GO:0019899|GO:0045892|GO:…	histone deacetylase 2
A_51_P406796	382.431	323.739	302.447	394.702	8.01184	2.66612	2.23765	2.58578	369.222	330.95	314.473	240.278	4.00831	2.41714	2.44511	2.61672	47.7332	121.427	135.163	152.643	92.1142	136.918	128.613	91.8241	0.518196	0.886861	1.05093	1.66235	1	1	Sult4a1	Mus musculus sulfotransferase family 4A, member 1 (Sult4a1), mRNA [NM_013873]	AGTGTGACCTCACGTTTGACTTTTATCTATAATACCAGAATCCGCAAACTTGCATGCTCA	Mm,248796	NM_013873	GO:0006629|GO:0006790|GO:0005737|GO:0008146|GO:0016740|GO:0008202|GO:0042802	sulfotransferase family 4A, member 1
A_55_P1968982	6409.4	6782.43	7732.16	7920.6	296.801	214.5	148.964	287.412	6368.34	7064.53	6673.74	4963.72	304.336	167.291	119.991	295.79	21.5949	31.6197	51.9061	27.5583	20.9254	42.2291	55.6184	16.7812	1.032	0.748765	0.933254	1.64221	1	0	Pbx3	Mus musculus pre B cell leukemia homeobox 3 (Pbx3), transcript variant a, mRNA [NM_016768]	GCGCTCACTTACTACCTCTGAACAATACTCACGCTGTAGTTTGTCTCTTTCTTATCTTTT	Mm,239941	NM_016768	GO:0005515|GO:0005667|GO:0008344|GO:0006355|GO:0003700|GO:0007585|GO:0001205|GO:0005634|GO:0003677|GO:0006351|GO:0021516|GO:0043565|GO:0002087|GO:0048666|GO:0045944|GO:0000980	pre B cell leukemia homeobox 3
A_55_P2021125	469.126	338.405	414.603	447.134	97.439	51.7164	41.2551	49.2226	531.998	414.574	409.943	258.744	87.3579	43.5112	42.8449	51.2948	4.81457	6.54348	10.0497	9.08392	6.08987	9.52798	9.56808	5.04426	0.790586	0.686765	1.05034	1.80084	1	0			CTACAGGCCTTATCCCGACTACCAGGGAGGCAATCAAAACCACCGCCAAAAAGGAAAAAA
A_51_P113784	1982.99	1392.73	1667.52	1592.24	720.993	305.893	311.081	323.735	2479.39	1677.92	1821.57	1098.57	648.49	323.806	276.227	482.609	2.75036	4.55298	5.36041	4.91834	3.82333	5.18188	6.59446	2.27632	0.719362	0.878636	0.812865	2.16065	1	0	Prpf19	Mus musculus pre-mRNA processing factor 19 (Prpf19), transcript variant 2, mRNA [NM_134129]	GCTTGGGGGTACAGATGTCCAGATCTACATCTGCAAACAATGGACAGAGATTCTTCACTT	Mm,491104	NM_134129	GO:0048026|GO:0005515|GO:0008380|GO:0004842|GO:0016567|GO:0034450|GO:0001833|GO:0005634|GO:0071013|GO:0006303|GO:0042802|GO:0005622|GO:0070534|GO:0005737|GO:0072422|GO:0005681|GO:0005856|GO:0005662|GO:0000974|GO:0000244|GO:0000209|GO:0005811|GO:0006397|GO:0000245|GO:0008610|GO:0000349|GO:0035861|GO:0006974|GO:0048711|GO:0006281|GO:0045665|GO:0016607|GO:0016020|GO:0045666|GO:0000398|GO:0034613|GO:…	pre-mRNA processing factor 19
A_51_P507023	5634.97	7070.32	6311.54	5677.83	2078.22	1271.07	954.002	1732.31	8116.42	6784.84	5702.14	4594.58	2334.31	1076.99	1124.97	2156.57	2.71144	5.56252	6.61586	3.2776	3.47701	6.29979	5.06869	2.1305	0.779818	0.882968	1.30524	1.53842	1	0	Nt5dc3	Mus musculus 5'-nucleotidase domain containing 3 (Nt5dc3), mRNA [NM_175331]	ACTATTTATTCGGAATGTGAATTTGCTATTTATTCTACGTGTTGATTGTCTATGTTGTGA	Mm,200446	NM_175331	GO:0043235|GO:0005739|GO:0016787|GO:0008253|GO:0046872|GO:0005829	5'-nucleotidase domain containing 3
A_55_P2012056	2399.95	2022.49	2567.9	1958.32	185.949	36.8409	38.701	55.1072	2504.85	2461.88	2763.18	1480.81	188.634	40.42	30.3989	55.1981	12.9065	54.8981	66.3523	35.5365	13.2789	60.9074	90.8973	26.8272	0.971954	0.901337	0.72997	1.32465	0	0	Sox1	Mus musculus SRY (sex determining region Y)-box 1 (Sox1), mRNA [NM_009233]	TTCAAGAATGACGCCCACTGCTTTCTGATGAGGTAATAAAAGAACACCCCTCCCTTTTTC	Mm,39088	NM_009233	GO:0006355|GO:0021521|GO:0021879|GO:0005634|GO:0000978|GO:0003677|GO:0006351|GO:0007399|GO:0043565|GO:0001077|GO:0002089|GO:0045944|GO:0030900|GO:0001046|GO:0001764|GO:0021884	SRY (sex determining region Y)-box 1
A_55_P1971220	85.0662	64.8694	53.2995	66.2485	36.5912	11.9435	6.28181	5.50221	102.152	82.5521	67.2435	30.9815	33.706	9.55448	4.50403	15.3416	2.32477	5.43136	8.48474	12.0403	3.03066	8.64014	14.9297	2.01945	0.767083	0.628619	0.568315	5.96219	1	1	Stim2	Mus musculus stromal interaction molecule 2 (Stim2), mRNA [NM_001081103]	GGTGAGAAAAGCAAAAAGCCATCCAAAATCAAAAGCCTTTTCAAGAAGAAGTCTAAGTGA	Mm,265985	NM_001081103	GO:0005515|GO:0005886|GO:0051928|GO:0005246|GO:0005783|GO:0005509|GO:0006874|GO:0046872|GO:0032237|GO:0002115|GO:0016020|GO:0006810|GO:0006816|GO:0015279|GO:0016021|GO:0006811	stromal interaction molecule 2
A_51_P126437	34659.6	36144.6	45504	42166.3	1153.17	625.28	436.649	915.127	34298.5	46768.2	46143.8	26054.4	1045.46	630.242	520.747	1142.44	30.056	57.8054	104.212	46.077	32.8072	74.2067	88.6109	22.8059	0.916141	0.778977	1.17606	2.02039	1	0	Enc1	Mus musculus ectodermal-neural cortex 1 (Enc1), mRNA [NM_007930]	TTCTGGTATAATGGGGGAGCCTCTTTTCTCAGGCTTGACACCTGTCTGAATAAGAGTGAT	Mm,241073	NM_007930	GO:0017148|GO:0000790|GO:0016567|GO:0005730|GO:0003779|GO:0005634|GO:0007275|GO:0016363|GO:0007399|GO:0005737|GO:0010976|GO:0043025|GO:0031463|GO:0005654|GO:0005856|GO:0010499	ectodermal-neural cortex 1
A_51_P205524	70.5144	22.7235	102.116	21.3476	6.66971	6.09921	2.76851	2.53751	50.3621	35.6626	22.1225	37.5322	9.08348	2.37813	2.41382	2.603	10.5723	3.72564	36.8848	8.41279	5.54437	14.9961	9.16494	14.4189	1.90686	0.248441	4.02456	0.583457	2	2	Otor	Mus musculus otoraplin (Otor), mRNA [NM_020595]	CGGTCTTTCCACCAACTGCGACTACGTGCTGTGTGAATCATATAGGTCATTTATAACCCA	Mm,157751	NM_020595	GO:0005794|GO:0001502|GO:0005576	otoraplin
A_51_P145220	1391.96	1611.98	1848.3	2366.34	4.33878	1.82824	2.00459	2.16439	1732.37	1749.8	1537.07	777.684	7.92044	1.83405	1.96572	2.64556	320.819	881.711	922.035	1093.31	218.722	954.06	781.94	293.958	1.46679	0.924168	1.17916	3.71927	2	0	Nefm	Mus musculus neurofilament, medium polypeptide (Nefm), mRNA [NM_008691]	GGAGGCGATGGTGCTACCAAATACATCACCAAATCTGTAACCGTCACTCAAAAGGTTGAA	Mm,390700	NM_008691	GO:0005882|GO:0043005|GO:0030424|GO:0060052|GO:0031594|GO:0046982|GO:0045104|GO:0045105|GO:0005883|GO:0005102|GO:0031133|GO:0000226|GO:0014069|GO:0005198|GO:0043209|GO:0015643|GO:0045110|GO:0043204|GO:0033693|GO:0008088|GO:0005856	neurofilament, medium polypeptide
A_55_P2132756	760.818	876.504	815.044	1481.69	168.521	59.0286	33.1073	85.1698	581.355	722.193	729.364	297.838	188.184	37.0326	45.9563	113.874	4.51468	14.8488	24.6183	17.3969	3.08928	19.5016	15.8708	2.6155	1.4614	0.761416	1.55117	6.65147	3	0	Cacna1g	Mus musculus calcium channel, voltage-dependent, T type, alpha 1G subunit (Cacna1g), transcript variant 1, mRNA [NM_009783]	AAGAAAGATGCGCTGAGTCTCTCTGGTTTGTCTTCTGACCCAACAGACCTGGATCCCTGA	Mm,29585	NM_009783	GO:0005515|GO:0048471|GO:0060402|GO:0005886|GO:0007268|GO:0086091|GO:0007204|GO:0019228|GO:0030425|GO:0060371|GO:0005737|GO:0097110|GO:0042391|GO:0086002|GO:0043025|GO:0051924|GO:0086045|GO:0086027|GO:0086046|GO:0014824|GO:0005245|GO:0008332|GO:0005248|GO:0005891|GO:0044297|GO:0010045|GO:0086056|GO:0070509|GO:0002027|GO:0016020|GO:0045956|GO:0086059|GO:0070588|GO:0001508|GO:0086018|GO:0086015|GO:…	calcium channel, voltage-dependent, T type, alpha 1G subunit
A_55_P1954633	4434.33	4601.24	5574.4	4935.34	953.364	390.248	247.518	790.104	4690.23	5472.5	4979	3832.13	818.91	294.508	252.515	820.184	4.65124	11.7906	22.5212	6.24645	5.72741	18.5818	19.7177	4.67228	0.812102	0.634521	1.14218	1.33692	0	0	Ssh2	Mus musculus slingshot homolog 2 (Drosophila) (Ssh2), transcript variant 2, mRNA [NM_001291190]	CCGCTGTTTTTAAATGTGAACTTGTGCGCAGATTCAATGTTCTTGTTACAGATTGAATAA	Mm,440381	NM_001291190	GO:0030335|GO:0030054|GO:0030036|GO:0003779|GO:0005615|GO:0010591|GO:0016791|GO:0005737|GO:0006470|GO:0016787|GO:0008064|GO:0016311|GO:0004721|GO:0008138|GO:0005856|GO:0050770|GO:0004725	slingshot homolog 2 (Drosophila)
A_66_P116998	13183.3	12932.7	15181.4	17277.9	1961.56	858.213	491.228	1676.62	14848.3	15255.7	13017.1	10720.8	1548.96	810.374	606.579	1549.72	6.72085	15.0693	30.905	10.3052	9.58599	18.8255	21.4598	6.91791	0.701111	0.800472	1.44013	1.48964	2	0	Tro	Mus musculus trophinin (Tro), transcript variant 1, mRNA [NM_001002272]	CTATTACCCATCAGCTGAGTGAAACACTGAAAAATCTGCTGTTCCTGCTTTGTGTTTGCT	Mm,3597	NM_001002272	GO:0003674|GO:0030308|GO:0005737|GO:0005634	trophinin
A_51_P484671	91.8398	144.034	123.822	152.267	13.7857	14.9832	8.34726	14.0324	81.0521	146.379	129.112	54.3611	11.6349	8.49721	2.50228	13.2243	6.66197	9.61308	14.8338	10.8511	6.96626	17.2267	51.5978	4.11069	0.95632	0.558034	0.28749	2.63972	1	2	Adcy3	Mus musculus adenylate cyclase 3 (Adcy3), transcript variant 1, mRNA [NM_138305]	TGCATTAGCCATGAAGGACACGCTCACAAACATCAACAACCAGTCATTCAACAACTTCAT	Mm,489807	NM_138305	GO:0005515|GO:0005516|GO:0007608|GO:0005886|GO:0005634|GO:0042995|GO:0046872|GO:0035556|GO:0007338|GO:0008074|GO:0007190|GO:0005737|GO:0000166|GO:0006171|GO:0005794|GO:0008355|GO:0016849|GO:0008294|GO:0030317|GO:0004383|GO:0005524|GO:0016829|GO:0005929|GO:0004016|GO:0016020|GO:0006182|GO:0045121|GO:0007189|GO:0007340|GO:0016021|GO:0009190|GO:0050896	adenylate cyclase 3
A_51_P136411	244.195	180.504	227.223	203.283	8.15209	2.04515	2.27012	2.51795	235.12	260.387	248.167	128.73	9.10175	2.35998	2.40413	2.61226	29.9549	88.2597	100.093	80.7334	25.8324	110.334	103.225	49.2793	1.15959	0.79993	0.969659	1.63828	1	0	Dgki	Mus musculus diacylglycerol kinase, iota (Dgki), transcript variant 1, mRNA [NM_001081206]	CTGTACCTCACGATTCTACTGTAACCACCCATCGATTTAGAAACTATGCTTTCGTCTCTT	Mm,442505	NM_001081206	GO:0048471|GO:0045202|GO:0005634|GO:0046579|GO:0007269|GO:0005829|GO:1900452|GO:0005737|GO:0043197|GO:0043025|GO:0004143|GO:0043679|GO:0017016|GO:0032045|GO:0048786|GO:0051966|GO:0060079|GO:0014069|GO:0060076|GO:0043087|GO:0008021|GO:0043234|GO:0097060|GO:0005654|GO:0046834|GO:0005095|GO:0046959	diacylglycerol kinase, iota
A_51_P366207	2436.22	1568.65	1765.74	2118.28	3.96215	3.32967	2.22342	2.5298	2963.98	1444.89	1603.19	1347.09	3.92572	2.37173	2.40937	2.60225	614.873	471.114	794.155	837.328	755.015	609.215	665.4	517.666	0.814385	0.773313	1.1935	1.61751	1	0	Nap1l2	Mus musculus nucleosome assembly protein 1-like 2 (Nap1l2), mRNA [NM_008671]	CAGGCAAAATCATATTTATTATTGATAACAGCTAGTGCAAGGCTTCTGATTGTATGTGAC	Mm,388694	NM_008671	GO:0005515|GO:2000617|GO:0042393|GO:0071442|GO:0045666|GO:0003682|GO:0006334|GO:0005634|GO:0035066|GO:2000035	nucleosome assembly protein 1-like 2
A_55_P2006832	197.826	198.819	197.086	256.62	3.62195	5.29276	2.21735	2.54252	199.768	240.874	243.821	113.299	4.46165	2.74204	6.0337	3.56961	54.6187	37.5644	88.8836	100.931	44.7745	87.845	40.4098	31.7399	1.21986	0.427622	2.19955	3.17995	2	1	Xkr4	Mus musculus X-linked Kx blood group related 4 (Xkr4), mRNA [NM_001011874]	CTGCAGTACAAGGATGATGCCCTTATTCAGGAGAGGCTGGAATATGAAACCACTTTATAA	Mm,489375	NM_001011874	GO:0008150|GO:0003674|GO:0016020|GO:0016021	X-linked Kx blood group related 4
A_51_P114005	315.204	136.578	155.878	114.527	12.1798	2.28376	2.38177	2.18704	319.474	185.628	174.912	124.117	24.3721	2.04482	1.94124	2.42265	25.8793	59.8037	65.4463	52.3662	13.1082	90.7798	90.1033	51.2319	1.97429	0.658778	0.726348	1.02214	1	0	Gstm7	Mus musculus glutathione S-transferase, mu 7 (Gstm7), mRNA [NM_026672]	AAATCCCTAACAGTTCTTTTACATTAGCAAAGTAGCCCTTTCTAAAGCTAAAGTCCCCCT	Mm,458189	NM_026672	GO:0070458|GO:0042178|GO:0005102|GO:0071313|GO:0006749|GO:0004364|GO:0042803|GO:0043651|GO:0060316|GO:0004602|GO:0043295|GO:0005737|GO:0016529|GO:0018916|GO:0010880|GO:0060315|GO:0008152|GO:0019899|GO:0016740|GO:0070062	glutathione S-transferase, mu 7
A_55_P2132902	22825.7	21794.5	21287.9	26563.8	409.815	271.658	163.265	501.195	22676.3	19745	17521.3	15498.4	378.616	199.564	144.461	448.71	55.6977	80.2277	130.389	53.001	59.8926	98.9409	121.287	34.5399	0.92996	0.810865	1.07504	1.53449	1	0	Gprasp1	Mus musculus G protein-coupled receptor associated sorting protein 1 (Gprasp1), transcript variant 1, mRNA [NM_026081]	CCTTCTAAATGTTGTTCTCGTGTATATTTGAGTCTTGTGCTTCAATAAAGGTCTATGTGA	Mm,271980	NM_026081	GO:0005515|GO:0005737|GO:0008333|GO:0005634|GO:0005829	G protein-coupled receptor associated sorting protein 1
A_51_P475995	9848.1	9649.56	12140.4	11255.2	1419.44	659.813	377.664	1138.51	11855.5	11907.1	12096.8	7307.48	1254.47	563.442	302.418	1018.45	6.93801	14.6247	32.1461	9.88593	9.45062	21.1328	40.0002	7.17506	0.734133	0.692039	0.80365	1.37782	0	0	Thra	Mus musculus thyroid hormone receptor alpha (Thra), transcript variant 2, mRNA [NM_178060]	AAATGGTAGTCATCCTAACTGCACTTTGGAAACCAAGCAAGGGGAGAATATAGATGAAGA	Mm,265917	NM_178060	GO:0005515|GO:0003700|GO:0006366|GO:0044212|GO:0003705|GO:0090263|GO:0008016|GO:0009409|GO:0044213|GO:0003707|GO:0010831|GO:2000143|GO:0042994|GO:0030878|GO:0032403|GO:0042803|GO:0060509|GO:0008050|GO:0046983|GO:0007611|GO:0017055|GO:0009887|GO:0004879|GO:0045925|GO:0033032|GO:0000976|GO:0046982|GO:0019904|GO:0031490|GO:0001503|GO:0001502|GO:0017025|GO:0008270|GO:0004887|GO:0045892|GO:0008134|GO:…	thyroid hormone receptor alpha
A_52_P675530	679.372	726.159	1011.87	1040.49	26.2367	11.3469	7.89688	18.4343	728.909	874.666	863.261	623.351	17.1602	4.61395	6.4783	19.4176	25.894	63.9961	128.135	56.4431	42.4767	189.57	133.254	32.1024	0.609604	0.337586	0.961585	1.75822	1	1	Fat4	Mus musculus FAT atypical cadherin 4 (Fat4), mRNA [NM_183221]	CCTATGCAGGCCCTAATTGGTTTTATTTTCTATCCATTCAACATTTACCCCAAGTACCCA	Mm,316210	NM_183221	GO:0007009|GO:0005515|GO:0001736|GO:0001658|GO:0021987|GO:0043931|GO:0060122|GO:0005886|GO:0072137|GO:0007219|GO:0072307|GO:0007155|GO:0007156|GO:0007157|GO:0022008|GO:0070062|GO:0001822|GO:0005509|GO:0045177|GO:0048565|GO:0035329|GO:0003007|GO:0016020|GO:0008543|GO:0072006|GO:0016021	FAT atypical cadherin 4
A_52_P329367	43.7534	68.9352	100.983	134.589	19.6199	8.68179	8.64746	18.3343	46.6461	93.4231	87.5879	22.3957	13.9271	5.39497	7.50578	11.4597	2.23006	7.94021	11.6778	7.34084	3.3493	17.3167	11.6694	1.9543	0.665827	0.458528	1.00072	3.75625	1	1	Chka	choline kinase alpha [Source:MGI Symbol;Acc:MGI:107760] [ENSMUST00000154467]	AGACGAGATTTAAGTAGCAAGTGGTTAAGTCTATCTAAGGTAGAATTCATTAGCTCTTAC		XM_017318049	GO:0033265|GO:0004305|GO:0006629|GO:0006646|GO:0004104|GO:0004103|GO:0008654|GO:0019695|GO:0005524|GO:0042803|GO:0016310|GO:0005737|GO:0000166|GO:0016301|GO:0008144|GO:0006580|GO:0016740|GO:0006656	choline kinase alpha
A_52_P69194	5694.89	4423.34	4879.4	5143.47	51.5891	17.9341	13.5492	27.2606	6148.24	4894.91	4589.43	3537.45	36.9115	16.1088	17.7675	30.5238	110.39	246.643	360.126	188.678	166.567	303.866	258.305	115.891	0.662733	0.811684	1.39419	1.62806	1	0	Rimkla	Mus musculus ribosomal modification protein rimK-like family member A (Rimkla), mRNA [NM_177572]	GTGTGGTCTTTCCACTGTCTTGTAGCAACATCTTGAAACTGGTCAAAACTTGAATGTCAA	Mm,206201	NM_177572	GO:0005737|GO:0000166|GO:0016874|GO:0003824|GO:0072590|GO:0005524|GO:0046872|GO:0006464	ribosomal modification protein rimK-like family member A
A_52_P459276	1026.33	742.806	862.24	868.387	220.017	178.408	84.2016	143.444	1103.85	907.774	868.091	468.555	194.14	113.316	56.3537	147.05	4.66475	4.16353	10.2402	6.05383	5.68584	8.01101	15.4043	3.18635	0.820416	0.519726	0.664761	1.89992	1	1	Ift81	Mus musculus intraflagellar transport 81 (Ift81), mRNA [NM_009879]	CGACTGATGAGATGAAGGCGTACGTCTCTTCTGATCAGCAAGAGAAGAGGAAAGCAATTA	Mm,10125	NM_009879	GO:0005515|GO:0005813|GO:0097225|GO:0097228|GO:0007275|GO:0007283|GO:0042995|GO:0030154|GO:0036064|GO:0005929|GO:0042073|GO:0015631|GO:0060271|GO:0030030|GO:0030992|GO:0035735	intraflagellar transport 81
A_55_P1971966	71276.2	40637.6	46606	42375.5	13611.2	5833.58	5424.83	9260	68605.7	56057.5	46724	34916	13526.4	4833.52	4633.49	10840.9	5.23661	6.96615	8.59124	4.57619	5.07197	11.5977	10.084	3.22075	1.03246	0.600651	0.851969	1.42085	1	0	Uba1	Mus musculus ubiquitin-like modifier activating enzyme 1 (Uba1), transcript variant 3, mRNA [NM_001276316]	CTCTCACCGCTGCTTTGTACCTTGTTTGGAACCTAAATCCCAATAAAAGGATAATTACCC	Mm,1104	NM_001276316	GO:0030057|GO:0000792|GO:0005515|GO:0006511|GO:0016874|GO:0003723|GO:0004839|GO:0005634|GO:0008641|GO:0005765|GO:0005524|GO:0006974|GO:0005829|GO:0005739|GO:0005737|GO:0000166|GO:0030867|GO:0005654|GO:0010008|GO:0006464|GO:0070062	ubiquitin-like modifier activating enzyme 1
A_52_P177847	137.458	117.93	142.088	194.538	24.4853	12.8671	8.624	30.4296	139.58	148.544	122.832	57.1692	29.1872	7.59906	9.50783	27.149	5.61389	9.16521	16.4759	6.39306	4.78223	19.5477	12.919	2.10576	1.17391	0.468864	1.27532	3.03599	1	1	Tril	Mus musculus TLR4 interactor with leucine-rich repeats (Tril), mRNA [NM_025817]	AGGATTAGCCTCTTGTATTTGTTTAGTTGTGTTTTTAGCTATTTGGGATACTTTTCTCCC	Mm,422727	NM_025817	GO:0046696|GO:0001530|GO:0034142|GO:0006954|GO:0016020|GO:0002718|GO:0045087|GO:0016021|GO:0002376	TLR4 interactor with leucine-rich repeats
A_52_P442852	692.363	610.432	713.134	633.716	116.748	66.4617	49.9874	85.9769	673.568	499.148	735.251	415.523	99.7264	56.7618	53.5343	90.9604	5.93042	9.18471	14.2663	7.37078	6.75416	8.79373	13.7342	4.56817	0.878039	1.04446	1.03874	1.61351	1	0	Kbtbd7	Mus musculus kelch repeat and BTB (POZ) domain containing 7 (Kbtbd7), mRNA [NM_001024135]	TTTATTCTCTAGTGGCAAATGCTTAAGTTTTTACACTCTGGTAGAGGATAGAGTCTGGTC	Mm,284526	NM_001024135	GO:0004842|GO:0031463	kelch repeat and BTB (POZ) domain containing 7
A_55_P2245904	33.2616	188.773	259.865	197.002	3.61535	3.3956	2.77933	2.52911	37.0285	225.655	209.005	24.8766	3.92321	3.28911	5.06011	4.27296	9.2001	55.5935	93.4991	77.8938	9.43831	68.6068	41.3044	5.82186	0.974761	0.810322	2.26366	13.3795	2	0	9530003O04Rik		AATTCAGGAATGAGAGGATGAGCCATGAATAAACCACAGGAAGATTACTGCAATTCTACT	Mm,184166			RIKEN cDNA 9530003O04 gene
A_52_P150950	305.723	283.835	321.038	466.236	3.46896	1.98538	2.47031	2.54063	311.28	200.105	210.552	257.606	4.56705	2.73157	2.45004	2.60433	88.131	142.962	129.959	183.512	68.1577	73.2565	85.9379	98.9146	1.29305	1.95153	1.51224	1.85526	3	0	Olfm3	Mus musculus olfactomedin 3 (Olfm3), transcript variant 2, mRNA [NM_153157]	GGGTCATTCTCAACTACCATCCTATCAAACTGGAGAATCTAGTTACTATAATCTTGAAAT	Mm,54183	NM_153157	GO:0005515|GO:0030054|GO:0005794|GO:0032281|GO:0045202|GO:0005576|GO:0042462|GO:0005615	olfactomedin 3
A_55_P1958986	628.248	547.399	531.853	546.406	186.352	129.36	95.0542	102.606	697.334	515.276	503.362	556.095	167.193	107.642	104.235	123.612	3.37129	4.23161	5.59527	5.32528	4.17082	4.78695	4.8291	4.49873	0.808304	0.883989	1.15866	1.18373	0	0	Spata7	Mus musculus spermatogenesis associated 7 (Spata7), transcript variant 4, mRNA [NM_001289574]	CTCTGGATCTACATTAATAAACACTCCATGTGGCCAGTAACTCAATATTACTTTTCTTCT	Mm,210053	NM_001289574	GO:0005930|GO:0042995|GO:0045494|GO:0036064|GO:0005829|GO:0005739|GO:0003674|GO:0005737|GO:0015630|GO:0032391|GO:0005654|GO:0005856|GO:0007601|GO:0050896	spermatogenesis associated 7
A_55_P2103452	1307.9	1210.63	1231.05	1054.87	23.6266	5.45947	7.19083	11.8841	1174.02	1375.3	1232.61	1096.29	28.2039	3.74867	3.12529	14.0415	55.3571	221.748	171.197	88.7631	41.6262	366.878	394.398	78.0751	1.32986	0.604419	0.43407	1.13689	0	1	Npy1r	Mus musculus neuropeptide Y receptor Y1 (Npy1r), mRNA [NM_010934]	AAATGTTGCCTGTGTGTGATTTTAGAAGGGCAGACACTTCTGAATTAAAACTGAGCTTTT	Mm,5112	NM_010934	GO:0007631|GO:0030424|GO:0005886|GO:0007268|GO:0005829|GO:0046888|GO:0045907|GO:0040014|GO:0006006|GO:0007626|GO:0004871|GO:0004930|GO:0051481|GO:0005623|GO:0030432|GO:0003151|GO:0019233|GO:0008021|GO:0007165|GO:0004983|GO:0007186|GO:0016020|GO:0001602|GO:0008217|GO:0001601|GO:0016021	neuropeptide Y receptor Y1
A_55_P1983237	223.986	190.582	273.67	204.234	36.5253	40.8502	29.985	27.1877	321.036	234.105	240.633	234.721	31.3981	32.2801	34.6953	35.2368	6.13236	4.66539	9.12689	7.51201	10.2247	7.2523	6.93561	6.66124	0.599759	0.643299	1.31595	1.12772	0	1	Ypel1	Mus musculus yippee-like 1 (Drosophila) (Ypel1), transcript variant 1, mRNA [NM_001291047]	TTTTTTCCCCTCAAAAGTCCTTTATTTTCTGATGAGCTCATCAGGCAGTTTTCAAAATCC	Mm,237941	NM_001291047	GO:0008150|GO:0003674|GO:0005634|GO:0005575|GO:0046872	yippee-like 1 (Drosophila)
A_55_P2121466	383.115	488.528	510.823	523.641	78.1788	48.1133	17.3184	76.6666	377.595	523.86	491.985	287.876	72.0837	32.4078	26.3439	82.4956	4.9005	10.1537	29.4959	6.83011	5.23828	16.1646	18.6755	3.4896	0.935516	0.628143	1.57939	1.95728	2	0	Ncor1	Mus musculus nuclear receptor co-repressor 1 (Ncor1), transcript variant 1, mRNA [NM_001252313]	AACTAATTATGGCACTGTAGGATCACCTTTATTCATTAAGAATTGCTTGCTGTGATTCAG	Mm,271814	NM_001252313	GO:0005515|GO:0000790|GO:0003700|GO:0044212|GO:0021794|GO:0046329|GO:0016580|GO:0017053|GO:0002361|GO:0042632|GO:0001102|GO:0016922|GO:0035033|GO:0003714|GO:0019904|GO:0030331|GO:0014067|GO:0000122|GO:0032922|GO:0000118|GO:0005654|GO:0001012|GO:0045892|GO:0008284|GO:0048471|GO:0042826|GO:0035257|GO:0005634|GO:0042974|GO:0042975|GO:0005829|GO:0046966|GO:0046965|GO:0060318|GO:0005737|GO:0072362|GO:…	nuclear receptor co-repressor 1
A_52_P245415	793.04	531.445	708.038	784.191	134.141	65.3102	61.6571	110.293	964.003	563.323	912.445	507.489	134.3	47.724	85	155.019	5.91197	8.13725	11.4835	7.11005	7.17796	11.8038	10.7346	3.27371	0.823629	0.689377	1.06976	2.17186	1	0	AW554918	Mus musculus expressed sequence AW554918 (AW554918), mRNA [NM_001033532]	CTGTTGGGCTTATGTAGCATTGGGAAATGGTAAACTGTATAAATTTTCTGTATTTTCCAC	Mm,391081	NM_001033532	GO:0008150|GO:0003674|GO:0005575	expressed sequence AW554918
A_55_P1955736	162.116	248.828	285.578	726.484	3.55031	33.0882	22.8812	38.3345	133.882	228.187	312.939	79.6971	4.00114	33.1325	23.6289	15.9792	45.6624	7.52013	12.4809	18.9512	33.4609	6.88711	13.2439	4.98754	1.36465	1.09191	0.942387	3.7997	1	0	Ptpn5	protein tyrosine phosphatase, non-receptor type 5 [Source:MGI Symbol;Acc:MGI:97807] [ENSMUST00000207172]	TCTGCCGCTGATACGCATGTTCATGATGAGCAAGCTCATTTAATTGAATCTCCATTGTTT			GO:0030424|GO:0033160|GO:0005783|GO:0035335|GO:0005829|GO:0016791|GO:0005737|GO:0006470|GO:0043407|GO:0043025|GO:0043204|GO:0004721|GO:0004725|GO:0035640|GO:0051019|GO:0035902|GO:0019901|GO:1900273|GO:0016020|GO:0016787|GO:0016311|GO:0010976|GO:0035254|GO:0001934|GO:0001784|GO:0016021|GO:2001025|GO:0002092	protein tyrosine phosphatase, non-receptor type 5
A_55_P2047788	2161.1	1330.01	1461.67	1405.66	450.764	249.491	136.981	240.793	1945.57	1963.88	1893.12	841.938	398.777	221.365	155.658	282.465	4.7943	5.33091	10.6706	5.83763	4.87885	8.8717	12.162	2.98068	0.982669	0.600889	0.877371	1.95849	1	0	Katnal1	Mus musculus katanin p60 subunit A-like 1 (Katnal1), mRNA [NM_153572]	AACTTTCCGTGGGACATTGATGAGGCTCTGCGCAGGAGACTAGAGAAAAGGATTTACATT	Mm,397405	NM_153572	GO:0008017|GO:0005874|GO:0005634|GO:0007283|GO:0005524|GO:0042802|GO:0008568|GO:0051013|GO:0005737|GO:0000166|GO:0016787|GO:0015630|GO:0005856	katanin p60 subunit A-like 1
A_51_P498483	3347.39	2592.48	3772.58	2984.21	9.18217	13.1389	9.83169	4.02841	3585.07	3211.28	3548.99	2381.33	13.303	8.99649	9.81663	11.6878	364.553	197.313	383.716	740.791	269.493	356.948	361.529	203.745	1.35274	0.552777	1.06137	3.63588	1	1	Frmd3	Mus musculus FERM domain containing 3 (Frmd3), transcript variant 1, mRNA [NM_172869]	TGAGACTGCTAGGCAAGTGATGCTAAGCATGTGGTTGCCTTTATGGAAGTGATGCTGATA	Mm,221597	NM_172869	GO:0008092|GO:0016020|GO:0005200|GO:0031032|GO:0016021|GO:0005856	FERM domain containing 3
A_55_P2240823	78.996	77.148	76.4762	57.3798	35.3582	14.9957	13.4929	21.4124	103.204	97.7228	84.555	36.7302	47.3204	13.8683	15.2634	23.2059	2.23416	5.14467	5.66789	2.67975	2.18097	7.04648	5.53973	1.5828	1.02439	0.730106	1.02313	1.69305	1	0	Epb41	Mus musculus erythrocyte membrane protein band 4,1 (Epb41), transcript variant 2, mRNA [NM_001128606]	AACATCATGACAACAGAGAAGAGTTTAGCGGCTGAAGCTGAGAATTCTCAGCACCAGCAA	Mm,30038	NM_001128606	GO:0051219|GO:0008092|GO:0005516|GO:0030036|GO:0030054|GO:0005886|GO:0008360|GO:0031032|GO:0005634|GO:0015629|GO:0005829|GO:0032092|GO:0005545|GO:0005737|GO:0005856|GO:0014069|GO:0030507|GO:0003779|GO:0008022|GO:0043234|GO:0047485|GO:0006461|GO:0016020|GO:0005198|GO:0030866|GO:0005200|GO:0009898|GO:0030863	erythrocyte membrane protein band 4,1
A_51_P124345	10131.5	5237.65	5211.7	6000.35	469.96	187.389	171.707	232.686	7342.3	5868.14	4742.48	3735.6	541.088	153.796	148.729	329.953	21.5583	27.9506	30.3522	25.7874	13.5695	38.1553	31.8866	11.3216	1.58873	0.732549	0.951879	2.27771	2	0	Cpne5	Mus musculus copine V (Cpne5), mRNA [NM_153166]	TGTCTGGTCCTGTGCCTGTCTGAGACTGTCTCTGTGGAACTTGCCTTAAATTGAAGTAAA	Mm,39905	NM_153166	GO:0043005|GO:0003674|GO:0043025|GO:0042995|GO:0030154|GO:0070062	copine V
A_55_P2088750	265.783	232.196	359.823	206.657	72.6054	60.513	101.89	40.2592	409.549	320.533	179.952	203.024	105.842	73.0649	38.2978	107.527	3.66065	3.83712	3.53148	5.13317	3.86944	4.38696	4.69876	1.88813	0.946042	0.874664	0.751577	2.71866	1	0	Mtif3	Mus musculus mitochondrial translational initiation factor 3 (Mtif3), transcript variant 1, mRNA [NM_001256100]	TTTAGAAACCAGCTAGGCTTAGGCAAACTGTTCAGTTCCCTACTAGGAACCATGTTCCCA	Mm,486234	NM_001256100	GO:0070124|GO:0005739|GO:0043022|GO:0003743|GO:0043024|GO:0032790|GO:0006412|GO:0008135|GO:0006413	mitochondrial translational initiation factor 3
A_51_P118650	4756.63	3464.79	3607.98	4503.55	392.306	182.378	171.974	341.003	4755.01	3746.74	3510.92	2025.89	338.15	156.204	169.057	320.897	12.1248	18.9978	20.9798	13.2068	14.0618	23.9861	20.7677	6.3132	0.862247	0.792033	1.01021	2.09193	1	0	Wdr6	Mus musculus WD repeat domain 6 (Wdr6), mRNA [NM_031392]	AACTGTATTTATTCTGACTTTAAGTGCCCAACATCTGTGAGGTCTTGTTTCTTTCCCAGT	Mm,335454	NM_031392	GO:0043234|GO:0007049|GO:0005737|GO:0008285|GO:0008180|GO:0005886|GO:0003723|GO:0010507|GO:0043560|GO:0007050|GO:0005829	WD repeat domain 6
A_55_P1970414	198.629	296.963	382.355	427.188	81.2647	67.5643	33.7894	73.998	216.106	316.559	319.293	138.006	74.5024	48.5538	29.345	62.277	2.44423	4.39527	11.3158	5.77297	2.90066	6.51976	10.8807	2.216	0.842646	0.674146	1.03999	2.60513	1	0	Mccc1	Mus musculus methylcrotonoyl-Coenzyme A carboxylase 1 (alpha) (Mccc1), mRNA [NM_023644]	AGAAACTTTGGGAAAGCCTTCCTCTGTTTCATGTCCAGATACTGGTATTGTGTGAAAAAA	Mm,249016	NM_023644	GO:0005739|GO:0004485|GO:0000166|GO:0016874|GO:0005759|GO:0005743|GO:0004075|GO:0002169|GO:0003824|GO:0005524|GO:0046872	methylcrotonoyl-Coenzyme A carboxylase 1 (alpha)
A_55_P2039878	92.6454	59.0652	60.0539	74.227	46.1196	11.9089	17.0761	16.4337	84.9366	76.9926	70.0315	31.5489	42.0722	13.0174	13.4783	20.1814	2.00881	4.95976	3.51683	4.51677	2.01883	5.91459	5.19589	1.56327	0.995036	0.838564	0.676849	2.88931	1	0	Gp1bb	Mus musculus glycoprotein Ib, beta polypeptide (Gp1bb), transcript variant 2, mRNA [NM_010327]	TTATTTCTGGCCAGGCGGCAGAATTGTGGTCTGTTGCTGTAGACTCAGGCAGGCTCTCGG	Mm,475622	NM_010327	GO:0007599|GO:0016020|GO:0007596|GO:0005887|GO:0016021|GO:0007155|GO:0042802	glycoprotein Ib, beta polypeptide
A_51_P497395	1860.51	1176.54	976.057	1494.7	7.75859	1.80089	2.26385	2.40252	1930.97	1159.75	913.854	1454.78	4.00278	2.23666	2.29725	3.15704	239.8	653.309	431.149	622.138	482.407	518.518	397.804	460.805	0.497091	1.25995	1.08382	1.35011	0	1	Lypd1	Mus musculus Ly6/Plaur domain containing 1 (Lypd1), transcript variant 1, mRNA [NM_145100]	TTTATACTTACGGCTGCCTGTTAATTTTCAAAATGTTTTCATTGTTGCTCGTGTATCCAG	Mm,490405	NM_145100	GO:0030550|GO:0016020|GO:0005886|GO:0033130|GO:0005576|GO:0001662|GO:0031225|GO:0007271|GO:0001775|GO:0035094	Ly6/Plaur domain containing 1
A_55_P1987645	2597.61	3136.76	3808.91	3463.17	985.058	412.612	326.28	754.271	2792.17	3468.27	3421.65	1861.59	820.774	361.13	329.963	855.612	2.63701	7.60221	11.6738	4.59141	3.40187	9.60394	10.3698	2.17574	0.775165	0.791572	1.12575	2.11027	1	0	Unc13b	Mus musculus unc-13 homolog B (C, elegans) (Unc13b), transcript variant 1, mRNA [NM_021468]	CCAGTCAACACACGAAACAAACCAAGCATCTTTGCTGTTTTTAATTATTATATGTGCCAT	Mm,128892	NM_021468	GO:0005516|GO:0016081|GO:0016082|GO:0030054|GO:0031594|GO:0005886|GO:1900426|GO:0050714|GO:0045202|GO:0007268|GO:0006887|GO:0032009|GO:0046872|GO:0005829|GO:0035556|GO:0045921|GO:0005737|GO:0031914|GO:0007528|GO:0043195|GO:0017075|GO:0071333|GO:0090382|GO:0044305|GO:0019905|GO:0097151|GO:0048786|GO:0005794|GO:0043065|GO:0001566|GO:0035249|GO:0010808|GO:0019992|GO:0060384|GO:0030742|GO:0016020|GO:…	unc-13 homolog B (C, elegans)
A_52_P484442	119.417	131.37	114.229	120.408	27.3254	30.6285	26.7402	26.5279	110.768	142.142	178.826	96.2735	30.8458	24.9851	30.3515	37.5505	4.37019	4.28914	4.27179	4.53891	3.59104	5.6891	5.89183	2.56384	1.21697	0.753922	0.725037	1.77036	1	0	Zfp27	Mus musculus zinc finger protein 27 (Zfp27), transcript variant 1, mRNA [NM_001037707]	ACACCTCAGTATACACGAGAAGATTCACACCGGAGAGAGACAGTACGGATGCCGAGACTG	Mm,86747	NM_001037707	GO:0005622|GO:0006355|GO:0003700|GO:0005634|GO:0003676|GO:0046872|GO:0006351	zinc finger protein 27
A_51_P123405	244.789	300.617	372.062	193.956	22.1602	12.5424	14.2688	15.7769	285.838	297.361	359.136	215.665	21.2917	18.1545	15.6338	21.9403	11.0463	23.968	26.0752	12.2937	13.4249	16.3795	22.9718	9.82964	0.822827	1.4633	1.13509	1.25067	1	0	Bub1	Mus musculus BUB1, mitotic checkpoint serine/threonine kinase (Bub1), transcript variant 2, mRNA [NM_009772]	AACAAGATTAAGACCTTGCGTAATAGGCTAATTGTGATGCTTTCAGAATATAAGCGTTCA	Mm,2185	NM_009772	GO:0007094|GO:0005634|GO:0009790|GO:0005829|GO:0007059|GO:0000166|GO:0016301|GO:0071173|GO:0071174|GO:0000780|GO:0005694|GO:0051983|GO:0006915|GO:2001244|GO:0005524|GO:0016310|GO:0007049|GO:0004672|GO:0000942|GO:0016020|GO:0004674|GO:0000777|GO:0000776|GO:0005654|GO:0006468|GO:0051754|GO:0000778|GO:0000775|GO:0007063|GO:0016740|GO:0051301	BUB1, mitotic checkpoint serine/threonine kinase
A_55_P2234689	216.069	141.059	101.594	136.658	22.7605	12.4091	9.34442	10.4008	236.97	102.739	97.1618	93.4545	16.0107	7.74902	4.1028	13.5005	9.49318	11.3674	10.8721	13.1391	14.8007	13.2583	23.6819	6.92232	0.641399	0.857381	0.459091	1.89808	1	1	BB187676	Q6ITT7_SPISO (Q6ITT7) Sperm nuclear basic protein PL-I isoform PLIa, partial (4%) [TC1630573]	GCACCTAAGATATTTCAGTGCACTCTGATGGTGCAAAGGTTTTAAAAATAAAGCCTATAT	Mm,435820			expressed sequence BB187676
A_51_P394833	2183.05	1531.79	1825.7	1765.45	906.612	352.454	182.13	426.487	2200.1	1788.76	1575.5	822.066	847.5	243.839	174.885	447.039	2.40792	4.34607	10.0242	4.13952	2.59599	7.3358	9.0088	1.83891	0.927555	0.592447	1.11271	2.25107	1	1	Tshz1	Mus musculus teashirt zinc finger family member 1 (Tshz1), mRNA [NM_001081300]	GACATCCTAAAATTACAAAGTTGCCATGACAATAAAGGTCACAGGACCTGGTAGTGTCAA	Mm,102136	NM_001081300	GO:0005515|GO:0010468|GO:0006355|GO:0006357|GO:0005634|GO:0007275|GO:0003676|GO:0009952|GO:0003677|GO:0046872|GO:0006351|GO:0001078|GO:0003682|GO:0042474|GO:0060023	teashirt zinc finger family member 1
A_55_P2361437	525.12	1379.01	1253.62	1696.43	118.845	411.121	225.522	256.402	515.091	1102.1	1201.4	326.742	129.292	316.472	239.115	193.464	4.41852	3.35427	5.55874	6.61629	3.98395	3.48247	5.02438	1.68891	1.10908	0.963188	1.10635	3.9175	1	0	Pitpnc1	Mus musculus phosphatidylinositol transfer protein, cytoplasmic 1 (Pitpnc1), mRNA [NM_145823]	CTCAATTGTGGATATAATGAACATCCACACACAGACACATACACACACACATACAAATAA	Mm,397413	NM_145823	GO:0005622|GO:0005737|GO:0008526|GO:0046488|GO:0006869|GO:0006810|GO:0005634|GO:0008289	phosphatidylinositol transfer protein, cytoplasmic 1
A_51_P341664	2005.43	1118.1	1214.3	1178.5	699.767	340.232	299.261	356.158	2190.74	1391.11	1466.55	1164.54	611.114	273.47	344.511	548.397	2.86586	3.28629	4.05766	3.30892	3.58482	5.08687	4.2569	2.12353	0.799442	0.646033	0.953196	1.55821	1	0	Zfp87	Mus musculus zinc finger protein 87 (Zfp87), mRNA [NM_133228]	TGCCCGGAGTTGTTGGCTCTATTTGGAGAGATTTAGAAGTAGGTCACTAGATGGTGAACT	Mm,491205	NM_133228	GO:0008150|GO:0003674	zinc finger protein 87
A_55_P2093231	7143.55	3886.19	4580.83	4353.93	50.9195	38.0374	6.93386	45.5983	7756.92	4536.29	4273.67	3855.44	81.5174	9.38307	4.90344	76.3898	140.291	102.168	660.647	95.4845	95.1566	483.455	871.566	50.4706	1.47432	0.211329	0.758	1.89188	2	1	Myh7	PREDICTED: Mus musculus myosin, heavy polypeptide 7, cardiac muscle, beta (Myh7), transcript variant X2, mRNA [XM_017315842]	AGCCTTTGCAACAGCCCTTTAGGTGGAAGCAGAATAAAGCAATTTTCCTTAAAGCCAAAA		XM_017315842	GO:0005516|GO:0030018|GO:0055010|GO:0014728|GO:0006941|GO:0016459|GO:0030016|GO:0060048|GO:0030898|GO:0042803|GO:0014883|GO:0007512|GO:0005737|GO:0003774|GO:0000146|GO:0006936|GO:0000166|GO:0014898|GO:0005859|GO:0016887|GO:0001725|GO:0046034|GO:0030049|GO:0046982|GO:0003779|GO:0005524|GO:0032982|GO:0003009|GO:0002027|GO:0031449|GO:0002026	myosin, heavy polypeptide 7, cardiac muscle, beta
A_51_P218953	1599.87	3221.85	3598.82	3275.54	51.113	65.0449	37.0836	76.6891	1527.49	3611.24	3331.16	1217.37	43.9935	53.7841	33.7514	44.1744	31.3006	49.5327	97.0461	42.7118	34.7209	67.1432	98.6969	27.5583	0.901492	0.737717	0.983275	1.54987	1	0	Zfp536	Mus musculus zinc finger protein 536 (Zfp536), mRNA [NM_172385]	CAGACTTGTGTGGTAAGTTTTAGAATCCTCTTCCTTCAGTTCATTTCCCACAAAAACGTC	Mm,378309	NM_172385	GO:0006355|GO:0006366|GO:0044323|GO:0005634|GO:0000122|GO:0000978|GO:0003676|GO:0003677|GO:0006351|GO:0046872|GO:0043565|GO:0001078|GO:0045665|GO:0048387	zinc finger protein 536
A_51_P471273	163.651	153.011	180.888	348.511	3.62387	15.1838	7.68702	13.3217	163.252	165.203	155.725	92.0036	3.90602	8.67197	9.22601	8.34429	45.1593	10.0773	23.5317	26.1611	41.7951	19.0502	16.879	11.0259	1.08049	0.528984	1.39414	2.37269	1	1	2900055J20Rik	Mus musculus RIKEN cDNA 2900055J20 gene (2900055J20Rik), long non-coding RNA [NR_045177]	CATACACACATAGAAACGTACACCTACTAGAGCTTAAGTGTGGAATCATTGTTTTCCGAG	Mm,428647	NR_045177	GO:0008150|GO:0003674|GO:0005575	RIKEN cDNA 2900055J20 gene
A_51_P234881	1288.56	893.66	1005.96	1258.04	91.9798	57.3658	46.6813	64.8098	1440.87	908.393	946.696	782.499	126.762	50.5381	82.9637	125.159	14.0092	15.5783	21.5495	19.4113	11.3667	17.9744	11.411	6.25205	1.23247	0.866692	1.88849	3.10479	2	0	Elovl4	Mus musculus elongation of very long chain fatty acids (FEN1/Elo2, SUR4/Elo3, yeast)-like 4 (Elovl4), mRNA [NM_148941]	TTTTTACACAGATTAATTTGTTATGGGCGTCACAGAGAGATCATATGGAAAGAGGAAATG	Mm,83949	NM_148941	GO:0006629|GO:0005783|GO:0019367|GO:0030148|GO:0030176|GO:0009922|GO:0016020|GO:0006631|GO:0006633|GO:0034625|GO:0016021|GO:0034626|GO:0042761|GO:0016740	elongation of very long chain fatty acids (FEN1/Elo2, SUR4/Elo3, yeast)-like 4
A_52_P684642	90.8276	100.489	92.3545	137.803	28.2356	28.6186	15.1324	26.7235	108.857	117.649	124.702	58.583	28.733	15.6768	16.2303	31.8723	3.21678	3.51131	6.1031	5.15662	3.78858	7.50467	7.68332	1.83806	0.849071	0.467883	0.794331	2.80547	1	1	Ankmy2	Mus musculus ankyrin repeat and MYND domain containing 2 (Ankmy2), mRNA [NM_146033]	CTACAGGGTGATGGATTTGATCTGTGAGAAATGCATGAAACAGAGAGACATGAATGAAGT	Mm,130422	NM_146033	GO:0005929|GO:0008589|GO:0042995|GO:0005575|GO:0019899|GO:0046872	ankyrin repeat and MYND domain containing 2
A_55_P2156663	200.145	124.117	126.758	154.844	41.0502	7.59998	2.23664	2.57562	204.214	128.606	151.283	92.3477	34.3241	2.40069	2.43459	5.88797	4.87562	16.3312	56.6734	60.1189	5.94956	53.5703	62.1388	15.6841	0.819492	0.304855	0.912045	3.83311	1	1	Cdh9	Mus musculus cadherin 9 (Cdh9), mRNA [NM_009869]	ATTATGATTACCTTAGCGACTGGGGACCTCGGTTCAAAAAACTCGCAGAAATGTATGGGG	Mm,439758	NM_009869	GO:0016020|GO:0005886|GO:0005509|GO:0016021|GO:0007155|GO:0007156|GO:0046872	cadherin 9
A_51_P366061	3546.59	2151.95	2542.54	2688.99	1200.64	396.332	304.405	644.693	3388.39	2799.55	2513.49	1523.17	1076.03	309.38	301.953	667.254	2.95391	5.42966	8.35247	4.17097	3.14898	9.0489	8.32412	2.28275	0.938054	0.600036	1.00341	1.82717	1	0	Fscn1	Mus musculus fascin actin-bundling protein 1 (Fscn1), mRNA [NM_007984]	GGCTCTTTGACTCAAAGCTAGCTAGGTGGCACTCCGTGTCGCTCCTGCACATTCTGGAAG	Mm,289707	NM_007984	GO:0005515|GO:0071803|GO:0030036|GO:0030054|GO:0005886|GO:0030035|GO:0003723|GO:0032534|GO:0035089|GO:0002102|GO:0051491|GO:0042995|GO:0030175|GO:0015629|GO:0009653|GO:0030425|GO:0030426|GO:0005829|GO:0010592|GO:0005737|GO:0051015|GO:0005911|GO:0048870|GO:0043209|GO:0032956|GO:0008144|GO:0071437|GO:0007015|GO:0090091|GO:0030674|GO:0005856|GO:0051017|GO:0070062|GO:0031253|GO:0001725|GO:0045296|GO:…	fascin actin-bundling protein 1
A_51_P128775	1738.04	1637.85	1787.76	1354.62	210.371	110.82	53.3133	211.093	1659.66	1806.16	1464.02	1147.52	188.092	108.146	56.5604	205.272	8.26179	14.7794	33.5331	6.41718	8.82366	16.7012	25.8843	5.59024	0.936323	0.884932	1.2955	1.14793	0	0	Zfp84	Mus musculus zinc finger protein 84 (Zfp84), mRNA [NM_023750]	GTCTTGGTGTTAATGCTTGTAAATCATTTTCCCCCATTCCAATATATTTTCCAAAATCCC	Mm,251083	NM_023750	GO:0006355|GO:0003700|GO:0005575	zinc finger protein 84
A_65_P20799	1379.13	1467.75	1589.63	1565.41	144.288	100.738	62.9225	117.559	1245.36	1638.38	1475.87	949.018	130.27	92.5504	83.6669	126.495	9.5582	14.5699	25.2634	13.3159	9.55982	17.7025	17.6399	7.50241	0.99983	0.823038	1.43217	1.77489	2	0	Abi2	Mus musculus abl-interactor 2 (Abi2), transcript variant 2, mRNA [NM_001198571]	TATTTAAGTAGCCTTTTGTTGAACAAGCTTAGTTGACTAATAAGACGTTTGGAAACCCAG	Mm,212066	NM_001198571	GO:0031209|GO:0017124|GO:0006928|GO:0018108|GO:0042995|GO:0030175|GO:0032403|GO:0030425|GO:0016358|GO:0030027|GO:0005829|GO:0048365|GO:0005737|GO:0016601|GO:0030296|GO:0005913|GO:0016477|GO:0008154|GO:0007611|GO:0043010|GO:2000601|GO:0005856|GO:0070064|GO:0031625	abl-interactor 2
A_55_P2114908	1032.74	811.68	1147.28	701.981	401.457	229.836	129.01	241.921	1126.09	1153.82	924.732	754.003	271.025	182.99	98.1137	237.625	2.57248	3.53155	8.89289	2.90169	4.15492	6.30535	9.42511	3.17308	0.61914	0.560089	0.943532	0.914473	0	1	Nek3	Mus musculus NIMA (never in mitosis gene a)-related expressed kinase 3 (Nek3), transcript variant 1, mRNA [NM_001162947]	ACCATGTAACACTCTCACATTTCCTAAAGGTTTAAGGATCTAAATACATTAAGCTATGGC	Mm,41413	NM_001162947	GO:0030010|GO:0042995|GO:0005524|GO:0046872|GO:0016310|GO:0005737|GO:0007049|GO:0004672|GO:0000166|GO:0004674|GO:0016301|GO:0048812|GO:0006468|GO:0090043|GO:0016740|GO:0051301	NIMA (never in mitosis gene a)-related expressed kinase 3
A_51_P466910	1147.79	1440.87	1225.22	2203.45	45.3819	66.2419	41.1254	82.5834	1006.6	1012.03	1030.46	473.46	59.9719	54.258	48.0848	70.9668	25.2919	21.7517	29.7924	26.6815	16.7845	18.6521	21.43	6.67157	1.50686	1.16618	1.39022	3.99928	2	0	Cacna1g	Mus musculus calcium channel, voltage-dependent, T type, alpha 1G subunit (Cacna1g), transcript variant 1, mRNA [NM_009783]	CATCTTCAACGGAAAGCGAGAACCATTTTGGAAACTGTCATGTAACTTATTTTCTCCTTT	Mm,29585	NM_009783	GO:0005515|GO:0048471|GO:0060402|GO:0005886|GO:0007268|GO:0086091|GO:0007204|GO:0019228|GO:0030425|GO:0060371|GO:0005737|GO:0097110|GO:0042391|GO:0086002|GO:0043025|GO:0051924|GO:0086045|GO:0086027|GO:0086046|GO:0014824|GO:0005245|GO:0008332|GO:0005248|GO:0005891|GO:0044297|GO:0010045|GO:0086056|GO:0070509|GO:0002027|GO:0016020|GO:0045956|GO:0086059|GO:0070588|GO:0001508|GO:0086018|GO:0086015|GO:…	calcium channel, voltage-dependent, T type, alpha 1G subunit
A_55_P2090607	164.282	112.171	97.7021	133.651	27.9303	14.8824	17.7607	18.2944	158.705	125.511	109.302	68.7664	28.0462	18.8622	18.5666	21.2074	5.88187	7.53713	5.50103	7.30558	5.65868	6.65408	5.88705	3.24256	1.03944	1.13271	0.934429	2.25303	1	0	Gm5126	Mus musculus predicted pseudogene 5126 (Gm5126), long non-coding RNA [NR_026596]	ATTTGTGTTAACCCAGAGCTCTGGAATGTAGGGAAAAATAAAATTGAATTAGACACCTTG	Mm,145294	NR_026596		predicted pseudogene 5126
A_51_P113178	58.6358	34.7038	31.9704	38.9102	7.65925	1.89358	2.23464	2.3557	53.3999	32.5544	26.2692	19.454	4.95228	2.18672	2.25295	2.50146	7.65556	18.3271	14.3067	16.5174	10.7829	14.8873	11.6599	7.77707	0.709972	1.23105	1.227	2.12386	1	0	Fam212b	Mus musculus family with sequence similarity 212, member B (Fam212b), transcript variant 1, mRNA [NM_175398]	CAGGCACTGTCTCATGAGTCCAAGTAGGCGTGCCCAACCAGCATGGTATTTCATAAAGCA	Mm,212591	NM_175398	GO:0008150|GO:0019901|GO:0005634	family with sequence similarity 212, member B
A_51_P137029	67.7211	57.4222	66.5721	66.4378	16.8645	6.12556	5.78344	21.3055	52.6164	79.7429	62.2449	28.0121	10.43	8.66923	2.35514	5.44992	4.01561	9.3742	11.5108	3.11835	5.04473	9.19839	26.4294	5.1399	0.796001	1.01911	0.43553	0.606693	0	1	Plce1	Mus musculus phospholipase C, epsilon 1 (Plce1), mRNA [NM_019588]	TCACACCTGATGGATGTGAGGTTCGTGGAGAGGACAAGCAAAAAGCAAAGGCACAGGTCT	Mm,34031	NM_019588	GO:0045859|GO:0006629|GO:0005515|GO:0005886|GO:0007264|GO:0007200|GO:0007265|GO:0046578|GO:0046872|GO:0032835|GO:0005829|GO:0005085|GO:0035556|GO:0004629|GO:0000187|GO:0005737|GO:0004871|GO:0017016|GO:0008081|GO:0005794|GO:0016042|GO:0007165|GO:0008277|GO:0007186|GO:0016020|GO:0016787|GO:0004435|GO:0019899	phospholipase C, epsilon 1
A_55_P2038362	327.488	114.603	78.9993	140.388	123.751	30.187	18.7511	33.8578	358.476	142.642	89.5042	72.5373	137.889	23.5007	20.4475	36.0352	2.64635	3.79644	4.21304	4.1464	2.59974	6.06969	4.37727	2.01295	1.01793	0.625476	0.962482	2.05986	1	0	Acot5	Mus musculus acyl-CoA thioesterase 5 (Acot5), transcript variant 1, mRNA [NM_145444]	GGAGAAGCCCCAGATTGTCTGCTACCCCAAAACAGGACACCACATTGAACCCCCTTACAT	Mm,484019	NM_145444	GO:0052689|GO:0047617|GO:0032789|GO:0032788|GO:0006637|GO:0000038|GO:0001676|GO:0016787|GO:0016290|GO:0016790|GO:0005829|GO:0005777	acyl-CoA thioesterase 5
A_66_P131045	336.457	273.967	280.255	289.155	152.067	56.8012	42.3575	52.1409	325.687	312.58	284.266	160.224	162.383	49.9903	41.7619	76.1922	2.21255	4.82326	6.61641	5.54564	2.00567	6.25281	6.80682	2.1029	1.10315	0.771375	0.972027	2.63714	1	0	Gnl3l	Mus musculus guanine nucleotide binding protein-like 3 (nucleolar)-like (Gnl3l), transcript variant 1, mRNA [NM_198110]	AGATAAAATCGCCACTAAGTTGTCTGACTCCATGATGTCCATGCTTGACCTCTCTGGCAA	Mm,45987	NM_198110	GO:0032091|GO:0005697|GO:0090073|GO:0042254|GO:0003723|GO:0003924|GO:0005730|GO:0005634|GO:0005525|GO:0005829|GO:0032211|GO:0031647|GO:0000166|GO:0016020|GO:0033234|GO:0031397	guanine nucleotide binding protein-like 3 (nucleolar)-like
A_51_P295085	659.25	1516.18	1541.29	1381.03	237.387	218.769	202.989	280.464	905.945	1579.48	1213.39	823.934	393.083	307.91	252.627	439.719	2.77712	6.9305	7.59299	4.92409	2.30472	5.12969	4.80307	1.87377	1.20497	1.35106	1.58086	2.6279	2	0	Ogn	Mus musculus osteoglycin (Ogn), mRNA [NM_008760]	CATTAAAGCATCTGTGAACTGTAAGGCCACAACTATTGCTCTAATAATGTCAACTAGCTC	Mm,4258	NM_008760	GO:0031012|GO:0005578|GO:0005576|GO:0007409|GO:0008083|GO:0005615|GO:0070062	osteoglycin
A_55_P2120466	1521.07	1163.26	1307.11	1121.72	734.289	279.391	242.096	341.238	1651.75	1235	1283.47	848.011	622.117	308.502	290.237	438.743	2.07149	4.16354	5.39915	3.28721	2.65505	4.00321	4.42214	1.93282	0.780207	1.04005	1.22094	1.70073	1	0	Snx11	Mus musculus sorting nexin 11 (Snx11), mRNA [NM_028965]	CCGTCTTCGAAGCCTGTCTGAGGTGCCAGGTGCTAAAAGAGAAATAAAGTTTGTTAACAG	Mm,270781	NM_028965	GO:0016050|GO:0016020|GO:0006810|GO:0035091|GO:0015031|GO:0006886|GO:0019898|GO:0008289|GO:0006897|GO:0005768	sorting nexin 11
A_51_P270355	3465.8	3340.51	4010.42	3862.58	34.8753	2.17912	4.21023	2.32702	3595.03	3775.71	3618.29	2612.51	25.7536	4.10996	2.22704	4.27561	99.3768	1532.97	952.543	1659.88	139.593	918.674	1624.71	611.027	0.711902	1.66867	0.586285	2.71655	2	1	Dclk1	Mus musculus doublecortin-like kinase 1 (Dclk1), transcript variant 1, mRNA [NM_019978]	TGTGAATTGTTCCAAACCATTAGAAGGAAAAGGTACGGTCTTCAGTCCCTGGAAATGTTC	Mm,393242	NM_019978	GO:0014069|GO:0048675|GO:0021952|GO:0007275|GO:0007409|GO:1900181|GO:0005524|GO:0030154|GO:0007399|GO:0035556|GO:0005622|GO:0048813|GO:0016310|GO:0004672|GO:0018105|GO:0000166|GO:0004674|GO:0007420|GO:0016301|GO:0018107|GO:0006468|GO:0030900|GO:0001764|GO:0016740	doublecortin-like kinase 1
A_51_P302149	1753.9	1612.47	1839.36	1821.77	448.58	352.618	284.197	323.554	2052.72	1532.58	1648.76	1344.14	432.385	355.715	339.552	422.291	3.90988	4.57285	6.47211	5.63051	4.74744	4.30844	4.85569	3.18297	0.823578	1.06137	1.33289	1.76895	1	0	Cfl2	Mus musculus cofilin 2, muscle (Cfl2), mRNA [NM_007688]	AGTGGTTAAATGTCTAGGCTTCCATTTAAAACTACACAAATGACTTGGGATCTTTTTAGC	Mm,276826	NM_007688	GO:0030018|GO:0030043|GO:0045214|GO:0003779|GO:0005634|GO:0015629|GO:0005615|GO:0046716|GO:0005622|GO:0005737|GO:0051015|GO:0007519|GO:0030836|GO:0030042|GO:0007015|GO:0005856|GO:0070062|GO:0031674	cofilin 2, muscle
A_52_P96748	647.863	786.833	826.165	636.436	203.037	221.812	166.667	223.742	672.739	711.209	668.093	580.861	206.447	183.657	173.898	277.993	3.19086	3.54729	4.95696	2.84451	3.25866	3.87249	3.84186	2.08948	0.979196	0.916024	1.29025	1.36135	0	0	Ttc30b	Mus musculus tetratricopeptide repeat domain 30B (Ttc30b), mRNA [NM_028235]	ACTATTCGATATAACCTGCACTTTTAAATCCTGTCAAGTGAGATTGTGTAAGAACCCAGG	Mm,275109	NM_028235	GO:0005929|GO:0003674|GO:0042073|GO:0060271|GO:0030030|GO:0030992|GO:0042995|GO:0036064	tetratricopeptide repeat domain 30B
A_55_P2014928	2012.16	1100.52	1276.48	832.154	485.712	163.112	99.2026	201.598	1827.66	1364.64	1439.3	843.418	405.95	139.47	111.916	300.447	4.14271	6.747	12.8674	4.12779	4.5022	9.78449	12.8605	2.80721	0.920154	0.68956	1.00053	1.47043	1	0	Zfp341	Mus musculus zinc finger protein 341 (Zfp341), mRNA [NM_199304]	ATAGCACTACCTCCTAGAGTGTTCCGAGGACATAGTATACGAAAATGTGCAAAGGACTGG	Mm,103555	NM_199304	GO:0006355|GO:0003700|GO:0005634|GO:0003677	zinc finger protein 341
A_55_P2112991	4935.91	3826.85	4822.43	5686.01	398.197	224.877	116.68	315.673	5271.88	4762.6	4262	2849.3	339.182	149.808	114.278	366.968	12.3956	17.0175	41.3304	18.0124	15.5429	31.7915	37.295	7.76444	0.797511	0.535285	1.1082	2.31985	1	1	Slc4a3	Mus musculus solute carrier family 4 (anion exchanger), member 3 (Slc4a3), mRNA [NM_009208]	TGACTTTCACAGCCCAGACGGCACCGGCTTTGAAGTCATTACAACACACTCCGTGTCTTG	Mm,5053	NM_009208	GO:0006820|GO:0005215|GO:0008509|GO:0005886|GO:0005623|GO:0015297|GO:0005452|GO:0016020|GO:0005887|GO:0015301|GO:0006810|GO:0051453|GO:0016021|GO:0019899|GO:0008510|GO:0006811	solute carrier family 4 (anion exchanger), member 3
A_51_P489138	108.928	70.4571	72.5458	105.313	26.9447	6.51882	6.16257	14.2525	73.5931	71.354	37.7271	30.5215	28.4869	6.7998	4.59948	13.1002	4.04266	10.8083	11.772	7.38906	2.5834	10.4935	8.20246	2.32985	1.56486	1.02999	1.43518	3.17148	3	0	Sptb	Mus musculus spectrin beta, erythrocytic (Sptb), mRNA [NM_013675]	CACTCGACACACTGGACTGACTTTGTGGGAACCCTGTGAACTCCAGGGATGGGCTCTCAT	Mm,32881	NM_013675	GO:0030097|GO:0007009|GO:0008091|GO:0005794|GO:0046982|GO:0005886|GO:0009986|GO:0030506|GO:0003779|GO:0014731|GO:0051693|GO:0005829|GO:0043234|GO:0005737|GO:0051015|GO:0016020|GO:0006779|GO:0005200|GO:0030863|GO:0005856	spectrin beta, erythrocytic
A_55_P2021704	1067.03	565.077	646.248	645.861	220.206	144.524	106.686	138.439	1077.53	559.487	567.256	572.354	142.984	119.812	84.3568	143.311	4.8456	3.90991	6.05751	4.66532	7.53604	4.66971	6.72449	3.9938	0.642991	0.837292	0.900813	1.16814	0	0	Enpp5	Mus musculus ectonucleotide pyrophosphatase/phosphodiesterase 5 (Enpp5), transcript variant 4, mRNA [NM_001329619]	ATTCTGCACCGTTTCTTGCTAACTTGGAGGCTGTGGATAATACAGCAGTTTACTTACTGA	Mm,30145	NM_001329619	GO:0007154|GO:0016787|GO:0016020|GO:0005886|GO:0005887|GO:0008152|GO:0004551|GO:0005576|GO:0016021|GO:0003824|GO:0009166|GO:0046872	ectonucleotide pyrophosphatase/phosphodiesterase 5
A_55_P2025690	107.255	105.693	168.842	194.707	3.54831	2.9421	2.2154	2.32864	123.753	94.1321	114.135	69.0128	4.00699	2.157	2.22783	2.47858	30.2272	35.9243	76.2127	83.6141	30.8841	43.6402	51.2314	27.8436	0.978729	0.823192	1.48762	3.00299	2	0	Slc5a7	Mus musculus solute carrier family 5 (choline transporter), member 7 (Slc5a7), mRNA [NM_022025]	GTGAAATGATATGTCAACAAGCTATCAGATGCTCAGTGCCAAAATCCAATTTCATTGTTA	Mm,155241	NM_022025	GO:0005515|GO:0033265|GO:0005215|GO:0030424|GO:0030054|GO:0031594|GO:0005886|GO:0045202|GO:0030425|GO:0016324|GO:0043025|GO:0006810|GO:0043204|GO:0005307|GO:0006814|GO:0006811|GO:0015293|GO:0015220|GO:0008292|GO:0015871|GO:0007274|GO:0055085|GO:0007271|GO:0008021|GO:0045334|GO:0016020|GO:0005887|GO:0016021|GO:0042136|GO:0005769	solute carrier family 5 (choline transporter), member 7
A_55_P2097630	222.208	247.829	319.933	271.086	35.1231	27.7623	14.9283	29.2718	268.231	354.671	302.294	156.95	28.3923	18.2904	14.8712	11.832	6.32654	8.92684	21.4313	9.261	9.4473	19.3911	20.3275	13.2649	0.669666	0.460357	1.0543	0.698159	0	1	Csmd1		TACCTTCCAAGAGTAACCAGAGACTTTATCCAGCCTAGAATCCTTCTCCTGGAGATTGGA			GO:0001964|GO:0003674|GO:0016020|GO:0042593|GO:0016021|GO:0005575	CUB and Sushi multiple domains 1
A_55_P2040518	2186.32	1039.28	1038.44	1242.57	982.937	347.569	207.233	358.142	2440.78	1307.27	1194.17	817.385	1086.08	243.044	254.254	502.118	2.22427	2.99014	5.01096	3.46948	2.24734	5.37876	4.69674	1.62787	0.989736	0.555915	1.0669	2.1313	1	1			ATAAATGTACAATGGGCTACATGATAGCCAAAACCACCTGGAAATCAACCCTGACCACCC
A_55_P2115871	934.078	559.383	640.069	1049.09	13.1954	6.70234	5.90475	11.3143	901.988	645.916	572.087	389.483	6.74551	4.67804	4.08976	7.86284	70.7884	83.4608	108.399	92.7227	133.717	138.074	139.883	49.5347	0.52939	0.604463	0.774928	1.87187	1	1	Inpp5j	Mus musculus inositol polyphosphate 5-phosphatase J (Inpp5j), mRNA [NM_172439]	GGAACGGACAGATATTCCCATCTTGGAGGTCATCCATTAGGAATTAAATTCTCCAGCTTC	Mm,24313	NM_172439	GO:0031115|GO:0017124|GO:0052658|GO:0005886|GO:0052659|GO:0004445|GO:0001726|GO:0034485|GO:0030426|GO:0005737|GO:0016787|GO:0033137|GO:0043198|GO:0046856|GO:0010977|GO:0019898	inositol polyphosphate 5-phosphatase J
A_55_P1967736	1580.74	1694.91	1593.41	1445.9	653.229	223.412	176.776	385.129	1469.73	1888.17	1507.71	664.665	555.617	281.974	158.918	417.39	2.41988	7.58647	9.01371	3.75431	2.64523	6.69627	9.48733	1.59243	0.914809	1.13294	0.950078	2.3576	1	0	Nkd1	Mus musculus naked cuticle 1 homolog (Drosophila) (Nkd1), transcript variant 1, mRNA [NM_027280]	CACTAATATTTAGCCAGCCTTCATGTAGAAGACACATGGAAACACAGAAGTAAACTTTTA	Mm,30219	NM_027280	GO:0005515|GO:0045732|GO:0005886|GO:0005509|GO:2000096|GO:0030178|GO:0000159|GO:0007275|GO:0007283|GO:0030165|GO:0046872|GO:0030154|GO:0005737|GO:0016020|GO:0016055|GO:0090090	naked cuticle 1 homolog (Drosophila)
A_55_P2039444	1959.77	1364.07	2087.82	1421.15	694.221	468.595	517.159	490.169	2629.97	1714.83	1994.06	1760.72	658.042	501.694	512.529	668.324	2.82298	2.91097	4.0371	2.8993	3.99666	3.41808	3.89063	2.63453	0.706334	0.851639	1.03765	1.1005	0	0	Cmss1	Mus musculus cms small ribosomal subunit 1 (Cmss1), mRNA [NM_025599]	CTAGATATGGGAGTGTTCAGCCTGTGCAAGTCGGACTCCTTGAAGCTGGGTCTTTTCTAA	Mm,425976	NM_025599	GO:0008150|GO:0003723|GO:0005634|GO:0030686	cms small ribosomal subunit 1
A_51_P374726	495.752	363.031	381.132	263.732	3.57149	6.27712	3.03333	4.29271	485.271	298.019	429.955	271.664	3.93831	6.40831	2.35761	2.58393	138.808	57.834	125.648	61.4372	123.218	46.5051	182.369	105.136	1.12652	1.24361	0.688978	0.58436	0	1	Ptx3	Mus musculus pentraxin related gene (Ptx3), mRNA [NM_008987]	TGTTTATCTTGGCAAAATACTGAATACACAGTTGAAGGGAAGGCTTGAGAGAGGGCTCCG	Mm,276776	NM_008987	GO:0050766|GO:0046597|GO:0045087|GO:0001849|GO:0046790|GO:0005576|GO:0001872|GO:0005615|GO:0001878|GO:0008228|GO:0045429|GO:0042802	pentraxin related gene
A_55_P2060255	76907.3	46144.5	51889.7	44120.8	15095.1	13890.9	11332.4	12138	79879.5	46728.8	51631.3	47868.9	13811.4	14128.1	11453.2	14737.2	5.09485	3.32192	4.57888	3.63494	5.7836	3.30752	4.50803	3.24816	0.880914	1.00435	1.01572	1.11908	0	0			GGGGACAGAATCAGGTATTGGCAGTTTCTCCATGTTTACTTGTGTGTATTTTTAATATAA
A_52_P199319	68.5498	75.4231	99.6309	79.4646	3.58582	6.97064	3.23775	2.94103	70.5907	105.643	108.424	45.3332	6.50003	4.75232	2.2362	2.46865	19.1169	10.8201	30.7717	27.0193	10.86	22.2297	48.4859	18.3636	1.7603	0.486742	0.634652	1.47135	2	1	A830010M20Rik	Mus musculus RIKEN cDNA A830010M20 gene (A830010M20Rik), transcript variant 2, mRNA [NM_001168557]	ACAAGACTCTCACGGGAATAGCAGTGTAATAAAAAGAGGGGATGGCAAAGGACTTAGTGC	Mm,261891	NM_001168557	GO:0008150|GO:0003674|GO:0005575	RIKEN cDNA A830010M20 gene
A_51_P105161	566.257	419.63	518.871	532.207	29.9439	2.38872	3.03778	3.76204	450.333	456.838	444.425	289.012	43.7966	2.35408	2.06059	6.14774	18.9106	175.672	170.806	141.468	10.2824	194.062	215.679	47.011	1.83913	0.905236	0.791945	3.00925	2	0	Cpne4	Mus musculus copine IV (Cpne4), mRNA [NM_028719]	TCATGCCAAATAGCAACATGGCTGTCCAACTTTCCGTTCTAATCGCTTGGTCTTTGAGCT	Mm,326240	NM_028719	GO:0005515|GO:0008150|GO:0070062	copine IV
A_52_P379337	3720.63	4114.21	5565.34	5044.99	1684.63	1434.08	960.645	1423.89	3823.26	5547.38	5438.57	2904.48	1563.3	1325.64	941.904	2042.92	2.20857	2.86889	5.79334	3.54309	2.44564	4.18466	5.77402	1.42173	0.903066	0.685573	1.00334	2.4921	1	0	Rtn4	Mus musculus reticulon 4 (Rtn4), transcript variant 1, mRNA [NM_194054]	ACTCTTCAGTATTCCTGTTATATATGAACGGCATCAGGCGCAGATAGATCATTATCTAGG	Mm,192580	NM_194054	GO:0005515|GO:0051897|GO:0043005|GO:0030308|GO:0005886|GO:0005783|GO:0003723|GO:0021801|GO:0030176|GO:0042995|GO:0005635|GO:0051292|GO:0032403|GO:0005622|GO:0060317|GO:0005737|GO:0007413|GO:0070571|GO:0030517|GO:0043209|GO:0043025|GO:2000172|GO:0031625|GO:0070062|GO:0030334|GO:0045296|GO:0071782|GO:0071786|GO:0050821|GO:0014069|GO:0071787|GO:0045687|GO:0001525|GO:0051960|GO:0007399|GO:0043234|GO:…	reticulon 4
A_55_P2084611	1187.57	929.059	1079.18	1247.61	115.657	49.6442	34.1845	76.0958	1055.83	1069.79	1003.17	708.697	94.5701	43.8594	43.8527	110.136	10.2681	18.7143	31.5694	16.3952	11.1646	24.3913	22.8759	6.43475	0.919701	0.767255	1.38003	2.54791	1	0	B4galt6	Mus musculus UDP-Gal:betaGlcNAc beta 1,4-galactosyltransferase, polypeptide 6 (B4galt6), mRNA [NM_019737]	ACAGTTTTGCCTAGTTACCATGACCACGTGACAATAAATCTCTTTCTTACATATTAGCAC	Mm,393827	NM_019737	GO:0005794|GO:0016020|GO:0016757|GO:0005975|GO:0030148|GO:0008489|GO:0016021|GO:0005575|GO:0008378|GO:0046872|GO:0016740	UDP-Gal:betaGlcNAc beta 1,4-galactosyltransferase, polypeptide 6
A_55_P1972948	22911.8	11651	11424.6	13944.4	73.912	14.4366	6.88375	11.2376	21340.1	12545.4	12272.7	6663.26	66.7034	11.0556	6.68534	15.5169	309.988	807.047	1659.65	1240.87	319.925	1134.75	1835.77	429.419	0.968938	0.711209	0.904062	2.88966	1	0	Celf5	Mus musculus CUGBP, Elav-like family member 5 (Celf5), transcript variant 1, mRNA [NM_176954]	GGCAAATCACCTCTCCTTGGTCTGGAAAAGAAAAACGAAAAACAAAAACCTAAAAGTTTA	Mm,152689	NM_176954	GO:0008150|GO:0003674|GO:0005575	CUGBP, Elav-like family member 5
A_52_P589664	493.908	324.177	382.678	302.926	81.3095	45.8817	40.8193	51.6146	520.013	318.206	421.204	312.859	85.4066	44.1155	44.2189	77.0159	6.07441	7.0655	9.37491	5.869	6.08867	7.21301	9.52541	4.06226	0.997658	0.979549	0.9842	1.44476	1	0	Zfp846	Mus musculus zinc finger protein 846 (Zfp846), mRNA [NM_172919]	CACAATGAGGGGAAATCACTGATGTAAGATGCATTGAAGGTTGTAGTTCTGTTAAGTATT	Mm,86627	NM_172919		zinc finger protein 846
A_55_P2126627	405.125	290.208	343.279	237.063	136.085	69.7677	40.2449	56.9993	462.776	357.512	412.085	183.304	140.49	66.6817	51.004	77.2867	2.97701	4.15963	8.52976	4.15905	3.29401	5.36147	8.07947	2.37174	0.903764	0.775837	1.05573	1.75359	1	0	Phf20l1	Mus musculus PHD finger protein 20-like 1 (Phf20l1), mRNA [NM_001081409]	GCGACCCCTTGAGAGACCTGCACTAAGGAAAGAAGGGCTAAAGGATGAGGAAGAGCTCTT	Mm,267473	NM_001081409	GO:0008150|GO:0003674|GO:0006355|GO:0005634|GO:0005575|GO:0046872	PHD finger protein 20-like 1
A_55_P1960202	2128.11	2311.98	2898.06	2390.75	429.879	109.428	99.786	285.14	2190.15	2539.42	2744.23	2286.63	174.22	117.301	113.926	195.791	4.9505	21.1279	29.0428	8.38447	12.5712	21.6487	24.0878	11.6789	0.393797	0.975942	1.20571	0.717915	0	1	Vcan	Mus musculus versican (Vcan), transcript variant 1, mRNA [NM_001081249]	TTCATCCTAATGTGTACTAGAGCACAGAAAATCACTGTGTTGACTTACTAGGGCTTTTTT	Mm,158700	NM_001081249	GO:0001657|GO:0009986|GO:0008347|GO:0019903|GO:0005509|GO:0005578|GO:0005576|GO:0007417|GO:0005615|GO:0001649|GO:0031012|GO:0007507|GO:0001501|GO:0016020|GO:0005540|GO:0030246|GO:0043666|GO:0007155|GO:0005201	versican
A_55_P2090645	118.476	91.2303	80.0778	99.0527	7.48845	3.98399	2.24722	3.17046	76.2474	83.3529	75.285	57.5151	4.15447	6.31649	2.24796	5.6484	15.8212	22.8992	35.6342	31.2424	18.3531	13.1961	33.4904	10.1825	0.862046	1.73531	1.06401	3.06823	2	0	Gm19410	predicted gene, 19410 [Source:MGI Symbol;Acc:MGI:5011595] [ENSMUST00000207505]	CCTTAACCTCGTTACAAACTGAATGACCTCATTAACAGAAAAACAGAGCTGAAACATTTA	Mm,334491	XM_006509235		predicted gene, 19410
A_51_P490700	306.147	306.338	356.277	372.063	56.6234	22.6164	14.4976	22.1066	335.486	308.776	319.939	132.209	55.8857	16.6719	18.5415	29.2952	5.40673	13.545	24.5748	16.8304	6.00307	18.5207	17.2553	4.51298	0.90066	0.731342	1.42419	3.72933	2	0	Ccdc40	Mus musculus coiled-coil domain containing 40 (Ccdc40), mRNA [NM_175430]	GAAGCCTTAAATTAGACAGAAACCCAAAGACCGAAGCCGTGGGACCCAGAAGTCCAAGGA	Mm,189885	NM_175430	GO:0036159|GO:0003356|GO:0035469|GO:0035082|GO:0003351|GO:0071910|GO:0030324|GO:0031514|GO:0005930|GO:0003341|GO:0042995|GO:0030317|GO:0070286|GO:0060287|GO:0044458|GO:0001947|GO:0003674|GO:0005929|GO:0005737|GO:0071907	coiled-coil domain containing 40
A_52_P211949	887.19	441.519	466.755	613.986	422.276	43.9036	18.0555	42.6655	791.166	551.005	469.448	314.841	333.779	37.2703	34.5403	76.1066	2.10097	10.0565	25.8511	14.3907	2.37033	14.784	13.5913	4.13684	0.886364	0.680231	1.90203	3.47867	2	0	Rph3a	Mus musculus rabphilin 3A (Rph3a), transcript variant 1, mRNA [NM_011286]	ATCTTCCTCACATGAGAGGCAAGTCTGGTTTTTCCCATCTTGATAGTTTTGCCCCATCAA	Mm,181166	NM_011286	GO:0005515|GO:0043005|GO:0030054|GO:0005886|GO:0048791|GO:0045202|GO:0015031|GO:0006906|GO:0006886|GO:0032403|GO:0046872|GO:0008289|GO:0005829|GO:0005544|GO:0017158|GO:0070679|GO:0008430|GO:0030276|GO:0006810|GO:0030672|GO:0030141|GO:0019905|GO:0017137|GO:0005794|GO:0005509|GO:0005546|GO:0008021|GO:0043234|GO:0016020|GO:0042301|GO:0008270|GO:0070382|GO:0019898	rabphilin 3A
A_51_P116755	122.874	83.6197	85.3969	81.6613	5.09189	8.34982	4.44085	7.99541	112.049	80.5536	87.1662	38.6395	4.83203	5.64098	5.37889	5.13459	24.1313	10.0145	19.2299	10.2135	23.1888	14.2801	16.2052	7.52534	1.04065	0.701295	1.18665	1.35722	0	0	Cap2	Mus musculus CAP, adenylate cyclase-associated protein, 2 (yeast) (Cap2), mRNA [NM_026056]	AGCGTGGACATCCTGTCAGCATGAATGAATTATTCAATCCATGCTTTTACACACACATAT	Mm,44529	NM_026056	GO:0005886|GO:0008179|GO:0014069|GO:0003779|GO:0042802|GO:0000902|GO:0007165|GO:0007163|GO:0016020|GO:0008154|GO:0007010|GO:0030864|GO:0045761	CAP, adenylate cyclase-associated protein, 2 (yeast)
A_51_P119401	1012.31	1034.38	1285.49	1235.24	476.732	228.379	118.763	338.324	961.662	1082.59	1255.64	649.038	366.677	210.439	184.931	435.174	2.12343	4.52921	10.824	3.65106	2.62264	5.14444	6.78976	1.49145	0.809655	0.880408	1.59416	2.448	2	0	Tug1	Mus musculus taurine upregulated gene 1 (Tug1), transcript variant b, long non-coding RNA [NR_002322]	GGACCTTATGGTGAATCCTAGACTATGAGGCTAATGGAAATTATTGTCTATTCAAGTGGA	Mm,471608	NR_002322	GO:0010468|GO:0042461|GO:0003674|GO:0005575	taurine upregulated gene 1
A_52_P653937	170.396	116.738	131.352	120.467	26.0711	16.3185	15.982	19.8906	175.271	145.562	119.631	110.276	25.1282	20.5212	16.9378	23.3718	6.53583	7.15372	8.21873	6.05647	6.97508	7.09323	7.06295	4.71835	0.937026	1.00853	1.16364	1.2836	0	0	Rpl21	Mus musculus ribosomal protein L21 (Rpl21), mRNA [NM_019647]	GAGGGTTCTCTAGAAGTACTACCTGTCTTAGTGAAAGAGATTGCTTGGTTAACATCCTGT	Mm,371575	NM_019647	GO:0005622|GO:0005515|GO:0003735|GO:0016020|GO:0030529|GO:0003723|GO:0005840|GO:0022625|GO:0006412	ribosomal protein L21
A_55_P2078008	1561.86	1586.72	1671.82	1457.35	420.053	196.654	123.383	357.32	1485.98	1614.08	1555.1	1185.05	378.889	148.225	134.585	336.23	3.71824	8.06862	13.5498	4.07856	3.92193	10.8894	11.5547	3.52453	0.948062	0.74096	1.17266	1.15719	0	0	Ddx46	Mus musculus DEAD (Asp-Glu-Ala-Asp) box polypeptide 46 (Ddx46), mRNA [NM_001282055]	CATTTTGTCCTAAAATGGAATATTGCCCAGTATATCTGTTAGTGTCAACACTGACTGATT	Mm,202725	NM_001282055	GO:0010468|GO:0006397|GO:0008380|GO:0003723|GO:0004386|GO:0005730|GO:0005634|GO:0003676|GO:0005524|GO:0004004|GO:0005737|GO:0016787|GO:0016607|GO:0016020|GO:0000166|GO:0000398|GO:0010501|GO:0001650	DEAD (Asp-Glu-Ala-Asp) box polypeptide 46
A_55_P2143683	305.744	363.2	357.824	292.267	23.3719	10.3711	7.5018	22.4008	279.81	329.19	422.645	234.406	14.0837	16.2986	11.5256	21.0126	13.0817	35.0203	47.6985	13.0471	19.8677	20.1974	36.6702	11.1555	0.658439	1.7339	1.30074	1.16957	1	0	Hdx	highly divergent homeobox [Source:MGI Symbol;Acc:MGI:2685226] [ENSMUST00000113422]	CTGCATTCCATTTTACTGGTACTACCTCTGAAACATATTATCTCCTTAAAACCATATCAG	Mm,490801		GO:0008150|GO:0005634|GO:0005575|GO:0003677	highly divergent homeobox
A_51_P403049	593.556	441.14	584.156	545.854	280.197	114.566	65.1997	218.04	593.705	597.514	558.888	311.197	260.68	83.1581	65.7056	232.85	2.11835	3.85054	8.95949	2.50345	2.27753	7.18528	8.50594	1.33647	0.93011	0.535893	1.05332	1.87318	1	1	Heatr5b	Mus musculus HEAT repeat containing 5B (Heatr5b), mRNA [NM_001081179]	GATCTCCAAAGATCTTCATGAGTTTGCACTGCAGAACTTAATGCATATTGGACCTCTGTA	Mm,210489	NM_001081179	GO:0005515|GO:0008150|GO:0016020|GO:0070062	HEAT repeat containing 5B
A_51_P383629	1547.11	592.811	488.195	655.48	580.506	204.384	134.144	212.371	1577.24	717.101	529.572	460.989	503.573	183.156	141.649	268.301	2.66511	2.90048	3.63934	3.08649	3.13211	3.91525	3.73863	1.71818	0.850899	0.740817	0.973442	1.79637	1	0	Vps4a	Mus musculus vacuolar protein sorting 4A (Vps4a), mRNA [NM_126165]	TCTGTCTTGTTTATAAATAAAGAGAAAAGTCATCTGGAAATGTTAAGGAGTGGAAGCTGC	Mm,236004	NM_126165	GO:0019076|GO:0005515|GO:0000815|GO:0048471|GO:0005886|GO:0005634|GO:0006900|GO:0015031|GO:0005764|GO:0005829|GO:0009838|GO:0032880|GO:0005737|GO:0000166|GO:0016197|GO:0006810|GO:0016192|GO:0016887|GO:0070062|GO:0005774|GO:0032466|GO:0005813|GO:0006997|GO:0005770|GO:0019904|GO:0048524|GO:0034058|GO:0030496|GO:0008022|GO:0005524|GO:0000920|GO:0072319|GO:0000922|GO:0007049|GO:0016787|GO:0016020|GO:…	vacuolar protein sorting 4A
A_55_P1953998	16441.5	18004.9	18366.3	17213	1054.25	671	216.989	974.199	16111	20628.5	19010.3	13274.5	733.748	576.41	208.046	822.786	15.5954	26.8329	84.6419	17.6689	21.9572	35.7879	91.3755	16.1336	0.710266	0.749777	0.926309	1.09516	0	0	Pbx1	Mus musculus pre B cell leukemia homeobox 1 (Pbx1), transcript variant a, mRNA [NM_183355]	CACGATGTAGGTTTTACAGTCTCCTAATTTGTACTGGTAATGCAGATTCCAAATAAATAG	Mm,43358	NM_183355	GO:0005515|GO:0001658|GO:0006694|GO:0008284|GO:0003700|GO:0030325|GO:0001655|GO:0048706|GO:0048538|GO:0005634|GO:0009954|GO:0030326|GO:0048536|GO:0009952|GO:0043433|GO:0030154|GO:0005737|GO:0030278|GO:0048568|GO:0045944|GO:0042127|GO:0009887|GO:0007548|GO:0035162|GO:0005667|GO:0006355|GO:0046982|GO:0007275|GO:0000978|GO:0003677|GO:0006351|GO:0043565|GO:0001077|GO:0010971|GO:0045665|GO:0005654|GO:…	pre B cell leukemia homeobox 1
A_55_P1965694	2057.24	1277.34	1955.25	1752.3	4.67673	2.91226	2.25295	2.3975	2184.84	1467.49	1699	1448.44	3.9521	2.23618	2.29161	2.53703	439.889	438.609	867.862	730.884	552.83	656.248	741.399	570.92	0.795704	0.668359	1.17057	1.28019	0	0	Gabrg2	Mus musculus gamma-aminobutyric acid (GABA) A receptor, subunit gamma 2 (Gabrg2), transcript variant 1, mRNA [NM_008073]	GGAAAAAATTAGAATACCTCCCGTATCTGTGAAGAATCACAATAGAAAAGCCTAGATTAG	Mm,5309	NM_008073	GO:0005515|GO:0006821|GO:0030424|GO:0005230|GO:0030054|GO:0005886|GO:0007268|GO:0016917|GO:0045202|GO:0042995|GO:0009791|GO:0005254|GO:0005737|GO:0045211|GO:0006810|GO:0030534|GO:0006811|GO:0004890|GO:0034707|GO:0060077|GO:0007214|GO:0031410|GO:0032590|GO:0016020|GO:0005887|GO:0016021|GO:0051932|GO:0005216|GO:0071420	gamma-aminobutyric acid (GABA) A receptor, subunit gamma 2
A_55_P1993517	206.025	61.6564	17.7776	54.4868	76.3749	10.6609	2.26206	10.9486	213.514	50.626	13.2235	37.0725	69.2259	12.3022	3.74269	15.6734	2.69755	5.78343	7.85905	4.97662	3.08431	4.1152	3.53316	2.36531	0.874603	1.40538	2.22437	2.10401	3	0	Tbc1d14	Mus musculus TBC1 domain family, member 14 (Tbc1d14), transcript variant 1, mRNA [NM_001113362]	GACTTTTTGAATTGTAAATATGTGGTTTTATTAAAATAAAGTCATGTAAAATTGTTACTT	Mm,486203	NM_001113362	GO:0017137|GO:0005776|GO:0005794|GO:0019901|GO:0006886|GO:0071955|GO:0043231|GO:0010507|GO:2000785|GO:0005654|GO:0055037|GO:0005096|GO:0031338	TBC1 domain family, member 14
A_55_P2154684	40717.7	29277.4	34884.6	28913.1	10149	4106.12	2601.17	6367.83	43998.8	38000.7	36584.8	20253.3	10316.1	3126.5	2373.7	7807.82	4.01199	7.1302	13.4111	4.54049	4.26506	12.1544	15.4126	2.59397	0.940664	0.586636	0.870142	1.7504	1	1	Smarca4	Mus musculus SWI/SNF related, matrix associated, actin dependent regulator of chromatin, subfamily a, member 4 (Smarca4), transcript variant 1, mRNA [NM_001174078]	CCAGCGGGTATGTCAGTGTCACTGGAGTCAGACAGTAATAAATTAAAGCAATGACAAGCC	Mm,286593	NM_001174078	GO:0005515|GO:0000792|GO:0030308|GO:0000790|GO:0016817|GO:0045597|GO:0010424|GO:0003281|GO:0035887|GO:0032403|GO:0005615|GO:0007507|GO:0000166|GO:0030198|GO:0008094|GO:0030334|GO:0001164|GO:0001105|GO:0000977|GO:0005719|GO:0043044|GO:0003714|GO:0003713|GO:0031492|GO:0006334|GO:0000122|GO:0006337|GO:0000978|GO:0030957|GO:0001701|GO:0043923|GO:0001889|GO:0043234|GO:0043966|GO:0043388|GO:0000980|GO:…	SWI/SNF related, matrix associated, actin dependent regulator of chromatin, subfamily a, member 4
A_51_P507333	201.19	247.497	295.947	352.037	3.57873	4.652	2.25656	2.45459	201.235	242.035	239.998	158.34	7.87218	6.30507	2.34838	2.57547	56.2182	53.2022	131.15	143.419	25.5628	38.3874	102.197	61.4801	2.19922	1.38593	1.2833	2.33278	2	0	Kcnc2	Mus musculus potassium voltage gated channel, Shaw-related subfamily, member 2 (Kcnc2), mRNA [NM_001025581]	TCTACATAGAAATCTAACCATTTCTTGGTCACGTGTTCATTTAGTTCTGGAAGGCTGTTA	Mm,336242	NM_001025581	GO:0005515|GO:0005251|GO:0043005|GO:0030424|GO:0030054|GO:0071732|GO:0005886|GO:0045202|GO:0042995|GO:0051291|GO:0030425|GO:0016323|GO:0016324|GO:0034220|GO:0045211|GO:0043195|GO:0008076|GO:0005249|GO:0043025|GO:0006810|GO:0043204|GO:0051260|GO:0034765|GO:0030673|GO:0006813|GO:0071805|GO:0006811|GO:0005244|GO:0097237|GO:0038060|GO:0005267|GO:0055085|GO:0031982|GO:0044325|GO:0032809|GO:0042734|GO:…	potassium voltage gated channel, Shaw-related subfamily, member 2
A_52_P537459	313.139	207.977	242.973	263.583	96.0666	48.1499	30.5452	60.485	329.966	242.833	249.822	162.162	100.184	41.4275	30.8173	69.472	3.2596	4.31937	7.95456	4.35782	3.29361	5.86162	8.10655	2.33421	0.989675	0.736891	0.981251	1.86693	1	0	Sec62	Mus musculus SEC62 homolog (S, cerevisiae) (Sec62), mRNA [NM_027016]	ACAAGAAACTTTGATAAAACAAAACTGCTTGTTTGACCTTTACTAGTATAGTACCCAGGC	Mm,26017	NM_027016	GO:0003674|GO:0016020|GO:0005783|GO:0008565|GO:0006810|GO:0006620|GO:0016021|GO:0015031	SEC62 homolog (S, cerevisiae)
A_55_P2175400	2005.02	1751.16	2052.37	2294.86	385.498	257.455	91.7448	274.627	2117.25	2196.16	2055.28	1443.79	321.353	183.45	96.8193	347.835	5.20111	6.80184	22.3704	8.35629	6.58854	11.9714	21.228	4.15078	0.789418	0.568172	1.05382	2.01318	1	1	Zfp467	Mus musculus zinc finger protein 467 (Zfp467), transcript variant 1, mRNA [NM_020589]	GGAGTGATAGTCAACGTTTTCTTTGCTGTTCATTGTTGAACCAATAAAGTCTGTGAACCC	Mm,2464	NM_020589	GO:0005515|GO:0006355|GO:0001077|GO:0045944|GO:0005634|GO:0003676|GO:0000978|GO:0003677|GO:0046872|GO:0006351	zinc finger protein 467
A_55_P2102998	178.672	151.38	127.058	187.443	28.6272	8.63811	8.18748	11.5136	154.912	173.305	129.674	62.5227	27.9647	10.9219	9.06132	8.19949	6.24134	17.5247	15.5186	16.2801	5.53954	15.8677	14.3107	7.6252	1.12669	1.10442	1.0844	2.13504	1	0	Gm3893	Mus musculus predicted gene 3893 (Gm3893), long non-coding RNA [NR_033506]	AGTAAAGAAAATGTTGAAAGGGGTCTGCCTCAAGCCAAGAGCCCCACCAAGAAAACTAAG	Mm,418556	NR_033506	GO:0008150|GO:0003674|GO:0005575	predicted gene 3893
A_52_P122673	470.002	328.713	444.691	347.363	176.286	88.4931	64.7896	101.035	530.097	421.841	411.465	223.26	170.901	83.151	72.234	132.505	2.66613	3.71456	6.86363	3.43805	3.10178	5.0732	5.69628	1.68492	0.859549	0.732194	1.20493	2.04048	1	0	Cep41	Mus musculus centrosomal protein 41 (Cep41), transcript variant 1, mRNA [NM_031998]	CCCACCAATGGATGTTAGTGTTGGAAATGACTGTATATACGTACAGAGACTGTTTCGGCA	Mm,65389	NM_031998	GO:0005813|GO:0005814|GO:0042995|GO:0015031|GO:0036064|GO:0003674|GO:0005929|GO:0005737|GO:0016020|GO:0030030|GO:0060271|GO:0006810|GO:0005856	centrosomal protein 41
A_51_P148105	400.952	362.218	525.698	240.421	74.8018	46.8389	47.3933	57.6881	466.662	478.194	464.701	352.107	78.9751	62.6511	39.6363	76.4564	5.3602	7.73327	11.0922	4.16759	5.90897	7.63265	11.7241	4.60533	0.907128	1.01318	0.946102	0.904951	0	0	Rad51	Mus musculus RAD51 recombinase (Rad51), mRNA [NM_011234]	TTACACATTCTTTTCTCTGTAAGACAGATGCAAACTTAGTTATATGCCTGAACTGTCACA	Mm,330492	NM_011234	GO:0005515|GO:0000793|GO:0000790|GO:0010833|GO:0010569|GO:0042802|GO:0003690|GO:0003697|GO:0000166|GO:0051260|GO:0005856|GO:0000785|GO:0000784|GO:0007131|GO:0008094|GO:0000400|GO:0043142|GO:0072711|GO:0070182|GO:0071312|GO:0004520|GO:0035861|GO:0071479|GO:0006281|GO:0000730|GO:0005654|GO:0070192|GO:0051106|GO:0048471|GO:0000150|GO:0005634|GO:0005829|GO:0005739|GO:0005737|GO:0000724|GO:0010212|GO:…	RAD51 recombinase
A_55_P2026818	1673.85	1954.95	2310.87	1836.2	371.812	187.094	165.269	290.504	2075.83	2096.4	2547.98	1479.07	373.5	225.616	195.695	285.532	4.50188	10.449	13.9825	6.32074	5.55777	9.29191	13.0202	5.18007	0.810015	1.12453	1.07391	1.2202	0	0	Slc4a7	Mus musculus solute carrier family 4, sodium bicarbonate cotransporter, member 7 (Slc4a7), mRNA [NM_001033270]	GTGAACCATCCTGCCTTTCACATTTGTTTCCTAATTGTTAGAGAAAACTATTTTCTGTAG	Mm,258893	NM_001033270	GO:0006820|GO:0005515|GO:0008509|GO:0005215|GO:0005886|GO:0061299|GO:0045202|GO:0042995|GO:0016323|GO:0005737|GO:0016324|GO:0005452|GO:0006810|GO:0006814|GO:0021747|GO:0008510|GO:0006811|GO:0015293|GO:0032420|GO:0031410|GO:0060219|GO:0060117|GO:0016020|GO:0005887|GO:0046666|GO:0051453|GO:0016021|GO:0007601	solute carrier family 4, sodium bicarbonate cotransporter, member 7
A_51_P165704	5688.9	5559.33	7007.43	4333.06	1588.83	1202.63	1000.25	1020.8	6181.6	6968.78	6752.12	4278.26	1351.7	965.386	986.941	1371.18	3.58057	4.62263	7.00567	4.24477	4.57319	7.21865	6.84147	3.12012	0.782948	0.640374	1.024	1.36045	0	0	Mcm7	Mus musculus minichromosome maintenance complex component 7 (Mcm7), mRNA [NM_008568]	AGGTTAATACTTCTCGGACACGGATCACCTTTGTCTGATAGCCAGTTTTTACACCCTCCT	Mm,378965	NM_008568	GO:0005515|GO:0042555|GO:0008283|GO:0004386|GO:0005634|GO:0003677|GO:0005524|GO:0071466|GO:0006974|GO:0003678|GO:0005829|GO:0006260|GO:0042325|GO:0007049|GO:0004003|GO:0016787|GO:0016020|GO:0000166|GO:0003697|GO:0006270|GO:0006268|GO:0005654|GO:0000784	minichromosome maintenance complex component 7
A_51_P356762	3492.07	4203.32	5074.22	2787.38	1471.41	887.089	748.394	1144.18	3395.71	4853.2	5086.93	2780.35	1444.39	819.84	777.761	1633.34	2.37329	4.73833	6.78015	2.43612	2.35096	5.91969	6.54048	1.70225	1.0095	0.800436	1.03664	1.43112	1	0	Mcm4	Mus musculus minichromosome maintenance complex component 4 (Mcm4), mRNA [NM_008565]	TATGTCCTTACTGTGTGGAGCATTGTGTGCTTGGTATAACTGGCAGCCGTACATCCTTTA	Mm,1500	NM_008565	GO:0005515|GO:0042555|GO:0004386|GO:0005634|GO:0003677|GO:0005524|GO:0003678|GO:0006260|GO:0007049|GO:0004003|GO:0016787|GO:0016020|GO:0000166|GO:0003697|GO:0006270|GO:0006268|GO:0005654|GO:0000784	minichromosome maintenance complex component 4
A_51_P110759	1865.72	1231.86	1263.26	1521.26	939.195	271.533	250.264	417.382	1769.84	1427.8	1265.5	816.81	566.794	266.797	212.191	477.304	1.98651	4.53667	5.04769	3.64476	3.12254	5.35161	5.96395	1.7113	0.636184	0.847719	0.846367	2.12982	1	0	Slc1a1	Mus musculus solute carrier family 1 (neuronal/epithelial high affinity glutamate transporter, system Xag), member 1 (Slc1a1), mRNA [NM_009199]	GTTCACAAGATCATTGGGGTCATCTTGTAACCAGCCACTTCACACACTGTGCTGTTAACT	Mm,246670	NM_009199	GO:0005515|GO:0015501|GO:0005886|GO:0051938|GO:0005314|GO:0070779|GO:0005313|GO:0015813|GO:0016324|GO:0042883|GO:0016020|GO:0005887|GO:0015108|GO:0006810|GO:0051260|GO:0016595|GO:0010460|GO:0016021|GO:0070062|GO:0033229|GO:0015293	solute carrier family 1 (neuronal/epithelial high affinity glutamate transporter, system Xag), member 1
A_51_P155142	2509.55	2884.7	4119.9	2177.21	379.84	193.528	227.114	228.779	2716.1	4285.1	4188.57	2568.36	327.75	231.34	147.263	334.611	6.60685	14.9058	18.1402	9.51663	8.28711	18.523	28.4428	7.67565	0.797244	0.804722	0.63778	1.23985	0	0	Cdca8	Mus musculus cell division cycle associated 8 (Cdca8), mRNA [NM_026560]	TCTCCTATTCTGTTGTCATTTGTGCCCTCTATGGGCGGGTGTGTTTCAAGTTGGTTTTCT	Mm,28038	NM_026560	GO:0005515|GO:0051276|GO:0010369|GO:0005694|GO:0005730|GO:0030496|GO:0005634|GO:0051233|GO:0045171|GO:0043234|GO:0032133|GO:0016604|GO:0000070|GO:0005737|GO:0007049|GO:0007080|GO:0005856|GO:0000775|GO:0051301	cell division cycle associated 8
A_51_P145631	1308.54	1017.63	1102.25	962.338	69.5048	21.4271	20.6428	21.1095	1342.89	1049.27	1150.94	871.642	68.2081	29.5072	19.5152	34.4442	18.8266	47.4925	53.3963	45.5878	19.6881	35.5598	58.9767	25.3059	0.956242	1.33557	0.905379	1.80147	1	0	Svip	Mus musculus small VCP/p97-interacting protein (Svip), transcript variant 1, mRNA [NM_001160345]	GTTGATAACGGAAAGGGAAACAATGGCTGCCTGGAGAAGGCATGTTTATCATCCTGGAAA	Mm,386823	NM_001160345	GO:0005794|GO:0031333|GO:0016020|GO:0005886|GO:0005783|GO:0005789|GO:0051117|GO:0031225|GO:0043621|GO:0070062|GO:0010508	small VCP/p97-interacting protein
A_52_P301261	783.522	490.365	464.549	567.829	3.58749	2.82955	2.46073	2.45639	820.327	513.471	452.66	416.674	3.90766	2.32986	2.35046	2.57468	218.404	173.301	188.785	231.164	209.928	220.387	192.583	161.835	1.04038	0.786351	0.980278	1.42839	1	0	March4	Mus musculus membrane-associated ring finger (C3HC4) 4 (March4), mRNA [NM_001045533]	AAACTCTCTGTTGTTTGTAATATTCTCTTAAAAGCTTGGAAATAAAATTTCTTTCCCTAG	Mm,337023	NM_001045533	GO:0005802|GO:0004842|GO:0005794|GO:0016020|GO:0005795|GO:0008270|GO:0016021|GO:0046872|GO:0016740	membrane-associated ring finger (C3HC4) 4
A_52_P597608	80.3651	86.7308	88.118	87.5437	3.60259	3.47001	6.53108	5.36521	90.7132	122.675	86.8209	66.9517	4.79719	8.07198	4.10975	6.0307	22.3076	24.9944	13.4921	16.3169	18.9097	15.1976	21.1256	11.1018	1.17969	1.64463	0.638662	1.46976	2	0	Stk16	Mus musculus serine/threonine kinase 16 (Stk16), transcript variant 1, mRNA [NM_011494]	GAATAAAGTAGTCCAATCATCCAACACAGACTATCAGATATTTCAGAAAGTGAAGACTTG	Mm,17461	NM_011494	GO:0005798|GO:0071560|GO:0005524|GO:0005829|GO:0016310|GO:0001077|GO:0005737|GO:0046777|GO:0004672|GO:0000166|GO:0016020|GO:0004674|GO:0016301|GO:0045944|GO:0006468|GO:0004715|GO:0016740	serine/threonine kinase 16
A_55_P2066180	7542.29	5427.71	4421.31	5830.68	662.176	279.63	201.131	426.51	6702.07	4867.55	4369.4	3254.97	488.753	240.838	170.606	420.857	11.3902	19.4103	21.9822	13.6707	13.7126	20.2108	25.611	7.73415	0.830636	0.960392	0.858311	1.76757	1	0	Hid1	Mus musculus HID1 domain containing (Hid1), transcript variant 1, mRNA [NM_175454]	GTGTCAGTACAATCTTTGCTCTGTACAATCGGCCACTTTACACAATAAAATGTCCCTCCC	Mm,205707	NM_175454	GO:0005881|GO:0003674|GO:0031001|GO:0005737|GO:0005794|GO:0016020|GO:0000138|GO:0005797|GO:0006886|GO:0070062|GO:0005829	HID1 domain containing
A_55_P2111508	5029.78	4188.02	4035.65	4867.14	35.0425	34.1663	22.5612	25.3265	5135.81	4290.43	3904.01	1988.3	19.2462	53.8128	21.9088	24.2967	143.534	122.578	178.875	192.176	266.848	79.7287	178.194	81.8339	0.537886	1.53744	1.00382	2.34836	2	1	Ttyh1	Mus musculus tweety family member 1 (Ttyh1), transcript variant 2, mRNA [NM_021324]	GCAGAGTCAAAAGGGAAATTTATTGTCTGGGGAACAATATGTATGTAGTTCTCATTTGTT	Mm,29729	NM_021324	GO:0006821|GO:0030424|GO:0005886|GO:0031589|GO:0005509|GO:0034707|GO:0031527|GO:0032433|GO:0005254|GO:0044070|GO:0016337|GO:0016020|GO:0030868|GO:0006810|GO:0072320|GO:0046847|GO:0016021|GO:0000278|GO:0007155|GO:0006811	tweety family member 1
A_52_P173368	871.216	566.211	669.296	639.152	444.838	133.039	101.113	153.877	940.126	728.366	709.732	357.975	412.431	120.87	101.625	205.448	1.9585	4.25598	6.61926	4.15364	2.27948	6.02604	6.98381	1.74241	0.859188	0.706265	0.9478	2.38384	1	0			AAAGACTGACTCGGACATCATTGCCAAGATGAAGGGCACCTTTGTGGAGAGAGATTACAA
A_52_P285024	982.856	1491.15	1904.09	1682.71	46.3728	37.7062	21.6246	41.9262	941.468	2014.15	2056.1	1029.5	45.141	37.9662	27.3675	50.5987	21.1947	39.5464	88.0521	40.135	20.8562	53.0512	75.1293	20.3464	1.01623	0.745438	1.17201	1.97259	1	0	Sertad4	Mus musculus SERTA domain containing 4 (Sertad4), transcript variant 1, mRNA [NM_198247]	CCCGTGGCATGCGTTATATTTTGACCTGTTTTTGCATCATTTCATGCGTTTAGACTCTTA	Mm,22806	NM_198247	GO:0008150|GO:0003674|GO:0005634|GO:0005575	SERTA domain containing 4
A_51_P109295	241.436	174.235	278.327	257.566	10.1582	3.06671	2.18014	3.01155	299.917	230.869	223.051	132.829	8.26863	2.24372	2.82226	3.47274	23.7676	56.815	127.665	85.5263	36.2717	102.896	79.0328	38.249	0.655267	0.55216	1.61534	2.23604	2	1	Pcdhb3	Mus musculus protocadherin beta 3 (Pcdhb3), mRNA [NM_053128]	ATGTAATTTTAGGCTGCATTGTTTTGAGTTCATTGAGTTCTTGGCCTTTTTAGGTTAAGC	Mm,82308	NM_053128	GO:0005887|GO:0007268|GO:0007155|GO:0007416	protocadherin beta 3
A_55_P2060158	342.79	173.23	175.624	148.761	77.7778	56.656	33.5117	60.6448	332.413	189.306	174.89	232.109	83.7056	45.263	43.712	51.0764	4.40729	3.05758	5.24068	2.45299	3.97122	4.18235	4.00096	4.54434	1.10981	0.731068	1.30986	0.539789	0	1	Ermn	Mus musculus ermin, ERM-like protein (Ermn), mRNA [NM_029972]	CTACCTATCATCTACCTACCTACCTGCTGTTAAATAAAGAATTTCCTTGTCTGATTTCCT	Mm,91712	NM_029972	GO:0008360|GO:0033270|GO:0003779|GO:0030175|GO:0005737|GO:0031344|GO:0033269|GO:0051015|GO:0043209|GO:0043025|GO:0007015|GO:0005856|GO:0005938|GO:0070062|GO:0001763	ermin, ERM-like protein
A_55_P1956557	35817.8	21962.1	17029.7	20516.5	645.053	408.939	356.981	517.796	32891.8	20275.9	17569.1	14518.4	663.123	340.119	310.946	519.413	55.5269	53.7052	47.7048	39.6227	49.6014	59.6141	56.5021	27.9515	1.11946	0.900881	0.844301	1.41755	1	0	Rab3a	Mus musculus RAB3A, member RAS oncogene family (Rab3a), transcript variant 3, mRNA [NM_001328047]	CACTCCTCCCTAGAAGTTATGAACACTACACACAGTCAATAAAGCGAATGGACCTTGCTG	Mm,5083	NM_001328047	GO:0005515|GO:0030424|GO:0048790|GO:0005886|GO:0030324|GO:0003924|GO:0007409|GO:0006887|GO:0009791|GO:0015031|GO:0005829|GO:0003016|GO:0000166|GO:0043195|GO:0051602|GO:0017157|GO:0006810|GO:0051117|GO:0043229|GO:0001669|GO:1900271|GO:0048489|GO:0007274|GO:0005525|GO:0008022|GO:0016079|GO:0008021|GO:0043234|GO:0031489|GO:0030742|GO:0016020|GO:0031630|GO:0016188|GO:0050975|GO:0007005|GO:0048172|GO:…	RAB3A, member RAS oncogene family
A_51_P184223	808.618	1059.84	1285.09	1021.4	16.8833	51.6194	25.4966	38.535	1018.23	1182.76	1091.6	790.4	21.4542	34.3784	25.0355	21.9636	47.8946	20.5318	50.4025	26.5059	47.4606	34.4042	43.6021	35.9868	1.00915	0.596781	1.15596	0.736545	0	1	Pcdhb7	Mus musculus protocadherin beta 7 (Pcdhb7), mRNA [NM_053132]	GTACTAAGCATAGTTCATGTTTTTTCCTCCACCTATGAATGATTTTGGTGATTAGTACTC	Mm,44755	NM_053132	GO:0005887|GO:0007268|GO:0007155|GO:0007416	protocadherin beta 7
A_51_P162471	11401.8	10271.1	11938.8	8677.25	2297.5	1980.43	1930.52	1864.59	13806.7	10676.9	11088.9	10704.9	2148.84	2053.96	1897.08	2429.63	4.9627	5.18629	6.18426	4.6537	6.4252	5.19821	5.84525	4.406	0.77238	0.997708	1.058	1.05622	0	0	Dnajc9	Mus musculus DnaJ heat shock protein family (Hsp40) member C9 (Dnajc9), mRNA [NM_134081]	TAAATGCTACCGTGCTTTTGGGTCTTAATCCTACACGGATCTTCTTTTCTTGGTCTACTG	Mm,2871	NM_134081	GO:0005737|GO:0016020|GO:0005886|GO:0031072|GO:0005654|GO:0005634|GO:0032781|GO:0005615|GO:0005829	DnaJ heat shock protein family (Hsp40) member C9
A_51_P266546	7494.39	5098.87	5099.59	5199.66	499.68	453.617	359.386	343.035	8554.37	4470.17	4411.16	4575.52	544.32	374.479	330.257	436.35	14.9984	11.2405	14.1897	15.1578	15.7157	11.937	13.3568	10.4859	0.954356	0.941647	1.06236	1.44555	1	0	Zc2hc1a	Mus musculus zinc finger, C2HC-type containing 1A (Zc2hc1a), mRNA [NM_173181]	ATGGAAGATAGTTATAGATCACTCTGAAAGTTACTCATGGGAAAATATGACCATTGTGAC	Mm,332366	NM_173181	GO:0008150|GO:0003674|GO:0005575|GO:0046872	zinc finger, C2HC-type containing 1A
A_51_P106752	369.546	295.172	312.699	309.034	23.0604	13.8962	7.21493	13.1611	355.275	328.809	349.911	180.195	22.7303	8.05969	8.44406	11.1603	16.0251	21.2412	43.3405	23.4809	15.63	40.7967	41.4387	16.1461	1.02528	0.520661	1.04589	1.45427	1	1	Rnmt	Mus musculus RNA (guanine-7-) methyltransferase (Rnmt), transcript variant 1, mRNA [NM_026440]	CTGTTCAGATACGTCTAGGCCTGTCACACAGTGTATGCTCAGGTGTTTCCAAATGAAGAT	Mm,27544	NM_026440	GO:0043235|GO:0006397|GO:0003723|GO:0008168|GO:0004482|GO:0006370|GO:0001650|GO:0005654|GO:0005634|GO:0032259|GO:0016740|GO:0005845	RNA (guanine-7-) methyltransferase
A_55_P1996578	2052.34	1861.65	1912.31	3019.63	345.29	136.024	143.262	255.427	2450.96	1791.59	1801.81	997.717	344.731	160.512	120.185	278.568	5.94382	13.6862	13.3484	11.8219	7.10976	11.1617	14.992	3.58159	0.836008	1.22617	0.890364	3.30074	1	0	Fgfr3	Mus musculus fibroblast growth factor receptor 3 (Fgfr3), transcript variant 2, mRNA [NM_001163215]	GGCAGATGTGGTTTTGTTAACACAACCAACTTACTTTCCAAAAAATAAAGAGATAACTGG	Mm,6904	NM_001163215	GO:0005515|GO:0046850|GO:0051216|GO:0045597|GO:0050680|GO:0050731|GO:0048678|GO:0005764|GO:0030154|GO:0046777|GO:0043525|GO:0043552|GO:0000166|GO:0000165|GO:0016301|GO:0031398|GO:0048839|GO:0042531|GO:0038066|GO:0005794|GO:0030501|GO:0009986|GO:0017134|GO:0010518|GO:0018108|GO:0000122|GO:0048546|GO:0048640|GO:0060348|GO:0045839|GO:0016310|GO:0001501|GO:0005887|GO:0008543|GO:0060349|GO:0009898|GO:…	fibroblast growth factor receptor 3
A_51_P285446	3957.54	2855.89	3493.88	2813.27	1820.38	716.743	612.951	847.26	4545.33	3785.21	3665.26	2202.02	1829.93	665.833	581.573	1082.2	2.17402	3.98454	5.70009	3.32044	2.48389	5.68492	6.30232	2.03475	0.875248	0.700897	0.904443	1.63186	1	0	Lig1	Mus musculus ligase I, DNA, ATP-dependent (Lig1), transcript variant 2, mRNA [NM_010715]	ACGTTGAAGACTATTAACCTCCTGCTCTCCTGGGGCCTGGGGTGGAGGTTGCGAGAACAT	Mm,288179	NM_010715	GO:0042542|GO:0016874|GO:0003909|GO:0005634|GO:0006310|GO:0003910|GO:0006303|GO:0003677|GO:0005524|GO:0046872|GO:0006974|GO:0043231|GO:0005739|GO:0006260|GO:0007049|GO:0006281|GO:0071897|GO:0051103|GO:0000166|GO:0006284|GO:0005654|GO:0051301	ligase I, DNA, ATP-dependent
A_55_P2013893	157.489	93.5359	76.117	116.519	52.7327	5.38454	2.1999	2.63916	132.55	92.221	77.1453	49.5038	40.5203	4.45313	2.20991	4.05268	2.98656	17.3712	34.6002	44.1499	3.27119	20.7093	34.9089	12.2151	0.912987	0.838812	0.991159	3.61438	1	0	Cntn4	Mus musculus contactin 4 (Cntn4), transcript variant 3, mRNA [NM_001109751]	GGCACAGTTTGTCCTGTCTTTTCCTTGTGTTGCCACCACATGACTAATAAATGTCTAACC	Mm,321683	NM_001109751	GO:0045665|GO:0016020|GO:0005886|GO:0007411|GO:0005576|GO:0031225|GO:0007155|GO:0031175|GO:0007399	contactin 4
A_51_P148684	267.748	215.043	268.849	393.067	104.327	41.5877	22.0314	28.5191	294.6	232.083	267.267	79.2818	93.7508	28.6304	25.727	22.2696	2.56644	5.17084	12.203	13.7826	3.14237	8.10619	10.3886	3.5601	0.81672	0.637888	1.17466	3.87141	1	0	Pou6f2	Mus musculus POU domain, class 6, transcription factor 2 (Pou6f2), mRNA [NM_175006]	AAAGACTTGCCCCAGTCATCATCTCCCTTGTATGTAAAAGACTAAAAAACAAAAAACTAC	Mm,352263	NM_175006	GO:0006355|GO:0003700|GO:0006366|GO:0007275|GO:0005634|GO:0003677|GO:0006351	POU domain, class 6, transcription factor 2
A_55_P1963463	9492.29	6430.47	6497.97	8015.48	10.2964	6.91242	9.90666	13.5952	10030	5938.58	5743.67	5785.45	13.4527	5.53472	4.28958	16.2989	921.907	930.278	655.92	589.581	745.574	1072.97	1338.98	354.96	1.23651	0.867014	0.489864	1.66098	1	1	Gabra3	Mus musculus gamma-aminobutyric acid (GABA) A receptor, subunit alpha 3 (Gabra3), mRNA [NM_008067]	CTGTAGAAATTGTGTTTTAAAATGCTTTGGTGCAATGTTTAGCGGCTGTTCATTAAACTC	Mm,102286	NM_008067	GO:0006821|GO:0005230|GO:0030054|GO:0005886|GO:0004890|GO:0034707|GO:0045202|GO:0007268|GO:0007214|GO:0005254|GO:0016020|GO:0045211|GO:0006810|GO:0016021|GO:0005216|GO:0006811	gamma-aminobutyric acid (GABA) A receptor, subunit alpha 3
A_55_P2021744	104.917	79.6356	99.7399	87.9733	3.59791	1.89877	2.2354	2.45647	91.8512	108.698	101.864	46.6525	3.89411	2.30244	5.47727	2.57297	29.1607	41.9407	44.6184	35.8129	23.5872	47.21	18.5976	18.1318	1.23629	0.888386	2.39915	1.97515	2	0	Dcc	Mus musculus deleted in colorectal carcinoma (Dcc), mRNA [NM_007831]	ATGACTTGAGCGAACAAATGGCAAGTTTGGAAGGGCTAATGAAGCAACTCAACGCCATCA	Mm,167882	NM_007831	GO:0005515|GO:0030424|GO:0003713|GO:0021965|GO:0032584|GO:0006915|GO:0007275|GO:0033563|GO:0042802|GO:0033564|GO:0007399|GO:0005042|GO:0016020|GO:0007411|GO:0010976|GO:0045121|GO:0070374|GO:0016021|GO:0001764	deleted in colorectal carcinoma
A_51_P110471	2289.29	2056.21	2322.12	2184.38	234.299	111.117	77.4308	175.866	2472.76	2689.49	2322.55	1034.2	209.476	131.408	65.5589	159.632	9.77081	18.5048	29.9897	12.4207	11.8045	20.4666	35.4269	6.47864	0.82772	0.904147	0.846524	1.91717	1	0	Ddah1	Mus musculus dimethylarginine dimethylaminohydrolase 1 (Ddah1), mRNA [NM_026993]	ATTCTTTGCATTTAAAGAGTTTCTGCAGCATGGCCGGACCCAACCTGATTGCAATAGGGT	Mm,234247	NM_026993	GO:0008285|GO:0046872|GO:0045766|GO:0045429|GO:0006809|GO:0003073|GO:0005739|GO:1900038|GO:0016787|GO:0006525|GO:0000052|GO:0008270|GO:0006527|GO:0017014|GO:0016597|GO:0016403|GO:0043116|GO:0070062	dimethylarginine dimethylaminohydrolase 1
A_51_P237512	114.368	55.7877	52.3475	52.7079	19.8072	14.3957	10.0155	11.9893	135.586	62.6565	62.8884	69.9588	21.266	16.151	14.8986	16.741	5.77404	3.87529	5.22663	4.39625	6.37569	3.87943	4.22108	4.17889	0.905634	0.998934	1.23822	1.05202	0	0	Ska2	Mus musculus spindle and kinetochore associated complex subunit 2 (Ska2), mRNA [NM_025377]	TTGTAAAATAATATTTATGTACATTTTGTTCAGTATGTAAATGGGCAAAATACTTGTATA	Mm,45008	NM_025377	GO:0008017|GO:0031110|GO:0005694|GO:0005874|GO:0000940|GO:0005737|GO:0007049|GO:0007059|GO:0000776|GO:0005876|GO:0000278|GO:0005856|GO:0000775|GO:0051301	spindle and kinetochore associated complex subunit 2
A_51_P252784	12373.3	9300.16	9317.58	8977.77	4176.03	2759.14	2059.89	2522.35	14449.1	8799.5	9012.26	8187.87	2700.09	2372.65	2117.42	2685.72	2.96294	3.37068	4.52335	3.55929	5.35133	3.70872	4.25625	3.04867	0.553683	0.908852	1.06275	1.16749	0	1	Fam216a	Mus musculus family with sequence similarity 216, member A (Fam216a), mRNA [NM_026883]	TAATAGCCGCCTTCGTCTGATATATTTCTGTGTTAATGTGTAATGTATGCTTGTTTCTAG	Mm,474469	NM_026883	GO:0008150|GO:0003674|GO:0005575	family with sequence similarity 216, member A
A_51_P388325	200.506	109.084	153.279	191.827	38.8384	22.2402	14.9593	8.80531	226.6	153.514	127.482	109.588	56.9366	18.5896	6.24436	21.2614	5.16256	4.90483	10.2464	21.7853	3.97986	8.25805	20.4156	5.15433	1.29717	0.593946	0.501893	4.22661	1	2	Clgn	Mus musculus calmegin (Clgn), transcript variant 1, mRNA [NM_009904]	CTAAGTATCTAGCAATGTTACTCTTTCAGACACTTCTTTCTATCTTTCTTTTGGGGGTTG	Mm,358581	NM_009904	GO:0005515|GO:0051321|GO:0005783|GO:0005509|GO:0007275|GO:0005635|GO:0007283|GO:0007339|GO:0030154|GO:0007338|GO:0006461|GO:0016020|GO:0044183|GO:0006457|GO:0051082|GO:0016021	calmegin
A_55_P2064074	13020.1	9624.93	10561.6	10964.6	399.438	205.522	134.877	251.165	14458.3	10405.4	10201.1	9070.46	294.496	139.075	132.338	188.381	32.5961	46.8317	78.3048	43.6549	49.0951	74.8183	77.0841	48.1496	0.663939	0.62594	1.01584	0.906652	0	0	Vps37d	Mus musculus vacuolar protein sorting 37D (Vps37d), transcript variant 1, mRNA [NM_001199677]	TCCCTGTCTCCTTAGAATGGAACCTTTTTGAGGGCAGGTCCTTGTCTTTGTATGTTCTGT	Mm,44356	NM_001199677	GO:0003674|GO:0000813|GO:0016020|GO:0006810|GO:0015031|GO:0070062|GO:0005768	vacuolar protein sorting 37D
A_55_P2044359	6109.94	1989.61	1960.39	2107.49	3162.03	396.392	324.801	416.572	5478.53	2394.94	2357.36	1994.75	2866.11	408.011	337.364	591.449	1.93229	5.0193	6.03566	5.05912	1.91149	5.86979	6.9876	3.37265	1.01088	0.855107	0.863768	1.50004	1	0	Rxrg	Mus musculus retinoid X receptor gamma (Rxrg), transcript variant 1, mRNA [NM_009107]	CTGGCCTCCCTTCCTGTCCCCAAAATGTGATGCTTGTAATAAAGACAACCTTTCTACACA	Mm,3475	NM_009107	GO:0006355|GO:0000977|GO:0003700|GO:0003707|GO:0005634|GO:0003677|GO:0046872|GO:0006351|GO:0048384|GO:0043565|GO:0051289|GO:0045944|GO:0043401|GO:0031641|GO:0008270|GO:0004886	retinoid X receptor gamma
A_55_P1982186	1513.55	1334.68	1199.74	1699.91	455.437	174.494	63.8291	227.053	1387.65	1091.86	927.458	582.75	308.262	117.536	97.2889	242.301	3.3233	7.64883	18.7962	7.48685	4.50153	9.28963	9.53304	2.40506	0.73826	0.823373	1.97169	3.11295	2	0	Sgsm1	Mus musculus small G protein signaling modulator 1 (Sgsm1), transcript variant 1, mRNA [NM_172718]	CAAGTGTCTTGTAAATGTTCATTGCAAAGATGACTATTCAGAGCAAATATATCTGAGCAG	Mm,200203	NM_172718	GO:0005515|GO:0017137|GO:0005794|GO:0031410|GO:0006886|GO:0005829|GO:0012505|GO:0005737|GO:0016020|GO:0045944|GO:0030659|GO:0005096|GO:0031338	small G protein signaling modulator 1
A_55_P2096324	99.3803	78.6204	67.1978	90.0888	12.0812	3.07614	2.23959	2.37735	96.8358	74.8697	59.6827	38.8498	7.2923	2.21662	2.27234	2.99643	8.22602	25.5581	30.0045	37.8946	13.2792	33.7765	26.2648	12.9654	0.619467	0.756683	1.14238	2.92276	1	0	Camk4	Mus musculus calcium/calmodulin-dependent protein kinase IV (Camk4), mRNA [NM_009793]	TACTGGATCGACGGCTCTAACCGAGATCCTCTGGGCGATTTCTTCGAGGTGGAGTCAGAG	Mm,222329	NM_009793	GO:0005515|GO:0005516|GO:0005634|GO:0009931|GO:0046827|GO:0035556|GO:0005737|GO:0046777|GO:0006954|GO:0000166|GO:0018105|GO:0016301|GO:0043011|GO:0004683|GO:0070062|GO:0007616|GO:0005524|GO:0006913|GO:0007270|GO:0002250|GO:0007165|GO:0016310|GO:0004672|GO:0004674|GO:0001650|GO:0005654|GO:0006468|GO:0045893|GO:0016740|GO:0002376	calcium/calmodulin-dependent protein kinase IV
A_66_P119170	2359.36	2478.66	1886.21	2495.73	248.471	130.331	30.5434	265.028	1826.63	1863	1765.55	1270.45	176.122	57.2901	44.7694	176.811	9.49553	19.0182	61.7552	9.41686	10.3714	32.5187	39.4364	7.1854	0.915548	0.584838	1.56594	1.31055	1	1	Phf21a	Mus musculus PHD finger protein 21A (Phf21a), transcript variant 4, mRNA [NM_001346704]	TTTGGAGTTTTGTGCTTCAAAGTTTCTGTTTCATTTGTTCGGTTTTTGTTTCGAGGGGGT	Mm,330408	NM_001346704	GO:0003712|GO:0006355|GO:0000977|GO:0005634|GO:0000122|GO:0003677|GO:0006351|GO:0046872|GO:0042393|GO:0000118|GO:0001967|GO:0003682|GO:0016569	PHD finger protein 21A
A_55_P2035504	8864.13	6433.17	7951.63	5805.08	2310.91	2013.19	1886.18	2166.87	10818.4	7481.53	8086.75	8823.5	2448.77	2015.65	1671.56	2678.66	3.83577	3.19551	4.21573	2.67901	4.4179	3.71172	4.83784	3.294	0.868233	0.860924	0.871409	0.813301	0	0	Nt5c3	Mus musculus 5'-nucleotidase, cytosolic III (Nt5c3), transcript variant 1, mRNA [NM_026004]	CTAGCTTTGAAATTGGGGTGGAGTATGGAGACATCATCTTCTGAAATTGTTTTATTTGTT	Mm,158936	NM_026004	GO:0005739|GO:0051607|GO:0005737|GO:0000287|GO:0016787|GO:0000166|GO:0005783|GO:0046085|GO:0008253|GO:0046872|GO:0016740|GO:0009117	5'-nucleotidase, cytosolic III
A_52_P182659	42609.5	37123.9	38923.3	37978.8	16043.5	10609.3	10032.7	14422.9	42436.3	40994.4	38632.2	26547.7	15438.4	9802.44	9313.21	15888.9	2.65587	3.49919	3.87964	2.63323	2.74876	4.18206	4.14811	1.67084	0.966207	0.836716	0.935279	1.576	1	0	Cs	Mus musculus citrate synthase (Cs), mRNA [NM_026444]	TGTTGAGATGGACACACTGTAAACCCCTGGGTAACTGTTAAAGTCATGATGCAGACTTCA	Mm,58836	NM_026444	GO:0006099|GO:0005975|GO:0003723|GO:0046912|GO:0006107|GO:0005634|GO:0006084|GO:0005739|GO:0006101|GO:0005759|GO:0004108|GO:0016740|GO:0070062	citrate synthase
A_55_P2170605	99.37	50.9567	56.9456	59.9103	17.5648	4.4663	2.20176	2.47579	85.269	62.5793	63.4992	29.2426	14.989	2.32262	2.36904	3.4072	5.65735	11.4091	25.8636	24.1985	5.68878	26.9434	26.8038	8.58259	0.994475	0.423449	0.964924	2.81949	1	1	Nyap2	neuronal tyrosine-phophorylated phosphoinositide 3-kinase adaptor 2 [Source:MGI Symbol;Acc:MGI:2443135] [ENSMUST00000123285]	AAGTACAGTCCTCCACCGTATTCTAAACAGCAAACGGTATTCTGGGATACTGCCATATGA	Mm,313904	XM_006496485	GO:0005515|GO:0048812|GO:0014065	neuronal tyrosine-phophorylated phosphoinositide 3-kinase adaptor 2
A_55_P2082914	115.894	59.6345	61.476	59.517	51.428	20.4925	12.2377	21.4318	109.027	74.2032	66.8579	41.3932	57.2457	13.3299	12.6875	29.7471	2.25352	2.91006	5.02349	2.77704	1.90455	5.56668	5.2696	1.3915	1.18323	0.522764	0.953297	1.99571	1	1	Acly	Mus musculus ATP citrate lyase (Acly), transcript variant 2, mRNA [NM_134037]	TCTGAGTCCCGAGCTGATGAAGTGGCACCTGCAAAGAAAGCCAAGCCAGCTATGCCCCAA	Mm,282039	NM_134037	GO:0005515|GO:0006629|GO:0005886|GO:0046912|GO:0003824|GO:0009346|GO:0046872|GO:0005829|GO:0005739|GO:0006101|GO:0005737|GO:0000166|GO:0006633|GO:0070062|GO:0008610|GO:0048037|GO:0003878|GO:0006107|GO:0006085|GO:0006084|GO:0005524|GO:0016020|GO:0008152|GO:0005654|GO:0016740	ATP citrate lyase
A_52_P250578	2476.22	1867.69	1850.79	1987.48	39.8115	21.9827	7.6835	22.5739	2563.69	2010.64	1820.01	912.996	28.7995	17.1008	8.81282	22.6917	62.1986	84.9619	240.878	88.0429	89.0186	117.576	206.518	40.2349	0.698714	0.722615	1.16638	2.18822	1	0	Tcaf1	TRPM8 channel-associated factor 1 [Source:MGI Symbol;Acc:MGI:1914665] [ENSMUST00000045054]	ACAAAGACTGAAAGGTTTAATGTTACACTCATATCAGAGATAGAAAGGGATGTTGATCAG	Mm,24652	XM_006506754	GO:0030336|GO:0016020|GO:0005886|GO:0006810|GO:0090314|GO:0044325	TRPM8 channel-associated factor 1
A_55_P2121794	281.792	218.381	323.482	225.172	21.6721	5.51192	2.30168	2.60854	351.649	329.819	322.216	218.216	20.7654	2.44065	3.3976	2.73532	13.0025	39.6197	140.542	86.3213	16.9344	135.136	94.8362	79.777	0.767817	0.293185	1.48194	1.08203	1	1	Sp9	Mus musculus trans-acting transcription factor 9 (Sp9), mRNA [NM_001005343]	CAGACCCTTTGTGTGGATTATATTATATATAAAATCTCCAAGTCCTGCTTGATGTCTACT	Mm,330293	NM_001005343	GO:0006355|GO:0006357|GO:0000981|GO:0005634|GO:0030326|GO:0003676|GO:0003677|GO:0046872|GO:0006351	trans-acting transcription factor 9
A_66_P115061	978.967	1219.39	1446.87	1170.48	476.315	375.359	244.696	512.992	1140.57	1341.69	1286.52	847.843	559.374	293.179	270.359	486.308	2.05529	3.24859	5.91292	2.28168	2.03902	4.57635	4.75858	1.74343	1.00798	0.709865	1.24258	1.30873	0	0	Smc6	Mus musculus structural maintenance of chromosomes 6 (Smc6), transcript variant 1, mRNA [NM_025695]	AGCTTTGGTTTCAATCATAAGTGAAGCCTTCATCTAATGTTCTAAGGAGTAATAACATCC	Mm,173953	NM_025695	GO:0000781|GO:0000803|GO:0005694|GO:0035061|GO:0030915|GO:0035861|GO:0051984|GO:0005634|GO:0006310|GO:0005524|GO:0006974|GO:0005622|GO:0006281|GO:0000166|GO:0000724|GO:0016605|GO:0000722|GO:0005654|GO:0031625|GO:0090398	structural maintenance of chromosomes 6
A_55_P2117664	5971.14	7465.72	8404.13	7901.7	337.969	495.468	221.088	343.744	5581.43	9030.2	8632.46	4886.32	338.781	292.91	221.607	332.97	17.6677	15.068	38.0127	22.9872	16.475	30.8293	38.9539	14.675	1.07239	0.488757	0.975836	1.56642	1	1	Rnf165	Mus musculus ring finger protein 165 (Rnf165), mRNA [NM_001164504]	TATTTCTCATTGAGTTTCTTGTTTTGGTGCCTGACCGAACCAACCAACCAACCAACCAAC	Mm,23293	NM_001164504	GO:0000209|GO:0005515|GO:0035136|GO:0016567|GO:0005634|GO:0010259|GO:0007409|GO:0061061|GO:0060384|GO:0043234|GO:0030163|GO:0030513|GO:0005737|GO:0008045|GO:0042787|GO:0060173|GO:0043161	ring finger protein 165
A_55_P2072213	4678.99	4639.07	4909.4	4244.88	2081.65	1016.41	914.543	1430.81	5473.62	5486.73	4483.9	3700.78	1898.99	1109.68	879.346	1673.22	2.24773	4.56416	5.36815	2.96677	2.88239	4.94444	5.09913	2.21177	0.779817	0.923088	1.05276	1.34136	0	0			CACCTGGTGCTGTTAGATTGTGATTAAAGTGAGTTTTTGAAGTTTGGTTTTTCACCAAAA
A_51_P194230	18632.1	20004.9	25427.3	17082.5	12.2432	69.9432	54.9145	61.5496	26284.6	20445.4	21926.1	10801.4	6.39752	61.2438	49.6356	47.6989	1521.83	286.016	463.035	277.54	4108.56	333.837	441.742	226.45	0.370406	0.856754	1.0482	1.22561	0	1	Zic1	Mus musculus zinc finger protein of the cerebellum 1 (Zic1), mRNA [NM_009573]	ATCCGCATGTAAAGGGTCTGGTTTATTCATGTTACAGCTATTCAATATTTATGGCTAGTA	Mm,335350	NM_009573	GO:0005515|GO:0007389|GO:0003700|GO:0021510|GO:0005634|GO:0046872|GO:0030154|GO:0005737|GO:0045944|GO:0007628|GO:0006355|GO:0000977|GO:0007275|GO:0003676|GO:0000978|GO:0007417|GO:0003677|GO:0006351|GO:0007399|GO:0001501|GO:0001077|GO:0007420|GO:0008589|GO:0042307|GO:0005654|GO:0045893	zinc finger protein of the cerebellum 1
A_55_P1977633	8097.27	7722.22	12004.2	10457.7	2468.95	1397.36	1002.44	2191.18	10646.2	10222.1	10904.8	8167.32	2272.62	1420.62	990.866	2449.04	3.27964	5.52628	11.975	4.77263	4.68454	7.19555	11.0054	3.33491	0.700099	0.768014	1.08811	1.43111	1	0	Irf2bpl	Mus musculus interferon regulatory factor 2 binding protein-like (Irf2bpl), mRNA [NM_145836]	CTACATTTCTGTAGTTAACAGAACACTGTAATGTGCCTTGCAGCTTAGTAACTTGTAATA	Mm,248358	NM_145836	GO:0003674|GO:0046543|GO:0045944|GO:0005654|GO:0005634|GO:0000122|GO:0005615|GO:0046872	interferon regulatory factor 2 binding protein-like
A_66_P127519	115.048	109.076	139.96	137.617	12.5521	4.93933	2.20729	2.94752	156.23	131.379	135.214	101.402	9.36795	3.94422	3.77333	2.45102	9.16559	22.0831	63.4079	46.689	16.6771	33.3092	35.834	41.3714	0.549592	0.662974	1.76949	1.12853	1	1	Lrfn5	Mus musculus leucine rich repeat and fibronectin type III domain containing 5 (Lrfn5), transcript variant 1, mRNA [NM_178714]	CAAGAAAATAAAAACTTCGAAAGGAGGACTTGTCTGGTTAACACATTGCTCATTAATCAG	Mm,28802	NM_178714	GO:0016020|GO:0009986|GO:0005578|GO:0016021|GO:0005615	leucine rich repeat and fibronectin type III domain containing 5
A_55_P1963724	177.155	411.192	330.855	561.959	83.2344	38.7093	26.5569	28.2292	189.981	269.983	285.481	78.1507	72.1019	36.7498	19.3451	35.3212	2.12839	10.6226	12.4583	19.907	2.63489	7.3465	14.7573	2.21257	0.80777	1.44593	0.844216	8.99723	2	0		amylase 2, pseudogene 1 [Source:MGI Symbol;Acc:MGI:104546] [ENSMUST00000122117]	CTGTACAGACTAGTCTTCCTGCTGGCACATTCTGGAGATAAAGTCAATGGCAATTGCACT
A_51_P471312	115.74	110.79	132.945	152.909	3.55946	6.06165	2.24041	5.06542	137.199	144.064	148.659	82.7023	3.93305	4.62458	6.30019	3.94573	32.5163	18.2772	59.3394	30.1869	34.8835	31.1519	23.596	20.9599	0.932137	0.586713	2.51481	1.44022	2	1	Kcnb2	Mus musculus potassium voltage gated channel, Shab-related subfamily, member 2 (Kcnb2), mRNA [NM_001098528]	ACTGCCAGCACAAACTACAAAGTGTATTGTTTAAGGGGGGAAAAAATCTAAATTTTGTTC	Mm,156081	NM_001098528	GO:0005251|GO:0005886|GO:0072661|GO:0042995|GO:0030425|GO:0005622|GO:0008076|GO:0005249|GO:0006810|GO:0043025|GO:0034765|GO:0051260|GO:0006813|GO:0071805|GO:0006811|GO:0005244|GO:0046982|GO:0005623|GO:0005267|GO:0055085|GO:0032809|GO:0044325|GO:0016020|GO:0016021|GO:0005216	potassium voltage gated channel, Shab-related subfamily, member 2
A_51_P117087	508.568	366.402	393.89	503.113	39.4447	3.94204	3.49494	3.99661	468.687	366.158	343.791	188.166	34.8265	3.22673	2.76184	5.75803	12.8932	92.9473	112.703	125.885	13.4578	113.477	124.479	32.6788	0.95805	0.819088	0.905398	3.85218	1	0	Kcnip1	Mus musculus Kv channel-interacting protein 1 (Kcnip1), transcript variant B, mRNA [NM_027398]	TGTTCCAAAATGTCATGTAACTGAGGACACTGGCCATTCTGCTCTCAGAGACACTGACAA	Mm,252514	NM_027398	GO:0005244|GO:0046982|GO:0005886|GO:0005509|GO:0005267|GO:0015459|GO:0034705|GO:0042995|GO:0046872|GO:0030425|GO:0044325|GO:0031234|GO:0005737|GO:0047485|GO:0016020|GO:0008076|GO:0043025|GO:0006810|GO:0045760|GO:0034765|GO:0006813|GO:0071805|GO:0006811	Kv channel-interacting protein 1
A_55_P2121613	17543.6	14096.8	18171.7	13014.7	919.278	383.947	270.702	440.936	19274.3	17621.3	17590	11105.5	746.889	453.424	255.254	589.873	19.0841	36.7156	67.1282	29.516	25.8062	38.8627	68.9117	18.8269	0.739518	0.944752	0.974119	1.56776	1	0	Sox4	Mus musculus SRY (sex determining region Y)-box 4 (Sox4), mRNA [NM_009238]	TTTTCTGCAATGAAGACAGAAAGAAGGCTCTGGGGTGATGCGTTTGGCATTTGTGTTGAG	Mm,240627	NM_009238	GO:0005515|GO:0003289|GO:0003700|GO:0000981|GO:0090263|GO:0003183|GO:0007507|GO:0060993|GO:0060548|GO:0002328|GO:0032024|GO:0031397|GO:0006977|GO:0000976|GO:0001105|GO:0046982|GO:0048485|GO:0001841|GO:0001501|GO:0021782|GO:0060174|GO:2000761|GO:0005654|GO:0045893|GO:0003357|GO:0035910|GO:0008284|GO:0008285|GO:0021510|GO:0030177|GO:0005634|GO:0003215|GO:0014009|GO:0005739|GO:0046826|GO:0005737|GO:…	SRY (sex determining region Y)-box 4
A_51_P126337	2181.76	1523.51	1487.83	1767.61	9.33112	2.58521	2.1726	2.25982	1764.47	1472.26	1514.27	1071.12	7.86004	2.63755	2.20553	2.96434	233.815	589.317	684.815	782.188	224.486	558.193	686.578	361.336	1.04156	1.05576	0.997432	2.16471	1	0	Fgf12	Mus musculus fibroblast growth factor 12 (Fgf12), transcript variant 1, mRNA [NM_183064]	TTTACTCAACCATAGTGCACTGAGGGTCCACAGGAAGTGCCATTTCTGGAAACCACAATT	Mm,7996	NM_183064	GO:0005515|GO:0008344|GO:0007254|GO:0007268|GO:0005104|GO:0005634|GO:2000649|GO:2001258|GO:0044325|GO:0050905|GO:0008543|GO:0010765|GO:0003254|GO:0008083|GO:0008201|GO:0017080	fibroblast growth factor 12
A_52_P467488	148.186	98.1627	106.83	124.243	4.71953	1.93981	2.20602	2.4603	121.46	107.221	133.736	98.3651	3.86474	2.30808	2.35631	2.56798	31.3985	50.6043	48.4268	50.499	31.4277	46.4546	56.7566	38.3044	0.999069	1.08933	0.853237	1.31836	0	0	Slc35d3	Mus musculus solute carrier family 35, member D3 (Slc35d3), mRNA [NM_029529]	CTGAATGCTATAACCTTTAAAAAACCCATTTTCCCATGTAATACTCTTTCGAGGAAATGC	Mm,74324	NM_029529	GO:0097009|GO:0005515|GO:0070863|GO:0016020|GO:0015165|GO:0005783|GO:0034219|GO:0006810|GO:0008643|GO:0016021|GO:0005769	solute carrier family 35, member D3
A_52_P318073	246.601	188.76	263.828	142.881	57.0906	21.0264	17.3435	31.6125	256.499	243.128	277.305	168.268	59.5234	23.3616	23.6504	30.3022	4.31947	8.97729	15.2119	4.51975	4.30921	10.4072	11.7252	5.55299	1.00238	0.862606	1.29737	0.813931	0	0		predicted gene 4870 [Source:MGI Symbol;Acc:MGI:3779442] [ENSMUST00000198525]	AGCACACTTTGGCCAAATACCTCATGGACTACGACATGGTGCATTTTGCTCCTTCTCAAA
A_55_P2082434	3114.8	2458.76	2550.24	2932.22	484.406	197.847	230.835	325.209	2532.37	2846.99	2504.72	1743.69	300.953	185.135	253.87	212.761	6.43015	12.4276	11.0479	9.01641	8.41451	15.3779	9.86617	8.19555	0.764173	0.808144	1.11977	1.10016	0	0	Btbd11	Mus musculus BTB (POZ) domain containing 11 (Btbd11), transcript variant 1, mRNA [NM_028709]	CCACCTAGACCTCTGTTCAGTTTGGTGTGCTTTCTCTGCCATTAAAAGAAATTATTTCCC	Mm,36544	NM_028709	GO:0030162|GO:0005737|GO:0046982|GO:0042787|GO:0016020|GO:0043161|GO:0016021|GO:0060395|GO:0031625|GO:0019005	BTB (POZ) domain containing 11
A_52_P617076	175.706	84.0976	78.4808	100.814	6.93033	1.7305	2.17656	2.28008	161.01	93.0094	72.0776	65.6345	3.98614	2.10163	2.17954	2.43536	25.3533	48.5971	36.0574	44.2153	40.3925	44.2559	33.0701	26.9507	0.627673	1.0981	1.09033	1.6406	1	0	Galntl6	Mus musculus UDP-N-acetyl-alpha-D-galactosamine:polypeptide N-acetylgalactosaminyltransferase-like 6 (Galntl6), mRNA [NM_175032]	CCAGATGTGACCCTCTATCTGAGACTCAGCAATGGATTTTTGAACATATCAACATGACTG	Mm,236368	NM_175032	GO:0008150|GO:0003674|GO:0005575	UDP-N-acetyl-alpha-D-galactosamine:polypeptide N-acetylgalactosaminyltransferase-like 6
A_52_P265965	442.992	394.951	462.161	464.02	60.3077	44.0464	38.8358	52.5222	532.523	449.292	532.309	318.112	70.0729	43.9344	44.2558	69.0289	7.34552	8.96669	11.9004	8.83473	7.59956	10.2264	12.028	4.60838	0.966572	0.876816	0.98939	1.9171	1	0	Trim36	Mus musculus tripartite motif-containing 36 (Trim36), transcript variant 1, mRNA [NM_178872]	GGCTCATTGTGTGGTCATAAGCACTTGTAGTGTGAATCAGTAAAGTACAAAATTCCTAGG	Mm,277382	NM_178872	GO:0004842|GO:0001669|GO:0001578|GO:0031410|GO:0046872|GO:0005622|GO:0005737|GO:0015630|GO:0051726|GO:0008270|GO:0007340|GO:0005856|GO:0016740|GO:0070062	tripartite motif-containing 36
A_51_P425373	1447.67	930.496	1349.67	888.8	587.362	246.63	164.061	235.194	1564.22	1329.68	1352.01	695.973	523.987	202.189	150.645	378.067	2.4647	3.77285	8.22664	3.779	2.98523	6.57645	8.97479	1.84087	0.825634	0.57369	0.916639	2.05283	1	1	Smg9	Mus musculus smg-9 homolog, nonsense mediated mRNA decay factor (C, elegans) (Smg9), mRNA [NM_028047]	AGCCTGGTATGAGCAGCCTTTCCCAAATCTCCATAGAGACCAGCAGCAGCAGGAGGAGGA	Mm,150977	NM_028047	GO:0007507|GO:0005622|GO:0000184|GO:0007420|GO:0001654|GO:0042802	smg-9 homolog, nonsense mediated mRNA decay factor (C, elegans)
A_55_P2062793	7473.42	5547.46	7003.85	5485.89	956.208	325.974	320.913	597.649	8574.98	7157.47	6458.11	3615.49	1067.44	348.471	267.541	717.913	7.81569	17.0181	21.8247	9.17912	8.03324	20.5396	24.1388	5.03611	0.972919	0.82855	0.904135	1.82266	1	0	Mfap2	Mus musculus microfibrillar-associated protein 2 (Mfap2), transcript variant 1, mRNA [NM_008546]	CCTACGCCCCCAGGCATGGACCACCTCTGTTTTATACAAAATAATAAAAGTTTTTACAAA	Mm,7386	NM_008546	GO:0005515|GO:0005578|GO:0001527|GO:0005576|GO:0001968|GO:0070051|GO:0030220	microfibrillar-associated protein 2
A_55_P2130925	772.93	551.331	551.244	567.477	3.55107	1.73597	2.20196	2.31867	781.111	586.784	539.41	334.456	3.93634	2.15346	2.21434	2.47407	217.661	317.593	250.342	244.743	198.436	272.485	243.598	135.185	1.09688	1.16554	1.02768	1.81044	1	0	Ppp2r2b	Mus musculus protein phosphatase 2, regulatory subunit B, beta (Ppp2r2b), transcript variant 2, mRNA [NM_028392]	CCCTCTATGAAAACGACTGCATTTTTGATAAATTTGAGTGTGTATGGAATGGGTCAGACA	Mm,26134	NM_028392	GO:0000266|GO:0070262|GO:0006626|GO:0000159|GO:0006915|GO:0005741|GO:0043653|GO:0032403|GO:0005829|GO:0005739|GO:0032502|GO:0005737|GO:0043525|GO:0019888|GO:0016020|GO:0043666|GO:0004722|GO:0000278|GO:0005856	protein phosphatase 2, regulatory subunit B, beta
A_51_P104172	58.0336	55.638	56.4141	56.5201	3.55333	1.74966	2.21592	2.33861	58.794	65.5893	51.4229	40.8161	3.9337	2.17628	2.72127	2.49115	16.3322	31.7994	25.4585	24.1682	14.9462	30.1383	18.8967	16.3844	1.09273	1.05512	1.34725	1.47507	1	0	Zfp128	Mus musculus zinc finger protein 128 (Zfp128), mRNA [NM_153802]	CTAAATTCCTAATGTCCACAAAGTACTATGTGTTTCTATGTGAATTCAAGTCAGAAACCC	Mm,293823	NM_153802	GO:0005622|GO:0005515|GO:0006355|GO:0005634|GO:0030509|GO:0000122|GO:0003676|GO:0046872|GO:0006351	zinc finger protein 128
A_51_P518919	431.426	297.875	373.22	390.049	10.7968	5.5129	2.23786	2.37969	433.216	296.802	281.798	239.439	12.9037	2.22066	2.27481	2.52357	39.9589	54.0323	166.775	163.907	33.5729	133.655	123.878	94.8812	1.19021	0.404268	1.34629	1.7275	1	1	Cdh7	Mus musculus cadherin 7, type 2 (Cdh7), transcript variant 1, mRNA [NM_172853]	CACCTGGATCTAACTTTCATGGTACCCTCTGTAAGAATAATAGTGCCTGGTACACCATTC	Mm,487119	NM_172853	GO:0016020|GO:0005886|GO:0005509|GO:0016021|GO:0007155|GO:0007156|GO:0046872	cadherin 7, type 2
A_55_P2180764	4250.65	4357.79	4088.83	5023.24	627.941	448.106	395.981	794.481	3900.79	3652.95	3653.18	2592.11	712.985	343.525	333.378	803.853	6.76919	9.72491	10.3258	6.32267	5.47108	10.6337	10.9581	3.22461	1.23727	0.914533	0.942301	1.96076	1	0	Gls	Mus musculus glutaminase (Gls), transcript variant 1, mRNA [NM_001081081]	CTGGGGAGTCCACAACTATGAATGTATTTACTTCCAACATTTCCCAAAATGAAAACTATA	Mm,398608	NM_001081081	GO:0005515|GO:0006537|GO:0007268|GO:0005739|GO:0002087|GO:0005737|GO:0001967|GO:0016787|GO:0051289|GO:0005759|GO:0004359|GO:0006543|GO:0006541	glutaminase
A_55_P2169888	653.695	791.712	1078.85	1236.19	282.515	106.032	57.6809	222.413	769.239	1115.38	989.809	450.36	250.615	85.7616	62.5208	252.376	2.31384	7.46675	18.7038	5.55809	3.06941	13.0056	15.8317	1.78448	0.75384	0.574119	1.18141	3.11467	1	1	Prag1	Mus musculus PEAK1 related kinase activating pseudokinase 1 (Prag1), mRNA [NM_172911]	CGGATTACCCTGGGAAATGGTACAAATGACTGTTGTCCTTGGATGTAATATTTTATATAT	Mm,244971	NM_172911	GO:0016310|GO:0004672|GO:0000166|GO:0016301|GO:0006468|GO:0005575|GO:0004713|GO:0005524|GO:0004715|GO:0016740	PEAK1 related kinase activating pseudokinase 1
A_55_P2065370	22917	7608.19	6006.81	7270.29	3946.05	2239.03	1282.43	1677.01	24251.8	7810.14	6727.72	6295.36	3654.13	2042.88	1412.05	2153.58	5.80758	3.39798	4.68394	4.33527	6.63682	3.82311	4.76451	2.92321	0.875054	0.8888	0.983089	1.48305	1	0			GATGTAAAGCATTAATGCAAGCAAAATGCTTCAGTGAACACATTTCAACAGTTCTACTCT
A_55_P2000853	43520.5	41619.5	47100.1	39411.6	4427.61	1826.75	1587.69	2867.89	46454.6	50595.5	47471.7	32719.1	4219.01	1807.63	1678.95	4584.94	9.82935	22.7834	29.6658	13.7424	11.0108	27.9899	28.2746	7.13621	0.892701	0.813986	1.0492	1.92572	1	0	Mvb12b	Mus musculus multivesicular body subunit 12B (Mvb12b), mRNA [NM_175184]	GACTGCTTGGCAAAGGGAGGTCTCAATGTGTGACTGTATCTTAATATAATTTGTTAAATA	Mm,254914	NM_175184	GO:0019075|GO:0000813|GO:0005886|GO:0005770|GO:0048524|GO:0005634|GO:0015031|GO:0031982|GO:0042058|GO:0005829|GO:0008289|GO:0016020|GO:0006810|GO:0005769|GO:0070062|GO:0005768	multivesicular body subunit 12B
A_52_P272906	121.525	78.1426	75.142	54.9938	22.431	17.3996	7.05841	8.14389	123.898	80.6984	71.394	61.4933	19.4531	13.3159	13.526	14.4896	5.41771	4.49105	10.6457	6.75277	6.36905	6.06032	5.27828	4.24395	0.85063	0.741058	2.01689	1.59115	2	0	Fbxl12os	Mus musculus F-box and leucine-rich repeat protein 12, opposite strand (Fbxl12os), non-coding RNA [NR_033729]	GCTGAGGACTTGTTAAATAGGTAAGATTTTACAGTGGAGAAACTGTTGTGAGTAACATGG	Mm,477847	NR_033729		F-box and leucine-rich repeat protein 12, opposite strand
A_52_P240561	432.415	480.941	715.041	489.64	110.002	97.9092	64.4476	74.6566	462.72	493.321	565.256	631.216	100.886	91.8319	60.4206	95.5595	3.93096	4.91211	11.0949	6.55857	4.58654	5.37199	9.35536	6.60548	0.857065	0.914393	1.18594	0.992898	0	0	Zfp317	Mus musculus zinc finger protein 317 (Zfp317), mRNA [NM_172918]	TTGATAACAACTGAGTCTAGCTCTTTAGTTTTCTTGACCTTTTTATTAGGGTTAGGGTTC	Mm,67366	NM_172918	GO:0006355|GO:0003700|GO:0005634	zinc finger protein 317
A_51_P263591	199.921	98.2934	131.479	144.69	17.3729	7.7108	2.24792	8.70105	249.974	127.352	100.56	91.1575	21.4782	8.8759	2.75429	14.7712	11.5076	12.7475	58.4891	16.629	11.6385	14.348	36.5104	6.1713	0.988758	0.888449	1.60199	2.69458	2	0	Pank1	Mus musculus pantothenate kinase 1 (Pank1), transcript variant 2, mRNA [NM_023792]	GGTCGAGATATCAGTTAGAAATAATGGTCTGTTTTATATATGTTTGTACCTAGGAAGGGT	Mm,24742	NM_023792	GO:0004594|GO:0016310|GO:0000166|GO:0016301|GO:0015937|GO:0005634|GO:0055037|GO:0005524|GO:0016740|GO:0071944|GO:0030118|GO:0005829	pantothenate kinase 1
A_55_P2012729	306.864	204.649	201.296	261.549	62.7607	12.5567	11.8333	32.4792	369.736	189.236	174.656	142.909	50.1142	17.976	13.9958	17.1752	4.88943	16.2979	17.011	8.05281	7.37788	10.5272	12.4792	8.32069	0.662714	1.54818	1.36315	0.967806	1	0	Kcnh2	Mus musculus potassium voltage-gated channel, subfamily H (eag-related), member 2 (Kcnh2), transcript variant 1, mRNA [NM_013569]	TGATGACTATGAATAATAAATAATTATCCTGAGGAGACTCCAGGGTGCTGGTTAGCTTCA	Mm,6539	NM_013569	GO:0005251|GO:0048471|GO:0086010|GO:0005886|GO:0060306|GO:0055075|GO:0060307|GO:0005635|GO:0086091|GO:0060048|GO:0051291|GO:0000155|GO:0042803|GO:0042802|GO:0071435|GO:0005737|GO:0000160|GO:0005249|GO:0008076|GO:0097110|GO:0042391|GO:0006810|GO:0034765|GO:0055131|GO:0006813|GO:0071805|GO:0031625|GO:0086005|GO:0006811|GO:0005242|GO:0005244|GO:0009986|GO:0005267|GO:0055085|GO:0035690|GO:0016020|GO:…	potassium voltage-gated channel, subfamily H (eag-related), member 2
A_51_P102507	1703.28	1103.57	1375.27	1194.22	687.634	350.329	323.583	416.761	1819.33	1459.12	1375.43	955.776	690.866	350.988	340.42	584.458	2.47702	3.1501	4.25012	2.86549	2.63341	4.15718	4.0404	1.63532	0.940613	0.757749	1.05191	1.75225	1	0	Vps33a	Mus musculus VPS33A CORVET/HOPS core subunit (Vps33a), mRNA [NM_029929]	TTGGCGTGGGTGTTTGTCCAGTGAACAGACACTCAGTTCTAATCTCATGTGTCTGCATTT	Mm,41372	NM_029929	GO:0032418|GO:0030897|GO:0033263|GO:0048471|GO:0035751|GO:0032400|GO:0015031|GO:0005765|GO:0005764|GO:0032403|GO:0006904|GO:0071439|GO:0006810|GO:0016192|GO:0030220|GO:0005776|GO:0005770|GO:0008333|GO:0030123|GO:0006914|GO:0031410|GO:0016020|GO:0048070|GO:0043473|GO:0005769|GO:0005768	VPS33A CORVET/HOPS core subunit
A_55_P2078269	22344.7	18419.8	22064.7	15442.5	5137.97	5886.53	4285.94	3793.43	22861.4	21143.7	19193.4	22901	3864.59	5231.02	4159.91	4915.72	4.34893	3.12915	5.14816	4.07086	5.9156	4.04198	4.6139	4.65872	0.735163	0.774162	1.11579	0.873816	0	0		predicted gene, 29725 [Source:MGI Symbol;Acc:MGI:5588884] [ENSMUST00000206614]	TGAAATCAGACGCTATAAATCCACTGAATTTCTGATCCGCAAGCTCCCCTTTCAGCGTCT
A_51_P344566	2113.23	2414.12	2558.91	1622.61	219.652	114.188	84.9182	180.58	1940.38	3265.21	2855.82	1582.6	180.303	104.645	77.8151	184.46	9.62083	21.1417	30.1338	8.98557	10.7618	31.2027	36.7	8.5796	0.893983	0.677559	0.821084	1.04732	0	0	Plk1	Mus musculus polo-like kinase 1 (Plk1), mRNA [NM_011121]	CCCCTTTGAAGGGGTTGCTGTGTGTAAGTTATTTTGTACATGTCTGGGTGTGGGTTTACA	Mm,16525	NM_011121	GO:0005515|GO:0008017|GO:0010997|GO:0000910|GO:0000166|GO:0018105|GO:0016301|GO:0051443|GO:0005856|GO:0000785|GO:0000780|GO:0010800|GO:0005813|GO:0000287|GO:0019901|GO:0005694|GO:0000281|GO:0043393|GO:0005819|GO:0030496|GO:0000122|GO:0016310|GO:0000922|GO:0000070|GO:0007049|GO:0000776|GO:0030071|GO:0051081|GO:0000278|GO:0000775|GO:0051301|GO:0007094|GO:0016567|GO:0007098|GO:0045736|GO:0001578|GO:…	polo-like kinase 1
A_55_P2154749	765.733	837.871	925.242	996.039	5.53867	2.54493	2.202	2.45084	647.458	978.135	883.715	525.077	25.5297	2.29901	3.32471	31.6784	138.252	329.231	420.183	406.406	25.361	425.459	265.802	16.5753	5.45138	0.773827	1.58081	24.5189	3	0	Shisa6	Mus musculus shisa family member 6 (Shisa6), mRNA [NM_001034874]	CACACCCTATGTGTACTGTAAACAGAGATTGCTTCAGTAAGATTTAGTCTTAAGGATTTT	Mm,351764	NM_001034874	GO:0003674|GO:0016020|GO:0032281|GO:0045202|GO:0016021|GO:0048172	shisa family member 6
A_51_P464822	5287.49	4226.12	4004.3	3481.5	994.313	547.732	503.226	703.588	6157.97	4699.18	3671.47	2371.47	732.955	433.659	424.589	496.911	5.31773	7.71568	7.95727	4.94821	8.40156	10.8361	8.64713	4.77244	0.632946	0.712035	0.920221	1.03683	0	0	Hist1h1e	Mus musculus histone cluster 1, H1e (Hist1h1e), mRNA [NM_015787]	CCAAAAACCTCCAAGCCTAAGGCAGCTAAGCCAAAGAAAACCGCAGCCAAGAAAAAGTAA	Mm,170587	NM_015787	GO:0005515|GO:0016208|GO:0006357|GO:0005694|GO:0032564|GO:0080182|GO:0005509|GO:0006334|GO:0005730|GO:0005634|GO:0000122|GO:0005525|GO:0003677|GO:0005524|GO:0003690|GO:0043531|GO:0000166|GO:0016584|GO:0000788|GO:0000786	histone cluster 1, H1e
A_51_P151371	375.073	300.823	340.497	365.319	119.689	65.2027	61.1525	84.8251	395.605	350.459	359.017	187.086	105.306	60.9463	50.49	86.0518	3.13374	4.61366	5.568	4.30674	3.75672	5.75029	7.11066	2.17411	0.834169	0.802334	0.783049	1.98092	1	0	Zfp444	Mus musculus zinc finger protein 444 (Zfp444), transcript variant 2, mRNA [NM_028316]	GGATGTGACCGAAGCCCGGGGGTCAGTGTTGGAAAGGAAGAAAGTGGGGCAATTCCCTTA	Mm,274089	NM_028316	GO:0000981|GO:0005634	zinc finger protein 444
A_55_P2061391	211.281	184.879	201.33	194.712	105.068	50.2864	26.1221	37.9746	373.22	209.455	251.026	259.871	109.551	44.442	33.9862	82.9946	2.01089	3.67652	7.70726	5.12742	3.40681	4.713	7.38612	3.13118	0.590257	0.78008	1.04348	1.63754	1	1	Rhobtb3	Rho-related BTB domain containing 3 [Source:MGI Symbol;Acc:MGI:1920546] [ENSMUST00000109606]	TGTTAGCAGGATGACGTCAAGGGTGGATGTGTGCACTGTATCATTTGTGCAATTGAATGT	Mm,276200		GO:0005515|GO:0017137|GO:0005794|GO:0003924|GO:0005525|GO:0005524|GO:0005737|GO:0000166|GO:0016787|GO:0006810|GO:0042147|GO:0016192|GO:0016887|GO:0008584|GO:0070062	Rho-related BTB domain containing 3
A_55_P2136501	14462	7620.66	9497.85	9279.49	6712.54	1609.77	1064.24	2749.21	18506.6	10626.2	9852.17	6346.73	6013.32	1556.22	977.741	3141.73	2.15447	4.73402	8.92458	3.37533	3.07761	6.82825	10.0765	2.02014	0.700048	0.693299	0.885685	1.67084	1	0	Midn	Mus musculus midnolin (Midn), transcript variant 1, mRNA [NM_021565]	CCTTTTACTGAAATAAAATTTGAGGGGAAGAGAAAAAACTTACACGAGCACCGAATTTCA	Mm,143813	NM_021565	GO:0005737|GO:0005730|GO:0005634|GO:0033132|GO:0019900|GO:0046676|GO:0005829	midnolin
A_55_P2026275	4687.28	3319.64	2799.89	2550.51	93.9499	19.1724	16.6385	18.3882	3497.3	3660.84	3304.46	2391.49	91.6825	16.6055	11.0118	17.53	49.8912	173.147	168.278	138.704	38.1457	220.46	300.083	136.423	1.30791	0.785393	0.560771	1.01672	0	1	Ppp1r1b	Mus musculus protein phosphatase 1, regulatory (inhibitor) subunit 1B (Ppp1r1b), transcript variant 1, mRNA [NM_144828]	AATGCACTTACTATCTGTCCTTAGGGGGCCACACAGTGGGGGGAGCCTGGTTCTCCTTGT	Mm,45372	NM_144828	GO:0004864|GO:0004865|GO:0048148|GO:0043278|GO:0005634|GO:0006351|GO:0005829|GO:0035556|GO:0007165|GO:0001975|GO:0005737|GO:0031749|GO:0031748|GO:0043987|GO:0008542|GO:0043025|GO:0032515|GO:0031752|GO:0007626|GO:0006469|GO:0007621|GO:0031751|GO:0031750	protein phosphatase 1, regulatory (inhibitor) subunit 1B
A_52_P370392	5677.03	3620.5	4313.93	4090.26	58.5252	9.04199	10.0493	9.84544	5986.09	4704.63	4154.5	3288.92	52.3622	9.01719	8.38508	14.2869	97.0015	400.409	429.276	415.447	114.321	521.741	495.464	230.204	0.848503	0.767449	0.866413	1.80469	1	0	Mapk8ip2	Mus musculus mitogen-activated protein kinase 8 interacting protein 2 (Mapk8ip2), mRNA [NM_021921]	ATAACTAGGTGGTTCTTGATGCTCACCCAAAGCCCCCAATGCTGCTAGGAGGAGGGCACC	Mm,482169	NM_021921	GO:0005515|GO:0051966|GO:0010469|GO:0019901|GO:0007617|GO:2000311|GO:0060079|GO:0007254|GO:2000310|GO:0014069|GO:0032874|GO:0030295|GO:0032403|GO:0046328|GO:0048813|GO:0043234|GO:0005737|GO:0000165|GO:0035176|GO:0043025|GO:0001662|GO:0019894|GO:0046958	mitogen-activated protein kinase 8 interacting protein 2
A_55_P2054013	106.54	66.1406	82.3771	67.8106	46.3048	7.40117	2.20334	2.63798	111.584	90.5562	93.7927	62.5954	31.6599	5.26066	4.86642	4.89634	2.30085	8.93651	37.3874	25.7055	3.52447	17.2139	19.2735	12.7841	0.652821	0.519146	1.93984	2.01074	2	1	Sema3a	Mus musculus sema domain, immunoglobulin domain (Ig), short basic domain, secreted, (semaphorin) 3A (Sema3a), transcript variant 1, mRNA [NM_009152]	TATGCCTGTGGAACTGGGGCTTTCCATCCAATCTGCACCTATATTGAAGTTGGACATCAT	Mm,372039	NM_009152	GO:0030424|GO:0021828|GO:0048843|GO:0021675|GO:0048846|GO:0005615|GO:0030154|GO:0030425|GO:0007413|GO:0021772|GO:0007411|GO:0030517|GO:0060666|GO:2001224|GO:0050919|GO:0006915|GO:0007275|GO:0005576|GO:0007399|GO:0021785|GO:0048813|GO:0008045|GO:0045499|GO:0048841|GO:0002027|GO:0060385|GO:0021637|GO:0071526|GO:0010977|GO:0030215|GO:0021612|GO:0001764|GO:2000020|GO:0010633	sema domain, immunoglobulin domain (Ig), short basic domain, secreted, (semaphorin) 3A
A_51_P120717	7174.7	7981.48	9639.42	6587.67	808.429	456.429	379.985	684.763	8356.51	9899.94	9698.86	4992.19	758.676	430.228	318.339	770.414	8.87487	17.4868	25.3679	9.62037	11.0146	23.0109	30.4671	6.47988	0.805737	0.759935	0.832634	1.48465	1	0	Lmnb1	Mus musculus lamin B1 (Lmnb1), mRNA [NM_010721]	CATGTACGCACTCTGGATGGAGGTTCTACAGAGCTGTTGATTGGTCAACTACTTCTCTTA	Mm,4105	NM_010721	GO:0005882|GO:0031965|GO:0046330|GO:0005637|GO:0005634|GO:0005635|GO:0005638|GO:0016363|GO:0005737|GO:0016020|GO:0043274|GO:0005198|GO:0005652|GO:0005654|GO:0008432|GO:0031662	lamin B1
A_55_P1963491	21654.1	15839.9	15030.6	10635.2	7722.62	5156.32	3316.62	3061.13	23398.3	17061.5	16977.3	8036.77	7352.82	4858.11	4219.82	3946	2.80398	3.07194	4.53192	3.47428	3.18223	3.51197	4.02322	2.03669	0.881138	0.874708	1.12644	1.70585	1	0	Ptma	Mus musculus prothymosin alpha (Ptma), mRNA [NM_008972]	TGTACCTGCCAATGGGAACGCTCAAAATGAGGAAAATGGGGAGCAGGAGGCTGACAATGA	Mm,19187	NM_008972	GO:0042393|GO:0043486|GO:0005634	prothymosin alpha
A_55_P1993054	2411.24	2086.26	1919.79	1833.92	444.129	291.239	179.561	290.19	2701.61	1918.01	2231.71	1108.41	458.417	263.229	247.905	325.321	5.42914	7.16342	10.6916	6.31972	5.89333	7.28645	9.00231	3.40714	0.921235	0.983115	1.18765	1.85485	1	0	Psip1	Mus musculus PC4 and SFRS1 interacting protein 1 (Psip1), transcript variant 2, mRNA [NM_001290527]	TCACAGGAGGAACATGCTAAAAGGCCAACATGAGAAAGAAGCTGGAGATCGGAAACGCAA	Mm,105331	NM_001290527	GO:0001105|GO:0006355|GO:0009408|GO:0003723|GO:0035327|GO:0005634|GO:0003677|GO:0006351|GO:0000395|GO:0005720|GO:0097100|GO:0034399|GO:0045944|GO:0003682|GO:0005654|GO:0033613|GO:0006979	PC4 and SFRS1 interacting protein 1
A_55_P2219765	669.193	536.142	685.964	648.62	356.86	139.449	60.4558	156.218	820.483	661.777	596.81	346.78	264.682	112.425	74.4307	173.902	1.87522	3.84473	11.3465	4.15201	3.09988	5.88639	8.01833	1.99412	0.604935	0.653155	1.41507	2.08213	2	0	Wnt5a	Mus musculus wingless-type MMTV integration site family, member 5A (Wnt5a), transcript variant 1, mRNA [NM_009524]	CCTAACCCAGAGGTTACCAGCCTGGTTTTGTGGGTTTTTTGTTTTGTTTTGTTTTTTCTT	Mm,287544	NM_009524	GO:0032755|GO:0005515|GO:0003700|GO:0001756|GO:0005110|GO:0001819|GO:0007409|GO:0009790|GO:0005115|GO:0005615|GO:0030154|GO:0007223|GO:0005109|GO:0001947|GO:0007413|GO:0007411|GO:0009887|GO:0016055|GO:0032729|GO:0021891|GO:0010800|GO:0022409|GO:0003402|GO:0009986|GO:0003401|GO:0019904|GO:0001843|GO:0003323|GO:0007275|GO:0005125|GO:0010595|GO:0010976|GO:0001736|GO:0007368|GO:0008284|GO:0030324|GO:…	wingless-type MMTV integration site family, member 5A
A_55_P2426564	285.563	175.658	349.487	769.295	13.6906	6.37735	2.50466	2.78584	292.492	632.499	499.795	178.512	13.2594	2.89581	2.63372	2.77496	20.8584	27.5441	139.535	276.145	22.0593	218.419	189.768	64.3296	0.945562	0.126107	0.735294	4.29266	1	1	1500004A13Rik		CTACTTCTTTAATTAACCCAATAAAACTCACTGGATGTGACTGGACAGATGGCTCAGCAG	Mm,411696			RIKEN cDNA 1500004A13 gene
A_52_P99807	478.212	397.519	434.244	510.839	151.451	56.376	43.8772	82.7655	764.998	508.689	418.083	529.846	126.415	63.2342	70.1183	124.617	3.15753	7.0512	9.89679	6.17213	6.05148	8.04452	5.96254	4.25178	0.521778	0.876521	1.65983	1.45166	2	1	Dpy19l3	Mus musculus dpy-19-like 3 (C, elegans) (Dpy19l3), mRNA [NM_178704]	TGGTGTACCTGCTCGGAGTTTTTGATAATTGCTTTTATAATTCATTTCTAATGGTGGGGG	Mm,257808	NM_178704	GO:0000030|GO:0016020|GO:0016757|GO:0018406|GO:0005637|GO:0016021|GO:0016740	dpy-19-like 3 (C, elegans)
A_51_P126626	551.546	729.789	1015.29	722.732	133.724	90.1165	52.0511	89.1158	544.077	869.967	771.188	520.883	112.692	72.1785	38.9928	113.047	4.12451	8.09828	19.5057	8.11004	4.82801	12.053	19.7777	4.60767	0.854287	0.67189	0.986246	1.76012	1	0	Zfp503	Mus musculus zinc finger protein 503 (Zfp503), mRNA [NM_145459]	TAACTATTTTTAATTTTTAAGTCCACCCGCTGAGAAGGGGACAAGGTTTACGTCATGTGC	Mm,292401	NM_145459	GO:0061351|GO:0006355|GO:0008285|GO:0010629|GO:0070315|GO:0005634|GO:0003676|GO:0046872|GO:0006351	zinc finger protein 503
A_51_P277275	4408.03	2206.23	2599.18	3212.76	27.4778	2.40542	2.17444	2.2761	5060.38	1936.24	2248.67	1553.99	24.1634	2.093	3.08224	4.51728	160.421	917.19	1195.33	1411.52	209.423	925.104	729.559	344.011	0.766014	0.991445	1.63843	4.10313	2	0	Rit2	Mus musculus Ras-like without CAAX 2 (Rit2), mRNA [NM_009065]	AATTGCTTCACCTGCATAGTAGCCATCTGTCTGCAGCGATATGGCCTCTACATACTAAGT	Mm,5163	NM_009065	GO:0005515|GO:0005516|GO:0043005|GO:0005886|GO:0003924|GO:0007265|GO:0005634|GO:0035556|GO:0005737|GO:0000166|GO:0000165|GO:0030100|GO:0045944|GO:0032507|GO:0070372|GO:0050848|GO:0032489|GO:0045762|GO:0005525|GO:0044297|GO:0007165|GO:0016020|GO:0003682|GO:0010976|GO:0010977|GO:0001932|GO:0030215|GO:0045121|GO:0043410	Ras-like without CAAX 2
A_52_P372165	448.747	205.095	219.242	196.544	64.2314	36.704	31.8768	30.082	472.216	229.241	223.415	238.147	53.509	32.38	38.4542	42.7931	6.98641	5.58782	6.8778	6.53361	8.82499	7.07969	5.8099	5.56507	0.791662	0.789275	1.18381	1.17404	0	0	Rpsa	Mus musculus ribosomal protein SA (Rpsa), mRNA [NM_011029]	ACCTGGCCAGATTGGGATTTTGTGTCCCAGGAACAAAGTTAATGCTAAAAAGTTAATGCC	Mm,4071	NM_011029	GO:0000461|GO:0005886|GO:0003723|GO:0015935|GO:0005634|GO:0006412|GO:0005829|GO:0005622|GO:0005737|GO:0006407|GO:0016337|GO:0043025|GO:0070062|GO:0000028|GO:0003735|GO:0005604|GO:0031012|GO:0016020|GO:0022627|GO:0030529|GO:0043236|GO:0005840|GO:0005055|GO:0043022|GO:0000447|GO:0030686	ribosomal protein SA
A_55_P2133534	569.507	264.246	229.46	401.51	8.98293	1.7631	2.22235	3.87123	551.762	237.573	177.956	193.408	4.68955	2.19466	2.24934	2.5033	63.3988	149.876	103.251	103.716	117.658	108.25	79.1147	77.2612	0.538841	1.38453	1.30508	1.34241	0	1	Dzip1	Mus musculus DAZ interacting protein 1 (Dzip1), transcript variant 1, mRNA [NM_025943]	TATTTTTTATACTTTGTAGAACTATTAGGACTATCTCCAAAAACAAAAAAGGAACCTATT	Mm,87456	NM_025943	GO:0005515|GO:0005815|GO:0005814|GO:0051220|GO:0005634|GO:0007275|GO:0042995|GO:0007283|GO:0003676|GO:0046872|GO:0036064|GO:0030154|GO:0045184|GO:0005829|GO:0007224|GO:0005929|GO:0005737|GO:0060271|GO:0005654|GO:0005856	DAZ interacting protein 1
A_51_P118539	1534.94	1474.61	2029.7	1326.18	510.183	255.933	165.926	418.802	1648.58	1931.83	1626.25	988.358	400.996	187.295	145.201	398.979	3.00861	5.76171	12.2326	3.1666	4.11121	10.3143	11.1999	2.47722	0.731807	0.558611	1.0922	1.27829	0	1	2700049A03Rik	Mus musculus RIKEN cDNA 2700049A03 gene (2700049A03Rik), transcript variant 1, mRNA [NM_001163378]	TGGCTGCAGACCATGTCTGTATACTGTTGGCCTTTGAACATATTTTTAGGGGAAATATTT	Mm,87290	NM_001163378	GO:0005515|GO:0005813|GO:0005737|GO:0005814|GO:0070201|GO:0060271|GO:0030030|GO:0042995|GO:0005856|GO:0036064|GO:0007224	RIKEN cDNA 2700049A03 gene
A_52_P175028	2511.92	3226.97	3066.41	3831.83	260.87	124.729	72.8105	258.078	2575.81	2841.96	2595.96	1510.55	213.721	109.109	75.6995	253.697	9.629	25.8719	42.115	14.8476	12.0522	26.0469	34.2929	5.95416	0.798941	0.993283	1.2281	2.49365	1	0	Cachd1	cache domain containing 1 [Source:MGI Symbol;Acc:MGI:2444177] [ENSMUST00000030257]	AGTGGTGTATCTTAGATCCACGCTTTGTGATTCAAATATGTTATGAAGGCGTTCTTTGCA	Mm,151962		GO:0008150|GO:0003674|GO:0016020|GO:0006810|GO:0006816|GO:0016021|GO:0005575|GO:0006811	cache domain containing 1
A_55_P2284560	219.895	364.025	369.716	392.557	19.0815	21.7547	4.7917	22.3377	219.575	294.257	381.989	193.421	14.3922	6.41733	10.4965	26.2527	11.524	16.7332	77.1575	17.5738	15.2565	45.8535	36.392	7.36765	0.75535	0.364927	2.12018	2.38526	2	1	Gm14296	Mus musculus predicted gene 14296 (Gm14296), transcript variant 3, non-coding RNA [NR_130970]	GCAAGTTGGTTTAGGTCAACTTGTTTCTAGATAAACTACTGGTTGAATAACTGGTTGAAT	Mm,436749	NR_130970		predicted gene 14296
A_55_P2114148	2077.26	1883.09	1788.57	1665.69	577.191	221.391	166.187	448.923	2036.96	1661.71	1853.4	1318.85	470.68	199.428	181.315	428.173	3.59892	8.5057	10.7624	3.71042	4.3277	8.33237	10.222	3.08019	0.831601	1.0208	1.05286	1.20461	0	0	Ddx46	Mus musculus DEAD (Asp-Glu-Ala-Asp) box polypeptide 46 (Ddx46), mRNA [NM_001282055]	TCCTCAGGCTCTCTATAAATTCCTTACAGAATAAAGTTGATTCAGTCGGCATTGTCTCAG		NM_001282055	GO:0010468|GO:0006397|GO:0008380|GO:0003723|GO:0004386|GO:0005730|GO:0005634|GO:0003676|GO:0005524|GO:0004004|GO:0005737|GO:0016787|GO:0016607|GO:0016020|GO:0000166|GO:0000398|GO:0010501|GO:0001650	DEAD (Asp-Glu-Ala-Asp) box polypeptide 46
A_55_P2019058	10147.3	8136.5	9304.67	8895.62	1054.25	422.001	241.147	812.05	10913.3	10902.4	9665.16	6158.77	908.229	312.171	223.814	867.258	9.62515	19.2808	38.585	10.9545	12.016	34.9243	43.184	7.10143	0.801027	0.552073	0.893503	1.54258	1	1	Acaca	Mus musculus acetyl-Coenzyme A carboxylase alpha (Acaca), mRNA [NM_133360]	GCTTCAGTCCAATGCACTCTTCTCACGTTTTGTTGAAATAAACCTCCACATTTGTAGAAG	Mm,31374	NM_133360	GO:0006629|GO:0005515|GO:0014070|GO:0016874|GO:0071380|GO:0003824|GO:0015629|GO:0046872|GO:0005829|GO:0005739|GO:0005737|GO:0001894|GO:0000166|GO:0051289|GO:0006631|GO:0006633|GO:0019900|GO:0003989|GO:0070062|GO:0055088|GO:0006084|GO:0005524|GO:0008152|GO:0009374|GO:0004075|GO:0001650|GO:0044268	acetyl-Coenzyme A carboxylase alpha
A_55_P2081656	503.452	242.732	149.348	153.052	23.601	6.58099	2.19364	2.45524	676.322	374.254	145.371	126.59	21.831	2.3042	2.35333	4.15563	21.3318	36.8839	68.0823	62.3369	30.9799	162.422	61.7727	30.4622	0.68857	0.227086	1.10214	2.04637	1	1		predicted gene 6970 [Source:MGI Symbol;Acc:MGI:3645322] [ENSMUST00000169692]	CCCAAGACAGCTAAACCTAAGGCTGCCAAGGCAAAGAAGGTTGTTTCCAAAAAGAAGTAG
A_55_P2095880	3607.4	4227.69	4878.53	3886.12	52.4568	16.5834	4.22017	35.6807	3356.61	5851.99	5047.83	2724.9	45.5384	9.54651	3.1473	32.0409	68.7689	254.935	1156	108.914	73.7094	612.998	1603.86	85.0444	0.932974	0.415882	0.720762	1.28067	0	1	Nfix	Mus musculus nuclear factor I/X (Nfix), transcript variant 3, mRNA [NM_001081981]	TTACTGTCTGTTTTGTTTTCTGGGTTTTCAGTGTCCTAGCGGAATGCAAGTAGGCAGCCA	Mm,9394	NM_001081981	GO:0005515|GO:0006355|GO:0000977|GO:0003700|GO:0048708|GO:0005634|GO:0021549|GO:0000122|GO:0001228|GO:0003677|GO:0006351|GO:0021707|GO:0005622|GO:0006260|GO:0021680|GO:0045944|GO:0005654	nuclear factor I/X
A_55_P2429225	229.872	163.873	172.816	130.481	61.3322	48.0447	23.4222	23.0395	222.395	196.516	191.648	98.8875	46.7322	17.3638	33.1912	29.3594	3.74798	3.41085	7.37831	5.66335	4.75893	11.3176	5.77407	3.36817	0.787568	0.301377	1.27784	1.68143	1	1	Psrc1	Mus musculus proline/serine-rich coiled-coil 1 (Psrc1), transcript variant 1, mRNA [NM_001190161]	AAGAGAGGGGCAGAGGTCATCTGCCCGTGGAGAAACTCACAAACAAAATAATAAATGCAG	Mm,389499	NM_001190161	GO:0005515|GO:0008017|GO:0031116|GO:0030308|GO:0060236|GO:0009987|GO:0001578|GO:0005819|GO:0045737|GO:0030496|GO:0005829|GO:0000922|GO:0005737|GO:0007049|GO:0015630|GO:0005654|GO:0005876|GO:0007080|GO:0045893|GO:0005856|GO:0051301	proline/serine-rich coiled-coil 1
A_66_P109595	6129.25	4473.39	5260.27	5438.63	1924.6	752.164	377.374	1410.74	5978.61	5997.94	5010.48	3289.79	1613.59	517.14	384.849	1413.31	3.18468	5.94736	13.9391	3.85517	3.70515	11.5983	13.0193	2.32772	0.859528	0.512778	1.07065	1.6562	1	1	Ube4b	Mus musculus ubiquitination factor E4B (Ube4b), mRNA [NM_022022]	TCTGTATTACCGCTCCCTACGCAACATACTTGAATTCTTGAGTTCCCTTTGGGGTGAGAA	Mm,478205	NM_022022	GO:0000209|GO:0005515|GO:0006511|GO:0034976|GO:0006513|GO:0016567|GO:0034450|GO:0000151|GO:0005634|GO:0030433|GO:0005524|GO:0031175|GO:0051865|GO:0005737|GO:0042787|GO:0006457|GO:0003222|GO:0051117|GO:0043161|GO:0051082|GO:0044257|GO:0019899|GO:0008626|GO:0009411	ubiquitination factor E4B
A_52_P14666	175.985	156.414	108.676	147.333	26.6283	27.1445	12.2349	16.8439	200.69	211.717	123.718	91.0732	24.9266	11.8275	7.0402	17.7419	6.60893	5.76228	8.8825	8.747	8.05123	17.9005	17.573	5.13323	0.82086	0.321906	0.505462	1.704	1	2		heterogeneous nuclear ribonucleoprotein A1-like 2, pseudogene [Source:MGI Symbol;Acc:MGI:3644479] [ENSMUST00000129154]	CATCACCTACAAGATTATTTTGAGCAGTATGGTGGGAAGATTGAAGTGATAGAAATTATG
A_52_P554267	1188.41	1519.3	2194.44	1684.49	417.923	361.86	243.493	385.786	1308.86	2374.8	2148.46	1482.97	429.045	297.71	266.88	488.089	2.8436	4.19858	9.01232	4.36639	3.05065	7.9769	8.05029	3.03831	0.932129	0.526343	1.1195	1.43711	1	1	Ilf3	Mus musculus interleukin enhancer binding factor 3 (Ilf3), transcript variant 1, mRNA [NM_010561]	CCGTGTCTTCAGTGGTTTGTTAGTTACCATTACGTAAACCTTGTCTGAGTAGTGTTCCGA	Mm,440026	NM_010561	GO:0017148|GO:0003725|GO:0006355|GO:0003723|GO:0005730|GO:0005634|GO:0003677|GO:0006351|GO:0005739|GO:0051607|GO:0005737|GO:0016020|GO:0030529|GO:0006479|GO:0005654|GO:0006468|GO:0045893|GO:0019899|GO:0045892|GO:0045071	interleukin enhancer binding factor 3
A_51_P308469	3154.57	2521.13	2907.13	2199.67	388.315	307.455	241.469	359.291	3309.92	2689.02	2630.04	2543.27	380.847	259.58	234.7	385.039	8.12376	8.2	12.0394	6.12225	8.69094	10.3591	11.206	6.60522	0.934739	0.791576	1.07437	0.92688	0	0	Rngtt	Mus musculus RNA guanylyltransferase and 5'-phosphatase (Rngtt), transcript variant 1, mRNA [NM_011884]	GACAGGACTAAGAAGACTGTTTCCCTGAGTTATCGCATGGGAAGGCTTGCTTTTTGTTTG	Mm,240024	NM_011884	GO:0006397|GO:0006396|GO:0016779|GO:0008192|GO:0006370|GO:0005634|GO:0003824|GO:0005525|GO:0004651|GO:0016791|GO:0050355|GO:0016787|GO:0000166|GO:0004484|GO:0016311|GO:0008152|GO:0008138|GO:0016740|GO:0004725	RNA guanylyltransferase and 5'-phosphatase
A_55_P2144556	3111.41	2689.68	3414.59	2382.36	685.585	411.482	254.134	695.558	2797.45	2845.1	2740.06	1895.11	548.864	447.97	285.994	647.502	4.53832	6.53658	13.4362	3.42512	5.09681	6.3511	9.58082	2.92679	0.890425	1.02921	1.4024	1.17026	1	0	Flrt3	Mus musculus fibronectin leucine rich transmembrane protein 3 (Flrt3), transcript variant 1, mRNA [NM_001172160]	CACATGAGACCCTTGTAGTATAAGCACAGGCCGTTTTTCACTTTGGTATTAATACAATGT	Mm,426781	NM_001172160	GO:0005515|GO:0030054|GO:0005886|GO:0005783|GO:0019221|GO:0042995|GO:0048598|GO:0048678|GO:0005615|GO:0042803|GO:0031175|GO:0007507|GO:0005737|GO:0005911|GO:0007411|GO:0043679|GO:0007155|GO:0051965|GO:0014069|GO:0005576|GO:0005104|GO:0007275|GO:0044295|GO:0007416|GO:0046426|GO:0003345|GO:0045499|GO:0050808|GO:0016020|GO:0005887|GO:0008543|GO:0097060|GO:0060322|GO:0004860|GO:0006469|GO:0016021|GO:…	fibronectin leucine rich transmembrane protein 3
A_55_P2122380	919.229	816.335	774.39	788.819	289.664	218.087	116.966	190.647	927.545	898.623	828.073	466.869	249.011	142.871	135.869	204.469	3.17343	3.74317	6.62065	4.13759	3.72491	6.28974	6.09464	2.28333	0.851949	0.595123	1.08631	1.81209	1	1	Zfp14	Mus musculus zinc finger protein 14 (Zfp14), transcript variant 1, mRNA [NM_011748]	TTCATTTCTTTCTCAGCACCAGAGGATCCACACTGGTGAGAAGCCCTACAAATGTAAGGA	Mm,347644	NM_011748	GO:0005622|GO:0006355|GO:0003700|GO:0005634|GO:0003676|GO:0003677|GO:0046872	zinc finger protein 14
A_51_P426283	15588.3	15506.7	17995.9	15486.9	7487.03	4076.3	3642.54	5499.86	17384.1	17915.3	17982.9	10639.8	7315.59	3676.45	3929.7	7492.79	2.08204	3.80411	4.94049	2.81588	2.37631	4.87298	4.57614	1.42001	0.876162	0.780653	1.07962	1.983	1	0	Dhx30	Mus musculus DEAH (Asp-Glu-Ala-His) box polypeptide 30 (Dhx30), transcript variant 2, mRNA [NM_133347]	TGGCAGCTTTGATATGCGCAAGACAGCTGATGACTGAGCCTCTCTTCCGCTGGGGCTATG	Mm,276305	NM_133347	GO:0042645|GO:0003725|GO:0006396|GO:0042254|GO:0003723|GO:0004386|GO:0003676|GO:0005524|GO:0005829|GO:0004004|GO:0005739|GO:0005737|GO:0000166|GO:0016787|GO:0003682|GO:0035770	DEAH (Asp-Glu-Ala-His) box polypeptide 30
A_55_P2036394	99.3344	69.5627	74.0162	101.579	3.54747	1.7169	2.18093	2.29096	108.994	79.2692	53.4207	55.7007	3.91598	2.12723	2.18716	2.45236	28.0015	40.5164	33.9379	44.3391	27.833	37.264	24.4246	22.7131	1.00605	1.08728	1.3895	1.95214	1	0	Slc39a12	Mus musculus solute carrier family 39 (zinc transporter), member 12 (Slc39a12), mRNA [NM_001012305]	CACTGTGATTGGCCACAATAATGTTTAGTGTTAGAAAATTCTTAATTCTAGTCAGCTGCA	Mm,44662	NM_001012305	GO:0071578|GO:0048471|GO:0005886|GO:0031113|GO:0006882|GO:0055085|GO:0030001|GO:0007165|GO:0005385|GO:0016020|GO:0005887|GO:0010975|GO:0046873|GO:0016021	solute carrier family 39 (zinc transporter), member 12
A_55_P2046783	37284.6	34837.8	34695.3	26942.1	109.498	39.1396	27.5678	32.1171	39107	36895.4	40582.4	31121.5	82.64	29.4927	19.166	38.5733	340.504	890.092	1258.54	838.87	473.221	1251	2117.41	806.814	0.719545	0.711503	0.594378	1.03973	0	1	Mpped1	Mus musculus metallophosphoesterase domain containing 1 (Mpped1), mRNA [NM_172610]	AAAGATGGCGGCCTGCTCCTCAATCATTTTGGCATAACTTGATTGTGGCTGTAATTTTTT	Mm,36395	NM_172610	GO:0008150|GO:0003674|GO:0016787|GO:0005575	metallophosphoesterase domain containing 1
A_51_P175974	421.926	346.922	479.096	460.427	136.888	61.2752	40.5619	96.5371	410.229	482.186	475.897	207.839	85.3268	41.6951	29.6363	82.0946	3.08228	5.6617	11.8115	4.76943	4.80773	11.5646	16.0579	2.5317	0.641108	0.489574	0.735557	1.88388	1	1	Vps13d	Mus musculus vacuolar protein sorting 13D (Vps13d), transcript variant 2, mRNA [NM_001276465]	TGAAGCCACTCTGGTTCTTAGATCACATTGGAAAACCAGAAGGAGAGCATCCTTTTCCAG	Mm,476856	NM_001276465	GO:0003674|GO:0070062	vacuolar protein sorting 13D
A_52_P307761	929.348	592.48	595.904	891.959	16.8135	12.0017	7.39397	18.7776	814.389	640.515	631.108	391.036	22.1648	8.26892	10.8097	11.5702	55.2738	49.3663	80.5932	47.5011	36.7424	77.4606	58.3833	33.7968	1.50436	0.637308	1.38042	1.40549	2	0	Gnaz	Mus musculus guanine nucleotide binding protein, alpha z subunit (Gnaz), mRNA [NM_010311]	CGCGGTCTACATCCAACGTCAGTTCGAGGACCTCAACCGCAACAAGGAGACCAAGGAGAT	Mm,32595	NM_010311	GO:0001664|GO:0005886|GO:0005834|GO:0003924|GO:0031683|GO:0005525|GO:0007193|GO:0046872|GO:0044297|GO:0030425|GO:0005829|GO:0007165|GO:0019001|GO:0000166|GO:0007186|GO:0016020|GO:0031821|GO:0007188|GO:0004871|GO:0070062	guanine nucleotide binding protein, alpha z subunit
A_55_P2017710	3137.93	3877.15	4802.49	5804.66	1307.17	875.762	627.871	1786.09	3353.22	3857.41	3908.9	2905.86	954.067	627.844	661.57	1173.91	2.40055	4.42717	7.64885	3.24993	3.51465	6.1439	5.90852	2.47537	0.683012	0.720581	1.29455	1.31291	0	0	Igsf9	Mus musculus immunoglobulin superfamily, member 9 (Igsf9), transcript variant 1, mRNA [NM_033608]	CGCGCGCGCAAGCGCGCGTTCGAAAGTGGTGTTTATGGTGTGGGTGCAGGTTTCTTTTTT	Mm,214530	NM_033608	GO:0030424|GO:0030054|GO:0005886|GO:0045202|GO:0060077|GO:0007275|GO:0016358|GO:0030154|GO:0030425|GO:0007399|GO:0016020|GO:0050807|GO:0016021|GO:0007156	immunoglobulin superfamily, member 9
A_55_P2063465	1862.4	1453.06	1555.79	2182.51	442.467	183.116	138.934	267.911	1740.58	1417.12	1678.38	725.87	473.04	147.492	153.541	370.859	4.20913	7.93518	11.198	8.14639	3.67957	9.60809	10.9311	1.95727	1.14392	0.825885	1.02441	4.16213	1	0	Thbs3	Mus musculus thrombospondin 3 (Thbs3), mRNA [NM_013691]	GGGGTTGGGAGACTTTCAAGGGGTATTATTACTCAGGTTCTAACCCCAGGAAAGACAACA	Mm,2114	NM_013691	GO:0048471|GO:0003417|GO:0060346|GO:0043931|GO:0005509|GO:0005576|GO:0007155|GO:0008201	thrombospondin 3
A_55_P2036942	1319.26	856.32	980.314	768.216	419.023	289.025	233.214	229.112	1431.05	919.597	933.771	799.72	351.278	242.29	237.543	268.037	3.14842	2.96278	4.20349	3.35302	4.07383	3.79544	3.93095	2.98362	0.772839	0.780616	1.06933	1.12381	0	0	Rangrf	Mus musculus RAN guanine nucleotide release factor (Rangrf), transcript variant 2, mRNA [NM_021329]	GCTTCTTCCCTGGATGTAAACATAAGATACTTTCTCTGCAGAAATAAACTTGCTTTATGA	Mm,371612	NM_021329	GO:0005791|GO:0005634|GO:2000649|GO:0015031|GO:0044325|GO:0005829|GO:0006913|GO:0005085|GO:0006888|GO:0005737|GO:0014704|GO:0005901|GO:0042391|GO:0008536|GO:0008565|GO:2000010|GO:0006810|GO:0032527|GO:0005654|GO:0003254|GO:0090004|GO:0017080	RAN guanine nucleotide release factor
A_55_P2113758	1846.57	976.196	738.558	998.508	3.62534	1.96053	2.20206	2.42882	1241.24	882.772	1559.07	780.664	3.85651	2.27872	3.14406	2.55003	509.351	497.925	335.395	411.108	321.856	387.397	495.88	306.139	1.58254	1.28531	0.676363	1.34288	1	0	Gria1	Mus musculus glutamate receptor, ionotropic, AMPA1 (alpha 1) (Gria1), transcript variant 1, mRNA [NM_001113325]	CATTTGATCAGACACTAAATATTTGGGGTAGGGATTTCTGTCTTATTTTCAAATAGCCAG	Mm,4920	NM_001113325	GO:0005515|GO:0008328|GO:0030054|GO:0031594|GO:0031267|GO:0045202|GO:0031698|GO:0060292|GO:0042995|GO:0019228|GO:0042802|GO:0031623|GO:0034220|GO:0048167|GO:0045211|GO:0006810|GO:0043025|GO:0051018|GO:0031681|GO:0009986|GO:0007616|GO:0019901|GO:0008179|GO:0019904|GO:0050804|GO:0014069|GO:0009636|GO:0060078|GO:0030165|GO:0060076|GO:0045838|GO:0043234|GO:0031489|GO:0050806|GO:0005216|GO:0043005|GO:…	glutamate receptor, ionotropic, AMPA1 (alpha 1)
A_66_P110078	67.3078	82.7624	66.6299	74.9511	3.63079	6.61485	6.4596	8.3538	55.4506	95.4447	68.3779	42.1283	3.85318	7.37638	8.72032	6.3488	18.538	12.5116	10.3149	8.97209	14.3909	12.9392	7.84122	6.63563	1.28818	0.966951	1.31547	1.35211	0	0	Gm9997		CAACTGATGTGACCTCTTAGGTCAGTCTCCTTGAGGAGGTAGACACCATAGCATTTCAAA	Mm,437501		GO:0008150|GO:0003674|GO:0005575	predicted gene 9997
A_55_P2054882	204.48	157.741	193.234	208.411	64.2344	46.5385	38.1744	48.1596	221.923	175.187	183.197	119.486	45.654	43.7582	46.9449	58.3602	3.18333	3.38947	5.06187	4.32751	4.86098	4.00352	3.90239	2.04739	0.654875	0.846623	1.29712	2.11367	1	0	Trappc1	trafficking protein particle complex 1 [Source:MGI Symbol;Acc:MGI:1098727] [ENSMUST00000060956]	TGGCTGAAGAATCAGGTTCTAGAGAGTTGGGTACCAGCCACTGAGCGAGGCTCTTTATCT			GO:0006888|GO:0005515|GO:0017112|GO:0005794|GO:0030008|GO:0005783|GO:0006810|GO:0016192	trafficking protein particle complex 1
A_55_P1963889	220.823	222.088	235.36	249.966	4.95183	1.97754	2.20051	2.47293	241.442	237.23	242.975	114.045	3.85385	2.321	2.36898	2.57046	44.5943	112.305	106.957	101.081	62.6495	102.21	102.565	44.3674	0.711806	1.09877	1.04282	2.27827	1	0	Nrxn3	Mus musculus neurexin III (Nrxn3), transcript variant 2, mRNA [NM_172544]	AAAGAAGAGAGAACTCCTGTCAATGATGGCAAATACCACGTTGTGCGCTTCACCAGGAAT	Mm,425766	NM_172544	GO:0005515|GO:0051965|GO:0090129|GO:0005246|GO:0007268|GO:0001525|GO:0007416|GO:0007269|GO:0046872|GO:0042734|GO:0043234|GO:0016020|GO:0016021|GO:0007155	neurexin III
A_66_P103493	145.708	71.2848	90.189	65.4658	25.6773	5.4224	5.53791	3.07033	147.612	103.204	84.1026	86.0658	23.0101	2.92175	3.15777	5.15328	5.67457	13.1464	16.2858	21.3221	6.41508	35.3227	26.6335	16.7012	0.884568	0.372178	0.611476	1.27668	0	1	AA387883	Mus musculus expressed sequence AA387883 (AA387883), long non-coding RNA [NR_030678]	CAGGTTGACTATCCCAGGGCTGACGTTCATTTCAAAGATTCCCAGATTCCACGGGCCATA	Mm,145594	NR_030678		expressed sequence AA387883
A_55_P2059134	3581.38	2858.96	3427.09	2384.13	1277.05	789.918	643.434	917.988	3761.55	3088.85	3110.66	2410.82	1243.52	794.663	643.893	1115.35	2.80441	3.61931	5.32625	2.59712	3.02492	3.88699	4.83102	2.16149	0.927104	0.931136	1.10251	1.20154	0	0	Smarca5	Mus musculus SWI/SNF related, matrix associated, actin dependent regulator of chromatin, subfamily a, member 5 (Smarca5), mRNA [NM_053124]	GGTACATAAGCAGTTCTCCATTTTTCTAAGGGAATGCAATAAATGTAGCATCGTGAATAA	Mm,246803	NM_053124	GO:0005515|GO:0000793|GO:0005634|GO:0009790|GO:0016818|GO:0031010|GO:0006302|GO:0042393|GO:0000166|GO:0000183|GO:0016584|GO:0006338|GO:0016589|GO:0043596|GO:0016887|GO:0006352|GO:0043044|GO:0004386|GO:0006334|GO:0031491|GO:0003676|GO:0031213|GO:0005524|GO:0003677|GO:0006333|GO:0016787|GO:0001650|GO:0045893|GO:0016569|GO:0005677	SWI/SNF related, matrix associated, actin dependent regulator of chromatin, subfamily a, member 5
A_55_P2022773	2126.11	1516.08	1595.37	1323.47	200.185	84.5561	43.7765	134.742	1745.15	1678.32	1578.32	951.613	273.092	74.0813	50.6341	160.914	10.6208	17.9299	36.4436	9.82223	6.39032	22.6551	31.171	5.91378	1.66201	0.791431	1.16915	1.66091	2	0	Glcci1	Mus musculus glucocorticoid induced transcript 1 (Glcci1), transcript variant 1, mRNA [NM_133236]	CGCTGAACAGTATTCAAGTTATATAATATGGCTTTACACAAGAAATGTGTGGCTTCTGTT	Mm,210787	NM_133236	GO:0005515|GO:0005737	glucocorticoid induced transcript 1
A_52_P59264	3027.07	3145.13	3983.92	3237.42	77.5769	33.5962	33.2552	54.3855	3061.31	3807.91	3733.82	2567.44	85.6464	34.2837	37.1862	68.1577	39.0203	93.6155	119.798	59.5272	35.7435	111.071	100.409	37.6691	1.09167	0.842847	1.19311	1.58027	1	0	Sncaip	Mus musculus synuclein, alpha interacting protein (synphilin) (Sncaip), transcript variant 2, mRNA [NM_026408]	CTCAGCTCATTGAGGCCAGGTCACTGGTTTTATTTTCTGTCCAGAGTGTTTCTCTGTCAT	Mm,292168	NM_026408	GO:0090083|GO:0008219|GO:0005737|GO:0042417|GO:0000932|GO:0046928|GO:0005654|GO:0031625|GO:0042802	synuclein, alpha interacting protein (synphilin)
A_66_P100165	292.063	232.69	227.341	241.121	33.7818	23.5793	11.2828	10.3274	309.897	264.002	236.526	234.949	26.1406	13.944	20.9979	30.0896	8.64555	9.86839	20.1494	23.3476	11.855	18.933	11.2643	7.8083	0.729274	0.521226	1.78879	2.9901	2	1	Serpini1	Mus musculus serine (or cysteine) peptidase inhibitor, clade I, member 1 (Serpini1), mRNA [NM_009250]	GAAACTGGAAGTCTCAGTTTAGACCTGAAAATACCAGAACTTTCTCCTTCACGAAAGATG	Mm,41560	NM_009250	GO:0004867|GO:0010466|GO:0010976|GO:0043025|GO:0005576|GO:0031410|GO:0060205|GO:0030414|GO:0030155|GO:0005615|GO:0034774|GO:0070062	serine (or cysteine) peptidase inhibitor, clade I, member 1
A_55_P2139107	638.619	431.931	448.816	561.579	161.821	107.222	93.1745	117.607	654.62	433.103	399.479	355.861	163.574	96.7862	74.4781	143.668	3.94644	4.02836	4.81694	4.77504	4.00198	4.47484	5.3637	2.47697	0.986124	0.900223	0.898063	1.92778	1	0	Rab6a	RAB6C_HUMAN (Q9H0N0) Ras-related protein Rab-6C (Rab6-like protein WTH3), complete [TC1573254]	CAGTGCTTACGCTTACGCTTCTTTCCTAGTGTGATAAAGTGCATTGGAAATAAATTATAT	Mm,28650		GO:0005802|GO:0005515|GO:0003924|GO:0015031|GO:0006886|GO:0005829|GO:0000166|GO:0019882|GO:0006810|GO:0051117|GO:0042147|GO:0016192|GO:0070062|GO:0000042|GO:0005794|GO:0006890|GO:0019904|GO:0006891|GO:0031410|GO:0005525|GO:0018125|GO:0031489|GO:0000139|GO:0016020|GO:0034498|GO:0034067|GO:0070381|GO:0001671	RAB6A, member RAS oncogene family
A_51_P113003	450.418	441.169	554.004	310.491	58.0606	70.9377	55.0346	46.2613	433.378	524.081	514.195	377.927	60.3415	77.2131	55.7557	67.2833	7.75772	6.21911	10.0665	6.71167	7.18208	6.78746	9.22228	5.61695	1.08015	0.916264	1.09154	1.1949	0	0	Cenpq	Mus musculus centromere protein Q (Cenpq), mRNA [NM_031863]	TCTTCTGAAGGACTTGGATGTTCTTCATGATTCAGCCCCAGTGAAGAATGTGTCAGCATT	Mm,9870	NM_031863	GO:0005694|GO:0005654|GO:0005634|GO:0015629|GO:0000775|GO:0051310	centromere protein Q
A_55_P2136847	44.3999	56.3383	61.7265	52.0373	3.54853	1.72272	2.18892	2.30227	45.5459	52.5941	57.2653	37.1554	3.91052	2.6139	2.19819	2.4615	12.5122	32.7032	28.1995	22.6026	11.647	20.1209	26.0511	15.0947	1.07428	1.62533	1.08247	1.49739	2	0	Slc1a2	Mus musculus solute carrier family 1 (glial high affinity glutamate transporter), member 2 (Slc1a2), transcript variant 1, mRNA [NM_001077514]	GTAGAATGTTTCAGAGTTTCATGGGTGCCCATACTCTGAAATGCAGGTGACCATAAAGGC	Mm,267547	NM_001077514	GO:0043005|GO:0008509|GO:0030424|GO:0015501|GO:0005886|GO:0007632|GO:0005314|GO:0070779|GO:0005313|GO:0045202|GO:0010259|GO:0021537|GO:0070207|GO:0015813|GO:0043197|GO:0035264|GO:0043198|GO:0046326|GO:0031668|GO:0006810|GO:0009416|GO:0030534|GO:0030673|GO:0043200|GO:0015293|GO:0009986|GO:0042493|GO:0009611|GO:0007399|GO:0042734|GO:0016020|GO:0005887|GO:0016021	solute carrier family 1 (glial high affinity glutamate transporter), member 2
A_52_P154880	659.365	679.8	587.659	393.771	204.455	158.312	96.9357	170.621	497.365	599.429	586.753	383.959	193.411	134.897	104.391	214.424	3.22498	4.29406	6.06235	2.30787	2.57154	4.4436	5.62072	1.79066	1.25411	0.966347	1.07857	1.28884	0	0	Ing3	Mus musculus inhibitor of growth family, member 3 (Ing3), transcript variant 1, mRNA [NM_023626]	CCCAAGTGTGAGTTCACAGTTTATAGGTGGTGAAAACGAGGCCTTACTGCTGTAGTCTAT	Mm,39999	NM_023626	GO:0006355|GO:0043065|GO:0005634|GO:0035064|GO:0000812|GO:0046872|GO:0006351|GO:0032777|GO:0043967|GO:0043968|GO:0035267|GO:0004402|GO:0016569|GO:0040008	inhibitor of growth family, member 3
A_55_P2052655	197.3	180.279	239.795	217.845	69.7627	19.2402	9.33271	38.8505	203.654	331.266	236.859	107.873	60.5879	24.603	10.4064	30.6767	2.82816	9.3699	25.694	5.60726	3.3613	13.4645	22.761	3.51643	0.841386	0.695898	1.12886	1.59459	1	0	Sox21	Mus musculus SRY (sex determining region Y)-box 21 (Sox21), mRNA [NM_177753]	TATATGAGAGATGACCGCCGTTCCTTTTGTTTCATCCCATGTGCAAATCAAAGCAAGACC	Mm,70950	NM_177753	GO:0006355|GO:0003700|GO:0042633|GO:0005634|GO:0000978|GO:0003677|GO:0006351|GO:0048863|GO:0001077|GO:0045665|GO:0045944|GO:0043588|GO:0001942	SRY (sex determining region Y)-box 21
A_51_P501364	332.075	144.572	139.37	99.3539	81.2615	32.2156	18.5913	27.3094	216.602	132.828	169.379	133.63	67.5548	23.0749	15.4827	30.9614	4.08649	4.48765	7.49654	3.63809	3.20632	5.7564	10.9399	4.31602	1.27451	0.779593	0.685249	0.842927	0	0	Tbx21	Mus musculus T-box 21 (Tbx21), mRNA [NM_019507]	GAGGGGGGAGGCTATTTATTGTAGAGAGTGGTGTCTGGATGTATTTCTTCTGTTTTGCAT	Mm,94519	NM_019507	GO:0005515|GO:0006355|GO:0003700|GO:0044212|GO:0071310|GO:0005634|GO:0072676|GO:0003677|GO:0006351|GO:0030217|GO:0050776|GO:0043025|GO:0045893|GO:0048304	T-box 21
A_55_P2378486	144.129	128.627	135.648	182.19	14.6917	12.1305	6.97513	12.4805	143.151	126.498	130.587	73.8459	13.2394	10.7337	6.38517	11.2878	9.81022	10.6037	19.4473	14.598	10.8125	11.7851	20.4515	6.5421	0.907301	0.899751	0.9509	2.2314	1	0	Kcnma1	Mus musculus potassium large conductance calcium-activated channel, subfamily M, alpha member 1 (Kcnma1), transcript variant 7, mRNA [NM_001253364]	TGGGTGGGCAGTCAATGTATACATGTAAATTCAAAAGTCCTGTGAGTGGAAGTATTTTTT	Mm,343607	NM_001253364	GO:0005515|GO:0043627|GO:0007605|GO:0032403|GO:0019228|GO:0042803|GO:0060087|GO:0043525|GO:0005249|GO:0045211|GO:0050885|GO:0006810|GO:0043025|GO:0051260|GO:0048787|GO:0070062|GO:0046541|GO:0005267|GO:0031960|GO:0060073|GO:0060083|GO:0045794|GO:0060082|GO:0051592|GO:0043234|GO:0007623|GO:0005216|GO:0009897|GO:0048471|GO:0045475|GO:0005886|GO:0005783|GO:0007268|GO:0046872|GO:0030425|GO:0005739|GO:…	potassium large conductance calcium-activated channel, subfamily M, alpha member 1
A_52_P586944	50.2923	62.386	74.9864	59.7873	3.67826	1.95867	2.19363	2.45767	48.1735	81.8685	82.129	43.9954	3.84469	2.30688	2.35646	2.56188	13.6728	31.8511	34.1837	24.3269	12.5299	35.4889	34.8528	17.1731	1.09122	0.897497	0.980804	1.41657	1	0	Bmpr1b	Mus musculus bone morphogenetic protein receptor, type 1B (Bmpr1b), transcript variant 1, mRNA [NM_007560]	ATTTATGGAAGCATGTACATTGTGAACTCCCAAATGAAAAGCAGTTAAACAGTGTGTATG	Mm,39089	NM_007560	GO:0071773|GO:0031290|GO:0005515|GO:0060041|GO:0005886|GO:0051216|GO:0001654|GO:0006703|GO:0045597|GO:0046332|GO:0042698|GO:0009953|GO:0046872|GO:0030154|GO:0006954|GO:0004702|GO:0000166|GO:0002062|GO:0016301|GO:0045944|GO:0005024|GO:0007178|GO:0043010|GO:0007179|GO:0035108|GO:0005025|GO:0030501|GO:0030509|GO:0005524|GO:0045669|GO:0016310|GO:0001501|GO:0004672|GO:0071363|GO:0016020|GO:0004674|GO:…	bone morphogenetic protein receptor, type 1B
A_51_P250797	708.577	609.91	635.097	656.27	6.33694	22.0233	6.1199	10.7691	700.517	351.739	566.259	588.105	12.7274	7.79179	10.5109	28.1089	111.817	27.6938	103.776	60.9401	55.0401	45.1422	53.8736	20.9224	2.03156	0.613479	1.92629	2.91268	3	0	Glrb	Mus musculus glycine receptor, beta subunit (Glrb), transcript variant 4, mRNA [NM_010298]	TTTCATTGGTTGGTATGGAGAGCATTAAGCATAAGCCTTAAAAAGAGTTGCACACATTTC	Mm,275639	NM_010298	GO:0005515|GO:0006821|GO:0005230|GO:0030054|GO:0005886|GO:0005783|GO:0016935|GO:0045202|GO:0007268|GO:0042995|GO:0051291|GO:0005254|GO:0016933|GO:0016934|GO:0050905|GO:0001964|GO:0005737|GO:0097112|GO:0007218|GO:0045211|GO:0008144|GO:0042391|GO:0006810|GO:0007628|GO:0043200|GO:0006811|GO:0034707|GO:0007399|GO:0016020|GO:0005887|GO:0016594|GO:0007340|GO:0016021|GO:0060012|GO:0005216|GO:0007601|GO:…	glycine receptor, beta subunit
A_55_P2112302	30301.5	23237	25630.4	24673.8	6935.2	6506.45	5381.43	5014.43	30004	27121.6	24623.7	17590.8	6946.09	5114.3	6110.59	6884.05	4.36922	3.57138	4.76275	4.92056	4.31955	5.3031	4.02967	2.55529	1.0115	0.673452	1.18192	1.92564	1	0			TGATTTTTGCCTCCTGGCGGCTGAGCCCTTAGCCTAGCTGTAGAGACTTCTGTCGTCCTG
A_55_P1983769	214.762	225.113	202.432	157.083	40.3793	28.8507	17.1561	24.757	241.411	291.496	250.974	154.092	29.9342	31.5313	23.4785	36.9814	5.31861	7.80268	11.7994	6.34501	8.06471	9.24466	10.6895	4.16674	0.659492	0.84402	1.10383	1.52277	1	0	Birc5	Mus musculus baculoviral IAP repeat-containing 5 (Birc5), transcript variant 3, mRNA [NM_001012273]	TCTTGAAACTGGACAGACAGAGAGCCAAGAACAAAATTGTATGTATGATTGAGAATAAGG	Mm,8552	NM_001012273	GO:0005515|GO:0008017|GO:0004842|GO:0010466|GO:0009790|GO:0042803|GO:0042802|GO:0000910|GO:0043524|GO:0005856|GO:0043027|GO:0048037|GO:0046982|GO:0005814|GO:0005694|GO:0031536|GO:0030496|GO:0045787|GO:0051303|GO:0045931|GO:0007049|GO:0000777|GO:0000776|GO:0008270|GO:0019899|GO:0045892|GO:0000775|GO:0051301|GO:0005881|GO:0031577|GO:0004869|GO:0031503|GO:0051087|GO:0005634|GO:0046872|GO:0005829|GO:…	baculoviral IAP repeat-containing 5
A_52_P398998	104.13	70.3549	71.3843	104.603	13.7771	2.15962	4.61924	2.71891	79.164	81.6971	58.3167	43.0538	18.2765	2.54251	3.57692	2.86094	7.55823	32.5774	15.4537	38.4726	4.33146	32.1324	16.3036	15.0489	1.74496	1.01385	0.94787	2.55651	2	0	Gfra1	Mus musculus glial cell line derived neurotrophic factor family receptor alpha 1 (Gfra1), transcript variant 1, mRNA [NM_010279]	CCACAACTTAGAACAGTTTGGATTCAAGGTCACCAAGTATCTCCTGTATTTTGCTCTGTG	Mm,88367	NM_010279	GO:0030424|GO:0005886|GO:0050731|GO:0031225|GO:0005615|GO:0009653|GO:0031175|GO:0007399|GO:0043235|GO:0005178|GO:0016020|GO:0016477|GO:0030182|GO:0043025|GO:0004872|GO:0007169|GO:0009897|GO:0070062|GO:0019898	glial cell line derived neurotrophic factor family receptor alpha 1
A_55_P2093168	209	89.0592	91.285	142.322	78.7947	19.995	15.173	20.5984	187.253	81.0804	88.1781	75.4874	81.2824	12.3968	10.9603	12.2377	2.65246	4.45407	6.01627	6.90937	2.30373	6.54044	8.04522	6.16842	1.15138	0.681004	0.747807	1.12012	0	0	Rell2	RELT-like 2 [Source:MGI Symbol;Acc:MGI:1918044] [ENSMUST00000091932]	AATACAATGCCTGGAGAACAGAGCTTGACTAGGCAACAACACTGCTTCCCTTCCTTTCTT			GO:0016020|GO:0005886|GO:0010811|GO:0005518|GO:0005578|GO:0016021|GO:0005604	RELT-like 2
A_55_P2180435	170.001	136.567	162.646	146.798	10.4573	2.7288	2.15387	5.34999	173.142	172.615	154.2	88.0896	8.16107	2.07787	3.09413	2.41539	16.2566	50.0466	75.5136	27.439	21.2156	83.073	49.8365	36.4702	0.766259	0.602442	1.51523	0.752367	1	0	Gm10493		TCACTTCTACATGACAGCCATCCACCGGGAATCCACTAGGTAAATCCATTTAGCATTGTG	Mm,478418			predicted gene 10493
A_55_P2368355	1463.55	3705.06	4561.84	3995.22	630.936	415.46	132.027	613.156	1495.16	3960.82	4204.53	1061.98	521.031	250.323	194.477	444.494	2.31964	8.91798	34.5524	6.51583	2.86963	15.8228	21.6197	2.38918	0.808343	0.563615	1.59819	2.72722	2	1	2610319H10Rik	Q46T80_RALEJ (Q46T80) Twin-arginine translocation pathway signal, partial (5%) [TC1608658]	AGTATTTTGATGACTAAGGGTGCAACTCAAAGGCAGAGTGCTTATTGTGTGTGTGGCCCA	Mm,482437			RIKEN cDNA 2610319H10 gene
A_52_P436628	1980.18	1282.56	1289.54	1440.34	502.713	285.933	187.718	324.701	1819.99	1490.88	1343.47	861.466	477.955	229.22	225.559	334.784	3.93899	4.48553	6.86953	4.43591	3.80786	6.50417	5.95618	2.5732	1.03444	0.689639	1.15335	1.72389	1	0	Vegfb	Mus musculus vascular endothelial growth factor B (Vegfb), transcript variant 1, mRNA [NM_011697]	TGCTTTTATGGCCCTGCTTCACAGGGAGAAGAGTGGAGCACAGGCGAACCTCCTCAGTCT	Mm,15607	NM_011697	GO:0051897|GO:0030949|GO:0050731|GO:0060754|GO:0060048|GO:0005615|GO:0030154|GO:0042803|GO:0007507|GO:0005622|GO:0060976|GO:0043524|GO:0006493|GO:0051781|GO:0070374|GO:0008201|GO:0001666|GO:0048010|GO:0043066|GO:0046982|GO:0007275|GO:0005576|GO:0001525|GO:0042056|GO:0045766|GO:0050930|GO:0016020|GO:0001938|GO:0010629|GO:0035470|GO:0043184|GO:0008083|GO:0043183	vascular endothelial growth factor B
A_55_P2008895	908.038	785.919	627.241	433.277	128.599	107.831	64.6326	58.8431	1443.15	524.733	606.207	922.925	162.353	75.7341	82.8655	125.179	7.061	7.28842	9.70473	7.36326	8.88897	6.92863	7.31556	7.37285	0.794355	1.05193	1.32659	0.9987	0	0	Tmsb15b1	Mus musculus thymosin beta 15b1 (Tmsb15b1), mRNA [NM_001081983]	AGTCCTGATCCAGAGGTAACTGTGGACATAACTGCTGGCCTGAAGGGAGCCTTGGAACCG	Mm,381904	NM_001081983		thymosin beta 15b1
A_51_P308029	4358.31	2493.14	3086.82	2912.78	242.783	145.132	148.114	129.001	4570.77	2693.86	3077.92	2695.89	171.4	148.631	146.773	159.921	17.9515	17.1784	20.8409	22.5795	26.6672	18.1245	20.9707	16.8577	0.673167	0.947804	0.993811	1.33942	0	0	2010107G23Rik	Mus musculus RIKEN cDNA 2010107G23 gene (2010107G23Rik), mRNA [NM_027251]	TGGTTTCCTGGAATGTTTTTAGGGGGCATAGGGCTTCGGCTAAAAAGCACAAGCAAGAAT	Mm,294126	NM_027251	GO:0005515|GO:0008150|GO:0016020|GO:0016021|GO:0005575	RIKEN cDNA 2010107G23 gene
A_55_P2425661	1060.54	773.583	909.18	929.177	571.378	234.922	256.995	220.11	1341.36	624.061	843.161	497.141	418.108	184.154	282.549	258.231	1.85611	3.29294	3.53773	4.22142	3.20817	3.3888	2.98413	1.92518	0.578558	0.971714	1.18552	2.19274	1	1	Ncbp3	Mus musculus nuclear cap binding subunit 3 (Ncbp3), mRNA [NM_025818]	GGGGAAATAGGCTTACAACCAAAAATATAAGAGTTCGGTTCCTAGCACCCATAGCTGTCT	Mm,41903	NM_025818	GO:0006397|GO:0000339|GO:0051607|GO:0005737|GO:0016607|GO:0003723|GO:0006810|GO:0006370|GO:0005634|GO:0051028|GO:0000340|GO:0003729	nuclear cap binding subunit 3
A_51_P161342	1131.49	834.028	951.069	771.554	365.043	191.178	192.006	190.452	862.324	920.239	895.124	414.374	189.388	159.006	192.342	182.347	3.0996	4.36258	4.95334	4.05117	4.55321	5.78747	4.65382	2.27245	0.680752	0.753798	1.06436	1.78273	1	0	Abcb6	Mus musculus ATP-binding cassette, sub-family B (MDR/TAP), member 6 (Abcb6), mRNA [NM_023732]	GTCCCTGAAGAATCTAAACCTCAGGACACGGCATAGTAATAAAAGGGACCTCTTTCCTTC	Mm,28663	NM_023732	GO:0015886|GO:0015439|GO:0005886|GO:0015562|GO:0005783|GO:0042626|GO:0005741|GO:0005740|GO:0005829|GO:0005739|GO:0000166|GO:0006810|GO:0016887|GO:0070062|GO:0005794|GO:0005524|GO:0055085|GO:0016020|GO:0006779|GO:0007420|GO:0005654|GO:0043588|GO:0016021|GO:0031307|GO:0005768|GO:0020037	ATP-binding cassette, sub-family B (MDR/TAP), member 6
A_55_P1993840	933.472	1035.77	1055.42	1213.07	84.5439	48.7183	44.562	51.021	1033.5	999.924	876.91	368.18	92.7896	53.7561	49.9797	66.9415	11.0413	21.2604	23.6842	23.7758	11.1381	18.6011	17.5453	5.50004	0.991311	1.14296	1.34989	4.32284	1	0	Tmem132c	Mus musculus transmembrane protein 132C (Tmem132c), mRNA [NM_175432]	CCTAGTGGCCTTGGTTGGACCTTTGACACATATATTTGTAGCATTTACAATAGATTAAAA	Mm,444235	NM_175432	GO:0008150|GO:0003674|GO:0016020|GO:0016021	transmembrane protein 132C
A_52_P574697	9922.42	8399.25	9090.96	7591.65	3341.83	1558.47	1276.97	2266.67	11577.7	7655.52	8818.01	7858.73	2912.04	1657.77	1446.02	2460.91	2.96915	5.38942	7.11918	3.34926	3.97578	4.61797	6.09812	3.19343	0.746809	1.16705	1.16744	1.0488	0	0	Khdrbs1	Mus musculus KH domain containing, RNA binding, signal transduction associated 1 (Khdrbs1), transcript variant 1, mRNA [NM_011317]	TCCCATTTTGTTTTCGGAAGATTAAATGCTACATGTGTAAGTCTGCCTAAATAGGTAGCT	Mm,8256	NM_011317	GO:0005515|GO:0017124|GO:0048024|GO:0003723|GO:0005634|GO:0032403|GO:0051259|GO:0042802|GO:0008266|GO:0005737|GO:0008143|GO:0070618|GO:0045948|GO:0006397|GO:0006355|GO:0019904|GO:0003676|GO:0006351|GO:0007049|GO:0016020|GO:0005070|GO:0005654|GO:0046833|GO:0045892|GO:0046831|GO:0007166	KH domain containing, RNA binding, signal transduction associated 1
A_52_P27122	253.595	435.154	646.77	577.918	99.5696	110.628	37.8137	169.564	328.218	562.799	486.543	287.257	98.6726	83.2097	32.9862	134.853	2.54692	3.93348	17.1041	3.40826	3.32633	6.76362	14.7499	2.13015	0.765683	0.581564	1.15961	1.60001	1	1	Ago4	Mus musculus argonaute RISC catalytic subunit 4 (Ago4), mRNA [NM_153177]	AAAGCGGAAGTTAAGGTCATCATACTAATACTGCATCAACTCCAGGAATTAAAGGAAAGA	Mm,86705	NM_153177	GO:0003725|GO:0003727|GO:0003723|GO:0005634|GO:0031047|GO:0005829|GO:0010586|GO:0016442|GO:0035068|GO:0005737|GO:0000932|GO:0031054|GO:0022604|GO:0035280|GO:0070578|GO:0007130|GO:0043066|GO:0006402|GO:0003676|GO:0006417|GO:0035278|GO:0016604|GO:0035198|GO:0016020|GO:0035196|GO:0010501|GO:0030529|GO:0005654|GO:0008584|GO:0007140	argonaute RISC catalytic subunit 4
A_51_P389531	12212.1	9705.3	11478.1	9993.24	1438.71	1337.66	1053.09	1096.7	14030.7	12153.9	11827.2	8923.66	1225.19	1167.77	1034.17	1246.24	8.48819	7.25543	10.8995	9.11209	11.4519	10.4078	11.4365	7.16046	0.741202	0.697113	0.953043	1.27256	0	0	Prmt1	Mus musculus protein arginine N-methyltransferase 1 (Prmt1), transcript variant 1, mRNA [NM_019830]	ACGTGTATGGCTTTGATATGTCCTGCATTAAAGACGTGGCCATCAAGGAGCCCCTGGTGG	Mm,27545	NM_019830	GO:0005515|GO:0019919|GO:0008327|GO:0003723|GO:0008168|GO:0005634|GO:0008469|GO:0032259|GO:0031175|GO:0042802|GO:0042054|GO:0005829|GO:0045653|GO:0005737|GO:1900745|GO:0030519|GO:0006479|GO:0046985|GO:0048273|GO:0006355|GO:0016571|GO:0035241|GO:0016274|GO:0016275|GO:0018216|GO:0035247|GO:0008170|GO:0001701|GO:0034709|GO:0035242|GO:0043234|GO:0044020|GO:0043985|GO:0016020|GO:0045648|GO:0005654|GO:…	protein arginine N-methyltransferase 1
A_55_P2371105	122.62	177.138	294.21	276.832	17.2236	2.10283	2.35152	3.83725	137.164	275.895	260.518	92.7865	11.7759	2.46601	2.50778	2.67628	7.11929	84.2378	125.115	72.1434	11.6479	111.879	103.884	34.67	0.611209	0.752937	1.20437	2.08086	1	0	Sox2ot		AATACAATTATTATTTCCTTTTGTTTCCCCATGGAGTCCAGGCATGATGGCATGGTGGAA	Mm,444063		GO:0008150|GO:0003674|GO:0005575	SOX2 overlapping transcript (non-protein coding)
A_65_P15412	254.423	231.11	238.562	332.079	20.1862	16.1788	6.43446	15.3088	231.403	256.498	224.95	142.861	22.6641	5.44184	8.31209	20.6367	12.6038	14.2847	37.0757	21.6921	10.2101	47.1344	27.063	6.92265	1.23445	0.303063	1.36998	3.13349	1	1	Usp13	Mus musculus ubiquitin specific peptidase 13 (isopeptidase T-3) (Usp13), mRNA [NM_001013024]	CCGAGTTTGAAGAGGACAGTGACTTTGTGATCGAGATGGAGAACAATGCAAATGCCAACA	Mm,316153	NM_001013024	GO:0043130|GO:0006511|GO:0006355|GO:0016579|GO:0004843|GO:0008283|GO:0051087|GO:0050821|GO:0006914|GO:0044313|GO:0046872|GO:0004197|GO:0070536|GO:0016787|GO:0044389|GO:0035523|GO:0070628|GO:0006508|GO:0010506|GO:0008233|GO:0008270|GO:0008234|GO:0031625	ubiquitin specific peptidase 13 (isopeptidase T-3)
A_51_P127738	1413.94	1092.8	1075.82	1292.36	3.39007	14.862	7.65398	9.02859	1299.44	946.232	1074.06	615.869	4.56956	11.2731	9.27924	8.02177	417.082	73.5298	140.557	143.141	284.369	83.9368	115.748	76.7746	1.46669	0.876013	1.21433	1.86444	2	0	Scn2a	Mus musculus sodium channel, voltage-gated, type II, alpha (Scn2a), transcript variant 2, mRNA [NM_001346679]	ACACACGGAAAGGGTATACTTCTCATTTCAGGATGTTTTTAGATTTTTTGAGGTGCTTAA	Mm,220329	NM_001346679	GO:0043005|GO:0030424|GO:0086010|GO:0005248|GO:0031226|GO:0034706|GO:0033270|GO:0030315|GO:0051402|GO:0031402|GO:0019228|GO:0007399|GO:0043522|GO:0043194|GO:0033268|GO:0014704|GO:0016020|GO:0035725|GO:0001518|GO:0006814|GO:0008627	sodium channel, voltage-gated, type II, alpha
A_55_P2160682	3925.14	1603.36	1572.12	1568.59	1044.57	384.729	289.095	439.997	4199.16	1657.76	1478.2	1238.07	885.091	399.451	309.019	505.075	3.75767	4.16751	5.43805	3.565	4.74433	4.15011	4.78352	2.45127	0.792033	1.00419	1.13683	1.45435	1	0	Set	Mus musculus SET nuclear oncogene (Set), transcript variant 2, mRNA [NM_001204875]	GGTTTTCACTGGAAGGAAAAAGATGCTCATTTTAAATGTTGAAGTGTACAAGTTGCTTTG	Mm,335942	NM_001204875	GO:0005811|GO:0043234|GO:0048471|GO:0043524|GO:0005737|GO:0005783|GO:0006334|GO:0005654|GO:0005634|GO:0045892|GO:0003677	SET nuclear oncogene
A_51_P438657	59.1383	77.5984	86.1247	66.5727	3.52865	4.06065	5.90589	8.38664	58.1571	69.8354	79.2897	52.7247	3.95463	5.84034	3.12109	4.26867	16.7594	19.1099	14.5828	7.93795	14.7061	11.9574	25.4045	12.3516	1.13963	1.59816	0.574026	0.642668	1	1	Ipcef1	Mus musculus interaction protein for cytohesin exchange factors 1 (Ipcef1), transcript variant 1, mRNA [NM_001170800]	TAGTTTTCAGTCTTTTGAGGAGAGGTACTCTGCCGATGTAAGCCATATTTAACTTTACGG	Mm,331674	NM_001170800	GO:0005737|GO:0016020|GO:0005886|GO:0019904|GO:0005829	interaction protein for cytohesin exchange factors 1
A_55_P2039279	2296.53	1455.83	1358.12	1331.29	528.939	92.0553	74.4645	111.511	2068.3	1179.61	1236.59	1076.6	404.522	87.2223	68.5559	101.408	4.34177	15.8147	18.2385	11.9387	5.11294	13.5242	18.0376	10.6165	0.849173	1.16936	1.01114	1.12454	0	0	Kcnh3	Mus musculus potassium voltage-gated channel, subfamily H (eag-related), member 3 (Kcnh3), mRNA [NM_010601]	CATTCCTTGCATGTGCCCGTCTCCACTGTCCTCATGTTTTTTATATTAAAAAACATTAAA	Mm,374793	NM_010601	GO:0005244|GO:0005267|GO:0055085|GO:0000155|GO:0000160|GO:0016020|GO:0005887|GO:0005249|GO:0042391|GO:0006810|GO:0034765|GO:0016021|GO:0005216|GO:0006813|GO:0071805|GO:0006811	potassium voltage-gated channel, subfamily H (eag-related), member 3
A_52_P675039	132.586	109.817	135.691	143.545	7.87335	7.08774	3.59499	2.83072	119.903	138.824	116.747	61.4793	3.90209	6.97525	6.27978	12.8752	16.8398	15.494	37.7446	50.7096	30.7278	19.9023	18.591	4.77502	0.548031	0.778499	2.03026	10.6198	2	1	Fhad1	Mus musculus forkhead-associated (FHA) phosphopeptide binding domain 1 (Fhad1), mRNA [NM_177868]	AATAGCGTGCGACCATCTGATAGATGACTTACTAATGGCTCAGAAGGAAATCCTATCCCA	Mm,252019	NM_177868	GO:0008150|GO:0003674|GO:0005575	forkhead-associated (FHA) phosphopeptide binding domain 1
A_55_P2128263	4440.06	5756.66	5195.64	5275.98	1982.93	1248.67	564.33	1644.34	4072.13	4946.79	4931.45	2681.12	1469.37	867.659	617.601	1365.06	2.23914	4.61022	9.20674	3.20856	2.77135	5.7013	7.98486	1.96411	0.807961	0.808625	1.15302	1.6336	1	0	Phf21a	Mus musculus PHD finger protein 21A (Phf21a), transcript variant 4, mRNA [NM_001346704]	AGACAAGTCCAAAGAGTGTGTGGGCTTTCCTGTTCCTAAACTTTTCACTACCATAAAACC	Mm,330408	NM_001346704	GO:0003712|GO:0006355|GO:0000977|GO:0005634|GO:0000122|GO:0003677|GO:0006351|GO:0046872|GO:0042393|GO:0000118|GO:0001967|GO:0003682|GO:0016569	PHD finger protein 21A
A_55_P1954693	7518.19	4992.82	4950.17	4886.53	26.833	5.87429	2.68302	3.95289	7819.23	4048.66	4592.96	6181.35	30.4015	3.25947	6.81431	5.07464	280.185	849.945	1845	1236.19	257.199	1242.12	674.016	1218.09	1.08937	0.684269	2.73732	1.01486	1	0	Tac1	Mus musculus tachykinin 1 (Tac1), transcript variant 1, mRNA [NM_009311]	GTTTCAATGTAATTCTCTGGTCTTCAGTCATTGTATGATGTGTTGTGATAGCTACCATTT	Mm,1440	NM_009311	GO:0030424|GO:0005886|GO:0007267|GO:0007268|GO:2000854|GO:0045778|GO:0007204|GO:0005615|GO:0006954|GO:0002675|GO:0007218|GO:0031835|GO:0043025|GO:0045760|GO:0009725|GO:0008306|GO:0010459|GO:0007616|GO:0050671|GO:0005102|GO:0007217|GO:0005576|GO:0019233|GO:0032230|GO:0032224|GO:0046878|GO:0051496|GO:0035815|GO:0008217|GO:0048265|GO:0010634	tachykinin 1
A_51_P483617	906.041	831.25	874.912	621.069	271.144	189.881	178.893	194.25	871.703	734.974	758.594	514.47	233.841	208.95	147.487	238.296	3.34155	4.37774	4.89071	3.19727	3.72776	3.51747	5.14344	2.15895	0.896398	1.24457	0.950864	1.48093	1	0	0610040J01Rik	Mus musculus RIKEN cDNA 0610040J01 gene (0610040J01Rik), mRNA [NM_029554]	AGGTTCGAGTTCGTGAGTGTTTTGTAACAGCCTAGCCATTTATGAAGGGCTCTGTGTCAT	Mm,38143	NM_029554	GO:0008150|GO:0003674|GO:0030054|GO:0005654	RIKEN cDNA 0610040J01 gene
A_55_P2038597	14921.1	9788.9	6384.34	8917.79	5204.51	2440.18	1167.43	2871.68	15672.1	10918.1	7084.91	5441.7	4552.5	2018.59	1275.04	3352.87	2.86696	4.01155	5.4687	3.10542	3.44253	5.40876	5.5566	1.623	0.832807	0.741677	0.984182	1.91339	1	0			TGAGACATGGAGACGTCATGCAGCATCAGCTTATTAAAATACATCCGAAGCCTTAAAAAA
A_51_P270899	2294.2	2614.82	3025.23	2846.55	612.053	412.604	252.769	457.103	2702.67	3000.95	3385.69	1819.23	408.29	316.898	313.83	472.692	3.74836	6.33737	11.9684	6.22737	6.61949	9.46976	10.7883	3.84867	0.566262	0.669222	1.10939	1.61806	1	1	Zfp61	Mus musculus zinc finger protein 61 (Zfp61), mRNA [NM_009561]	GGTTGGCGGTCAAATCTTATAATTCATCACAGAATCCACAGCAGTGGTAAACCTTACAAG	Mm,12832	NM_009561	GO:0008150|GO:0003674|GO:0005575	zinc finger protein 61
A_51_P108190	4582.9	3418.92	3747.93	3328.5	1535.33	1049.98	784.884	1194.48	4818.27	3997.11	3706.19	2717.12	1292.4	1097.67	912.734	1235.71	2.98496	3.25617	4.77514	2.78658	3.72816	3.64144	4.06054	2.19883	0.800652	0.894198	1.17598	1.2673	0	0	Rpl23	Mus musculus ribosomal protein L23 (Rpl23), mRNA [NM_022891]	ACAAAACACGCATTCTTTTCAGGTCTTTGCTGGGACCAGGTACACATAACACAGATAAAT	Mm,140380	NM_022891	GO:0005515|GO:0071157|GO:0008284|GO:0003723|GO:0006412|GO:0071158|GO:0005737|GO:0045944|GO:0070180|GO:0031625|GO:0070062|GO:0003735|GO:0005730|GO:0050821|GO:0001223|GO:0000122|GO:2000059|GO:0010628|GO:0031012|GO:0043234|GO:0016020|GO:0022626|GO:0030529|GO:0032986|GO:0072717|GO:0005840|GO:0005654|GO:0022625|GO:0005925	ribosomal protein L23
A_55_P1986421	192.168	111.653	98.9865	145.55	86.8673	29.6473	9.43007	22.6246	217.977	143.089	113.591	74.4757	102.709	20.1935	10.5513	19.8266	2.2122	3.76604	10.4969	6.43328	2.12228	7.0859	10.7657	3.75636	1.04237	0.531484	0.975035	1.71264	1	1	Tcp11	Mus musculus t-complex protein 11 (Tcp11), transcript variant 1, mRNA [NM_013687]	AAGACAAACATGTCAACAACTGGCCCAAACCCGCTCCATAATAAACTTGTGAACTGCACG	Mm,29758	NM_013687	GO:0005515|GO:0060046|GO:0001669|GO:0097225|GO:0007275|GO:0036126|GO:0007283|GO:0010737|GO:0031410|GO:0042995|GO:0030154|GO:0016020|GO:0043949|GO:0016021	t-complex protein 11
A_55_P1999309	2809.29	2262.16	2962.38	2090.9	1611.82	677.928	536.436	778.504	2997.4	2788.32	2694.06	1559.66	1192.73	594.347	590.083	1010.38	1.74293	3.33688	5.52234	2.68579	2.51307	4.69141	4.56555	1.54364	0.693546	0.711274	1.20957	1.73991	1	0	Zfp668	Mus musculus zinc finger protein 668 (Zfp668), mRNA [NM_146259]	GGGCAACTCGCTCAACTCTTGTCCACTATTAGCTGTGGGCAGTGGAGGCAGATAGCACTT	Mm,207872	NM_146259	GO:0006355|GO:0003700|GO:0005634|GO:0003676|GO:0003677|GO:0046872|GO:0006351	zinc finger protein 668
A_52_P1130990	11682.5	10782.3	9701.67	10575.4	3.53069	1.70669	2.14596	2.24727	10959.9	11855.4	10476.6	6245.87	3.93064	2.0701	2.14435	2.40832	3308.85	6317.68	4520.9	4705.9	2788.33	5727	4885.67	2593.45	1.18668	1.10314	0.925339	1.81453	1	0	Trim67	Mus musculus tripartite motif-containing 67 (Trim67), mRNA [NM_198632]	TTCCTGTATTACTTTTTGGAAAACTTGAGTTTTACCACATTCTTAAACAGATTTGAAATA	Mm,422769	NM_198632	GO:0005622|GO:0005515|GO:0046580|GO:2000060|GO:0005737|GO:0010976|GO:0008270|GO:0005856|GO:0046872	tripartite motif-containing 67
A_51_P271417	83.8514	78.4236	56.4634	102.105	3.53677	1.69347	2.14159	2.24335	76.7622	76.9264	57.6736	30.5628	3.90553	2.07307	2.13991	2.40865	23.7085	46.3094	26.3652	45.5144	19.6548	37.1075	26.9515	12.6888	1.20625	1.24798	0.978246	3.58698	1	0	Fibcd1	Mus musculus fibrinogen C domain containing 1 (Fibcd1), mRNA [NM_178887]	ATCGAAAATCTTTCCAAGCCTAGGTTGGCTTTGTGGATTCTACCAAAGGCCTCATAGCTG	Mm,32080	NM_178887	GO:0008061|GO:0016020|GO:0016021|GO:0046872	fibrinogen C domain containing 1
A_55_P2090359	240.821	132.428	199.312	209.617	3.53978	3.69342	4.45734	2.25096	209.813	194.431	150.921	106.903	3.89786	2.08461	2.14738	4.19151	68.0329	35.8551	44.7155	93.1233	53.8278	93.2697	70.2812	25.5046	1.2639	0.384423	0.636237	3.65124	1	1	Plcd4	Mus musculus phospholipase C, delta 4 (Plcd4), transcript variant 2, mRNA [NM_148937]	AAAGGTTGAGGAAGAATGCCTGACTCAAAACTGTGACTCTAGAGAACAATGCACAGCCCT	Mm,290731	NM_148937	GO:0006629|GO:0031965|GO:0008081|GO:0005886|GO:0005783|GO:0046488|GO:0005509|GO:0005634|GO:0046872|GO:0005829|GO:0035556|GO:0016042|GO:0005622|GO:0004629|GO:0007165|GO:0005737|GO:0016787|GO:0016020|GO:0004435|GO:0004871|GO:0007340	phospholipase C, delta 4
A_51_P168613	207.486	293.092	343.62	181.563	132.958	49.1029	42.1803	50.2098	230.824	321.571	324.94	159.664	127.68	32.9288	30.6567	56.2867	1.56054	5.96893	8.14646	3.61609	1.80783	9.76565	10.5993	2.83663	0.863212	0.611217	0.768583	1.27478	0	0	Nuak1	Mus musculus NUAK family, SNF1-like kinase, 1 (Nuak1), mRNA [NM_001004363]	CCAGCTGATTGTGTCTGTTTAGTATTCCCCACCATGCAGTTGACTCCATTAGGAAAACCA	Mm,25874	NM_001004363	GO:0035507|GO:0005634|GO:0030155|GO:0005524|GO:0006974|GO:0035556|GO:0016310|GO:0002039|GO:0005737|GO:0004672|GO:0000166|GO:0004674|GO:0016301|GO:0015630|GO:0001650|GO:0006468|GO:2000772|GO:0007155|GO:0016740	NUAK family, SNF1-like kinase, 1
A_55_P2049602	101.767	61.6871	69.0716	72.5983	41.0496	11.505	6.63851	15.5252	100.716	83.9704	74.4228	40.1477	28.8746	7.86402	4.70711	13.6736	2.47913	5.36176	10.4047	4.67615	3.48806	10.6778	15.8107	2.93614	0.710748	0.502141	0.658077	1.59262	1	1	Kat2a	Mus musculus K(lysine) acetyltransferase 2A (Kat2a), transcript variant 1, mRNA [NM_020004]	TCTTCTACTTCAAGCTCAAAGAGGGAGGGCTCATCGACAAGTAGCCCCCAGCTGGGATCC	Mm,218837	NM_020004	GO:0005515|GO:0072686|GO:0000790|GO:2000679|GO:0016746|GO:0042826|GO:0008283|GO:0001756|GO:0035948|GO:0005634|GO:0035066|GO:0021537|GO:0005615|GO:0071929|GO:0031647|GO:0035264|GO:0043997|GO:0000123|GO:0044154|GO:0055007|GO:0004402|GO:0016578|GO:0006355|GO:0048312|GO:0008080|GO:0016573|GO:0030914|GO:0010484|GO:0019903|GO:0003713|GO:0001843|GO:0001701|GO:0006351|GO:0033276|GO:0007399|GO:0022037|GO:…	K(lysine) acetyltransferase 2A
A_52_P307749	103.606	70.5861	78.971	75.8268	18.6332	11.1861	4.52423	11.6438	92.718	76.4686	87.1363	56.902	17.4107	8.66939	3.45201	12.3517	5.5603	6.31014	17.4551	6.51223	5.32533	8.82053	25.2422	4.60683	1.04412	0.715392	0.691506	1.4136	1	0	Slc35a5	Mus musculus solute carrier family 35, member A5 (Slc35a5), mRNA [NM_028756]	AAGGACAATGTGAAGGTAAGAGGTCCAGAACCATTTCCCAGGTACTAATGGAGTGGGAAT	Mm,264984	NM_028756	GO:0008150|GO:0003674|GO:0016020|GO:0000139|GO:0006810|GO:0008643|GO:0005351|GO:0016021	solute carrier family 35, member A5
A_55_P2162910	186573	132083	133136	140070	2648.86	1481.96	1024.82	2461.74	201396	144441	130305	101015	2519.99	1305.88	918.859	2740.43	70.4355	89.1275	129.912	56.8989	79.9195	110.608	141.811	36.861	0.88133	0.805795	0.91609	1.54361	1	0	Rtn1	Mus musculus reticulon 1 (Rtn1), transcript variant 1, mRNA [NM_153457]	CCCCGTGTCAAGCACTAAAGTATAGAGTGTGTTAGATGTGGTTTTTGATTTCGTGTTGCT	Mm,221275	NM_153457	GO:0008150|GO:0016020|GO:0005783|GO:0005789|GO:0016021|GO:0005790	reticulon 1
A_55_P2034731	234.246	105.993	127.093	110.674	60.2368	31.3078	12.4802	29.8601	223.232	154.021	146.024	68.4605	70.9455	21.8064	21.1944	38.8999	3.88875	3.38551	10.1835	3.70642	3.14652	7.06313	6.88977	1.75992	1.23589	0.479322	1.47807	2.10602	2	1	Rasal2	Mus musculus RAS protein activator like 2 (Rasal2), mRNA [NM_177644]	ACCAACCCCACCAAGCTTTCCATCACGGAGAATGGTGAATTCAAAAATAGCAGCTGCTGA	Mm,235028	NM_177644	GO:0046580|GO:0005737|GO:0031235|GO:0005096	RAS protein activator like 2
A_51_P112223	476.325	471.7	412.396	417.198	72.7345	69.4629	42.0977	72.5956	457.721	418.484	395.345	262.253	83.815	47.4299	35.9882	87.1998	6.54881	6.79068	9.79618	5.74687	5.46109	8.82321	10.9854	3.0075	1.19918	0.769638	0.891746	1.91085	1	0	Gsta4	Mus musculus glutathione S-transferase, alpha 4 (Gsta4), mRNA [NM_010357]	GCTGGAGTGGAGTTTGAGGAAGAATTTCTTGAGACAAGGGAACAGTATGAGAAGATGCAA	Mm,2662	NM_010357	GO:0005739|GO:0043295|GO:0005737|GO:0008144|GO:0008152|GO:0004364|GO:0016740	glutathione S-transferase, alpha 4
A_55_P1979674	2306.3	1704.61	2385.19	2815.07	650.332	131.526	140.308	537.094	3088.17	2126	2110.67	1600	448.005	248.555	72.908	331.259	3.54635	12.9603	16.9997	5.24129	6.89316	8.55343	28.9498	4.83007	0.514474	1.51522	0.587212	1.08514	1	2	Ikzf4	Mus musculus IKAROS family zinc finger 4 (Ikzf4), mRNA [NM_011772]	CCATCCCACTCTCTGCTTCTTTGAGATTCAAACCAAAGGATGTTTTTTCTATATTTAAAG	Mm,358648	NM_011772	GO:0005515|GO:0006355|GO:0003700|GO:0046982|GO:0044212|GO:0019904|GO:0043425|GO:0005634|GO:0003676|GO:0051291|GO:0003677|GO:0046872|GO:0006351|GO:0042803|GO:0043565|GO:0016604|GO:0043234|GO:0045944|GO:0051260|GO:0005654|GO:0008270|GO:0045892	IKAROS family zinc finger 4
A_51_P114456	444.375	471.351	533.58	518.223	105.649	58.8345	30.3818	91.8501	415.509	537.661	472.356	308.849	85.9459	50.4709	35.8935	102.47	4.20613	8.01148	17.5625	5.64205	4.83454	10.6529	13.1599	3.01404	0.870016	0.752048	1.33454	1.87192	1	0	Tceanc2	Mus musculus transcription elongation factor A (SII) N-terminal and central domain containing 2 (Tceanc2), mRNA [NM_025617]	GTTTTCCTATCTTGTCAGAATCATTCATTTGGTGCTGAATTCTTATGTGCTAGGTACAGA	Mm,246956	NM_025617	GO:0003674|GO:0005634|GO:0005575|GO:0006351	transcription elongation factor A (SII) N-terminal and central domain containing 2
A_52_P476690	96.5206	51.2186	52.4303	46.2195	19.2473	6.95195	3.95488	10.2737	92.141	78.1732	57.3675	34.3367	25.5135	9.1398	4.24096	13.4589	5.01476	7.36751	13.2571	4.4988	3.61146	8.55306	13.527	2.55123	1.38857	0.86139	0.980048	1.76339	1	0	Pogk	Mus musculus pogo transposable element with KRAB domain (Pogk), transcript variant 1, mRNA [NM_175170]	TTGTCTAGGGAATATTGAGAGTTTAAAATCTTGGTCTCATAGAAATTCAGTTATGGGGTG	Mm,192094	NM_175170	GO:0005622|GO:0008150|GO:0006355|GO:0007275|GO:0005634|GO:0005575|GO:0003676|GO:0003677	pogo transposable element with KRAB domain
A_55_P2103880	2012.88	1922.95	2130.5	2089.71	1143.76	450.979	370.858	749.111	1960.77	2225.35	2174.35	1156.63	1080.09	417.295	337.822	685.986	1.75988	4.26395	5.74477	2.78959	1.81539	5.33281	6.43639	1.68609	0.969426	0.799569	0.892547	1.65447	1	0	Gtf2ird1	Mus musculus general transcription factor II I repeat domain-containing 1 (Gtf2ird1), transcript variant 1, mRNA [NM_020331]	GAGGGTCTCTGAAGGCAACTCAGTCTCCTCTTCTTCCTCCTCTTCATCTTCGTCCTCTAA	Mm,332735	NM_020331	GO:0006355|GO:0003700|GO:0006366|GO:0000981|GO:0005634|GO:0007275|GO:0009790|GO:0003677|GO:0006351|GO:0005829|GO:0005737|GO:0014886|GO:0005654	general transcription factor II I repeat domain-containing 1
A_66_P139159	100.754	82.4541	92.8464	76.353	25.2498	13.8275	12.0424	12.442	96.9938	80.9243	72.5296	78.2261	21.4718	13.8225	10.1241	23.5403	3.99026	5.96305	7.70998	6.13669	4.51726	5.85452	7.16406	3.32307	0.883337	1.01854	1.0762	1.84669	1	0	Hras	Harvey rat sarcoma virus oncogene [Source:MGI Symbol;Acc:MGI:96224] [ENSMUST00000026572]	ACCTTGGGTCCTCTATAGAGAGGTGATTCCATGAGGCTGTTATCAGACTGGTAGCTGCCC	Mm,334313		GO:0005515|GO:0046330|GO:2000251|GO:0046579|GO:0043231|GO:0043524|GO:1900029|GO:0000166|GO:0048169|GO:0070374|GO:0034260|GO:0032729|GO:0050679|GO:0030335|GO:0005794|GO:0007569|GO:0045740|GO:0042832|GO:0006897|GO:0043547|GO:0090398|GO:0050852|GO:2000630|GO:0008284|GO:0007093|GO:0008285|GO:0005886|GO:0008283|GO:0007264|GO:0090303|GO:0003924|GO:0007265|GO:0042088|GO:0071480|GO:0051291|GO:0043406|GO:…	Harvey rat sarcoma virus oncogene
A_55_P2005655	1829.28	2422.02	2356.44	2733.2	224.412	83.4012	36.6716	78.9736	1948.41	2737.71	2639.4	1323.56	110.294	79.4035	41.0472	105.503	8.15144	29.0406	64.2579	34.609	17.6657	34.4785	64.3017	12.5453	0.461427	0.842282	0.999318	2.75873	1	1	Ntsr1	Mus musculus neurotensin receptor 1 (Ntsr1), mRNA [NM_018766]	CAATAAAAGAACACCCTCCTCATATGTCTCAATAAAGAATAAAGGAAGCTGTGTATATCG	Mm,301712	NM_018766	GO:0001659|GO:0070779|GO:0045202|GO:2001259|GO:0042803|GO:0007218|GO:0043025|GO:0007612|GO:0003085|GO:0005794|GO:0009986|GO:0046982|GO:0004930|GO:0007186|GO:0005887|GO:0009898|GO:0045121|GO:0016492|GO:0051930|GO:0030424|GO:0008344|GO:0005886|GO:0005783|GO:0033993|GO:0060732|GO:0014054|GO:0008188|GO:0030425|GO:0014049|GO:0005739|GO:0005737|GO:0043576|GO:0032280|GO:0043197|GO:0043198|GO:0043195|GO:…	neurotensin receptor 1
A_51_P172752	3658.26	3411.45	4561.18	3447.22	984.612	683.603	459.643	742.428	4239.74	4323.63	4716.63	2688.43	1018.27	705.774	506.949	999.77	3.71543	4.9904	9.92331	4.64317	4.16368	6.12609	9.30396	2.68904	0.892345	0.814616	1.06657	1.7267	1	0	Gpatch4	Mus musculus G patch domain containing 4 (Gpatch4), transcript variant 1, mRNA [NM_025663]	ACCAGCTAAAGGATGGTGGGAAGAGGAATCAGGATGGAGGAATATTTGGAGTGTCTCTTT	Mm,46029	NM_025663	GO:0002244|GO:0003723|GO:0005575|GO:0003676	G patch domain containing 4
A_51_P136521	347.246	135.061	94.1225	140.791	149.173	18.5146	17.475	19.5799	406.663	158.903	79.6346	116.707	146.252	12.5489	8.91409	20.655	2.3278	7.29484	5.38613	7.19062	2.78057	12.6627	8.93356	5.65027	0.837168	0.576087	0.60291	1.27261	0	1	Lypd2	Mus musculus Ly6/Plaur domain containing 2 (Lypd2), mRNA [NM_026671]	ACTCCCTTGTCCCTGACATCCCAGTTCCCTAATGCCTAGAAGAAATACAATGGCCATCTG	Mm,306880	NM_026671	GO:0003674|GO:0016020|GO:0005886|GO:0005576|GO:0031225|GO:0001775	Ly6/Plaur domain containing 2
A_55_P2192503	1372.03	1218.58	1559.11	1592.57	28.4208	11.2768	5.61102	27.5471	1336.5	1553.92	1484.83	909.884	24.7894	9.94399	4.27114	28.1767	48.2754	108.061	277.865	57.8127	53.914	156.267	347.643	32.2921	0.895416	0.691514	0.799282	1.7903	1	0	B930095G15Rik	PREDICTED: Mus musculus RIKEN cDNA B930095G15 gene (B930095G15Rik), misc_RNA [XR_105643]	GATCTTGACACGAAACTGCCAGAATTTTCTCTTTTCTAACTTCTATTTGTAGTGGTAACA	Mm,435974	XR_105643		RIKEN cDNA B930095G15 gene
A_55_P1993777	10138.8	8173.02	8397.41	8986.23	219.023	179.304	82.6731	227.79	8097.75	8396.76	7956.8	6148.65	163.895	97.5766	118.23	162.157	46.2909	45.5818	101.574	39.4496	49.4081	86.053	67.2991	37.9179	0.936909	0.529695	1.50929	1.0404	1	1	Rbfox3	Mus musculus RNA binding protein, fox-1 homolog (C, elegans) 3 (Rbfox3), transcript variant 1, mRNA [NM_001039167]	CCTTTCTTACCATTCTGTATGCTTCCACGGTGTGACCATTCAAATTAACAGTATTATTAT	Mm,341103	NM_001039167	GO:0005515|GO:0006397|GO:0008380|GO:0003723|GO:0005634|GO:0003676|GO:0003729|GO:0003677|GO:0007399|GO:0005622|GO:0005737|GO:0000381|GO:0043025|GO:0043204|GO:0043484	RNA binding protein, fox-1 homolog (C, elegans) 3
A_55_P2000728	1344.88	1433.2	1737.32	1490	174.587	106.091	82.9772	123.005	1551.82	1553.11	1765.94	1113.67	178.196	95.3897	80.1373	167.413	7.70319	13.5092	20.9373	12.1133	8.70852	16.2817	22.0364	6.65221	0.884558	0.829715	0.950123	1.82094	1	0	Myef2	Mus musculus myelin basic protein expression factor 2, repressor (Myef2), transcript variant 1, mRNA [NM_001162417]	ATGAATGGCATCAAGATCAGCGGCAGGGAAATCGATGTGCGCTTGGACCGCAATGCGTAA	Mm,18535	NM_001162417	GO:0001078|GO:0003723|GO:0005634|GO:0000122|GO:0000978	myelin basic protein expression factor 2, repressor
A_52_P639402	410.15	276.962	256.815	448.988	143.657	32.8989	17.8189	39.9307	399.797	277.852	265.197	157.744	128.227	20.6084	13.2791	48.7177	2.85506	8.41858	14.4125	11.2442	3.11789	13.4825	19.971	3.23792	0.915702	0.624409	0.721669	3.47266	1	0	Kcnk3	Mus musculus potassium channel, subfamily K, member 3 (Kcnk3), mRNA [NM_010608]	CTGGGAAATCCTTAGGTGGAAGGAATCTGGCCTGTGTGTATCCCATGTCCGTGTGGAGGA	Mm,439936	NM_010608	GO:0046982|GO:0005886|GO:0042493|GO:0051481|GO:0030322|GO:0071456|GO:0005267|GO:0022841|GO:0008022|GO:0005615|GO:0042803|GO:0005252|GO:0044548|GO:0034220|GO:0016020|GO:0005887|GO:0006810|GO:0016021|GO:0005216|GO:0006813|GO:0008083|GO:0071805|GO:0006811	potassium channel, subfamily K, member 3
A_66_P108791	181.26	178.338	192.352	253.154	3.7603	2.07992	2.33673	3.70965	183.514	138.267	163.354	127.78	3.96023	2.44683	2.49097	4.17581	48.2035	85.7427	82.3166	68.242	46.3393	56.5088	65.5785	30.6	1.04023	1.51733	1.25524	2.23013	2	0	Camk4	Mus musculus calcium/calmodulin-dependent protein kinase IV (Camk4), mRNA [NM_009793]	GCATATCAGAACATTTTTATGGATACACTCTGCAAGTAGCAAGTTCAAGTTTTGGAAAAG	Mm,222329	NM_009793	GO:0005515|GO:0005516|GO:0005634|GO:0009931|GO:0046827|GO:0035556|GO:0005737|GO:0046777|GO:0006954|GO:0000166|GO:0018105|GO:0016301|GO:0043011|GO:0004683|GO:0070062|GO:0007616|GO:0005524|GO:0006913|GO:0007270|GO:0002250|GO:0007165|GO:0016310|GO:0004672|GO:0004674|GO:0001650|GO:0005654|GO:0006468|GO:0045893|GO:0016740|GO:0002376	calcium/calmodulin-dependent protein kinase IV
A_55_P1991733	57.7732	41.8952	58.0776	39.9603	20.4003	11.3794	8.63812	13.5402	57.8351	44.1116	48.0047	35.1613	13.5036	5.89738	6.19833	16.3204	2.83198	3.68168	6.72342	2.95123	4.28295	7.47987	7.74477	2.15445	0.661221	0.492211	0.868123	1.36983	0	1	Zfand5	Mus musculus zinc finger, AN1-type domain 5 (Zfand5), mRNA [NM_009551]	CCATGTAAGCTGGGCTATTAATTTTGAGATTAGAATGGTGAGTGCTGGAATTAAAGGTGC	Mm,292405	NM_009551	GO:0010761|GO:0005737|GO:0003016|GO:0048745|GO:0060324|GO:0048705|GO:0008270|GO:0048008|GO:0003677|GO:0001701|GO:0046872|GO:0001944	zinc finger, AN1-type domain 5
A_51_P473919	2472.99	2991.31	3678.28	3470.29	998.143	581.203	320.823	986.525	2483.42	2701.37	3005.82	2024.27	1002.28	361.444	257.236	986.374	2.47759	5.14676	11.4651	3.51769	2.47776	7.47383	11.685	2.05223	0.99993	0.688638	0.98118	1.71408	1	0	Mycbp2	Mus musculus MYC binding protein 2 (Mycbp2), mRNA [NM_207215]	AAAGAATCACTGTTTATTGTATACTGCCTTTTTGTAATCCTGTACAATTGCATCACGGGT	Mm,6478	NM_207215	GO:0005515|GO:0030424|GO:0006355|GO:0042177|GO:0005634|GO:0021952|GO:0046872|GO:0042803|GO:0006351|GO:0021785|GO:0032880|GO:0008045|GO:0051493|GO:0048667|GO:0016020|GO:0015630|GO:0016740	MYC binding protein 2
A_51_P109050	2642.45	1802.09	1571.74	2759.16	751.762	261.901	257.006	404.494	2859.67	1988.37	1666.97	1136.39	659.922	268.157	258.871	390.426	3.515	6.88079	6.1156	6.82127	4.33335	7.41495	6.43938	2.91063	0.811151	0.927962	0.949719	2.34357	1	0	Paqr4	Mus musculus progestin and adipoQ receptor family member IV (Paqr4), mRNA [NM_023824]	GCCTACCAGAGACTTGTCTGCTCAGGAAATCTCTATACAGTGGGTGGCTCCAGCCTGCTG	Mm,491253	NM_023824	GO:0008150|GO:0016020|GO:0004872|GO:0016021|GO:0005575	progestin and adipoQ receptor family member IV
A_52_P149545	116.092	75.3655	83.4419	113.282	3.50724	1.77207	2.20909	2.95691	102.076	92.3338	74.2462	52.792	4.02289	2.11397	2.20748	2.44959	33.1007	42.5297	37.772	38.311	25.3738	43.6779	33.6339	21.5514	1.30452	0.973712	1.12303	1.77766	1	0	Tacr1	Mus musculus tachykinin receptor 1 (Tacr1), mRNA [NM_009313]	ACCATTTAACTTGTAAAAATGTCGTCAATTCCTGTTTGTGAGAACACTGTGATTTGTGCT	Mm,8055	NM_009313	GO:0014070|GO:0009408|GO:0010996|GO:0004995|GO:0070474|GO:0070472|GO:0002118|GO:0046887|GO:0007611|GO:0045760|GO:0050679|GO:0008306|GO:0009986|GO:0007616|GO:0004930|GO:0010193|GO:0050671|GO:0007217|GO:0032230|GO:0060083|GO:0032224|GO:0046878|GO:0007186|GO:0051496|GO:0016496|GO:0035815|GO:0005886|GO:0045471|GO:0014910|GO:0007268|GO:0045777|GO:0007204|GO:0045778|GO:0030425|GO:0071944|GO:0005737|GO:…	tachykinin receptor 1
A_52_P539632	3161.51	3488.72	4008.59	4238.61	13.4148	8.32654	2.17723	22.89	3143.43	3924.64	3827.05	2057.46	7.21754	9.01963	7.84346	14.1651	235.674	418.988	1841.14	185.173	435.526	435.122	487.928	145.249	0.541125	0.962919	3.77339	1.27487	1	1	Plxna3	Mus musculus plexin A3 (Plxna3), mRNA [NM_008883]	ACTCACGAAGACTTCTGATGATTTGAGGAAGGCCATGTATAGTCCATTAGACAGTCCTTG	Mm,1685	NM_008883	GO:0030054|GO:0005886|GO:0050919|GO:0048843|GO:0005634|GO:0021860|GO:0043231|GO:0021785|GO:0007165|GO:0021766|GO:0016020|GO:0017154|GO:0007411|GO:0051495|GO:0021637|GO:0071526|GO:0016021|GO:0021612	plexin A3
A_52_P130912	73.4942	61.3441	62.3907	65.282	3.53862	1.68899	2.14766	2.3968	65.2342	74.6549	60.5059	34.0609	5.44107	2.27069	2.99749	6.23939	20.7692	36.3201	29.0505	27.2371	11.9892	32.8776	20.1855	5.45902	1.73232	1.10471	1.43917	4.98938	3	0	Pcdh7	Mus musculus protocadherin 7 (Pcdh7), transcript variant 4, mRNA [NM_001310608]	AAACAGGAGAATATAAGCCATCTCCTGTCAACACTCTCACTAGAAGAGAAGTTTACCTGT	Mm,332387	NM_001310608	GO:0005515|GO:0008150|GO:0005886|GO:0005887	protocadherin 7
A_51_P107362	1528.02	1717.78	2160.88	1928.87	675.942	330.568	314.11	550.677	1950.88	1981.93	1870.27	1043.35	509.163	486.622	299.888	487.588	2.26058	5.19645	6.87935	3.50273	3.83155	4.07282	6.23655	2.13982	0.589991	1.27588	1.10307	1.63693	1	1	Socs2	Mus musculus suppressor of cytokine signaling 2 (Socs2), transcript variant 1, mRNA [NM_007706]	AGGTGTGAAGATGTAGCTAGGTATTTTAAAGTTCCCCTTAGGTAGTTTTAGCTGAATGAT	Mm,490329	NM_007706	GO:0005159|GO:0046627|GO:0005131|GO:0019221|GO:0060396|GO:0001558|GO:0046426|GO:0032870|GO:0035556|GO:0005737|GO:0008269|GO:0040015|GO:0007595|GO:0045666|GO:0040014|GO:0004860|GO:0006469|GO:0009968|GO:0032355|GO:0060749|GO:0040008	suppressor of cytokine signaling 2
A_55_P2313133	114.894	74.4596	84.6698	79.5705	8.64841	4.42962	4.48342	3.59961	136.06	68.2258	75.8802	70.6683	3.89173	3.07057	2.18135	7.11944	13.285	16.8095	18.8851	22.1053	34.9614	22.2193	34.786	9.92611	0.37999	0.756527	0.542894	2.22699	1	2	1700040D17Rik	PREDICTED: Mus musculus RIKEN cDNA 1700040D17 gene (1700040D17Rik), misc_RNA [XR_104789]	GCAAGAGTCGGGCTTAATGTATATAAAGCTTGCCTATTTATTATTATTACTGTGTCCTAG	Mm,87305	XR_104789	GO:0008150|GO:0003674|GO:0005575	RIKEN cDNA 1700040D17 gene
A_55_P2060863	7515.94	7368.14	8145.51	6902.15	3205.1	1682.64	1527.25	2322.27	8166.16	8749.32	7858.69	6077.51	2705.59	1838.92	1536.47	2799.3	2.34499	4.37892	5.33344	2.97216	3.01826	4.75786	5.11477	2.17108	0.776935	0.920355	1.04275	1.36897	0	0			CAGAAATTGCACCTGGCGCTGTTAGGTTGTGATTAAAGTGAGTTTTTGAGGTTTGGGTTT
A_66_P110425	103.135	57.1346	66.5836	78.5484	40.6241	21.8492	12.8437	14.5114	102.62	62.8992	72.4348	27.9239	36.8084	13.214	16.4861	11.0348	2.53876	2.61495	5.18414	5.41287	2.78796	4.76006	4.39368	2.53052	0.910614	0.549353	1.17991	2.13903	1	1	Kif6	Mus musculus kinesin family member 6 (Kif6), mRNA [NM_177052]	GGGGGGCAGTGGAGGTGCAGAAATAGGTGCCCAGAAATAATTACAGCTGAATAAAAATAC	Mm,441340	NM_177052	GO:0005871|GO:0003777|GO:0001673|GO:0016887|GO:0007018	kinesin family member 6
A_55_P1988373	223.47	182.926	264.625	130.4	62.6637	27.7305	38.8778	27.9226	283.625	288.708	243.645	196.494	55.7791	44.5836	37.7087	59.5109	3.56617	6.59656	6.80659	4.67006	5.08478	6.47565	6.46122	3.30182	0.701343	1.01867	1.05345	1.41439	1	0	Cenpu	Mus musculus centromere protein U (Cenpu), mRNA [NM_027973]	GTCATCACCAGGCATAAGCTTTTTAACTACAATAAACTTTAATGATGTCAGTGCAAATGC	Mm,22108	NM_027973	GO:0005515|GO:0006355|GO:0005737|GO:0005815|GO:0005694|GO:0000776|GO:0005634|GO:0043009|GO:0006351|GO:0000775	centromere protein U
A_51_P450888	876.593	406.001	430.801	532.253	42.7816	9.19527	8.03662	19.3276	1059.74	530.511	429.197	334.745	26.5144	14.4244	6.79116	21.6982	20.49	44.1532	53.6048	27.5385	39.9683	36.7788	63.1993	15.4273	0.512656	1.20051	0.848187	1.78505	1	1	Rtn4r	Mus musculus reticulon 4 receptor (Rtn4r), mRNA [NM_022982]	TCGCGGTATATAGAGATATGAATTTTATTTTACTTGTGTAAAATATCGGATGACGTGGAA	Mm,40149	NM_022982	GO:0005515|GO:0023041|GO:0043005|GO:0005886|GO:0005783|GO:0038131|GO:0019221|GO:0035025|GO:0007409|GO:0031225|GO:0042995|GO:0031362|GO:0030426|GO:0035374|GO:0005737|GO:0048681|GO:0043198|GO:0030517|GO:0043025|GO:0004872|GO:0008201|GO:0070062|GO:0009986|GO:0044295|GO:0046426|GO:0043547|GO:0022038|GO:0016020|GO:0005887|GO:0010977|GO:0004860|GO:0045121|GO:0006469|GO:0007166	reticulon 4 receptor
A_52_P14444	286.897	155.888	144.745	120.959	65.6825	31.9242	21.9083	29.8819	232.298	176.06	176.037	88.3394	58.5915	23.357	21.3416	43.1309	4.36793	4.88306	6.60686	4.04791	3.96471	7.53778	8.24853	2.04817	1.1017	0.647811	0.800974	1.97636	1	0	Coa7	Mus musculus cytochrome c oxidase assembly factor 7 (Coa7), mRNA [NM_027250]	TCAAGTTTGTTTTCAGAATGTCTTGAAAATAGTATTTGGTGTGATTGAACACCATAGGCC	Mm,28354	NM_027250	GO:0005739|GO:0008150|GO:0003674|GO:0005634	cytochrome c oxidase assembly factor 7
A_52_P465980	5022.2	4202	4673.78	4451.68	203.676	173.064	80.5653	265.58	4664.36	5237.38	4965.04	3047.45	292.943	114.384	86.4171	305.402	24.6578	24.28	58.0123	16.7621	15.9224	45.7876	57.4544	9.97849	1.54862	0.530274	1.00971	1.67982	2	1	Cplx1	Mus musculus complexin 1 (Cplx1), mRNA [NM_007756]	CCAGGTGTGTGGCTTAGCATTGACCTTCATGACCTTACATAGCTCTTTAGAGAAGCCATA	Mm,5195	NM_007756	GO:0019905|GO:0005326|GO:0045202|GO:0031201|GO:0006887|GO:0016079|GO:0030425|GO:0043234|GO:0005737|GO:0043195|GO:0000149|GO:0006810|GO:0006836|GO:0043025|GO:0017075|GO:0070032|GO:0030073	complexin 1
A_55_P2162698	645.573	938.459	1090.71	911.163	153.075	122.255	52.3789	118.44	647.219	1106.18	1134.29	356.406	152.742	89.0942	72.96	124.089	4.21737	7.67623	20.8235	7.69303	4.23734	12.4159	15.5468	2.87218	0.995286	0.61826	1.33941	2.67846	1	0	Prpf40b	Mus musculus pre-mRNA processing factor 40B (Prpf40b), transcript variant 2, mRNA [NM_018786]	TGGCAGAAAGGGCAAGAAACACCATCGCAAGCGTTCACACTCACCCTCAGTGAGTCGGCA	Mm,358668	NM_018786	GO:0071004|GO:0008380|GO:0006397|GO:0000398|GO:0003723|GO:0005634|GO:0005685	pre-mRNA processing factor 40B
A_52_P596755	942.625	423.328	546.21	293.506	124.778	64.0665	47.2782	51.3266	1038.42	593.788	564.762	643.254	162.185	58.8494	90.1479	83.3847	7.5544	6.60764	11.5531	5.71839	6.40268	10.09	6.26484	7.7143	1.17988	0.654872	1.84412	0.741272	1	0	Dnph1	Mus musculus 2'-deoxynucleoside 5'-phosphate N-hydrolase 1 (Dnph1), mRNA [NM_207161]	CCTCCAGTAACCCAAGTGCCTGTCTTAACCCTACTGTATTAGAAAAAATTTAAGATTTAT	Mm,35801	NM_207161	GO:0009159|GO:0030307|GO:0050144|GO:0005634|GO:0042803|GO:0042802|GO:0005737|GO:0016787|GO:0016798|GO:0008152|GO:0009117|GO:0070694|GO:0070062	2'-deoxynucleoside 5'-phosphate N-hydrolase 1
A_51_P323299	7635.09	5509.56	6688.81	5819.26	2583.71	1164.62	874.648	1753.1	7696.11	7320.15	6606.5	3933.19	2585.85	926.286	782.946	1862.5	2.95509	4.73078	7.64744	3.31941	2.97624	7.90269	8.438	2.11178	0.992891	0.598629	0.90631	1.57185	1	1	Trim28	Mus musculus tripartite motif-containing 28 (Trim28), mRNA [NM_011588]	GTTCAAACAGTTCAACAAGCTGACTGAGGACAAGGCAGATGTTCAGTCCATCATCGGCTT	Mm,15701	NM_011588	GO:0005515|GO:0004842|GO:2000653|GO:0003700|GO:0042993|GO:0051259|GO:0005622|GO:0046777|GO:0000785|GO:0031625|GO:0001105|GO:0005719|GO:0007566|GO:0003714|GO:0016925|GO:0003713|GO:0000122|GO:0001701|GO:0005720|GO:0006281|GO:0035851|GO:0045087|GO:0043388|GO:0005654|GO:0008270|GO:0045893|GO:0045892|GO:0070087|GO:0003723|GO:0007265|GO:0005634|GO:0001837|GO:0045739|GO:0046872|GO:0060028|GO:0060669|GO:…	tripartite motif-containing 28
A_55_P2107362	1387.69	1189.91	1422.49	1094.71	496.139	220.669	196.987	281.984	1612.66	1336.96	1519.15	1081.05	479.186	275.685	221.001	396.036	2.79698	5.39229	7.22122	3.88219	3.36541	4.84959	6.87393	2.72969	0.831095	1.11191	1.05052	1.42221	1	0	Gjc1	Mus musculus gap junction protein, gamma 1 (Gjc1), transcript variant 1, mRNA [NM_008122]	GTTGTGTCTTCCAGATCCAGAGAAGAACTGATATATTTAAATCATTCTTGTTGGACAGTT	Mm,390369	NM_008122	GO:0005515|GO:0005243|GO:0086053|GO:0030054|GO:0005886|GO:0007267|GO:0007268|GO:0016264|GO:0055085|GO:0048738|GO:0007507|GO:0007154|GO:0016020|GO:0086077|GO:0005921|GO:0005922|GO:0048468|GO:0016021|GO:0001570|GO:0005216|GO:0007601	gap junction protein, gamma 1
A_55_P2140016	1351.25	1343.72	1836.43	1057.53	3.48799	4.9331	2.28938	2.39226	1627.68	2148.85	2255.12	1315.81	4.11527	2.1774	2.2858	2.5061	387.402	272.388	802.153	442.064	395.523	986.886	986.58	525.041	0.979467	0.276007	0.813065	0.841962	0	1	Pou3f2	Mus musculus POU domain, class 3, transcription factor 2 (Pou3f2), mRNA [NM_008899]	ATAATGGTTTTTTGACCTTTGCAGGCGAGAGTACCCAGGCAATGAAGTAGAATGAATGTC	Mm,389520	NM_008899	GO:0005515|GO:0021985|GO:0008284|GO:0003700|GO:0021869|GO:0022011|GO:0005634|GO:0030154|GO:0042802|GO:0048666|GO:0045944|GO:0030182|GO:0021799|GO:0040018|GO:0005667|GO:0006355|GO:0001105|GO:0006357|GO:0071310|GO:0014044|GO:0021979|GO:0048665|GO:0048663|GO:0000978|GO:0003677|GO:0006351|GO:0007399|GO:0043565|GO:0001077|GO:0008544|GO:0007420|GO:0014002|GO:0010629|GO:0071837|GO:0045595|GO:0050770	POU domain, class 3, transcription factor 2
A_51_P176352	12402	8277.87	7996.86	8471.88	540.8	480.886	303.298	485.289	10974.3	8436.61	8097.63	5126.07	555.447	352.07	278.787	548.564	22.9327	17.2138	26.3663	17.4574	19.7577	23.9629	29.0459	9.34453	1.1607	0.718353	0.907745	1.86819	1	0	Ndrg2	Mus musculus N-myc downstream regulated gene 2 (Ndrg2), transcript variant 1, mRNA [NM_013864]	TCAGGAGAAGGTTTGCTGGTGGGTCAGCGATCCTTAATGTGATAGAAATATCCAGCATGT	Mm,26722	NM_013864	GO:0005794|GO:0001818|GO:0005634|GO:0007275|GO:0048662|GO:0042995|GO:0010574|GO:0030154|GO:0007399|GO:0007165|GO:0005737|GO:0007420|GO:0090361|GO:0070373|GO:0016055|GO:0070062	N-myc downstream regulated gene 2
A_51_P111488	3253.79	1927.76	2263.2	2294.17	377.103	179.825	138.156	174.85	3708.86	2151.63	2314.23	1366.64	280.119	148.994	128.819	213.048	8.62839	10.7202	16.3815	13.1208	13.2403	14.4411	17.965	6.41471	0.651677	0.742339	0.911856	2.04542	1	0	Gfod2	Mus musculus glucose-fructose oxidoreductase domain containing 2 (Gfod2), mRNA [NM_027469]	CTTCAGGCTGAGTTGTGGTCTCACAGGATGAGAAAACCCAACAGGAACTAGCTTGGTTGA	Mm,40954	NM_027469	GO:0030198|GO:0016491|GO:0005578|GO:0005576|GO:0055114	glucose-fructose oxidoreductase domain containing 2
A_55_P2148116	1072.95	937.347	1042.98	838.666	167.333	107.275	80.8449	99.3768	1283.01	933.799	997.459	728.901	158.654	100.962	100.322	144.055	6.41204	8.7378	12.9011	8.43925	8.08685	9.249	9.94261	5.05987	0.792896	0.94473	1.29755	1.66788	1	0	Tsr2	Mus musculus TSR2 20S rRNA accumulation (Tsr2), transcript variant 1, mRNA [NM_001164578]	GTATTAACAGTGGCAACTTCTGGGTAAAGGAATATGTCTTATGTTTCCTTATCCTATTTC	Mm,475704	NM_001164578	GO:0000462|GO:0003674|GO:0006364|GO:0005634	TSR2 20S rRNA accumulation
A_55_P2128792	870.534	816.288	1058.15	910.474	226.727	154.238	125.966	152.248	1399.21	1094.48	961.062	843.198	180.9	133.788	146.164	165.351	3.83957	5.2924	8.40029	5.9802	7.73472	8.1807	6.57523	5.09944	0.496407	0.646937	1.27757	1.17272	0	1	Gm46390	PREDICTED: Mus musculus translation initiation factor IF-2-like (LOC108168049), mRNA [XM_017315657]	ACTCAGTTGCACGTGGCCGGCTCACTCATTCATCCCAAGAAAGGCTCGTCTGAGGGCAAT		XM_017315657		predicted gene, 46390
A_52_P391983	1081.65	987.792	1103.49	1065.59	399.898	275.089	204.729	337.288	1199.58	1148.96	1128.87	752.386	346.203	246.603	180.014	362.983	2.70481	3.59081	5.39004	3.15929	3.46496	4.65914	6.27102	2.07278	0.780618	0.770702	0.859515	1.52418	1	0	Nt5c2	Mus musculus 5'-nucleotidase, cytosolic II (Nt5c2), transcript variant 3, mRNA [NM_029810]	TATCTGTTCTCTGCAGATGGTTTGAAACTGTATAGGAAGAACAGGTAAAGGCAGGTGGAG	Mm,40965	NM_029810	GO:0046040|GO:0005737|GO:0016787|GO:0000166|GO:0008152|GO:0046085|GO:0008253|GO:0005575|GO:0003824|GO:0046872|GO:0009117	5'-nucleotidase, cytosolic II
A_51_P170463	2114.44	1502.43	1755.29	1973.94	3.54568	1.71911	2.18316	2.2968	1874.16	1731.11	1679.37	1233.25	3.89121	2.13922	2.19328	2.45698	596.342	873.959	804.014	859.433	481.64	809.228	765.687	501.939	1.23815	1.07999	1.05006	1.71223	1	0	Gpr17	Mus musculus G protein-coupled receptor 17 (Gpr17), mRNA [NM_001025381]	GCTGGGGTGTAAATCTTACTGCTAGACTGATGTCACCACACAGACAAATAATCTCTGATG	Mm,391108	NM_001025381	GO:0007165|GO:0016020|GO:0007186|GO:0005886|GO:0002862|GO:0005887|GO:0004930|GO:0051482|GO:0035025|GO:0005623|GO:0016021|GO:0004871	G protein-coupled receptor 17
A_55_P2171802	1191.68	777.823	865.262	738.837	91.6722	16.2128	13.6634	18.2711	1382.03	839.148	896.308	1081.61	96.2741	15.8961	14.6307	19.3799	12.9994	47.9759	63.3271	40.4374	14.3552	52.7895	61.2621	55.811	0.905552	0.908816	1.03371	0.724542	0	0	Zfp786	Mus musculus zinc finger protein 786 (Zfp786), mRNA [NM_177882]	GGGGGTCTAGTTAATATCAGCTCTACTCTTTTGTTCTTTCCAGATTATAATTCGGTTAAA	Mm,128149	NM_177882	GO:0005622|GO:0008150|GO:0006355|GO:0005634|GO:0003676|GO:0003677|GO:0046872|GO:0006351	zinc finger protein 786
A_51_P299216	382.234	446.782	480.389	518.493	164.709	80.5653	63.678	110.188	398.75	467.724	506.555	185.291	149.027	60.9364	78.7051	130.285	2.32066	5.54558	7.54403	4.70552	2.67569	7.6756	6.43612	1.42219	0.867312	0.722495	1.17214	3.30864	1	0	Wdr90	Mus musculus WD repeat domain 90 (Wdr90), mRNA [NM_001163766]	TCAGAACTGCATTGTTTGGAATTTGGGTGAAATCTGAAAAGATTCAAGGAGGCTGAGGGT	Mm,35470	NM_001163766	GO:0008150|GO:0003674|GO:0005575	WD repeat domain 90
A_51_P238183	973.343	787.764	756.092	1126.29	319.09	114.077	173.38	267.497	1205.26	663.241	479.335	429.799	215.757	172.371	110.346	215.226	3.05037	6.90556	4.3609	4.21048	5.5862	3.84774	4.34393	1.99697	0.546056	1.79471	1.00391	2.10843	2	1	Etnk2	Mus musculus ethanolamine kinase 2 (Etnk2), mRNA [NM_175443]	AGTCCTTACAGGCCTAAGGGAGTCTGGTATAGGCCCCTACTGTGATTCATTTGTAGATTA	Mm,52111	NM_175443	GO:0004305|GO:0006629|GO:0006646|GO:0004103|GO:0001890|GO:0005575|GO:0008654|GO:0009791|GO:0001701|GO:0005524|GO:0016310|GO:0035264|GO:0000166|GO:0016301|GO:0016740	ethanolamine kinase 2
A_66_P105965	1902.97	1484.44	1862.95	1683.25	658.823	371.685	190.235	361.421	1974.67	1881.26	1773.12	1055.96	586.273	374.707	265.144	473.542	2.88844	3.9938	9.79289	4.65732	3.36818	5.0206	6.68739	2.22992	0.857567	0.795482	1.46438	2.08856	2	0	Drp2	Mus musculus dystrophin related protein 2 (Drp2), mRNA [NM_010078]	TTCCTCCCGTGTCTTTGATTTATCCTGCCACAGTACATACCAGAGCTTCTCTGGTGAAGG	Mm,121662	NM_010078	GO:0005515|GO:0030054|GO:0050808|GO:0016020|GO:0005886|GO:0045211|GO:0045202|GO:0008270|GO:0042995|GO:0007417|GO:0046872|GO:0030425	dystrophin related protein 2
A_51_P104891	2161.24	2599.41	3128.09	2991.83	463.647	434.755	241.563	609.929	2345.9	3077.87	2821.2	1643.28	484.765	306.012	242.098	552.673	4.6614	5.97904	12.9494	4.9052	4.83926	10.058	11.6531	2.97333	0.963247	0.594456	1.11123	1.64973	1	1	Selenoi	Mus musculus selenoprotein I (Selenoi), transcript variant 1, mRNA [NM_027652]	TTTCTGGAGTGTTGCAAGGCTTGTGATTCCATGTAGAGTAGAATATTCTCGGTAGTTTGA	Mm,168854	NM_027652	GO:0006629|GO:0006646|GO:0016780|GO:0016020|GO:0004307|GO:0016021|GO:0008654|GO:0005575|GO:0046872|GO:0016740	selenoprotein I
A_66_P130541	86.8916	46.7585	51.7836	47.4406	27.0446	15.4646	11.0397	12.9537	84.9264	55.0619	61.7587	32.2178	21.1454	11.7717	17.9239	16.7579	3.21291	3.02359	4.69067	3.66231	4.01631	4.67746	3.44561	1.92255	0.799964	0.646417	1.36135	1.90492	1	0	Traip	Mus musculus TRAF-interacting protein (Traip), mRNA [NM_011634]	CAGATGTGGTAAGAATATGCTTCGATGGGCTTGGAGGACGAACAAAATTCATCCAGCCTA	Mm,297870	NM_011634	GO:0005515|GO:0007165|GO:0005737|GO:0004842|GO:0016567|GO:0005634|GO:0005057|GO:0010804|GO:0046872|GO:0032688|GO:0016740	TRAF-interacting protein
A_55_P2137867	699.816	514	764.673	734.33	86.6754	23.3992	14.6293	19.1047	760.975	590.422	549.45	495.794	74.1353	15.2049	12.432	22.3662	8.07399	21.9666	52.2699	38.4371	10.2647	38.8311	44.1964	22.1671	0.786579	0.565696	1.18267	1.73397	1	1	Mpp3	Mus musculus membrane protein, palmitoylated 3 (MAGUK p55 subfamily member 3) (Mpp3), mRNA [NM_007863]	TCTTCTGGCTTGCAGCACTGAAATGTTTGGGTTGGTTTTGGTTTTTTGGTTTTGTTTTTT	Mm,20449	NM_007863	GO:0030165	membrane protein, palmitoylated 3 (MAGUK p55 subfamily member 3)
A_66_P127969	1297.86	1392.76	1350.29	1910.73	382.768	163.117	99.5032	267.294	1207.23	1521.32	1366.12	736.222	280.443	130.308	116.658	277.71	3.39073	8.53842	13.5703	7.14843	4.3047	11.6748	11.7105	2.65104	0.787681	0.731354	1.15882	2.69646	1	0	Bcat1	Mus musculus branched chain aminotransferase 1, cytosolic (Bcat1), transcript variant 2, mRNA [NM_007532]	CAATCGACACATTCCTCACTGTTGGCAGGTTCTGCAGATTATGTCCACCTTTCTGTTGCC	Mm,4606	NM_007532	GO:0052656|GO:0004084|GO:0052654|GO:0008483|GO:0052655|GO:0008652|GO:0009083|GO:0003824|GO:0042802|GO:0005829|GO:0005739|GO:0005737|GO:0009082|GO:0009081|GO:0009099|GO:0008152|GO:0009098|GO:0016740	branched chain aminotransferase 1, cytosolic
A_55_P2152165	460.293	571.197	808.537	1427.97	10.8223	28.2721	17.8133	19.8226	386.183	904.195	922.284	306.431	19.1507	16.9521	18.0207	15.2252	42.5318	20.2035	45.3894	72.0375	20.1655	53.3381	51.1793	20.1265	2.10914	0.378782	0.88687	3.57923	2	1	Snhg14	PREDICTED: Mus musculus uncharacterized LOC102640292 (LOC102640292), transcript variant X1, mRNA [XM_011250952]	AAACATTCAGAGGAAATGGCCCCACAGCATTGGCTGAGTGTTTATGTCGACCAACTTAGT		XM_011250952	GO:0008150|GO:0003674|GO:0005575	small nucleolar RNA host gene 14
A_55_P2377645	42.9438	47.9755	70.9691	54.3667	3.57643	4.72747	2.54259	4.41217	50.5891	64.528	82.5248	21.5378	5.41002	2.05447	2.12582	5.02604	12.0075	10.1482	27.9122	12.322	9.351	31.4086	38.8202	4.28524	1.28408	0.323103	0.719011	2.87544	1	1	Armcx4	Mus musculus armadillo repeat containing, X-linked 4 (Armcx4), mRNA [NM_001202500]	AGACCAACTCAGTGGAGGGTTCTTGGTTGGGCCTTTGGACCAGGCCAATGGAGAGTCTCA	Mm,31961	NM_001202500	GO:0008150|GO:0003674|GO:0005575	armadillo repeat containing, X-linked 4
A_55_P2088380	89.5981	39.2768	46.0113	52.3694	25.6003	11.2562	5.98483	9.95392	135.682	65.6185	30.887	45.2132	17.5631	5.53385	4.64132	6.19491	3.49988	3.48934	7.68798	5.26118	7.72545	11.8576	6.65478	7.29843	0.453033	0.294269	1.15526	0.720865	0	2	C230072F16Rik	Mus musculus RIKEN cDNA C230072F16 gene (C230072F16Rik), transcript variant 2, long non-coding RNA [NR_131128]	GGTTCTGTGCTGTTCTAGCTAGTGCATAGTGTCTCTAAATAAACATGCTAAATGATCAGG		NR_131128	GO:0008150|GO:0003674|GO:0005575	RIKEN cDNA C230072F16 gene
A_52_P254149	3062.75	2741.11	3462.19	3539.38	609.775	294.615	179.542	516.687	2989.05	3489.48	3217.88	1900.84	609.204	240.431	173.12	617.833	5.02275	9.30402	19.2834	6.85014	4.90649	14.5134	18.5876	3.07662	1.0237	0.641064	1.03743	2.22652	1	0	Irgq	Mus musculus immunity-related GTPase family, Q (Irgq), mRNA [NM_153134]	CAGGTGTAAATGACTACATATGTTGCCCATACAATCTTTTGTTAGGATTTTCAGGCTTTT	Mm,41108	NM_153134	GO:0008150|GO:0003674|GO:0005575|GO:0005525	immunity-related GTPase family, Q
A_55_P2344943	169.567	220.672	288.677	346.868	34.983	32.6689	16.034	47.5729	194.35	335.761	295.625	148.274	39.6639	19.7731	20.5627	51.6889	4.84713	6.75479	18.0041	7.29129	4.89991	16.9807	14.3768	2.86859	0.989229	0.397793	1.2523	2.54177	1	1	B130055M24Rik	PREDICTED: Mus musculus RIKEN cDNA B130055M24 gene (B130055M24Rik), transcript variant X1, ncRNA [XR_869948]	TTGCACTGTGCAAGCAATGCTTTCACAGAAACAAGGGAATAAAGTATGCTTTAGATGTGG	Mm,423237	XR_869948		RIKEN cDNA B130055M24 gene
A_65_P12533	2757.37	1974.69	2325.51	1900.68	708.768	512.844	516.165	507.304	3016.39	2315.02	2230.3	1899.9	688.377	458.327	548.131	617.155	3.89037	3.85047	4.50536	3.74662	4.38189	5.05102	4.06892	3.07848	0.887829	0.762316	1.10726	1.21704	0	0	Naa10	Mus musculus N(alpha)-acetyltransferase 10, NatA catalytic subunit (Naa10), transcript variant 2, mRNA [NM_001177965]	ACAGCAAGGACCTCAGTGAGGTCAGCGAGACCACAGAGAGCACAGATGTCAAAGACAGCT	Mm,246654	NM_001177965	GO:0031415|GO:0005515|GO:0016746|GO:0008080|GO:0004596|GO:0005730|GO:0005634|GO:0018002|GO:0005829|GO:0005622|GO:0005737|GO:0022626|GO:0016020|GO:0043022|GO:0016407|GO:0006475|GO:0017198|GO:0016740|GO:0006473|GO:0006474	N(alpha)-acetyltransferase 10, NatA catalytic subunit
A_55_P2058275	115.955	120.243	58.5735	50.284	3.5093	2.15731	2.17149	2.27517	102.628	94.135	39.2052	48.8003	3.9628	2.08475	2.17011	5.23488	33.0424	55.7376	26.9739	22.1012	25.8979	45.1542	18.066	9.32215	1.27587	1.23438	1.49308	2.37083	2	0			GGTGTTTAGCAAACACATAAAGGAATGTTTTTCTGAAGCAGACACAGATGAAAGGATATT
A_55_P2139402	27.4233	67.1163	67.5888	101.798	10.6168	4.68596	2.81995	6.24014	24.7556	45.6419	63.3296	11.7869	5.20808	3.19611	3.51188	2.40592	2.58302	14.3228	23.9681	16.3135	4.75331	14.2804	18.0329	4.89913	0.543416	1.00297	1.32913	3.32987	1	1	Amy2a5	Mus musculus amylase 2a5 (Amy2a5), mRNA [NM_001042711]	TTCAGACTTGATGCTGCTAAGCACATGTGGCCTGGAGACATAAAGGCAGTTTTGGACAAA	Mm,275426	NM_001042711	GO:0016160|GO:0005615|GO:0004556|GO:0070062	amylase 2a5
A_52_P471535	73.9147	49.1112	41.978	68.9557	3.5316	1.67501	2.12583	2.22515	59.0475	48.9784	47.5371	32.0117	14.4869	2.06024	2.1206	2.39541	20.9295	29.3199	19.7466	30.9892	4.07592	23.7732	22.4168	13.3638	5.13491	1.23332	0.880884	2.3189	2	0	Ccdc116	Mus musculus coiled-coil domain containing 116 (Ccdc116), transcript variant 2, mRNA [NM_029779]	ATAATCTCCAATGCTAGTATCGGCTCTAGATCTTCCAAGACCAAGAAAGTGGAAAACACT	Mm,475763	NM_029779	GO:0008150|GO:0003674|GO:0005813|GO:0005737|GO:0005856	coiled-coil domain containing 116
A_55_P2036337	3546.96	3376.4	3819.92	3541	979.016	544.491	375.733	775.478	3314.85	4226.49	3541.73	2077.4	907.515	472.41	417.355	853.287	3.62298	6.20102	10.1666	4.56622	3.65267	8.94666	8.48615	2.43459	0.991871	0.69311	1.19802	1.87556	1	0	Ifnar1	Mus musculus interferon (alpha and beta) receptor 1 (Ifnar1), mRNA [NM_010508]	GCTCTACCTCAAGAGACTAAGAGGGTGAACACAGTTTGTACTTTTCATCTTCCTTACAGA	Mm,502	NM_010508	GO:0032729|GO:0032728|GO:0004920|GO:0005886|GO:0035457|GO:0050730|GO:0019221|GO:0045351|GO:0004637|GO:0005764|GO:0060759|GO:0051607|GO:0042110|GO:0060337|GO:0004905|GO:0016020|GO:0050718|GO:0005887|GO:0019962|GO:0032496|GO:0004904|GO:0016021|GO:0045893|GO:0005768	interferon (alpha and beta) receptor 1
A_52_P589119	375.382	436.618	438.253	403.802	174.158	83.533	63.5301	98.4615	388.515	433.356	497.115	236.253	136.107	82.2866	63.8816	130.934	2.15541	5.2269	6.89836	4.10112	2.85447	5.26642	7.78181	1.80436	0.755101	0.992496	0.886472	2.27289	1	0	Rhno1	Mus musculus RAD9-HUS1-RAD1 interacting nuclear orphan 1 (Rhno1), transcript variant 3, mRNA [NM_001326586]	CACCGTCACTTCCTGGGTGTCACCCCAGTTTGATAGAGCAGCGGAAAGCCGGTTTCTGAT	Mm,143908	NM_001326586	GO:0003674|GO:0007049|GO:0005694|GO:0005634|GO:0000077|GO:0071479|GO:0006974	RAD9-HUS1-RAD1 interacting nuclear orphan 1
A_52_P677891	1132.06	1043.02	1288.42	1097.75	463.408	291.265	304.882	274.284	1138.81	1528.52	1321.53	918.272	310.277	316.075	323.935	385.22	2.4429	3.581	4.22597	4.00226	3.67031	4.83594	4.07963	2.38376	0.665583	0.740497	1.03587	1.67897	1	0	Fam174b	Mus musculus family with sequence similarity 174, member B (Fam174b), mRNA [NM_001162532]	GTGACCCTTGTTATCTCAGTTCCTTTTCATCTTTGTCCTAGGGTTTGTTTGTGTATTTGC	Mm,425464	NM_001162532	GO:0008150|GO:0003674|GO:0016020|GO:0016021|GO:0005575	family with sequence similarity 174, member B
A_55_P2095820	106.373	170.076	213.753	239.926	43.6721	26.5124	18.0522	32.9082	96.1645	214.374	229.304	58.6963	41.3668	17.5177	20.5781	29.4771	2.43571	6.41495	11.8408	7.29077	2.32468	12.2376	11.1431	1.99126	1.04776	0.524201	1.06261	3.6614	1	1	Kalrn	Mus musculus kalirin, RhoGEF kinase (Kalrn), transcript variant 1, mRNA [NM_177357]	AAAGATTACTATGCACTGAAGGAGAATGAAATCTGCGTGAGCCAAGGTGAGGTGGTACAG	Mm,82274	NM_177357	GO:0005515|GO:0007409|GO:0005085|GO:0000166|GO:0048168|GO:0016301|GO:0043025|GO:0007613|GO:0001662|GO:0005089|GO:0005856|GO:0060999|GO:0030676|GO:0061003|GO:0070062|GO:0051966|GO:0061368|GO:0014909|GO:0014069|GO:0060137|GO:0043547|GO:0016310|GO:0035176|GO:0050773|GO:0005654|GO:0019899|GO:0008344|GO:0043005|GO:0048471|GO:0035023|GO:0048148|GO:0007266|GO:0046872|GO:0060125|GO:0005829|GO:0035556|GO:…	kalirin, RhoGEF kinase
A_55_P1977503	638.258	624.49	645.675	786.546	4.76267	1.73452	2.19043	2.31119	685.573	557.48	488.706	514.239	4.40655	2.15626	2.20954	2.46805	134.013	360.036	294.771	340.321	155.58	258.541	221.18	208.358	0.861373	1.39257	1.33272	1.63334	1	0	Htr2c	Mus musculus 5-hydroxytryptamine (serotonin) receptor 2C (Htr2c), mRNA [NM_008312]	CGTGCAACAGACTGCCTTATATTATTTCCTGTAATTTTTCTCCTTTGTCAAATGGTACTT	Mm,439670	NM_008312	GO:0007631|GO:0005886|GO:0032098|GO:0007200|GO:0051378|GO:0014054|GO:0014057|GO:0004993|GO:0045907|GO:0071886|GO:0051482|GO:0040013|GO:0008144|GO:0045963|GO:0043397|GO:0007610|GO:0001662|GO:0007626|GO:0070374|GO:0004871|GO:0031644|GO:0031583|GO:0001587|GO:0051209|GO:0009986|GO:0010513|GO:0004930|GO:0042493|GO:0030594|GO:0048016|GO:0006874|GO:0007210|GO:0035095|GO:0007165|GO:0007186|GO:0016020|GO:…	5-hydroxytryptamine (serotonin) receptor 2C
A_55_P2140364	55.8264	34.5235	47.1809	44.5727	21.1801	9.92923	9.02646	7.29903	60.9518	33.2137	42.2955	28.2465	20.2704	5.74323	9.88653	11.43	2.63579	3.47696	5.22696	6.10666	3.00693	5.78311	4.27809	2.47125	0.876571	0.601227	1.2218	2.47109	1	0	Clasp2	Mus musculus CLIP associating protein 2 (Clasp2), transcript variant 4, mRNA [NM_001286599]	ATGAGGACTTGCCAGAGAAGAGATTGACTTCTCCTGTGAGCTCGGCATTTGTTCAACATT	Mm,222272	NM_001286599	GO:0008017|GO:0005515|GO:0005802|GO:0072686|GO:0002162|GO:0034453|GO:0042995|GO:0006903|GO:0045921|GO:0051015|GO:0051010|GO:0031023|GO:0032956|GO:0007030|GO:0010470|GO:0035791|GO:0005856|GO:0005938|GO:0010458|GO:0005794|GO:0005694|GO:0051497|GO:0007049|GO:0000776|GO:0005925|GO:0000775|GO:0051301|GO:0005881|GO:0045180|GO:0005886|GO:0010717|GO:0051895|GO:0005829|GO:0005737|GO:0030516|GO:0090091|GO:…	CLIP associating protein 2
A_55_P1987725	1972.27	1599.92	1725.29	2076.11	27.6257	31.2065	19.0536	23.6234	2083.18	1695.22	1609.44	1142.23	32.8461	26.1386	24.9772	27.149	71.3925	51.2687	90.5494	87.8836	63.4226	64.8552	64.4363	42.0727	1.12566	0.79051	1.40525	2.08885	2	0	Gria4	Mus musculus glutamate receptor, ionotropic, AMPA4 (alpha 4) (Gria4), transcript variant 2, mRNA [NM_001113180]	CAGCACCCAGCACAGTGCCTGGCATATTGTAGGTGCTTAATAAATATTTGTTGAATGAAA	Mm,209263	NM_001113180	GO:0005515|GO:0030054|GO:0005886|GO:0005234|GO:0007268|GO:0045202|GO:0042995|GO:0030425|GO:0043197|GO:0004971|GO:0043195|GO:0045211|GO:0004970|GO:0032281|GO:0006810|GO:0043025|GO:0004872|GO:0006811|GO:0051968|GO:0014069|GO:0050804|GO:0032983|GO:0016020|GO:0016021|GO:0005216	glutamate receptor, ionotropic, AMPA4 (alpha 4)
A_55_P2026034	129.075	112.486	105.791	100.314	32.6445	20.9888	8.77949	12.1438	121.139	134.781	119.952	38.2311	43.3537	15.5291	10.2833	17.7078	3.95396	5.35931	12.0498	8.2605	2.7942	8.67928	11.6647	2.15899	1.41506	0.617483	1.03301	3.82609	2	0			TAACTAGTATGGCTTCCTGTGAGCTAGAGGAGACCCATAGAGAACAAGGCAGATACAGAA
A_55_P2037662	22068.5	11877	10877.4	15636.3	148.674	59.8354	46.8783	45.7703	19480.6	12948.7	10990	7749.47	146.541	20.8366	14.132	108.038	148.436	198.495	232.034	341.624	132.936	621.438	777.667	71.729	1.1166	0.319412	0.298372	4.76271	1	2	Atp1a3	Mus musculus ATPase, Na+/K+ transporting, alpha 3 polypeptide (Atp1a3), mRNA [NM_001290469]	CCTGGCGTATGCCATCTCCGGTTCTAATTCTGAACAATTATCAAATATATCAGTGGGGAG	Mm,44101	NM_001290469	GO:0008344|GO:0030424|GO:0005886|GO:0005783|GO:0051087|GO:0006883|GO:0045202|GO:0005634|GO:0060048|GO:0046872|GO:0005737|GO:0001540|GO:0000166|GO:0031748|GO:0043209|GO:0043025|GO:0006810|GO:0007613|GO:0006814|GO:0006813|GO:0006811|GO:0005391|GO:0005794|GO:0030007|GO:0042493|GO:0010107|GO:0043395|GO:0005890|GO:0044327|GO:0005524|GO:0044326|GO:0042383|GO:0035235|GO:0016020|GO:0016787|GO:0008542|GO:…	ATPase, Na+/K+ transporting, alpha 3 polypeptide
A_51_P454166	37.9802	50.2671	65.3323	48.4822	7.03049	12.1386	5.58727	14.3946	59.8091	76.4114	86.3869	33.0426	15.4743	9.25578	11.8367	16.3569	5.40221	4.14109	11.6931	3.36808	3.86506	8.25554	7.2982	2.0201	1.3977	0.501614	1.60218	1.66729	2	1	Msh3	Mus musculus mutS homolog 3 (Msh3), transcript variant 1, mRNA [NM_010829]	AATCCACACTTATTGGTGAAGATGTGAATCCTCTCATCAGGCTGGATGATTCTGTAAATA	Mm,343101	NM_010829	GO:0030983|GO:0016446|GO:0003697|GO:0000166|GO:0051096|GO:0006298|GO:0008094|GO:0032181|GO:0000404|GO:0000403|GO:0000406|GO:0019237|GO:0005524|GO:0003677|GO:0006974|GO:0032142|GO:0043570|GO:0003684|GO:0006281|GO:0016020|GO:0032302|GO:0016447|GO:0032139|GO:0019899|GO:0045910	mutS homolog 3
A_55_P1992084	694.693	617.193	746.127	727.614	137	51.5672	45.6884	89.5788	789.768	403.433	612.468	376.432	143.182	57.0793	34.5626	96.39	5.07076	11.9687	16.3308	8.12261	5.51582	7.06793	17.7206	3.9053	0.919313	1.69338	0.921571	2.07989	2	0	Ptprg	Mus musculus protein tyrosine phosphatase, receptor type, G (Ptprg), transcript variant 1, mRNA [NM_008981]	GGGGGAGGGGTTTTATAACCTGAAATTTTTTCCCTTTTTCCTTCTGTTTAAAACTATATC	Mm,431266	NM_008981	GO:0005615|GO:0042802|GO:0016791|GO:0006470|GO:0016020|GO:0016787|GO:0016311|GO:0010977|GO:0004721|GO:0016021|GO:0004725|GO:0010633|GO:0070062	protein tyrosine phosphatase, receptor type, G
A_55_P1996941	1326.61	1588.98	2270.08	1142.34	509.387	333.49	444.034	376.754	1534.1	2144.49	2355.3	1071.4	647.418	394.463	310.809	686.19	2.60432	4.76469	5.1124	3.03205	2.36957	5.43649	7.57796	1.56138	1.09907	0.876427	0.674641	1.94191	1	0	Ube2c	Mus musculus ubiquitin-conjugating enzyme E2C (Ube2c), mRNA [NM_026785]	ATAAGTGGTCTGCACTATATGATGTCAGGACTATCTTGCTCTCTATCCAGAGCCTGCTAG	Mm,89830	NM_026785	GO:0000209|GO:0010994|GO:0006511|GO:0010458|GO:0004842|GO:0016567|GO:0005886|GO:0031536|GO:0005634|GO:0031145|GO:0005524|GO:0005829|GO:0005737|GO:0007049|GO:0070979|GO:0000166|GO:0005680|GO:0030071|GO:0070936|GO:0031625|GO:0016740|GO:0051301	ubiquitin-conjugating enzyme E2C
A_52_P925277	6444.02	7304.62	8604.64	7275.26	12.8876	3.18318	2.24507	6.41138	5549.23	9095.84	8420.64	5307.36	10.6014	2.35272	3.72752	3.54006	500.017	2294.75	3832.67	1134.74	523.444	3866.1	2259.05	1499.23	0.955246	0.593558	1.69659	0.756882	1	1	Bcl11b	Mus musculus B cell leukemia/lymphoma 11B (Bcl11b), transcript variant 1, mRNA [NM_001079883]	TTTATTACCTTTTCTATTACGTATCGTATGAGCTTTTGTTGTTTGCCTAGAGGGTTTGTC	Mm,392694	NM_001079883	GO:0071678|GO:0005515|GO:0010468|GO:0043005|GO:0008285|GO:0046632|GO:0010837|GO:0048538|GO:0005634|GO:0007409|GO:0003334|GO:0009791|GO:0046872|GO:0005622|GO:0035701|GO:0045944|GO:0021773|GO:0042475|GO:0021902|GO:0003382|GO:0043066|GO:0006355|GO:0033077|GO:0033153|GO:0021953|GO:0003676|GO:0000978|GO:0043368|GO:0006351|GO:0031077|GO:0019216|GO:0043565|GO:0007165|GO:0001077|GO:0045664|GO:0043588	B cell leukemia/lymphoma 11B
A_52_P282700	1444.63	811.277	880.615	811.003	324.972	166.449	148.837	167.407	1631.54	763.702	868.698	824.636	335.234	172.666	163.985	241.403	4.44538	4.87401	5.91663	4.8445	4.86687	4.42299	5.29742	3.41602	0.913396	1.10197	1.11689	1.41817	1	0	Zbtb33	Mus musculus zinc finger and BTB domain containing 33 (Zbtb33), transcript variant 1, mRNA [NM_020256]	GCATTCTTGCAAGATTAAATAGGGATAATTTTGTTATCATTTTGGTGGTCACTATCCTCC	Mm,391248	NM_020256	GO:0005515|GO:0006355|GO:0008327|GO:0005886|GO:0005730|GO:0005634|GO:0003676|GO:0003677|GO:0046872|GO:0006351|GO:0005829|GO:0043565|GO:0005654|GO:0016055|GO:0045892	zinc finger and BTB domain containing 33
A_55_P1967539	2193.42	2899.94	3637.75	3059.97	769.633	303.717	152.581	496.287	2545.24	3694.27	3483.06	2009.16	763.028	284.139	157.295	666.832	2.84996	9.54816	23.8414	6.16573	3.33572	13.0017	22.1435	3.013	0.854377	0.73438	1.07668	2.04638	1	0	Hunk	Mus musculus hormonally upregulated Neu-associated kinase (Hunk), mRNA [NM_015755]	TTTGACCCATGACTGTCTGTCCTTCATGAATGAGTCTTTGCCTGTGATTCTAGTCAGCCT	Mm,125874	NM_015755	GO:0035556|GO:0005622|GO:0016310|GO:0005737|GO:0004672|GO:0000166|GO:0016301|GO:0004674|GO:0006468|GO:0005634|GO:0005524|GO:0016740	hormonally upregulated Neu-associated kinase
A_55_P1954486	86585.8	75772.6	83960.8	82605.6	394.791	250.694	132.24	293.557	91287.5	88415	79806.9	58553.6	409.194	167.163	161.772	351.897	219.32	302.252	634.914	281.396	223.091	528.916	493.331	166.394	0.983098	0.571455	1.28699	1.69114	1	1	Mapt	Mus musculus microtubule-associated protein tau (Mapt), transcript variant 3, mRNA [NM_001285454]	ATGGTGGACTCACCACAGCTTGCCACACTAGCCGATGAAGTGTCTGCTTCCTTGGCCAAG	Mm,1287	NM_001285454	GO:0008017|GO:0005515|GO:2001020|GO:0051879|GO:0007409|GO:0042995|GO:0032403|GO:0042803|GO:0042802|GO:0047497|GO:0043025|GO:0007613|GO:0030673|GO:0005856|GO:0048018|GO:0050848|GO:0045298|GO:0048312|GO:0019901|GO:0005930|GO:0019904|GO:0014069|GO:0090258|GO:0070507|GO:0060632|GO:0050808|GO:0034399|GO:0010506|GO:0009898|GO:0008088|GO:0019899|GO:0043005|GO:0030424|GO:0017124|GO:0005886|GO:0045773|GO:…	microtubule-associated protein tau
A_55_P1964664	29383.6	24969.4	29102.2	24824.3	10012	4837.99	3288.73	8308.38	34575.5	32598.8	29826.2	20591.6	9552.39	4840.24	3430.96	9125.47	2.93486	5.1611	8.84905	2.98786	3.61957	6.73495	8.69327	2.2565	0.810831	0.766316	1.01792	1.32411	0	0	Fus	Mus musculus fused in sarcoma (Fus), transcript variant 1, mRNA [NM_139149]	CCCAGTGTTACCCTTGTTATTTTGTAAACTTACAATTCAGGATCGCTCATGGATATTTTT	Mm,277680	NM_139149	GO:0048471|GO:0030331|GO:0005634|GO:0044327|GO:0030425|GO:0046966|GO:0031489|GO:0046965|GO:0005737|GO:0035255|GO:0043197|GO:0071277|GO:0043025|GO:0043204|GO:0005844	fused in sarcoma
A_66_P131979	87.3348	56.6863	41.2866	29.8526	20.2567	10.6452	8.14238	8.01765	79.8528	62.2362	47.2543	22.9169	25.3272	8.10708	4.43551	12.3543	4.31141	5.32504	5.07059	3.72336	3.15284	7.67677	10.6536	1.85498	1.36747	0.693656	0.475949	2.00722	1	1	Cdc6	Mus musculus cell division cycle 6 (Cdc6), transcript variant 1, mRNA [NM_011799]	TGTAAAGAACTTTGAAGTTTAGAAGGATGAAATGGAATGATCCAGGAAAATTTACGAGCC	Mm,20912	NM_011799	GO:0005794|GO:0032467|GO:0005819|GO:0051984|GO:0045737|GO:0005634|GO:0048146|GO:0051233|GO:0005524|GO:0005829|GO:0006260|GO:0007049|GO:0000922|GO:0005737|GO:0000166|GO:0006270|GO:0003682|GO:0005654|GO:0030071|GO:0019900|GO:0000278|GO:0051301	cell division cycle 6
A_55_P1974477	2281.68	2331.72	3104.78	2069.57	974.247	870.112	558.338	753.956	2686.97	3054.31	3264.09	2061.3	788.003	834.092	564.852	931.179	2.34199	2.6798	5.56075	2.74494	3.40985	3.66183	5.77866	2.21365	0.68683	0.731819	0.962289	1.24001	0	0	Msh3	Mus musculus mutS homolog 3 (Msh3), transcript variant 1, mRNA [NM_010829]	GTGTGAAGGGCTAAATGTCGTCATCTTTTTAACAGCTTGAAGGTTGGTGTATAAAATTAT	Mm,343101	NM_010829	GO:0030983|GO:0016446|GO:0003697|GO:0000166|GO:0051096|GO:0006298|GO:0008094|GO:0032181|GO:0000404|GO:0000403|GO:0000406|GO:0019237|GO:0005524|GO:0003677|GO:0006974|GO:0032142|GO:0043570|GO:0003684|GO:0006281|GO:0016020|GO:0032302|GO:0016447|GO:0032139|GO:0019899|GO:0045910	mutS homolog 3
A_55_P2053057	134.474	123.025	181.396	112.647	45.5429	29.2065	27.6622	31.9757	158.236	170.345	178.505	113.953	49.5859	27.1627	34.8589	62.3969	2.95269	4.21224	6.55754	3.52288	3.19116	6.27129	5.1208	1.82626	0.925273	0.671671	1.28057	1.92901	1	0	Ppp2r1b	Mus musculus protein phosphatase 2, regulatory subunit A, beta (Ppp2r1b), transcript variant 2, mRNA [NM_028614]	TTGGTTGGAAATGCCACATGGTACACTCACTCGGGAATAAACCTCTAAAGTGTCTCTGCT	Mm,7726	NM_028614	GO:0005515|GO:0060561|GO:0045121|GO:2001241|GO:0070062	protein phosphatase 2, regulatory subunit A, beta
A_51_P437144	21082.4	14167.2	14420.6	16047.3	9377.55	3699.88	2180.52	5842.94	23130.1	15645.7	13889.9	9940.1	7759.99	3189.22	2599.96	6084	2.24818	3.82909	6.61337	2.74644	2.98069	4.9058	5.34234	1.63381	0.75425	0.780523	1.23791	1.681	1	0	Dynll2	Mus musculus dynein light chain LC8-type 2 (Dynll2), transcript variant 1, mRNA [NM_026556]	GAATGTTTGATTTTAGGTTTTATTTTTCTTATGAATGTCCAGATCTGTGTTTCCCTGCCC	Mm,246436	NM_026556	GO:0005515|GO:0008092|GO:0005813|GO:0005875|GO:0005874|GO:0005634|GO:0045505|GO:0010970|GO:0003774|GO:0005737|GO:0030286|GO:0016020|GO:0060271|GO:0008574|GO:0006810|GO:2000582|GO:0031475|GO:0005868|GO:0051959|GO:0005856|GO:0007017	dynein light chain LC8-type 2
A_55_P2030521	54.0334	37.4942	38.3546	35.1172	12.9155	4.62468	4.22212	7.73141	53.4073	45.5229	43.2939	27.9671	18.1232	3.79488	4.42668	9.06155	4.18361	8.10741	9.0842	4.54214	2.9469	11.9959	9.78022	3.08635	1.41967	0.67585	0.928834	1.47169	2	0	A430033K04Rik	Mus musculus RIKEN cDNA A430033K04 gene (A430033K04Rik), mRNA [NM_183025]	TGTTTAGCCAAACCTGAGTTGATCTCCAAGTTGGAAGAAGGATTTGAACCGTGGGGTGTT	Mm,36612	NM_183025	GO:0003674|GO:0005634|GO:0045892	RIKEN cDNA A430033K04 gene
A_55_P2148370	234.356	160.493	118.961	156.466	50.8517	31.8348	9.72006	48.8927	267.318	190.728	140.869	135.733	43.0504	16.6624	12.6304	39.4327	4.60862	5.04144	12.2387	3.2002	6.20942	11.4466	11.1531	3.44215	0.742197	0.440431	1.09734	0.92971	0	1		N5A9_RAT (Q6RIA2) HCV NS5A-transactivated protein 9 homolog, partial (41%) [TC1695896]	CGTGTAAATTTACGTGTAAATTGGATAAATGAGTTTGTCCAATTGGCTTGTTGATGGGAA
A_51_P245631	796.534	741.674	842.687	782.07	179.437	49.3425	38.266	73.0506	805.119	825.779	699.193	437.856	175.059	41.6545	32.7017	98.2927	4.43907	15.0311	22.0218	10.7059	4.59914	19.8245	21.3809	4.45462	0.965195	0.758211	1.02998	2.40332	1	0	Rftn2	Mus musculus raftlin family member 2 (Rftn2), mRNA [NM_028713]	AACAGGGGCCTTCATTTAGGTATGAAAGACTGACCTCCAAAAGAACTACAGTAGACTGCC	Mm,292050	NM_028713	GO:0003674|GO:0005737|GO:0016020|GO:0005886|GO:0045121|GO:0043330|GO:0033227|GO:0050851|GO:0032596	raftlin family member 2
A_55_P2084631	83451.1	54341.9	64232.1	39881.4	30504.6	17687.5	11110.4	13206.2	100351	68023.4	63620.9	44911.3	20606.2	12117.3	13276.3	15874.3	2.73569	3.07232	5.78125	3.01989	4.86993	5.61375	4.79208	2.82918	0.56175	0.547286	1.20642	1.06741	0	2	Hist1h2an	Mus musculus histone cluster 1, H2an (Hist1h2an), mRNA [NM_178184]	ATCCAGGCCGTACTGCTGCCGAAGAAGACCGAGAGCCACCACAAGGCCAAGGGAAAATAA	Mm,377877	NM_178184	GO:0006342|GO:0000790|GO:0005634|GO:0019899|GO:0003677|GO:0070062	histone cluster 1, H2an
A_55_P2232754	2928.06	2090.7	2253.58	2196.02	265.944	95.5868	51.6637	117.953	3081.12	2272.97	2112.61	1536.54	257.973	66.46	46.027	123.949	11.0101	21.8722	43.6202	18.6177	11.9436	34.2006	45.8994	12.3965	0.921841	0.639529	0.950342	1.50185	1	0	Smarcal1	Mus musculus SWI/SNF related matrix associated, actin dependent regulator of chromatin, subfamily a-like 1 (Smarcal1), mRNA [NM_018817]	TGTCATGAGATGAACCTGTGCCCCAGATGGCTTTTAAGAATAAAGTGTTGCATATGCCCT	Mm,274232	NM_018817	GO:0006357|GO:0035861|GO:0004386|GO:0005634|GO:0006259|GO:0005524|GO:0006974|GO:0000733|GO:0000166|GO:0016787|GO:0005654|GO:0031297|GO:0005662|GO:0008094	SWI/SNF related matrix associated, actin dependent regulator of chromatin, subfamily a-like 1
A_52_P301495	11112.1	7103.97	7539.18	8528.33	1186.39	563.272	408.94	929.412	10911.3	7857.55	7216.44	4804.03	1396.83	422.038	494.87	1091.56	9.36635	12.612	18.4359	9.17606	7.81143	18.6181	14.5825	4.40105	1.19906	0.677403	1.26425	2.08497	1	0	Vamp2	Mus musculus vesicle-associated membrane protein 2 (Vamp2), mRNA [NM_009497]	AGTGTGAGAGAGAAAGCAAGCTATTTCCTTGTTGAGTACAATGATAGAGGAAGGATCTAA	Mm,28643	NM_009497	GO:0005515|GO:0005802|GO:0005516|GO:0030054|GO:0045202|GO:0060291|GO:0015031|GO:0006906|GO:0032403|GO:0042802|GO:0043231|GO:0017158|GO:0017156|GO:0017157|GO:0043229|GO:0030672|GO:0070062|GO:0019905|GO:0032869|GO:0090316|GO:0016079|GO:0043308|GO:0044325|GO:0017022|GO:0048306|GO:0035493|GO:0043005|GO:0048471|GO:0005886|GO:0043001|GO:0030136|GO:0031201|GO:0005543|GO:0008076|GO:0043195|GO:0000149|GO:…	vesicle-associated membrane protein 2
A_51_P450469	1555.24	1172.73	1237.33	1832.03	88.6194	67.5328	125.668	52.6278	1706.19	1191.82	1109.87	694.202	55.5164	47.2015	155.718	40.5116	17.5497	17.3653	9.846	34.8111	30.7331	25.2496	7.12739	17.1359	0.571035	0.687744	1.38143	2.03147	1	1	Pnoc	Mus musculus prepronociceptin (Pnoc), transcript variant 1, mRNA [NM_010932]	GTCTCACCACGATCCTGTTGCTACATCAGAGTGTATTTTTGTAATTTCTCCAGCTAACAT	Mm,16347	NM_010932	GO:0005886|GO:0007218|GO:0001515|GO:0043025|GO:0007268|GO:0043679|GO:0005576|GO:0031628|GO:0005184|GO:0030425|GO:0007600	prepronociceptin
A_52_P457967	145.887	209.178	197.056	191.062	59.5935	24.4572	13.6792	39.6713	160.976	194.335	201.317	94.5853	45.617	17.689	13.0557	38.1221	2.44803	8.55281	14.4055	4.81614	3.52886	10.9862	15.4198	2.48112	0.693717	0.778506	0.934222	1.94112	1	0	Trerf1	Mus musculus transcriptional regulating factor 1 (Trerf1), transcript variant 2, mRNA [NM_172622]	GTAGGCACGGATCTTCTCTTGGACGACCAAGATTCGGTTTTGCTTCAGGGTGATACAGAA	Mm,260989	NM_172622	GO:0005667|GO:0006355|GO:0003700|GO:0044212|GO:0006357|GO:0005730|GO:0005634|GO:0003676|GO:0003677|GO:0046872|GO:0006351|GO:0005829|GO:0000118|GO:0005654|GO:0045893|GO:0008134	transcriptional regulating factor 1
A_51_P457528	1780.47	2366.14	3058.63	1625.76	320.874	205.772	241.856	223.845	1923.56	2971.8	3023.17	1741.33	297.216	201.998	198.662	383.615	5.54882	11.4988	12.6465	7.26288	6.47192	14.712	15.2176	4.53927	0.857369	0.781594	0.831042	1.60001	1	0	Ccnb2	Mus musculus cyclin B2 (Ccnb2), mRNA [NM_007630]	CCTAGGCACTGGACTCCGATCCTGCGCTTCTCAGATCCTGTATGTATTTTATTCTAGTTT	Mm,22592	NM_007630	GO:0007049|GO:0005813|GO:0045296|GO:0016020|GO:0015630|GO:0048538|GO:0005634|GO:0043029|GO:0040007|GO:0001701|GO:0051301|GO:0005829	cyclin B2
A_55_P2007871	3419.33	2980.65	3042.92	3124.12	818.355	399.032	317.84	548.38	3144.77	2971.52	3102.8	1698.39	695.897	331.677	327.583	578.678	4.17829	7.46971	9.57374	5.697	4.51901	8.95908	9.4718	2.93495	0.924603	0.833759	1.01076	1.94109	1	0	Ptpdc1	Mus musculus protein tyrosine phosphatase domain containing 1 (Ptpdc1), transcript variant 1, mRNA [NM_001301781]	CTGTCAGGCTCTGTGTGGGCATTGTGCTTATTTGAATAAAGGTGAAAAGGACCAACCACT	Mm,315089	NM_001301781	GO:0005634|GO:0007224|GO:0016791|GO:0005737|GO:0006470|GO:0016787|GO:0016311|GO:0030030|GO:0060271|GO:0004721|GO:0005654|GO:0008138|GO:0004725	protein tyrosine phosphatase domain containing 1
A_52_P484956	66023.8	36292.8	41009.8	39355.4	677.748	235.613	555.151	471.754	66669.4	39100.6	36789.8	29500.2	1089.2	413.744	273.752	895.014	97.4164	154.035	73.8714	83.4235	61.2094	94.5044	134.391	32.9606	1.59153	1.62993	0.549676	2.531	3	1	Nnat	Mus musculus neuronatin (Nnat), transcript variant 1, mRNA [NM_010923]	TGGATATATTCAACCAGTAATTGAATCCCACCTTTACCAAAACACGTTCTCTAACCCCCG	Mm,34330	NM_010923	GO:0032880|GO:0005737|GO:0007420|GO:0032024|GO:0007275|GO:0009749	neuronatin
A_55_P1968828	52.5804	69.454	121.042	108.54	8.56691	4.3461	2.18676	2.68709	41.9324	104.16	97.0974	18.3206	11.751	2.20848	2.2633	2.50012	6.13762	15.9808	55.3521	40.393	3.56842	47.1636	42.9008	7.32787	1.71998	0.338837	1.29024	5.51224	2	1	Rpgr	Mus musculus retinitis pigmentosa GTPase regulator (Rpgr), transcript variant 2, mRNA [NM_001177951]	TTGAAGGAGACAGAAAGGAGGCAAAAGCAGAAGCCCCATCAGATGTCATTACAGAAAAAG	Mm,247556	NM_001177951	GO:0005515|GO:0005813|GO:0005794|GO:0003723|GO:0060042|GO:0071482|GO:0036126|GO:0042995|GO:0036064|GO:0005085|GO:0005929|GO:0005737|GO:0042073|GO:0060271|GO:0030030|GO:0032391|GO:0005856|GO:0042462|GO:0007601|GO:0050896|GO:0001750	retinitis pigmentosa GTPase regulator
A_51_P120066	634.629	570.809	635.083	665.286	287.003	69.0584	52.3012	121.051	693.048	653.569	652.912	339.31	246.995	68.7556	61.1149	132.744	2.21123	8.2656	12.1428	5.49592	2.80592	9.5057	10.6834	2.55612	0.788058	0.869542	1.13661	2.15011	1	0	9330151L19Rik	Mus musculus RIKEN cDNA 9330151L19 gene (9330151L19Rik), long non-coding RNA [NR_033222]	AGCTTCCCTATTCATGGACTTGCCAGTGCTGCTCATCTTCCCTCTTAAATGTCATCTGTT	Mm,256223	NR_033222	GO:0008150|GO:0003674|GO:0005575	RIKEN cDNA 9330151L19 gene
A_55_P2045903	395.799	538.023	675.41	466.1	106.328	88.1881	54.2013	123.73	416.603	654.829	666.983	281.362	111.032	74.0797	58.0844	134.335	3.72244	6.10086	12.4611	3.76707	3.7521	8.83952	11.483	2.09447	0.992097	0.69018	1.08518	1.79857	1	0			GTTATGGTCAACATTATGGTCAACAGTCTGGCTATGGTGGACAGCAACAAAGCTATGGAC
A_51_P489736	156.373	231.668	263.537	236.266	75.4573	34.7654	29.4206	32.5912	157.52	214.266	257.228	136.649	36.0421	30.1406	36.5604	38.3406	2.07234	6.66375	8.95758	7.24939	4.37046	7.10889	7.03569	3.56408	0.47417	0.937382	1.27316	2.03401	1	1	Nemp2	Mus musculus nuclear envelope integral membrane protein 2 (Nemp2), transcript variant 1, mRNA [NM_001142647]	TAGCTTTATTTCTGGGCATTGTAACAGGTCAGGTGTGTCAGTACTTGGGCATTGCCATGT	Mm,83541	NM_001142647	GO:0008150|GO:0003674|GO:0016020|GO:0005634|GO:0016021|GO:0005635	nuclear envelope integral membrane protein 2
A_55_P2195659	53.829	58.0681	31.4538	62.5964	5.29272	9.31317	6.97097	5.49406	73.506	68.7703	37.1469	43.5096	10.6089	9.93191	6.47523	10.1191	10.1704	6.23505	4.51212	11.3935	6.92871	6.92417	5.73677	4.29975	1.46786	0.900476	0.786526	2.6498	2	0	9030407P20Rik		GGACAATGCATGCTCATCTACACATGTCCATGTATACACACATAAATGTAATAAATCCTT	Mm,138127		GO:0008150|GO:0003674|GO:0005575	RIKEN cDNA 9030407P20 gene
A_55_P2391881	61.9425	52.2347	65.8548	36.3697	3.80468	2.16002	2.53353	2.77331	62.9092	74.0511	70.3933	35.6313	5.66693	2.59935	2.64183	2.78607	16.2806	24.1826	25.9933	13.1142	11.1011	28.4883	26.6457	12.7891	1.46657	0.84886	0.975515	1.02542	1	0	Gm12108	Mus musculus predicted gene 12108 (Gm12108), long non-coding RNA [NR_130637]	TAGATGTTAGGTGGTGGCCTAGCTATTGTGCCGTTTAAGGAATATTAAAATATAAAGACC	Mm,414035	NR_130637		predicted gene 12108
A_51_P473953	606.149	620.083	607.328	720.069	250.88	117.84	58.2831	180.385	560.239	691.187	692.785	359.354	221.941	65.6547	59.6969	195.712	2.41609	5.26207	10.4203	3.99185	2.52427	10.5276	11.605	1.83613	0.957143	0.499835	0.897913	2.17405	1	1	Arhgef26	Mus musculus Rho guanine nucleotide exchange factor (GEF) 26 (Arhgef26), mRNA [NM_001081295]	ACAGGAAATCTGTCTCCTCTTCAATGTCACAAACTTTTTAGAAGTACTAACATGTTGTAG	Mm,153974	NM_001081295	GO:0003674|GO:0001886|GO:0097178|GO:0005575	Rho guanine nucleotide exchange factor (GEF) 26
A_52_P664656	172.185	134.798	177.729	149.923	22.9723	14.3558	12.7563	14.8709	185.494	123.686	157.746	81.805	22.0238	15.0262	11.0872	19.3215	7.49534	9.38981	13.9326	10.0816	8.42241	8.23133	14.2277	4.23388	0.889928	1.14074	0.979263	2.38118	1	0	Acvr2a	Mus musculus activin receptor IIA (Acvr2a), mRNA [NM_007396]	ACCTCCTTTAAAAGCTGATAAATGAGGGATAATACGACTGTTCGGCTTAAGAAAGCACTA	Mm,314338	NM_007396	GO:0071773|GO:0005515|GO:0048706|GO:0007283|GO:0043621|GO:0000166|GO:0004702|GO:0016301|GO:0007178|GO:0030501|GO:0009986|GO:0046881|GO:0030509|GO:0032927|GO:0043084|GO:0030165|GO:0032924|GO:0001702|GO:0043235|GO:0016310|GO:0045648|GO:0007368|GO:0050999|GO:0034673|GO:0009952|GO:0046872|GO:0016362|GO:0005737|GO:0019838|GO:0048185|GO:0045944|GO:0030510|GO:0010862|GO:0009966|GO:0015026|GO:0005524|GO:…	activin receptor IIA
A_51_P507051	3291.4	3627.16	4525.94	3763.24	16.6368	7.00568	4.29955	11.1924	3346.9	3871.7	3941.49	3467.52	12.0464	7.19145	7.55598	21.0227	197.838	517.745	1052.65	336.233	277.834	538.375	521.639	164.942	0.712071	0.961681	2.01798	2.03849	2	0	Bhlhe22	Mus musculus basic helix-loop-helix family, member e22 (Bhlhe22), mRNA [NM_021560]	TTCCAAAAGGGGACCTATTTGCATTCCAAAACAGAAAAACATCACAGCAATAGATTTTAC	Mm,149938	NM_021560	GO:0005515|GO:0006355|GO:0021960|GO:0021540|GO:0060040|GO:0021957|GO:0000981|GO:0060042|GO:0005634|GO:0021952|GO:0042803|GO:0006351|GO:0007399|GO:0021796|GO:0030182|GO:0003682|GO:0046983|GO:0045892|GO:0022008	basic helix-loop-helix family, member e22
A_51_P104430	660.608	784.967	937.215	1144.92	9.93802	14.0017	6.40189	15.4696	650.118	954.489	902.812	368.745	9.94805	4.22322	4.02871	14.3384	66.4728	56.0624	146.397	74.0111	65.3512	226.01	224.095	25.7173	1.01716	0.248053	0.653281	2.87787	1	1	Magee1	Mus musculus melanoma antigen, family E, 1 (Magee1), mRNA [NM_053201]	TATACCAAAGAAGGGAATCCTGTATTACATCGGTCGAGAGTGCACCAAAGTGTTCCCTGA	Mm,24341	NM_053201	GO:0005515|GO:0008150|GO:0048471|GO:0005737|GO:0016020|GO:0016010|GO:0005886|GO:0045211|GO:0005634|GO:0030425	melanoma antigen, family E, 1
A_51_P265545	4016.86	4472.9	5327.38	4146.31	2080.93	1071.63	883.573	1850	4319.24	5070.78	5844.79	3859.08	1777.01	1056.54	958.707	2078.84	1.93032	4.17391	6.02936	2.24125	2.43062	4.79942	6.09654	1.85636	0.794166	0.86967	0.988981	1.20734	0	0	Tmem57	Mus musculus transmembrane protein 57 (Tmem57), mRNA [NM_025382]	TGCATGTTGTCGCCATTTGCATTTTGAGTCATCTTGTGTAAATGTCACCATGAAAGTGTT	Mm,99793	NM_025382	GO:0044306|GO:0043005|GO:0030424|GO:0008150|GO:0003674|GO:0031965|GO:0016020|GO:0007420|GO:0045202|GO:0005634|GO:0042995|GO:0016021	transmembrane protein 57
A_55_P2115176	3572.92	2291.66	2242.15	2148.55	1020.03	631.219	652.37	595.477	4109.33	2483.23	2109.05	2199.06	1025.41	695.302	635.183	957.028	3.50275	3.63052	3.43693	3.60811	4.00748	3.57144	3.32037	2.2978	0.874052	1.01654	1.0351	1.57025	1	0	Pdhx	Mus musculus pyruvate dehydrogenase complex, component X (Pdhx), mRNA [NM_175094]	CAGCGAGCTTTCATGCTCAGTTGGAATCTAATGAAATAAATTCTCTTAGCATACATTGTA	Mm,315011	NM_175094	GO:0005739|GO:0016746|GO:0008152|GO:0045254|GO:0034604	pyruvate dehydrogenase complex, component X
A_51_P358316	11347.4	10161.8	10868.1	12919.3	134.765	27.3492	28.4987	48.5315	11235.7	10637.9	9964.19	6149.33	120.165	36.0149	15.8171	55.148	84.2011	371.558	381.353	266.204	93.5024	295.375	629.963	111.506	0.900523	1.25792	0.605359	2.38736	1	0	Chga	Mus musculus chromogranin A (Chga), mRNA [NM_007693]	ACAGGCAGCTTTCTAGAAGTTTCTCTTCCACCTTCTTATCCATGGGGCACAACTGCAATA	Mm,4137	NM_007693	GO:2000707|GO:0005515|GO:0048471|GO:0045576|GO:0043303|GO:0006996|GO:0050830|GO:0032762|GO:1900738|GO:0005576|GO:0031410|GO:0005615|GO:0033604|GO:0050829|GO:0016020|GO:0060452|GO:0002026|GO:0042583|GO:0002551|GO:0030816|GO:0030141	chromogranin A
A_55_P1965851	164.809	66.2682	81.9975	62.5729	72.9447	20.5574	15.3192	21.8539	135.559	90.684	63.1915	38.1699	56.8763	23.0174	12.7635	26.9232	2.25936	3.22356	5.35261	2.86323	2.38341	3.9398	4.95095	1.41774	0.947956	0.818205	1.08113	2.01958	1	0	Cdc5l	Mus musculus cell division cycle 5-like (S, pombe) (Cdc5l), mRNA [NM_152810]	CTACGAACCATCTGGAAATAAAAAAGGAAAAAATGTTGGGTTTGCTACCAACAATTCAGA	Mm,28270	NM_152810	GO:0008380|GO:0048471|GO:0044212|GO:0003723|GO:0000981|GO:0005634|GO:0071013|GO:0030154|GO:0043522|GO:0001222|GO:0005737|GO:0032993|GO:0072422|GO:0071987|GO:0005681|GO:0005662|GO:0000974|GO:0006397|GO:0006355|GO:0006357|GO:0019901|GO:0003677|GO:0006351|GO:0006974|GO:0043565|GO:0007049|GO:0006281|GO:0016020|GO:0016607|GO:0001135|GO:0005654|GO:0008157|GO:0000278	cell division cycle 5-like (S, pombe)
A_55_P2103501	283.879	269.247	286.453	372.457	27.8503	33.844	13.8167	53.293	256.455	249.524	316.946	143.2	33.4691	18.6379	30.4031	33.7869	10.193	7.95553	20.7324	6.98886	7.66244	13.388	10.4248	4.23833	1.33026	0.594228	1.98875	1.64897	2	1	Ankrd29	Mus musculus ankyrin repeat domain 29 (Ankrd29), mRNA [NM_001190371]	AAAGAAGGACCTGGGAAGAATGAACTTGGATCCATCTTAGATAGATAGGAATTTAGGCCA	Mm,53865	NM_001190371	GO:0008150|GO:0003674|GO:0005575	ankyrin repeat domain 29
A_51_P142421	487.387	392.387	330.462	408.066	13.979	25.0308	15.112	13.3709	441.404	320.269	287.177	183.775	18.8958	34.5443	6.37345	21.1746	34.8656	15.6762	21.8675	30.5189	23.3599	9.27125	45.0583	8.67903	1.49254	1.69084	0.485315	3.5164	3	1	Rspo1	Mus musculus R-spondin 1 (Rspo1), mRNA [NM_138683]	CCGTGGTACACGTCACGGATGACCTGACTTGGAAACTGCTTAAAGGTTTATTTCAAATTA	Mm,42202	NM_138683	GO:0005515|GO:0010468|GO:0001664|GO:0090263|GO:0005102|GO:0030177|GO:0005576|GO:0005634|GO:0005615|GO:2000254|GO:2000052|GO:0001934|GO:0002090|GO:0016055|GO:0060070|GO:0008201|GO:0050896|GO:0007140	R-spondin 1
A_55_P2009187	481.599	450.162	508.988	551.098	229.552	102.115	105.213	193.404	568.666	518.434	523.533	243.569	150.851	81.1762	109.821	146.616	2.09799	4.4084	4.83769	2.84947	3.76973	6.38653	4.76714	1.66127	0.556538	0.690266	1.0148	1.71523	1	1	Iffo1	Mus musculus intermediate filament family orphan 1 (Iffo1), transcript variant 1, mRNA [NM_001039669]	TTGTTTGCAGATAAAAGGACACCGATCTTTCTCAAGAGCAGTGAGCTCTGGAAGTCAGTG	Mm,129415	NM_001039669	GO:0005882|GO:0008150|GO:0003674|GO:0005198|GO:0005575	intermediate filament family orphan 1
A_51_P116616	5404.46	5126.88	6692.98	4899.56	2427.5	883.219	765.056	1365.85	6517.25	6968.64	6154.45	4438.52	1947.62	947.511	785.557	2107.35	2.22635	5.80476	8.74835	3.58719	3.34626	7.35468	7.8345	2.10621	0.665325	0.789261	1.11664	1.70315	1	0	Rbm14	Mus musculus RNA binding motif protein 14 (Rbm14), mRNA [NM_019869]	TCCCTATCTCTCCAAGTAGGTGGTGTTAGAAATCTTAATTCTTTTCCCTTCTTTTGTATG	Mm,276338	NM_019869	GO:0005667|GO:0006355|GO:0016575|GO:0003723|GO:0005634|GO:0003676|GO:0060395|GO:0006351|GO:0046600|GO:0005737|GO:0030374|GO:0016607|GO:0045944	RNA binding motif protein 14
A_52_P21	181.986	161.619	176.767	158.769	26.6879	24.5055	20.4201	16.0538	209.49	188.734	196.212	89.5087	22.2323	23.5496	20.5045	22.9365	6.81905	6.59522	8.65651	9.8898	9.42277	8.01431	9.56922	3.90245	0.723678	0.82293	0.90462	2.53425	1	0	Ttc9	Mus musculus tetratricopeptide repeat domain 9 (Ttc9), mRNA [NM_001033149]	AAAGAGCATTGGGTGGACTGAGGGATTAGGACTAATTAATGTAAATAAAAACTAACTCAC	Mm,130002	NM_001033149		tetratricopeptide repeat domain 9
A_51_P100174	395.028	355.016	423.544	338.363	91.393	30.036	24.3476	30.4576	439.438	435.603	367.37	214.21	89.5567	28.9563	23.5269	41.1168	4.32231	11.8197	17.3957	11.1093	4.90681	15.0434	15.6149	5.20979	0.880878	0.785703	1.11405	2.13239	1	0	Mns1	Mus musculus meiosis-specific nuclear structural protein 1 (Mns1), mRNA [NM_008613]	CTGTTTTACAGTTGGTGACAGTAGGCCCTGGTCTATCTGCATGTTCTAAAACATCCTCCT	Mm,387671	NM_008613	GO:0005882|GO:0051321|GO:0045724|GO:0005930|GO:0036126|GO:0005634|GO:0070986|GO:0007283|GO:0005635|GO:0042802	meiosis-specific nuclear structural protein 1
A_52_P24308	23935.7	8050.59	8646.27	9949	33.3148	9.44312	13.0846	13.0201	24183.9	9302.2	8136.91	8286.02	36.5681	12.8014	18.8228	24.9839	718.47	852.535	660.795	764.124	661.337	726.656	432.289	331.654	1.08639	1.17323	1.5286	2.30398	2	0	Uchl1	Mus musculus ubiquitin carboxy-terminal hydrolase L1 (Uchl1), mRNA [NM_011670]	CCAGTGTCGGGTAGATGACAAAGTGAATTTCCATTTTATTCTGTTCAACAACGTGGACGG	Mm,29807	NM_011670	GO:0043130|GO:0006511|GO:0030424|GO:0016579|GO:0004843|GO:0005886|GO:0005783|GO:0008283|GO:0016874|GO:0007409|GO:0031694|GO:0005829|GO:0050905|GO:0048747|GO:0005622|GO:0007412|GO:0005737|GO:0043407|GO:0043209|GO:0043025|GO:0006508|GO:0007628|GO:0008242|GO:0031625|GO:0070062|GO:0044306|GO:0019233|GO:0004197|GO:0016020|GO:0016787|GO:0002931|GO:0019896|GO:0042755|GO:0005654|GO:0008233|GO:0008234	ubiquitin carboxy-terminal hydrolase L1
A_52_P184395	1024.45	492.118	540.299	580.709	44.6753	3.52691	2.1766	5.48025	979.752	578.837	527.681	346.915	38.6979	3.19305	2.261	5.31471	22.931	139.532	248.23	105.964	25.318	181.28	233.384	65.2745	0.90572	0.769705	1.06361	1.62336	1	0	Actl6b	Mus musculus actin-like 6B (Actl6b), mRNA [NM_031404]	TCTGATTCCCCTTACGATGAACAGGTAGCTGCACAAATGCCCACTGTGCATTATGAAATG	Mm,31646	NM_031404	GO:0005515|GO:0071565|GO:0070603|GO:0006355|GO:0016514|GO:0005730|GO:0006338|GO:0005634|GO:0016569|GO:0006351|GO:0007399|GO:0006333	actin-like 6B
A_52_P609109	1038.04	878.536	894.363	884.207	82.7079	36.8272	22.1595	53.7031	937.043	814.958	830.292	559.097	66.3856	40.8024	25.6447	68.9695	12.5507	23.8556	40.3603	16.4647	14.1151	19.9733	32.3767	8.10644	0.889164	1.19438	1.24658	2.03107	1	0	Pitpnc1	Mus musculus phosphatidylinositol transfer protein, cytoplasmic 1 (Pitpnc1), mRNA [NM_145823]	AGATGTGTTCTTGGATCTCAGACAATGCATGTGGTTAAATAATCTCACAGATAGCAAGAA	Mm,397413	NM_145823	GO:0005622|GO:0005737|GO:0008526|GO:0046488|GO:0006869|GO:0006810|GO:0005634|GO:0008289	phosphatidylinositol transfer protein, cytoplasmic 1
A_51_P236864	1327.13	870.534	1066.79	1319.54	195.838	67.4935	30.8259	97.498	1285.48	901.466	997.383	473.842	113.669	45.2729	31.1243	89.4914	6.77664	12.898	34.6068	13.534	11.309	19.9118	32.0451	5.29483	0.599226	0.647758	1.07994	2.55608	1	1	Parp8	Mus musculus poly (ADP-ribose) polymerase family, member 8 (Parp8), mRNA [NM_001081009]	CAGGATCTGAAAAGCCTTCCTCGGGTTCAAAGCTGGATTTTGAACTGAAGAAGATGACAA	Mm,274466	NM_001081009	GO:0005622|GO:0008150|GO:0003674|GO:0016757|GO:0016740|GO:0003950	poly (ADP-ribose) polymerase family, member 8
A_55_P2029151	5612.64	3798.3	3736.1	4642.28	911.115	618.278	514.795	556.899	4780.93	4030.42	3933.92	2540.26	788.264	433.468	465.498	696.268	6.16019	6.14336	7.25746	8.33594	6.06513	9.29808	8.45101	3.6484	1.01567	0.660712	0.858768	2.28482	1	0	Snap47	Mus musculus synaptosomal-associated protein, 47 (Snap47), mRNA [NM_144521]	ATATCTGCCAAGATGCCAGAGGTCATTCCCATCTTAGAAGTGCAGTTCAGCAGCAAGATT	Mm,26680	NM_144521	GO:0019905|GO:0016082|GO:0005886|GO:0005623|GO:0031201|GO:0060291|GO:0030425|GO:0005622|GO:0005484|GO:0005737|GO:0016020|GO:0031083|GO:0043025|GO:0030672|GO:0031629	synaptosomal-associated protein, 47
A_51_P328442	1024.92	552.194	529.549	636.064	173.777	21.3349	8.61689	31.1972	1194.99	750.696	504.925	321.873	203.937	13.4269	11.1962	35.7999	5.89788	25.8822	61.4548	20.3885	5.8596	55.9097	45.0978	8.9909	1.00653	0.462928	1.3627	2.26768	1	1	Zfp423	Mus musculus zinc finger protein 423 (Zfp423), transcript variant 1, mRNA [NM_033327]	CCCCCCTTCAGTTAACTACTTTTTAATTGCAATTCTAGGTAATTGTGCATCGTGATGTGA	Mm,23452	NM_033327	GO:0005515|GO:0006355|GO:0046982|GO:0005634|GO:0007275|GO:0003676|GO:0003677|GO:0046872|GO:0006351|GO:0030154|GO:0042803|GO:0007399|GO:0043565|GO:0030513|GO:0007219|GO:0005654|GO:0045893|GO:0045892	zinc finger protein 423
A_55_P2177899	467.999	531.487	684.523	692.454	25.5727	19.1269	13.592	16.3655	505.256	658.034	695.066	300.807	23.1904	18.8507	10.0456	26.4945	18.3007	27.7874	50.3621	42.3119	21.7873	34.9077	69.1911	11.3536	0.839971	0.796024	0.727871	3.72675	1	0	Dact1	Mus musculus dishevelled-binding antagonist of beta-catenin 1 (Dact1), transcript variant 1, mRNA [NM_001190466]	AAACCTTTGTCAAAATCAAGGCTTCGCACAACCTCAAGAAGAAGATCCTCCGTTTCCGCT	Mm,46662	NM_001190466	GO:0005515|GO:0032091|GO:0045732|GO:0030054|GO:0008013|GO:0042826|GO:0030178|GO:0030877|GO:2000095|GO:0030177|GO:0045202|GO:0005634|GO:0048598|GO:0035413|GO:0032092|GO:0035412|GO:1900107|GO:0005737|GO:0046329|GO:0031647|GO:0005080|GO:0001085|GO:0051018|GO:0016055|GO:0090090|GO:0060070|GO:0070097|GO:2000134|GO:0007275|GO:0000122|GO:0001702|GO:0007399|GO:0048813|GO:0050808|GO:0048619|GO:0021915|GO:…	dishevelled-binding antagonist of beta-catenin 1
A_55_P1997081	128.569	109.823	141.791	97.788	19.1278	23.3312	18.9897	13.5106	110.224	159.322	146.554	77.7119	10.859	11.2111	21.2896	23.7788	6.7216	4.70712	7.46673	7.23788	10.1505	14.2111	6.88383	3.26811	0.662197	0.331228	1.08468	2.2147	1	1	Faxc	Mus musculus failed axon connections homolog (Faxc), mRNA [NM_175234]	GCATTAGTGTGATGCTTTAAACCTCTGGGAAGTGGTGCAACACGAACCTATTTTCTTCTT	Mm,159689	NM_175234	GO:0008150|GO:0003674|GO:0016020|GO:0016021|GO:0005575	failed axon connections homolog
A_55_P2016739	1921.73	912.114	1314.83	148.952	458.093	185.73	160.459	37.8422	2238.57	677.125	1314	1187.64	502.474	118.257	159.222	347.899	4.19507	4.91097	8.19421	3.93614	4.4551	5.72588	8.25263	3.41373	0.941632	0.85768	0.992921	1.15303	0	0	Rbm12b2	Mus musculus RNA binding motif protein 12 B2 (Rbm12b2), mRNA [NM_198957]	GACATTGTGCCAGTGTCTCCTATAAACTAAATAGTCCAGAAAATGAACTTACTGTGAAAT	Mm,474129	NM_198957	GO:0008150|GO:0003723|GO:0005575|GO:0003676	RNA binding motif protein 12 B2
A_52_P920158	834.035	725.249	1064.56	884.62	24.6997	7.89574	3.30856	7.93225	877.254	949.739	994.959	696.461	25.3488	5.57948	6.32426	12.75	33.767	91.8533	321.759	111.522	34.6073	170.22	157.324	54.6243	0.975719	0.539615	2.0452	2.04162	2	1	Rbm24	Mus musculus RNA binding motif protein 24 (Rbm24), mRNA [NM_001081425]	ACTTCCTACAATGGATAATTTTTATGGACTCTCTCCATTGTCACTGGATTTAAGTATTCC	Mm,38269	NM_001081425	GO:0043488|GO:0005737|GO:0003723|GO:0010830|GO:0005654|GO:0005634|GO:0003730|GO:0003676|GO:0030154|GO:0005829	RNA binding motif protein 24
A_55_P2106454	643.942	390.477	402.801	536.516	3.5935	2.25858	2.17662	2.34176	559.716	445.523	414.091	239.969	3.85313	2.19467	2.25052	2.48799	179.197	172.886	185.058	229.108	145.263	203.002	183.998	96.4513	1.2336	0.851645	1.00576	2.37538	1	0	Phf24	Mus musculus PHD finger protein 24 (Phf24), transcript variant 1, mRNA [NM_001346526]	GATCTCCACGTGTGTCATAGCATGCGTACATACACAAAATAAACATGACACTAAAAAATT	Mm,487350	NM_001346526	GO:0005515|GO:0008277|GO:0032228|GO:0005509|GO:0050966|GO:0007214|GO:0005575|GO:0046872	PHD finger protein 24
A_52_P307739	1420.49	1120.34	1588.1	1234.39	3.60499	1.81239	2.17264	2.34768	1818.43	1068.19	1350.96	908.562	3.84431	2.2013	2.25778	2.49156	394.035	618.157	730.952	525.79	473.019	485.255	598.36	364.655	0.833022	1.27388	1.22159	1.44188	1	0	Sox2	Mus musculus SRY (sex determining region Y)-box 2 (Sox2), mRNA [NM_011443]	TGGCAATCAAATGTCCATTGTTTATAAGCTGAGAATTTGCCAATATTTTTCGAGGAAAGG	Mm,65396	NM_011443	GO:0005515|GO:0010468|GO:0003700|GO:0044212|GO:0007605|GO:0000981|GO:0045597|GO:0050680|GO:0001714|GO:0030539|GO:0048646|GO:0048852|GO:0045747|GO:0030910|GO:0000976|GO:0022409|GO:0042472|GO:0048286|GO:0046982|GO:0001708|GO:0021879|GO:0007275|GO:0000122|GO:0001649|GO:0031490|GO:0043281|GO:0045165|GO:0005654|GO:0045596|GO:0045893|GO:0043586|GO:0008134|GO:0021984|GO:0021987|GO:0030178|GO:0005634|GO:…	SRY (sex determining region Y)-box 2
A_51_P128463	1814.58	1782.81	1877.42	1754.45	571.967	254.196	260.936	330.531	1921.96	1793.17	1892.4	1149.53	443.259	333.57	272.064	495.505	3.17252	7.01356	7.19495	5.30798	4.33597	5.3757	6.95571	2.31992	0.731675	1.30468	1.03439	2.288	1	0	Grrp1	Mus musculus glycine/arginine rich protein 1 (Grrp1), mRNA [NM_001099296]	CCTCTCTAGATTCTAAATATGAGCAGCGATGGACTTGGGGTGAGAGATGAACGAACTACT	Mm,100168	NM_001099296	GO:0008150|GO:0003674|GO:0005575	glycine/arginine rich protein 1
A_55_P2082403	763.897	784.007	957.507	965.819	13.7847	25.3827	12.1666	16.672	902.422	1016.91	932.719	381.206	7.43095	24.1443	13.8236	15.6653	55.4163	30.8874	78.6994	57.9305	121.441	42.1181	67.4731	24.3343	0.456323	0.733352	1.16638	2.38061	1	1	Six3	Mus musculus sine oculis-related homeobox 3 (Six3), mRNA [NM_011381]	ATCCCTAGAACAAACCGAAATCAGGATACACAGACAGATACACACACAAGTCCATACACA	Mm,370208	NM_011381	GO:0005515|GO:0021846|GO:0021536|GO:0003700|GO:0070306|GO:0042826|GO:0003705|GO:0001654|GO:0000981|GO:0021983|GO:0030178|GO:0048512|GO:0005634|GO:0006606|GO:0021537|GO:0001222|GO:0021798|GO:0021797|GO:0002088|GO:0045944|GO:0042127|GO:0009946|GO:0043010|GO:0000060|GO:2000177|GO:0006355|GO:0060235|GO:0003404|GO:0003713|GO:0005102|GO:0001205|GO:0007275|GO:0021978|GO:0003677|GO:0014016|GO:0006351|GO:…	sine oculis-related homeobox 3
A_52_P88722	200.897	157.344	172.383	187.123	49.0991	22.9624	13.3791	27.7327	248.939	188.429	173.351	127.953	34.9762	15.6308	17.2943	23.3557	4.09167	6.85224	12.8845	6.74736	7.11737	12.055	10.0236	5.47846	0.574885	0.568416	1.28542	1.23162	0	2	Senp7	Mus musculus SUMO1/sentrin specific peptidase 7 (Senp7), transcript variant 1, mRNA [NM_025483]	ACTCAGCACTTAACATTTGATTAAATGTTCAGGTAACAATTGTACTGAACTTGTGTGTCG	Mm,255784	NM_025483	GO:0005622|GO:0016787|GO:0005886|GO:0004930|GO:0006508|GO:0008233|GO:0007188|GO:0005634|GO:0008234	SUMO1/sentrin specific peptidase 7
A_52_P168449	946.668	686.056	807.417	797.232	208.602	75.9411	91.0209	86.4984	878.233	743.206	728.81	513.634	216.677	82.4557	84.7604	83.0335	4.53815	9.03406	8.87068	9.21672	4.05318	9.0134	8.59848	6.18587	1.11965	1.00229	1.03166	1.48996	1	0	Mapk11	Mus musculus mitogen-activated protein kinase 11 (Mapk11), mRNA [NM_011161]	CGGGACCTTGATTCAAAGTTGACAAACGTCTGTCCACGTTCTACCTCCACCAACCCTTGA	Mm,91969	NM_011161	GO:0005515|GO:0010468|GO:0060044|GO:0006355|GO:0060043|GO:2001184|GO:0006950|GO:0005634|GO:0005524|GO:0006351|GO:0035556|GO:0010628|GO:0016310|GO:0005737|GO:0004672|GO:0000166|GO:0016301|GO:0004674|GO:0006468|GO:0016740|GO:0004707	mitogen-activated protein kinase 11
A_55_P2043207	1712.24	1463.9	1690.7	1468.91	317.546	216.256	173.881	194.536	2112.79	1526.5	1718.88	1372.61	281.817	188.122	198.092	260.062	5.39211	6.76928	9.72331	7.55081	7.49704	8.11442	8.67718	5.27801	0.719231	0.834229	1.12056	1.43062	1	0	Magef1	Mus musculus melanoma antigen family F, 1 (Magef1), non-coding RNA [NR_131983]	GTGTGTGTGTAAGCTTATTTGATGCCGAGCCTCTGACATTTTTTGTTTTATTACCAAAAA	Mm,86031	NR_131983		melanoma antigen family F, 1
A_55_P2364241	131.541	118.136	156.467	192.671	40.311	49.4212	28.9046	54.2261	155.341	137.937	158.563	68.5499	27.1399	35.2767	23.1833	37.201	3.26317	2.3904	5.41323	3.55311	5.7237	3.91015	6.83955	1.84269	0.570114	0.611332	0.791459	1.92822	1	1	Nhsl2	NHS-like 2 [Source:MGI Symbol;Acc:MGI:3645090] [ENSMUST00000144397]	AATGAGCTCCTCCATATATCTCTCCAAGCTGAGGATGTAGCTTAGTGGTAGCATGTGCAA	Mm,232		GO:0003674|GO:0005575|GO:0030154	NHS-like 2
A_55_P2058851	1274.74	1269.93	1205.91	878.479	430.525	252.616	259.233	255.593	1155.85	1214.69	1087.46	780.021	332.346	304.442	277.113	344.877	2.9609	5.02714	4.65186	3.43702	3.47783	3.98988	3.92424	2.26174	0.851363	1.25997	1.18542	1.51964	1	0	Fancf	Mus musculus Fanconi anemia, complementation group F (Fancf), mRNA [NM_001115087]	CTTGCTTTCTTTTACCTGTTTACCAACCTATGTGTGCATTAAAATTGCATTGCTCAGAAA	Mm,392015	NM_001115087	GO:0001541|GO:0016567|GO:0006281|GO:0005634|GO:0007283|GO:0006974|GO:0043240	Fanconi anemia, complementation group F
A_55_P2070641	87.5886	48.2013	53.476	68.9629	4.89208	5.25599	6.67196	5.48548	95.463	50.319	46.1225	35.4065	3.84892	3.14236	4.40297	5.57646	17.9041	9.17073	8.01505	12.5719	24.8026	16.0131	10.4753	6.34928	0.721866	0.572702	0.765136	1.98005	1	1	Ngb	Mus musculus neuroglobin (Ngb), transcript variant 2, mRNA [NM_022414]	AGAGAAGCTTTCTGCCAAGGTGAGGGAAAAGTGACTAGGCTTCTAGAATTTTCCACCTTG	Mm,41395	NM_022414	GO:0005515|GO:0043005|GO:0006915|GO:0043085|GO:0046872|GO:0031175|GO:0015671|GO:0005739|GO:0005737|GO:0005344|GO:0006810|GO:0043204|GO:0007601|GO:0020037	neuroglobin
A_55_P2066593	11512.8	6899.23	6994.74	9000.13	123.533	24.0663	13.0399	15.8204	12897.4	6805.48	7253.76	5353.02	118.669	16.8389	16.5001	26.981	93.1958	286.676	536.41	568.892	108.684	404.152	439.618	198.4	0.857495	0.709328	1.22017	2.8674	1	0	Oprl1	Mus musculus opioid receptor-like 1 (Oprl1), transcript variant 7, mRNA [NM_001318925]	TAGCCCTGAACCTGCCTCTGGGGTAATGAAGGAGTTCTCATAATAAACACTTACCAGTGA	Mm,285075	NM_001318925	GO:0043005|GO:0005886|GO:0030818|GO:0007268|GO:0045776|GO:0007204|GO:0007193|GO:0004985|GO:0007218|GO:0060454|GO:0030817|GO:0007610|GO:0004871|GO:0004930|GO:0031410|GO:0008022|GO:0019233|GO:0007165|GO:0007186|GO:0016020|GO:0042923|GO:0007187|GO:0005887|GO:0001934|GO:0042755|GO:0016021|GO:0035810|GO:0001626|GO:0051930	opioid receptor-like 1
A_51_P379409	987.717	566.978	586.369	617.766	346.772	103.224	57.7996	94.1925	970.708	674.975	691.043	242.522	305.773	93.1285	79.8256	120.387	2.84832	5.49271	10.1449	6.55855	3.1746	7.24777	8.65692	2.01452	0.897222	0.757848	1.17188	3.25564	1	0	Cuedc1	Mus musculus CUE domain containing 1 (Cuedc1), transcript variant 1, mRNA [NM_198013]	TCGCCCGAGCCTTCTCTGAGAAGACCAAAATGAGGAAGTCAAAGAAGAAACATTTACCGA	Mm,374846	NM_198013	GO:0008150|GO:0003674|GO:0005575	CUE domain containing 1
A_55_P2072980	921.668	684.636	730.287	674.146	203.54	118.133	64.2756	188.866	790.463	813.54	780.371	399.02	250.692	69.9377	53.0029	225.129	4.5282	5.79545	11.3618	3.56945	3.15312	11.6323	14.7232	1.77241	1.4361	0.498218	0.771695	2.0139	2	1	Sptan1	Mus musculus spectrin alpha, non-erythrocytic 1 (Sptan1), transcript variant 3, mRNA [NM_001177668]	AAGCTGGACGAGACAGGAAACTTGATGATTTCTGAAGGGCACTTTGCATCTGAAACCATC	Mm,204969	NM_001177668	GO:0005515|GO:0005516|GO:0030018|GO:0005886|GO:0032437|GO:0032403|GO:0046872|GO:0043231|GO:0005916|GO:0005737|GO:0043209|GO:0015630|GO:0005856|GO:0070062|GO:0019905|GO:0045296|GO:0031532|GO:0046982|GO:0005509|GO:0030507|GO:0033270|GO:0003779|GO:0016328|GO:0051693|GO:0043234|GO:0047485|GO:0016020|GO:0030863	spectrin alpha, non-erythrocytic 1
A_66_P112773	376.498	187.019	161.174	247.355	75.2904	41.6394	23.0769	29.3974	388.23	169.965	179.777	85.0954	66.5013	26.9202	21.2347	26.6824	5.00061	4.4914	6.98422	8.41418	5.83793	6.31365	8.46618	3.1892	0.856572	0.711378	0.824956	2.63833	1	0	5730409E04Rik	Mus musculus RIKEN cDNA 5730409E04Rik gene (5730409E04Rik), transcript variant 1, mRNA [NM_001145950]	GCGGAGGCTGCAGCAGGGGTGGGAGTGGAGATAAAGAAAGATATAAGAAACTGTCCTCTT	Mm,296838	NM_001145950	GO:0008150|GO:0003674|GO:0005575	RIKEN cDNA 5730409E04Rik gene
A_52_P632601	697.294	660.817	866.85	1063.79	4.21096	4.68891	2.65349	2.93431	847.773	731.273	844.173	696.766	7.64649	2.68917	2.73081	2.85778	165.59	140.932	326.683	362.536	110.871	271.932	309.129	243.814	1.49354	0.518261	1.05679	1.48694	2	1	Zfp811	Mus musculus zinc finger protein 811 (Zfp811), transcript variant 1, mRNA [NM_183177]	GTAACCCGTATGTATGTTCTCAATGTGAGAAAGTTGTGAGTTCTGAGAGCTCTTTGCGGA	Mm,30675	NM_183177	GO:0008150|GO:0003674|GO:0005575	zinc finger protein 811
A_66_P102879	1397.85	1370.53	1447.01	1469.46	44.8163	32.3768	10.0867	37.9224	1386.11	1570.68	1622.88	688.059	45.3119	17.5135	9.81257	38.5899	31.1907	42.3308	143.457	38.7491	30.5904	89.6841	165.388	17.83	1.01962	0.471999	0.867397	2.17325	1	1	Thra	Mus musculus thyroid hormone receptor alpha (Thra), transcript variant 2, mRNA [NM_178060]	AAAGCAGCATGTCAGGGTATATCCCTAGTTACCTGGACAAAGACGAGCAGTGTGTCGTGT	Mm,265917	NM_178060	GO:0005515|GO:0003700|GO:0006366|GO:0044212|GO:0003705|GO:0090263|GO:0008016|GO:0009409|GO:0044213|GO:0003707|GO:0010831|GO:2000143|GO:0042994|GO:0030878|GO:0032403|GO:0042803|GO:0060509|GO:0008050|GO:0046983|GO:0007611|GO:0017055|GO:0009887|GO:0004879|GO:0045925|GO:0033032|GO:0000976|GO:0046982|GO:0019904|GO:0031490|GO:0001503|GO:0001502|GO:0017025|GO:0008270|GO:0004887|GO:0045892|GO:0008134|GO:…	thyroid hormone receptor alpha
A_55_P2172956	71791.4	26398.8	27191.8	28125.2	329.434	51.1671	39.5999	60.5438	70515.6	31388.7	26812.1	21690.2	261.326	44.5129	32.8105	65.0122	217.924	515.934	686.662	464.543	269.838	705.158	817.181	333.633	0.80761	0.731657	0.840281	1.39238	0	0	Cnih2	Mus musculus cornichon family AMPA receptor auxiliary protein 2 (Cnih2), transcript variant 2, mRNA [NM_001302333]	CCAGCACCCCATCCCCTGACATTTGTGACAAAATATGAATAAACTACTGAAAACACACAA	Mm,299737	NM_001302333	GO:0016247|GO:0030054|GO:0005886|GO:0005783|GO:2000311|GO:0035249|GO:2000310|GO:0045202|GO:0014069|GO:0042995|GO:0030425|GO:0043197|GO:0016020|GO:0043198|GO:0045211|GO:0032281|GO:0042391|GO:0006810|GO:0051668|GO:0016021	cornichon family AMPA receptor auxiliary protein 2
A_55_P2020331	9160.1	7471.79	9414.63	9522.92	358.78	155.188	214.833	235.315	11338.5	9584.54	9139.95	6944.48	403.344	177.199	163.134	390.499	25.5312	48.1466	43.823	40.4689	28.1113	54.0892	56.0271	17.7836	0.90822	0.890134	0.782175	2.27562	1	0	Camk1g	Mus musculus calcium/calmodulin-dependent protein kinase I gamma (Camk1g), mRNA [NM_144817]	TTCTTGCCTCATACCCTCAAGCTTCGTGCTCTGTGTTGTGCTCAAATAAAATGGACATAT	Mm,40329	NM_144817	GO:0043005|GO:0005516|GO:0005794|GO:0005886|GO:0003824|GO:0005524|GO:0012505|GO:0035556|GO:0016310|GO:0005737|GO:0004672|GO:0018105|GO:0016020|GO:0000166|GO:0016301|GO:0004674|GO:0018107|GO:0008152|GO:0006468|GO:0004683|GO:0016740|GO:0005954	calcium/calmodulin-dependent protein kinase I gamma
A_52_P609120	8534.51	5104.69	5839.26	5681.79	303.265	171.349	141.25	176.068	8671.2	5671.43	5633.65	4038.39	219.571	155.852	177.623	230.316	28.1421	29.7912	41.3399	32.2704	39.4916	36.3899	31.7169	17.5341	0.71261	0.818667	1.3034	1.84043	1	0	Pdxp	Mus musculus pyridoxal (pyridoxine, vitamin B6) phosphatase (Pdxp), mRNA [NM_020271]	CCTGGGGTAGTGTGGAGAGGTTCCCACTCATACCTTAGCACCGTCCAGTGTTGATGGCTT	Mm,263169	NM_020271	GO:0005515|GO:0032361|GO:0005886|GO:0031247|GO:0015629|GO:0032154|GO:0042803|GO:0005829|GO:0006470|GO:0019838|GO:0005911|GO:0030836|GO:0031072|GO:0004721|GO:0033883|GO:0070062|GO:0007088|GO:0000287|GO:0032465|GO:0030496|GO:0032587|GO:0030027|GO:0071318|GO:0016311|GO:0070938	pyridoxal (pyridoxine, vitamin B6) phosphatase
A_52_P510771	556.634	253.803	275.416	263.997	197.616	64.3883	57.3252	71.7769	570.387	311.176	322.782	171.073	208.345	60.6791	61.9462	103.738	2.81674	3.94175	4.80445	3.67803	2.7377	5.12822	5.21068	1.64908	1.02887	0.76864	0.922039	2.23034	1	0	Tbl3	Mus musculus transducin (beta)-like 3 (Tbl3), mRNA [NM_145396]	GAGCAGGCCAAACGGGAAGAGCAGGTGATCAAGCAGCAAGAACTGGACAACCTGCTCCAT	Mm,100353	NM_145396	GO:0000462|GO:0030515|GO:0006364|GO:0003723|GO:0032040|GO:0005730|GO:0005634|GO:0034388	transducin (beta)-like 3
A_55_P2017972	470.899	293.245	278.613	281.052	329.459	70.6838	56.7237	72.8947	483.871	387.906	236.739	202.406	299.746	71.0003	51.3342	84.5327	1.42931	4.14869	4.91176	3.85559	1.61427	5.46343	4.61172	2.39441	0.885423	0.759357	1.06506	1.61025	1	0	Slc7a5	Mus musculus solute carrier family 7 (cationic amino acid transporter, y+ system), member 5 (Slc7a5), mRNA [NM_011404]	TAGTCTTCGCCACCTACTTGCTCAAGCCGGTCTTCCCCACTTGTCCGGTGCCCGAGGAAG	Mm,27943	NM_011404	GO:0005886|GO:0006865|GO:0007275|GO:0003333|GO:0030154|GO:0043231|GO:0005829|GO:0007399|GO:0015804|GO:0005737|GO:0015297|GO:0016020|GO:0015171|GO:0005887|GO:0006810|GO:0015175|GO:0016021|GO:0015179|GO:0015807|GO:0070062	solute carrier family 7 (cationic amino acid transporter, y+ system), member 5
A_51_P141836	2531.53	1862.63	2013.7	1759.99	781.777	360.686	332.93	550.797	2614.26	1859.31	1991.06	1590.21	792.809	423.465	343.473	646.828	3.23817	5.16414	6.04841	3.19535	3.29746	4.3907	5.79684	2.45848	0.982018	1.17616	1.0434	1.29973	0	0	Ube3c	Mus musculus ubiquitin protein ligase E3C (Ube3c), mRNA [NM_133907]	GGGGATGTTTATATTGAATGTCCTACATCTTTTTATGAGTTAATTTGTGTATTAGTGTTT	Mm,137746	NM_133907	GO:0000209|GO:0005737|GO:0004842|GO:0016567|GO:0005634|GO:0016740	ubiquitin protein ligase E3C
A_66_P108770	26444.8	19584	19183.2	19190.9	4961.09	3671.95	3036.02	3910.63	27588.8	20904.3	20001	19799.6	4287	3411.76	2715.39	4285.07	5.33043	5.3334	6.31855	4.90735	6.43547	6.12713	7.3658	4.62061	0.82829	0.870457	0.857823	1.06206	0	0	Oxct1	Mus musculus 3-oxoacid CoA transferase 1 (Oxct1), mRNA [NM_024188]	GCTTATCATTCCGGTCTGTTACTTTAACGCAAGGGGCTTCTAAGAATGTCTTAAACTTCA	Mm,13445	NM_024188	GO:0005739|GO:0046952|GO:0035774|GO:0046950|GO:0008152|GO:0008410|GO:0005654|GO:0008260|GO:0042803|GO:0042182|GO:0016740	3-oxoacid CoA transferase 1
A_55_P1992739	41085.4	38423.1	45064.9	39952.5	14272.4	9940.95	9972.41	13575.4	44890.1	44275.7	43539	30529.8	14209.3	9991.3	9104.72	18068.4	2.87866	3.86513	4.51896	2.94302	3.15921	4.43143	4.78203	1.68968	0.911197	0.87221	0.944988	1.74176	1	0	Dync1i2	Mus musculus dynein cytoplasmic 1 intermediate chain 2 (Dync1i2), transcript variant 9, mRNA [NM_001347173]	GTTGTAAGTTTCATGTTGATGCCATTTCCCTTCTCGATAGTTCTATGGTAGTTATCTATA	Mm,249479	NM_001347173	GO:0005515|GO:0005874|GO:0032403|GO:0045504|GO:0010970|GO:0003774|GO:0005737|GO:0045503|GO:0030286|GO:0008574|GO:0006810|GO:2000582|GO:0005868|GO:0005856|GO:0007018	dynein cytoplasmic 1 intermediate chain 2
A_52_P42269	58.1275	85.4553	73.2118	92.9794	4.67348	10.9922	2.85533	3.80748	66.751	71.6733	61.3276	47.1397	4.01166	6.73585	4.51549	3.89434	12.4377	7.77417	25.6404	24.4202	16.6393	10.6406	13.5816	12.1047	0.747494	0.730616	1.88788	2.01742	2	0	Fgf10	Mus musculus fibroblast growth factor 10 (Fgf10), mRNA [NM_008002]	ACAGCAAATAGTGCAGACGTTGGATTCTTATTTCACTTTGCCATTTAGATTACTAAAGAG	Mm,317323	NM_008002	GO:0005515|GO:0010468|GO:0010838|GO:0000132|GO:0005111|GO:0046579|GO:0001759|GO:0030878|GO:0005615|GO:0042693|GO:0031069|GO:0009880|GO:0031076|GO:0006935|GO:0030538|GO:0009887|GO:0045747|GO:0042472|GO:0048286|GO:0009986|GO:0031532|GO:0045740|GO:0030916|GO:0032781|GO:0042056|GO:0032925|GO:0046877|GO:0045931|GO:0008544|GO:0008543|GO:0042060|GO:0045596|GO:0045893|GO:0008083|GO:0030949|GO:0008284|GO:…	fibroblast growth factor 10
A_52_P49457	9430.83	8966.48	10163.9	11052.6	227.582	85.1869	51.9205	149.444	10656.5	9663.51	9688.94	6077.77	130.211	66.4094	41.8521	139.479	41.4393	105.257	195.76	73.9585	81.84	145.514	231.505	43.5748	0.506346	0.723342	0.845599	1.69728	1	1	Fbxl16	Mus musculus F-box and leucine-rich repeat protein 16 (Fbxl16), mRNA [NM_001164225]	ATAACGACCTCATTCTCCTGTATATGCGGAAGATATAACCTTATATTTGGTAAGTGTTTC	Mm,152289	NM_001164225	GO:0008150|GO:0005737|GO:0004842	F-box and leucine-rich repeat protein 16
A_52_P605500	1309.72	683.508	797.533	936.726	61.6454	11.5513	10.3526	8.56763	1297.32	844.462	855.936	430.334	71.9168	11.145	5.47881	18.1848	21.246	59.1715	77.0372	109.333	18.0392	75.7703	156.227	23.6644	1.17777	0.780933	0.493112	4.62014	1	1	Mmp24	Mus musculus matrix metallopeptidase 24 (Mmp24), mRNA [NM_010808]	CCTGTAGGCTCTGAGAGAGGCTGAGGGTAGCACTCATCTTACCCTCAGATGAAGCACAAG	Mm,389325	NM_010808	GO:0097150|GO:0045296|GO:0005794|GO:0005886|GO:0005578|GO:0005576|GO:0032588|GO:0046872|GO:0031012|GO:0016787|GO:0016020|GO:0044331|GO:0005887|GO:0006508|GO:0010001|GO:0008233|GO:0008270|GO:0016021|GO:0004222|GO:0007155|GO:0050965|GO:0008237|GO:0070062	matrix metallopeptidase 24
A_52_P206492	7799.76	3494.78	8897.82	6878.09	3005.15	1031.72	2188.18	1922.19	13588	7606.77	8290.44	8752.15	2509.52	2199.64	2123.92	3162.15	2.59546	3.38734	4.06631	3.57825	5.41458	3.45819	3.90337	2.76779	0.479348	0.979514	1.04174	1.29282	0	1	Pop4	Mus musculus processing of precursor 4, ribonuclease P/MRP family, (S, cerevisiae) (Pop4), mRNA [NM_025390]	GCTAGGGGTAAATATTTGTACTGTTAGGTGACCTTAAGTTAGCTTTAGTTCCACAGGGAG	Mm,22284	NM_025390	GO:0006379|GO:0033204|GO:0003723|GO:0006364|GO:0004540|GO:0005634|GO:0008033|GO:0000171|GO:0000172|GO:0016787|GO:0004526|GO:0005655|GO:0030677	processing of precursor 4, ribonuclease P/MRP family, (S, cerevisiae)
A_55_P2131288	12362.4	8846.62	9133.76	10502.6	241.009	81.3047	54.2561	188.667	11184.2	8711.56	8709.11	6415.22	173.884	80.5779	60.8109	201.563	51.2945	108.808	168.345	55.6671	64.3196	108.113	143.216	31.8274	0.797494	1.00643	1.17546	1.74903	1	0	Ank2	Mus musculus ankyrin 2, brain (Ank2), transcript variant 4, mRNA [NM_001327938]	GCATCTTGTTCCCATGGTGATAACACTAATTGAATATATCTATGAGGGCATGTATTAGTT	Mm,220242	NM_001327938	GO:0005515|GO:0030018|GO:0030054|GO:0051928|GO:0086070|GO:0015459|GO:0043268|GO:0045202|GO:2001257|GO:2001259|GO:0060048|GO:0005622|GO:0086066|GO:0045211|GO:0051924|GO:0051117|GO:0030674|GO:0005856|GO:0086004|GO:0030507|GO:0014069|GO:0031430|GO:0033292|GO:0044325|GO:0002027|GO:0005887|GO:0043034|GO:0055117|GO:0086014|GO:0031672|GO:0086015|GO:0048471|GO:0005886|GO:0072661|GO:0086091|GO:0005737|GO:…	ankyrin 2, brain
A_51_P173224	129.662	92.6335	184.624	133.439	3.52134	2.37052	2.12453	2.21826	205.961	149.767	157.621	130.266	3.85452	2.28472	2.11509	2.91455	36.8218	39.0773	86.9011	60.1549	53.4337	65.5514	74.5219	44.6951	0.689112	0.596132	1.16612	1.34589	0	1	Kcnh8	Mus musculus potassium voltage-gated channel, subfamily H (eag-related), member 8 (Kcnh8), mRNA [NM_001031811]	ATCTATTTTCCTTTTTGTGAAGGCAGAGGAACAATTATCACTGCATGTCATCTCCTAGAC	Mm,399068	NM_001031811	GO:0043066|GO:0005244|GO:0003705|GO:0005267|GO:0055085|GO:0000155|GO:0000160|GO:0016020|GO:0005887|GO:0005249|GO:0042391|GO:0006810|GO:0034765|GO:0016021|GO:0005216|GO:0006813|GO:0071805|GO:0006811	potassium voltage-gated channel, subfamily H (eag-related), member 8
A_55_P1962284	208.904	237.207	240.423	167.037	55.8553	60.2601	20.2777	41.2947	186.733	296.733	249.969	120.836	46.139	34.8082	27.6251	44.9094	3.74009	3.93638	11.8565	4.04499	4.04719	8.52482	9.04862	2.69067	0.924119	0.461755	1.31031	1.50334	1	1	Klhl24	Mus musculus kelch-like 24 (Klhl24), mRNA [NM_029436]	TGCTAGGCATCAAACAGCACTTCCAGGTGTATAAACTAATACCAGAGATGTTTCAAAATA	Mm,392914	NM_029436	GO:0030057|GO:0005737|GO:0004842|GO:0045109|GO:0030054|GO:0016567|GO:0005912|GO:0031463|GO:0042995|GO:2000312|GO:0051865	kelch-like 24
A_51_P153423	413.573	501.599	472.791	509.287	45.0969	11.6228	15.1874	30.6142	280.397	479.862	493.969	177.831	46.0845	7.14465	11.436	47.8149	9.17078	43.1566	31.1304	16.6356	6.08441	67.1638	43.1943	3.71915	1.50726	0.642557	0.720707	4.47297	2	0	Fndc1	Mus musculus fibronectin type III domain containing 1 (Fndc1), mRNA [NM_001081416]	GAAAGTATACCCTCTTTGAGATTTATCCTAAAGACCTATCCATCACTGGGCTAAGTGCCT	Mm,379161	NM_001081416	GO:0003674|GO:0005737|GO:0031966|GO:0005886|GO:0005911|GO:0001934|GO:0071456|GO:0010666|GO:0051223	fibronectin type III domain containing 1
A_55_P2114074	1659.91	1053.08	1141.92	1015.06	523.464	253.377	168.373	293.669	1351.83	1227.09	1336.73	911.83	553.829	173.067	196.287	482.673	3.17101	4.15616	6.78205	3.45647	2.44088	7.09025	6.81007	1.88912	1.29913	0.58618	0.995885	1.82967	1	1	Acrbp	Mus musculus proacrosin binding protein (Acrbp), transcript variant 2, mRNA [NM_001127340]	GGGTTCTGGTCTTATCTCTGGCCTTGATTAGCACTAAAGCCTTCAGAAAGTTGTTTCTCC	Mm,347910	NM_001127340	GO:0016504|GO:0005515|GO:0001669|GO:0007286|GO:0005634|GO:0005576|GO:0031410|GO:0048240	proacrosin binding protein
A_52_P283524	1346.41	983.053	1197.2	1431.72	470.054	202.331	108.922	326.936	1259.15	934.265	1090.05	661.743	372.997	179.722	110.808	281.139	2.86437	4.85863	10.9913	4.37922	3.37576	5.1984	9.8373	2.35379	0.848511	0.934639	1.11731	1.8605	1	0	Rcan3	Mus musculus regulator of calcineurin 3 (Rcan3), mRNA [NM_022980]	GGGGGGTTTCTTTTCTATCTATGCAGATAATTTGTGGTTTTCTGTACCGTTCCCTGTTGG	Mm,331970	NM_022980	GO:0008597|GO:0005737|GO:0031013|GO:0019722|GO:0003676|GO:0070884	regulator of calcineurin 3
A_55_P2394490	1992.34	1366.32	1497.79	1329.08	25.6705	12.8375	3.49127	19.507	1577.82	1530.89	1557.69	1044.37	38.6562	4.27021	6.8345	14.1892	77.6121	106.432	429.009	68.1333	40.8169	358.505	227.916	73.6031	1.90147	0.296877	1.88231	0.925685	2	1	Slc16a7	solute carrier family 16 (monocarboxylic acid transporters), member 7 [Source:MGI Symbol;Acc:MGI:1330284] [ENSMUST00000211781]	CCACATGTAAGGACGCTTCTTTGCCTGGATGTATATAACTGATTAATAAAAATGGAAAGA	Mm,458462	XM_006513408	GO:0005886|GO:0008028|GO:0050833|GO:0015129|GO:0055085|GO:0015718|GO:0005737|GO:0035873|GO:0016020|GO:0035879|GO:0005887|GO:0006810|GO:0016021|GO:0015293	solute carrier family 16 (monocarboxylic acid transporters), member 7
A_52_P111145	52.3124	39.6339	46.9955	69.404	3.57589	1.77123	2.17082	2.31753	41.4779	56.8217	46.1366	23.2883	3.86061	2.17056	2.2259	2.46927	14.6292	22.3765	21.6487	29.9474	10.7439	26.1784	20.7271	9.43127	1.36163	0.85477	1.04446	3.17533	1	0	Gabbr2	Mus musculus gamma-aminobutyric acid (GABA) B receptor, 2 (Gabbr2), mRNA [NM_001081141]	CATCCATCAGAAGAGAGATGTTTGTTACTCTCTGATAAATGCCACACATTAACACAATAA	Mm,101909	NM_001081141	GO:0005515|GO:0043005|GO:0030054|GO:0046982|GO:0005886|GO:0004930|GO:0004965|GO:0045202|GO:0007214|GO:0038039|GO:0007165|GO:0005737|GO:0007186|GO:0016020|GO:0005887|GO:0045211|GO:0004871|GO:0016021	gamma-aminobutyric acid (GABA) B receptor, 2
A_55_P2431862	8288.7	5416.17	5860.5	5085.88	1476.04	834.862	471.435	770	8621.4	6533.65	5638.04	2681.18	1493.68	745.208	527.482	822.883	5.61549	6.4875	12.4312	6.60503	5.77191	8.76755	10.6886	3.25828	0.972899	0.739944	1.16303	2.02715	1	0	Srpk2	Mus musculus serine/arginine-rich protein specific kinase 2 (Srpk2), mRNA [NM_009274]	CTGCAGTGAGTACGGCTCCACAGCAAAAACCTATAGGAAAAATATCTAAAAACAAAAAGA	Mm,288728	NM_009274	GO:0005515|GO:0008380|GO:0008284|GO:0003723|GO:0035063|GO:0005634|GO:0050684|GO:0030154|GO:0005829|GO:0035556|GO:0071889|GO:0005737|GO:0043525|GO:0000166|GO:0016301|GO:0045070|GO:0045071|GO:0006397|GO:0000245|GO:0000287|GO:0005730|GO:0001525|GO:0045787|GO:0005524|GO:0010628|GO:0016310|GO:0004672|GO:0004674|GO:0005654|GO:0006468|GO:0016740	serine/arginine-rich protein specific kinase 2
A_55_P1955816	133.81	100.154	91.312	83.972	16.9988	12.983	8.50531	12.8443	131.466	88.7272	111.454	59.4597	15.2063	14.2355	12.6269	17.8021	7.87172	7.71427	10.7359	6.5377	8.64549	6.23283	8.82667	3.34004	0.9105	1.23768	1.2163	1.95737	1	0	2810021J22Rik	Mus musculus RIKEN cDNA 2810021J22 gene (2810021J22Rik), mRNA [NM_172403]	CCCTGTGTGCAGGGGCATGCAGGAAATAAACTTTGTGTAAAATATTTTATGATTTACATT	Mm,32118	NM_172403	GO:0008150|GO:0003674|GO:0005575	RIKEN cDNA 2810021J22 gene
A_55_P1989341	1334.59	1141.59	1471.57	2004.46	5.03416	6.9876	3.30029	2.37015	1935.99	1208.65	1111.57	498.009	6.09233	7.9855	5.01194	2.50368	265.107	163.373	445.891	845.711	317.775	151.356	221.785	198.91	0.834261	1.0794	2.01047	4.25172	2	0	Ntng1	Mus musculus netrin G1 (Ntng1), transcript variant a, mRNA [NM_030699]	CAGGACAGCAGCAGGGAAATTGAGTGATTAGCAATTTGACTTTGAATATATTCTAAGTAT	Mm,39262	NM_030699	GO:0005515|GO:0016020|GO:0005886|GO:0007275|GO:0031225|GO:0007409|GO:0046658|GO:0030154|GO:0007399	netrin G1
A_52_P138926	22271.4	19511.2	19701.5	26617.3	28.3177	8.40588	5.68946	6.60887	23510.6	21364.4	20016	14020.2	19.5864	2.3259	5.97815	4.22401	786.485	2321.13	3462.81	4027.52	1200.35	9185.43	3348.19	3319.16	0.655211	0.252697	1.03423	1.21341	0	1	Slc32a1	Mus musculus solute carrier family 32 (GABA vesicular transporter), member 1 (Slc32a1), mRNA [NM_009508]	AAACTCATCTTGTGCAATGTATCCGGTCGTGGAACTGTATACTGTGCGTGTGGTGTGCTC	Mm,413854	NM_009508	GO:0048786|GO:0044306|GO:0043005|GO:0005623|GO:0045202|GO:0044292|GO:0015495|GO:0060077|GO:0031410|GO:0030425|GO:0044316|GO:0008021|GO:0051286|GO:0015816|GO:0016020|GO:0005887|GO:0030285|GO:0015812|GO:0006810|GO:0006836|GO:0043229|GO:0015187|GO:0016021	solute carrier family 32 (GABA vesicular transporter), member 1
A_66_P121495	314.267	263.065	404.268	260.624	103.722	71.2861	92.5084	118.006	350.022	286.6	333.587	246.887	115.067	86.2934	52.8441	111.738	3.02991	3.69028	4.37007	2.20855	3.0419	3.32123	6.31265	2.20952	0.996056	1.11112	0.692271	0.99956	0	0	Psat1	Mus musculus phosphoserine aminotransferase 1 (Psat1), transcript variant 2, mRNA [NM_001205339]	CGTACCTGACGTCAAGGGAGCGGTGCTGGTCTGTGACATGTCCTCAAACTTCTTATCCAG	Mm,289936	NM_001205339	GO:0005737|GO:0008483|GO:0008652|GO:0004648|GO:0006564|GO:0003824|GO:0016740|GO:0070062|GO:0005829	phosphoserine aminotransferase 1
A_51_P460398	472.452	339.616	379.416	319.406	82.5875	63.5058	38.4771	47.0513	509.366	278.981	358.909	322.256	54.6088	49.4327	38.2199	60.1175	5.72063	5.3478	9.86082	6.78846	9.32755	5.64366	9.39062	5.36043	0.613305	0.947578	1.05007	1.2664	0	0	Zfp65	Mus musculus zinc finger protein 65 (Zfp65), mRNA [NM_145622]	TAAAAGCTCCTTCCTGAATAAAAACCATATAAGATTGAGGAATGGGGCAAGTAAAGACTT	Mm,440123	NM_145622	GO:0008150	zinc finger protein 65
A_55_P2040888	1179.22	1423.49	1776.56	1388	584.414	457.71	263.794	514.219	1317.95	1485.06	1877.32	958.628	509.463	368.398	294.82	618.65	2.01778	3.11003	6.73465	2.69924	2.58695	4.03114	6.36768	1.54955	0.779986	0.771501	1.05763	1.74195	1	0	Dhx15	Mus musculus DEAH (Asp-Glu-Ala-His) box polypeptide 15 (Dhx15), transcript variant 1, mRNA [NM_001042620]	CTCGTCGAAGTACTGATTTCACAAGCAGGGACTATTATATTAATATAAGAAAAGCTTTGG	Mm,993	NM_001042620	GO:0008380|GO:0006397|GO:0003725|GO:0005515|GO:0071008|GO:0003723|GO:0004386|GO:0005634|GO:0003676|GO:0005524|GO:0004004|GO:0005737|GO:0016787|GO:0016607|GO:0000166|GO:0000398|GO:0005681|GO:0005689	DEAH (Asp-Glu-Ala-His) box polypeptide 15
A_51_P283266	379.904	257.632	281.002	307.639	149.633	100.492	66.4069	85.65	433.644	239.477	303.811	266.847	131.443	79.5834	75.6646	114.438	2.53891	2.56371	4.23151	3.59182	3.2991	3.00914	4.01524	2.33181	0.769576	0.851975	1.05386	1.54036	1	0	Zfp874b	Mus musculus zinc finger protein 874b (Zfp874b), mRNA [NM_001076791]	ATTCCTAAAGGTAAAATAACTTGACACAGATGTTTGTGGATTTGGGGCTTTAAAATCCCT	Mm,315879	NM_001076791	GO:0006355|GO:0003700|GO:0005575	zinc finger protein 874b
A_52_P111031	5229.99	4823.71	6478.15	4816.26	29.0447	52.1533	43.9124	23.4651	4399.61	5184.02	5111.99	3314	14.1455	56.3457	21.0613	18.6736	180.067	92.4911	147.524	205.252	311.025	92.0037	242.72	177.47	0.578947	1.0053	0.607797	1.15655	0	1	Pcdh17	Mus musculus protocadherin 17 (Pcdh17), mRNA [NM_001013753]	TCCAAGCTACACCAAACATTAACCCATATTTGTGGTAAACATTTCTGTATAAAGTACCTG	Mm,153643	NM_001013753	GO:0005887|GO:0050805|GO:0030534|GO:0007155|GO:2000807	protocadherin 17
A_55_P1976278	8992.07	6444.99	5564.47	8198.36	377.865	278.805	132.521	385.779	7649.67	6477.98	5517.32	4376.68	401.59	177.426	253.952	476.084	23.7971	23.1164	41.9894	21.2515	19.0485	36.511	21.7259	9.19308	1.24929	0.633136	1.93269	2.31168	2	0	Prkcb	Mus musculus protein kinase C, beta (Prkcb), transcript variant 1, mRNA [NM_008855]	CCTGTGAATTCGTGTCTCTTGGAGGAAACTTTTTGTTTAAGAATTGGTATGATTAAACTG	Mm,207496	NM_008855	GO:0005515|GO:0031526|GO:0050681|GO:0000166|GO:0018105|GO:0016301|GO:0005080|GO:0043123|GO:0070062|GO:0005813|GO:0016310|GO:0042113|GO:0005654|GO:0008270|GO:0004697|GO:0040008|GO:0002376|GO:0050853|GO:0030949|GO:0005886|GO:0005634|GO:0014059|GO:0046872|GO:0005829|GO:0035556|GO:0042393|GO:0005737|GO:0051092|GO:0030374|GO:0006816|GO:0001666|GO:0006355|GO:0006357|GO:0035408|GO:0005246|GO:0042493|GO:…	protein kinase C, beta
A_51_P100208	338.518	428.761	505.228	433.602	3.78253	2.02761	2.3421	2.57767	293.108	400.452	445.668	202.942	3.90801	3.13993	2.8245	5.79437	89.4952	211.462	215.716	168.214	75.0018	127.535	157.787	35.024	1.19324	1.65807	1.36714	4.80283	2	0	Opcml	Mus musculus opioid binding protein/cell adhesion molecule-like (Opcml), mRNA [NM_177906]	TTTGGGTTTTCTTTGGCATAAACCTTATTTCTAGAAATCCTCATGTCCAATTGCTTTCCC	Mm,379474	NM_177906	GO:0003674|GO:0070062	opioid binding protein/cell adhesion molecule-like
A_51_P191669	14201.7	12366.9	12711	16325.3	175.118	73.2722	38.4202	97.9792	15037.4	13479.2	11423.1	6647.2	130.415	62.1811	37.8419	111.01	81.0979	168.78	330.842	166.62	115.305	216.774	301.863	59.8795	0.703337	0.778597	1.096	2.78259	1	0	Chgb	Mus musculus chromogranin B (Chgb), mRNA [NM_007694]	TAGCGTGACTTGTAGCGTATTCTTCCTGCAAAATAGATGTTTCACGTGTCTGTGACAATG	Mm,255241	NM_007694	GO:0005515|GO:0005576|GO:0030141	chromogranin B
A_55_P2084706	10756.1	8244.41	8847.24	8332.51	1083.58	431.725	261.874	803.597	10989.1	10814.5	9450.42	5998.35	815.798	306.941	214.067	838.878	9.92638	19.0964	33.7844	10.369	13.4704	35.2332	44.147	7.15045	0.736903	0.542002	0.765269	1.45012	1	1	Acaca		CTTCAGTCCAATGCACTCTTCTCACGTTTTGTTGAAATAAACCTCCACATTTGTAAAAAA	Mm,31374		GO:0006629|GO:0005515|GO:0014070|GO:0016874|GO:0071380|GO:0003824|GO:0015629|GO:0046872|GO:0005829|GO:0005739|GO:0005737|GO:0001894|GO:0000166|GO:0051289|GO:0006631|GO:0006633|GO:0019900|GO:0003989|GO:0070062|GO:0055088|GO:0006084|GO:0005524|GO:0008152|GO:0009374|GO:0004075|GO:0001650|GO:0044268	acetyl-Coenzyme A carboxylase alpha
A_51_P184796	438.31	634.799	601.705	351.967	45.3509	55.3006	20.3097	28.0632	438.964	545.233	672.502	413.718	29.4636	36.9262	37.9962	41.3697	9.66485	11.4791	29.6265	12.542	14.8985	14.7655	17.6992	10.0005	0.648712	0.777426	1.67389	1.25413	1	0	Zfp101	Mus musculus zinc finger protein 101 (Zfp101), mRNA [NM_009542]	GTATAACTATAAACTGTGTGGTCAACTTGCCTTTATTGTGAGGTATGGAAAAAGTTTGGG	Mm,4417	NM_009542	GO:0008150|GO:0003674|GO:0005575	zinc finger protein 101
A_55_P2061333	4165.87	3348.22	2920.16	3024.71	516.787	284.308	146.481	350.937	4868.35	3539.67	2817.88	2862.81	365.074	246.152	166.987	391.755	8.0611	11.7768	19.9355	8.61895	13.3352	14.38	16.8749	7.30765	0.604496	0.818967	1.18137	1.17944	0	0			ATGTGTGTGGGCAAAAACTCCAGTCACTATTTGTGACTAATTGCATAACAGGTTCTTTTA
A_51_P519040	165.979	126.837	182.638	157.943	6.70282	2.32414	2.09251	2.18348	153.235	210.093	191.434	88.175	4.00497	2.02488	2.07851	2.35942	24.7625	54.5737	87.282	72.3354	38.2613	103.756	92.1012	37.3714	0.647196	0.525983	0.947674	1.93558	1	1	D430041D05Rik	Mus musculus RIKEN cDNA D430041D05 gene (D430041D05Rik), mRNA [NM_001033347]	TTTTGCTTTGTCCATATTGAGGATGGCTTGAGAACCTGGCCAACCAGAGGGAACAATAGA	Mm,358909	NM_001033347	GO:0003674|GO:0005575	RIKEN cDNA D430041D05 gene
A_55_P2066041	1114.49	1286.12	1441.04	1226.61	265.345	187.914	95.8318	186.086	1150.82	1677.15	1478.57	854.181	203.282	145.179	110.364	208.408	4.20015	6.84419	15.0372	6.59163	5.6612	11.5523	13.3972	4.09861	0.741918	0.592451	1.12241	1.60826	1	1	Hnrnpa1	Mus musculus heterogeneous nuclear ribonucleoprotein A1 (Hnrnpa1), transcript variant 1, mRNA [NM_010447]	AAATGCCATACTGTGAATGGCCACAACTGTGAAGTAAGAAAGGCCCTGTCAAAGCAAGAG	Mm,237064	NM_010447	GO:0008380|GO:0006397|GO:0005737|GO:0030529|GO:0003723|GO:0000380|GO:0006810|GO:0005681|GO:0005654|GO:0005634|GO:0051028|GO:0003676	heterogeneous nuclear ribonucleoprotein A1
A_55_P2151082	5693.58	5229.54	5264.02	3315.86	2242.13	1803.82	1151.91	943.908	6101.22	6250.25	5407.46	2798.11	1915.86	1587.74	1392.49	1240.3	2.53936	2.89915	4.56981	3.51291	3.18459	3.93656	3.8833	2.25599	0.79739	0.736469	1.17679	1.55715	1	0			TGTTGCGGAGAAGGCAGAGAATGGAAGAGATGCACCTGCCAATAGGAACGGTCAAAATGA
A_55_P2171966	145.992	46.3499	36.7149	55.7483	29.8626	4.86394	3.98918	6.58914	139.956	37.32	41.8825	35.9274	27.5199	5.15498	4.47521	6.80223	4.8888	9.5293	9.20361	8.46064	5.08561	7.2396	9.35879	5.2817	0.9613	1.31627	0.983419	1.60188	1	0	Tnfaip8l3	tumor necrosis factor, alpha-induced protein 8-like 3 [Source:MGI Symbol;Acc:MGI:2685363] [ENSMUST00000098760]	GCATATTTGATTTGTTCCTAGTTTTAAAGAAAATGCCTTCAGTTTCTTTTTGCCTCCCCC	Mm,325589		GO:0051897|GO:0005886|GO:0019216|GO:0005737|GO:0008526|GO:0015914|GO:0016020|GO:0043552|GO:0006869|GO:0006810|GO:0070374|GO:0035091|GO:0048017	tumor necrosis factor, alpha-induced protein 8-like 3
A_51_P138538	23936.1	18707.9	20269	16936.6	7018.39	5625.98	5122.41	4417.04	24461.5	20218.9	22045	18312.1	6429.8	4790.12	5641.71	6452.7	3.41048	3.32527	3.95692	3.83438	3.80439	4.22096	3.9075	2.83789	0.896459	0.787799	1.01265	1.35113	0	0	Eif1b	Mus musculus eukaryotic translation initiation factor 1B (Eif1b), mRNA [NM_026892]	GCGTTTATTTAATCATTCAGACTTCCACTCACACCTGCATGGCTACAGAAAACACGGGGT	Mm,28753	NM_026892	GO:0008150|GO:0003723|GO:0003743|GO:0005575|GO:0006412|GO:0006413	eukaryotic translation initiation factor 1B
A_51_P516148	696.039	631.6	696.337	563.858	169.718	31.5775	21.1712	23.1321	641.702	693.789	730.57	528.138	212.091	35.3816	15.5622	33.764	4.10115	20.0016	32.8908	24.3756	3.02559	19.6087	46.9452	15.642	1.35549	1.02003	0.700622	1.55834	1	0	Trpc4	Mus musculus transient receptor potential cation channel, subfamily C, member 4 (Trpc4), transcript variant 1, mRNA [NM_016984]	GGAGTGTTTACCATACCTATACATATTTTCCATAGTGCTCTGGGCAGGCAAAATGTTTGA	Mm,10100	NM_016984	GO:0005515|GO:0008013|GO:0005886|GO:0048709|GO:0014051|GO:0070679|GO:0016323|GO:0005737|GO:0005911|GO:0051924|GO:0006810|GO:0006816|GO:0015279|GO:0006811|GO:0005262|GO:0045296|GO:0009986|GO:0051480|GO:0034704|GO:0055085|GO:0043234|GO:0070509|GO:0016020|GO:0005887|GO:0005901|GO:0070588|GO:0030863|GO:0045121|GO:0006828|GO:0016021|GO:0005216	transient receptor potential cation channel, subfamily C, member 4
A_55_P2016426	2395.88	817.52	891.618	1095.1	948.044	143.537	114.628	167.762	2483.82	996.909	902.347	577.959	826.589	125.195	124.576	190.323	2.52718	5.69555	7.77839	6.52769	3.0049	7.96286	7.24336	3.03672	0.84102	0.715265	1.07387	2.14958	1	0	Nova2	Mus musculus neuro-oncological ventral antigen 2 (Nova2), mRNA [NM_001029877]	GGCCTGGCTGCACCCTCCCTTCTGGTAGTCATAGGCAGGATTGAGTGACGACTGACGAGG	Mm,262724	NM_001029877	GO:0005515|GO:0051252|GO:0003723	neuro-oncological ventral antigen 2
A_55_P2130975	4915.19	6143.86	6534.83	5751.98	555.752	251.482	166.548	518.121	4962.25	6291.2	6537.68	4434.43	470.749	228.783	165.361	539.08	8.84422	24.4306	39.237	11.1016	10.5412	27.4985	39.5358	8.22592	0.839015	0.888436	0.992442	1.34959	0	0	Ncoa1	Mus musculus nuclear receptor coactivator 1 (Ncoa1), mRNA [NM_010881]	TTTTCTGAGATTTTTGATATCTCAATCTGCAGCCATTCTTCAGATCGTAGCATTTGGAGC	Mm,301039	NM_010881	GO:0005515|GO:0043005|GO:0000790|GO:0016746|GO:0060713|GO:0005886|GO:0035257|GO:0033142|GO:0005634|GO:0042974|GO:0032403|GO:0032870|GO:0005829|GO:0046965|GO:0005737|GO:0030374|GO:0045944|GO:0046983|GO:2001038|GO:0032526|GO:2001141|GO:0045925|GO:0032355|GO:0004402|GO:0000435|GO:0002155|GO:0016922|GO:0006355|GO:0043065|GO:0003713|GO:0030331|GO:0003677|GO:0006351|GO:0043234|GO:0047485|GO:0045666|GO:…	nuclear receptor coactivator 1
A_55_P1954061	22339.3	11330.8	10689.1	13964.8	142.181	41.5916	30.7646	44.9617	22009.8	11704.1	10936.7	5950.14	135.584	32.7462	37.4368	82.7814	157.118	272.43	347.448	310.593	162.333	357.418	292.136	71.8777	0.967874	0.762217	1.18934	4.32113	1	0	Nrxn2	Mus musculus neurexin II (Nrxn2), transcript variant 1, mRNA [NM_001205234]	TGGAAAACACCCCAAACCCGGAAATGTGTGGGAAAAAGAAAACAAAAACTTTCCAAATTC	Mm,329616	NM_001205234	GO:0005515|GO:0043234|GO:0042734|GO:0005246|GO:0035176|GO:0007268|GO:0030534|GO:0042297|GO:0071625|GO:0007416|GO:0007269	neurexin II
A_55_P2236268	2175.76	1852.15	2284.43	2331.64	12.208	16.5954	12.862	17.0835	2669.34	2045.73	2169.35	1678.62	14.5825	10.777	11.8126	24.4083	178.224	111.606	177.611	136.484	183.051	189.825	183.648	68.7727	0.973632	0.587941	0.967128	1.98457	1	1	Syt16	Mus musculus synaptotagmin XVI (Syt16), mRNA [NM_172804]	AACAGAAATGAATCAGATGCTGAGTGCTAAGGAAGGGTGTAACCAATCCGCAATCCTCTG	Mm,311393	NM_172804	GO:0019905|GO:0005544|GO:0005515|GO:0005543|GO:0046982|GO:0005886|GO:0030276|GO:0005509|GO:0016021|GO:0006887|GO:0006906|GO:0042803	synaptotagmin XVI
A_52_P456750	2543.71	2525.18	2799.86	2300.16	923.9	707.971	459.469	700.222	2979.87	2690.85	2607.78	2025.5	701.774	637.293	535.263	742.983	2.75323	3.56678	6.09369	3.28491	4.24619	4.22232	4.87196	2.72617	0.6484	0.844745	1.25077	1.20495	0	0	Aph1b	Mus musculus aph1 homolog B, gamma secretase subunit (Aph1b), mRNA [NM_177583]	GTTTGTTACTGATTAGTTGCGAGACTTTCAAAGTGAAGTTCATTAGCTAATTTACAACCC	Mm,41291	NM_177583	GO:0030133|GO:0007220|GO:0070765|GO:0016020|GO:0007219|GO:0004175|GO:0016485|GO:0005887|GO:0005783|GO:0016021|GO:0043085	aph1 homolog B, gamma secretase subunit
A_55_P2024070	524.035	522.731	547.2	520.704	85.7807	71.0943	49.7458	71.1733	558.414	437.453	493.886	343.668	70.1587	67.2354	46.9993	87.0244	6.10901	7.35265	10.9999	7.316	7.9593	6.50629	10.5084	3.9491	0.767531	1.13008	1.04678	1.85257	1	0	Nus1	Mus musculus NUS1 dehydrodolichyl diphosphate synthase subunit (Nus1), mRNA [NM_030250]	AACAAAGGATTCTGGGAACAGACAGGAAGGGCCCTAGGTTACATTTTTGGTGATGATCCT	Mm,199964	NM_030250	GO:0042632|GO:0005783|GO:0019408|GO:0007275|GO:0001525|GO:0030154|GO:0004659|GO:0035268|GO:0016020|GO:0055092|GO:0005789|GO:0016765|GO:0016021|GO:0032383|GO:0016740	NUS1 dehydrodolichyl diphosphate synthase subunit
A_51_P391380	904.659	1105.58	1211.1	1242.96	388.795	273.699	203.676	386.39	1023.1	1103.17	1174.83	738.3	265.317	278.656	185.906	364.499	2.32683	4.03939	5.94617	3.21685	3.85614	3.9589	6.31948	2.02552	0.603409	1.02033	0.940927	1.58816	1	0	Mindy2	Mus musculus family with sequence similarity 63, member B (Fam63b), mRNA [NM_172772]	TGGAGGTCACTGAATAAGTTTGATCCTTCTCAAGATGTAATTGTTAGCACAACTATTTCT	Mm,170855	NM_172772	GO:0071108|GO:0016807|GO:0004843|GO:0071795|GO:0016787|GO:0006508|GO:0008233|GO:0005654|GO:0071796|GO:0008234|GO:0070530	MINDY lysine 48 deubiquitinase 2
A_55_P2059015	1062.38	639.057	735.304	796.417	385.461	119.97	78.5839	177.08	958.459	824.94	762.528	348.488	400.789	72.3909	65.3646	183.552	2.75612	5.32681	9.35693	4.4975	2.39143	11.3956	11.6658	1.89857	1.1525	0.467443	0.802084	2.36888	1	1	Mapk8ip3		TTATATTCCCTTGGCCCCTAGCCTGGGTCTTACCTGGGAACCTGGCATGAAAGCTCAGGG	Mm,43081		GO:0005515|GO:0010468|GO:0043005|GO:0005886|GO:0060425|GO:0030159|GO:0042995|GO:0009791|GO:0030425|GO:0046328|GO:0005737|GO:0008104|GO:0007411|GO:0043507|GO:0030673|GO:0008432|GO:0016192|GO:0005794|GO:0048286|GO:0007585|GO:0007254|GO:0031434|GO:0031435|GO:0007257|GO:0031410|GO:0001701|GO:0005790|GO:0000139|GO:0045666|GO:0019894|GO:0030900|GO:0005078	mitogen-activated protein kinase 8 interacting protein 3
A_55_P1991668	99.41	56.9907	76.7881	63.4326	3.52946	7.23363	3.83426	3.66805	108.307	67.6089	64.5656	44.5577	3.87173	4.21252	6.42973	2.41843	28.1658	7.87857	20.0268	17.2933	27.9739	16.0495	10.0417	18.4243	1.00686	0.490891	1.99436	0.938614	1	1	A830010M20Rik	Mus musculus RIKEN cDNA A830010M20 gene (A830010M20Rik), transcript variant 1, mRNA [NM_001007574]	ACATTTGTAGTATGGAAATGACTATGTGATGACAATTAAAGTGCACCTTCATTCATTCCC	Mm,261891	NM_001007574	GO:0008150|GO:0003674|GO:0005575	RIKEN cDNA A830010M20 gene
A_55_P2056310	58.2896	58.6426	59.7644	53.6936	10.304	4.29324	2.15292	2.59891	61.3646	67.1331	61.4545	33.8121	6.73722	2.10866	2.1609	3.53409	5.657	13.6593	27.7597	20.66	9.10829	31.8368	28.4393	9.56742	0.621083	0.42904	0.976101	2.15941	1	1	Asrgl1	Mus musculus asparaginase like 1 (Asrgl1), mRNA [NM_025610]	TTGAACTTTCTCTGAGTGTGTTAAGGCATTTCCAAGTCTCAGCCAGACTCATGGCTGTCT	Mm,272847	NM_025610	GO:0008798|GO:0033345|GO:0005737|GO:0016787|GO:0006508|GO:0004067|GO:0008233|GO:0005634	asparaginase like 1
A_52_P1011	367.3	320.666	333.461	315.188	3.54184	1.71908	2.15952	2.27444	345.968	294.253	316.755	252.698	3.87322	2.1254	2.531	2.43487	103.703	186.534	154.414	138.578	89.3232	138.446	125.15	103.783	1.16099	1.34733	1.23383	1.33527	0	0	Fgf14	Mus musculus fibroblast growth factor 14 (Fgf14), transcript variant 1, mRNA [NM_010201]	GCTGGAGATGCACCTTAAAGATTTCATGCAAAGTGTTCTATAACAGATATAAAAAGCTTC	Mm,206362	NM_010201	GO:0008344|GO:0007254|GO:0007268|GO:0005104|GO:0005576|GO:0005634|GO:0060078|GO:0005829|GO:0007399|GO:0050905|GO:0008543|GO:0010765|GO:0048167|GO:0008083|GO:0008201	fibroblast growth factor 14
A_55_P2154450	218.253	275.05	327.613	387.799	56.3113	24.1733	31.4642	57.3475	216.265	341.836	316.44	111.318	62.3547	31.3244	18.8287	46.7293	3.87582	11.3783	10.4122	6.76226	3.46831	10.9128	16.8062	2.3822	1.11749	1.04265	0.619547	2.83866	1	0	Xkr6	Mus musculus X-linked Kx blood group related 6 (Xkr6), mRNA [NM_173393]	CATCCCCTTCAGATAAGCTTTCTTTCCAGTCACTATATGTATACAAAGATATTCTCTATG	Mm,450437	NM_173393	GO:0008150|GO:0003674|GO:0016020|GO:0016021	X-linked Kx blood group related 6
A_55_P2017112	6481.48	4577.76	5063.84	4439.59	1182.44	652.944	494.462	616.712	6656.88	5359.18	5199.74	3465.59	768.033	483.47	468.607	645.148	5.48144	7.01096	10.2411	7.19881	8.66744	11.0848	11.0962	5.37178	0.632417	0.632482	0.922939	1.34012	0	0	Mpnd	Mus musculus MPN domain containing (Mpnd), mRNA [NM_026530]	TGACCTGGTGAAGTTCCAAGAGGCCTGGAGCCCAGAGCATACCTACCTGGACAAACTCAA	Mm,358710	NM_026530	GO:0008150|GO:0003674|GO:0016787|GO:0006508|GO:0008233|GO:0005575	MPN domain containing
A_55_P2227967	715.694	781.237	843.427	708.657	296.347	160.749	86.7932	248.076	747.202	754.456	904.022	575.707	223.07	146.163	104.556	261.41	2.41506	4.85998	9.71766	2.85661	3.34964	5.16175	8.64627	2.20232	0.720991	0.941539	1.12391	1.29709	0	0	Zbtb38	zinc finger and BTB domain containing 38 [Source:MGI Symbol;Acc:MGI:2442866] [ENSMUST00000152594]	GGCCCTTATATGTGGATATTTTTTAAGTGGACTTGTATGCTGATAATTCTAGACCAAAGT	Mm,390207		GO:0008327|GO:0003700|GO:0045944|GO:0072562|GO:0005654|GO:0005634|GO:0045892|GO:0042803|GO:0006974|GO:0006275	zinc finger and BTB domain containing 38
A_55_P2133646	91.8282	98.8869	118.217	93.0024	44.8611	30.5283	14.781	29.8131	99.2349	137.093	128.862	51.9708	47.3648	26.5134	19.552	43.3447	2.04695	3.23919	7.99789	3.11951	2.09512	5.1707	6.59075	1.19901	0.977008	0.626451	1.2135	2.60174	1	0	Cep162	Mus musculus centrosomal protein 162 (Cep162), mRNA [NM_199316]	TTTGATACTGGCTGCCTCGGCAGCTGGTGATTCGGTAGATAGAAATACAGTGGAGTTTAT	Mm,335338	NM_199316	GO:0005515|GO:0005813|GO:0005737|GO:0005814|GO:0060271|GO:0030030|GO:0005874|GO:0005879|GO:0005634|GO:0005856	centrosomal protein 162
A_66_P101631	628.047	452.666	630.138	509.014	51.6759	36.2173	49.2154	38.8617	833.761	646.465	602.771	611.854	47.1463	39.481	50.8703	59.6104	12.1536	12.4986	12.8037	13.0981	17.6845	16.3741	11.8492	10.2642	0.687243	0.763318	1.08055	1.27609	0	0	Zfp27	Mus musculus zinc finger protein 27 (Zfp27), transcript variant 3, mRNA [NM_001285797]	TCCTGTCATTTACACCAGGACATGTCACAGACTTTATAAGCTACCAGTGCTATCTTTGTA	Mm,86747	NM_001285797	GO:0005622|GO:0006355|GO:0003700|GO:0005634|GO:0003676|GO:0046872|GO:0006351	zinc finger protein 27
A_55_P1974567	1379.15	850.133	1007.4	1371.23	243.617	50.5765	34.4201	89.0113	1437.67	953.96	876.411	493.532	199.83	44.7583	36.8374	100.77	5.66114	16.8088	29.2679	15.4051	7.19446	21.3136	23.7913	4.89762	0.786874	0.788644	1.23019	3.14543	1	0	Plch2	Mus musculus phospholipase C, eta 2 (Plch2), transcript variant 1, mRNA [NM_175556]	CCTGTCCTTCTGGGTGGTTCCCACGTTTTAAGATACATAAATAGATATTTAACTTTTTAG	Mm,379458	NM_175556	GO:0006629|GO:0008081|GO:0005886|GO:0046488|GO:0005509|GO:0046872|GO:0016042|GO:0035556|GO:0004629|GO:0007165|GO:0005737|GO:0016020|GO:0016787|GO:0004435|GO:0004871	phospholipase C, eta 2
A_51_P488730	1599.44	1761.82	1669.41	1876.27	138.945	117.865	56.6362	154.084	1553.03	1632.8	1546.21	847.704	157.896	78.3116	57.4346	143.99	11.5113	14.9477	29.476	12.1769	9.83578	20.85	26.9212	5.88724	1.17035	0.716914	1.0949	2.06836	1	0	Zfp612	Mus musculus zinc finger protein 612 (Zfp612), mRNA [NM_175480]	GAAGAAACCCTATGTATGTAACGTATGTGGGAAAACTTTCAGGTTTAGCTTCCAACTAAG	Mm,87487	NM_175480	GO:0006355|GO:0003700|GO:0005575	zinc finger protein 612
A_51_P102355	313.598	198.939	231.188	195.298	79.8087	53.6107	42.3308	58.8207	327.797	217.573	229.783	157.613	84.4334	65.4926	56.0906	81.6545	3.92937	3.7108	5.46145	3.32024	3.88232	3.32211	4.09664	1.93025	1.01212	1.117	1.33315	1.72011	1	0	Zbtb41	Mus musculus zinc finger and BTB domain containing 41 (Zbtb41), mRNA [NM_172643]	TGGTTGAAGTCTTGGTGAAAGAAAATAGGATTTACAGCAGCGCTTCACAGATTAAGTTTA	Mm,119711	NM_172643	GO:0008150|GO:0006355|GO:0005634|GO:0003676|GO:0003677|GO:0046872|GO:0006351	zinc finger and BTB domain containing 41
A_55_P2120469	702.142	488.739	582.472	641.298	110.131	15.3901	11.8071	21.4639	721.167	570.483	500.235	294.228	81.0986	11.4145	13.8011	23.0966	6.37552	31.7567	49.3321	29.878	8.89247	49.9788	36.2459	12.739	0.716957	0.635403	1.36104	2.34539	1	0	Armc2	Mus musculus armadillo repeat containing 2 (Armc2), mRNA [NM_001034858]	GTTTGCTCGCTTGTCTCAGGAGGATAAAATTCGCCTCTGAATAAATTATTTAAAAACCAA	Mm,211320	NM_001034858	GO:0008150|GO:0003674|GO:0005575	armadillo repeat containing 2
A_55_P2176080	1798.29	1423.27	1567.97	1803.9	59.2301	15.7906	13.7992	25.4127	2385.26	1616.26	1777.56	1236.79	44.4431	20.1592	15.2413	38.649	30.3611	90.1339	113.628	70.9841	53.67	80.1751	116.627	32.0006	0.565699	1.12421	0.974278	2.21821	1	1	Lrrc4	Mus musculus leucine rich repeat containing 4 (Lrrc4), mRNA [NM_138682]	GGTGGGAGATGCCAACAAAAGAACACTGATTGTAATGTGAGAAAAGTGTATTTTTGTATT	Mm,443660	NM_138682	GO:0005515|GO:0030054|GO:0005886|GO:0019221|GO:0045202|GO:0044309|GO:0060076|GO:0046426|GO:0005737|GO:0050808|GO:0016020|GO:0043197|GO:0050807|GO:0045211|GO:0004860|GO:0006469|GO:0016021|GO:0097119	leucine rich repeat containing 4
A_51_P160673	2409.68	1935.02	1863.3	1732.78	10.757	7.66781	15.0304	8.41366	2574.18	1835.42	1811.43	1807.78	15.1537	6.46961	10.2615	12.3866	224.009	252.356	123.969	205.949	169.871	283.699	176.527	145.947	1.3187	0.889522	0.70227	1.41112	1	0	Kcne1l	Mus musculus potassium voltage-gated channel, Isk-related family, member 1-like, pseudogene (Kcne1l), mRNA [NM_021487]	CCCAAATGCATCTCTTATATTGGTTCAGTTATTACTGCAATGTATGTATGCTTCATTCAG	Mm,58507	NM_021487	GO:0005886|GO:0008016|GO:0060306|GO:0015459|GO:2001257|GO:0060307|GO:0086091|GO:0060048|GO:0044325|GO:0071435|GO:0086008|GO:0060372|GO:0016020|GO:0005249|GO:0008076|GO:0086014|GO:0016021|GO:0071805|GO:0086005|GO:0006811	potassium voltage-gated channel, Isk-related family, member 1-like, pseudogene
A_55_P2078428	419.685	321.032	328.806	313.394	127.141	59.2053	60.1882	84.2907	417.662	267.057	351.653	214.459	113.044	65.6042	65.4076	100.269	3.30093	5.42236	5.46297	3.71801	3.69468	4.07074	5.37633	2.13885	0.893429	1.33204	1.01611	1.73832	1	0	Tstd1	Mus musculus thiosulfate sulfurtransferase (rhodanese)-like domain containing 1 (Tstd1), mRNA [NM_001164525]	GGCTAGGCAAATCCTTGTAGTGCTTCACACATGAAAAACTCAAATAAAAAGTACACTTAA	Mm,46366	NM_001164525	GO:0005739|GO:0008150|GO:0003674|GO:0005737|GO:0000932|GO:0005829	thiosulfate sulfurtransferase (rhodanese)-like domain containing 1
A_55_P2066076	91.1763	82.8384	94.8006	98.1079	27.6699	15.2325	13.5584	23.9973	83.0279	97.2799	104.44	41.1506	27.5599	12.2707	17.5371	22.387	3.29515	5.43825	6.99202	4.08829	3.01263	7.92782	5.95536	1.83814	1.09378	0.685971	1.17407	2.22414	1	0	Prmt6	Mus musculus protein arginine N-methyltransferase 6 (Prmt6), transcript variant 2, non-coding RNA [NR_024139]	AACCTTACGCACGCACAACTCTGACTTTCTAATTGTAAACAAAAATTCACTCCTGTTATA	Mm,36115	NR_024139	GO:0070611|GO:0019919|GO:0070612|GO:0008168|GO:0005634|GO:0008469|GO:0032259|GO:0005829|GO:0042054|GO:0042393|GO:0006479|GO:0006355|GO:0016571|GO:0005730|GO:0016274|GO:0035241|GO:0000122|GO:0006974|GO:0006351|GO:0035242|GO:0044020|GO:0006281|GO:0003682|GO:0016049|GO:0045892|GO:0016569|GO:0016740|GO:0090398|GO:0034970	protein arginine N-methyltransferase 6
A_51_P363905	418.044	168.414	178.906	192.334	68.5291	13.4634	12.8943	17.1797	334.429	194.176	179.101	105.958	62.0806	12.4277	11.5768	19.6293	6.10024	12.509	13.8748	11.1954	5.38701	15.6244	15.4707	5.39794	1.1324	0.800607	0.896844	2.07402	1	0	Slc25a23	Mus musculus solute carrier family 25 (mitochondrial carrier; phosphate carrier), member 23 (Slc25a23), mRNA [NM_025877]	TATACCCCAAATGTCACTCCCCAAGTCTAGATCCCAATAGCCCAGTGACAGCATCTCATA	Mm,23720	NM_025877	GO:0006851|GO:0005509|GO:0005743|GO:0097274|GO:0051503|GO:0043457|GO:0055085|GO:0046872|GO:0005739|GO:0016020|GO:0071277|GO:0006810|GO:0015217|GO:0005347|GO:0016021|GO:0006839|GO:0051282|GO:0002082	solute carrier family 25 (mitochondrial carrier; phosphate carrier), member 23
A_52_P586821	411.07	212.25	196.06	301.023	3.7625	1.97205	2.27043	2.49821	322.647	207.551	213.442	95.9935	3.85082	2.35248	2.40791	2.59644	109.254	107.629	86.3539	120.496	83.7867	88.2266	88.6418	36.9712	1.30396	1.21992	0.974189	3.25917	1	0	Gng4	Mus musculus guanine nucleotide binding protein (G protein), gamma 4 (Gng4), transcript variant 1, mRNA [NM_010317]	TGTGGCTCATGTTGGCATCATCAACCGACAGAGTAGACCATAGTCCACAAAAGTCAAGAA	Mm,215394	NM_010317	GO:0007165|GO:0030308|GO:0016020|GO:0007186|GO:0005886|GO:0005834|GO:0003924|GO:0004871|GO:0070062	guanine nucleotide binding protein (G protein), gamma 4
A_52_P205031	112.122	118.667	143.795	135.886	9.21164	2.02461	2.35585	2.85918	107.997	143.549	146.383	69.3991	10.1788	2.43047	4.29786	2.65791	12.1718	58.6122	61.0376	47.5261	10.61	59.0623	34.0595	26.1104	1.1472	0.99238	1.79209	1.8202	2	0	Gnao1	Mus musculus guanine nucleotide binding protein, alpha O (Gnao1), transcript variant B, mRNA [NM_001113384]	GGACACCAACAACATCCAATTCGTCTTTGATGCCGTGACAGATGTCATCATCGCCAAAAA	Mm,251445	NM_001113384	GO:0005515|GO:0043005|GO:0005886|GO:0031852|GO:0008016|GO:0003924|GO:0032403|GO:0046872|GO:0030425|GO:0000166|GO:0043209|GO:0051926|GO:0007626|GO:0004871|GO:0051430|GO:0009987|GO:0007568|GO:0005834|GO:0010243|GO:0007212|GO:0005525|GO:0031683|GO:0044297|GO:0043547|GO:0032794|GO:0043234|GO:0007165|GO:0019001|GO:0007186|GO:0016020|GO:0007188|GO:0031821	guanine nucleotide binding protein, alpha O
A_55_P2001608	140.087	76.2336	91.5449	84.6835	3.79619	2.37034	3.75971	3.19039	159.723	65.2645	74.4564	90.4928	3.93162	3.74963	2.51385	5.32624	36.9021	32.1615	24.3489	26.5433	40.6252	17.4056	29.6185	16.99	0.908353	1.84777	0.822085	1.56229	2	0	Klhl4	Mus musculus kelch-like 4 (Klhl4), transcript variant 1, mRNA [NM_172781]	ATGTTCCACTTTAGAATTTCTATATCTTCTTTTAAATGACCTTTGTATTGTAGATTATCC	Mm,132583	NM_172781	GO:0004842|GO:0005815|GO:0015630|GO:0031463	kelch-like 4
A_51_P254262	5848.71	3905	3821.61	3583.2	1080.48	542.989	218.603	351.255	6299.54	4635.25	4241.6	3196.65	503.811	354.469	137.397	403.653	5.41304	7.19168	17.482	10.2011	12.5038	13.0766	30.8711	7.91929	0.432912	0.549966	0.566289	1.28814	0	3	Nxph3	Mus musculus neurexophilin 3 (Nxph3), mRNA [NM_130858]	TGAGATGCCCTGTCACTTCTCTGTGCAGAGTCTTGTCCTTGGAGCAGGAAATAAAGCATT	Mm,22970	NM_130858	GO:0005102|GO:0005576	neurexophilin 3
A_52_P51029	1635.58	1096.21	1344.72	1538.5	558.187	219.546	108.119	344.267	1877.8	1220.96	1328.45	641.767	437.96	145.136	119.745	335.155	2.93017	4.99309	12.4375	4.46891	4.28761	8.41252	11.094	1.91484	0.683403	0.593532	1.12109	2.33383	1	1	Ralgapa1	Mus musculus Ral GTPase activating protein, alpha subunit 1 (Ralgapa1), transcript variant 2, mRNA [NM_019994]	GCTTGTTTTTGCTCAAATTATGTGTATTGTTAAAAAGCAATGGAACATGACCCACAAGTC	Mm,292180	NM_019994	GO:0005515|GO:0051056|GO:0006355|GO:0005737|GO:0046982|GO:0005634|GO:0005096	Ral GTPase activating protein, alpha subunit 1
A_66_P121288	28999.1	19709.3	18705.6	20106.5	162.348	73.566	49.7406	70.1856	28559.6	18477.5	17846.4	13531.3	116.896	134.063	42.7638	69.6063	178.623	267.913	376.063	286.476	244.317	137.826	417.325	194.397	0.731112	1.94384	0.901126	1.47366	2	0	Tceal6	Mus musculus transcription elongation factor A (SII)-like 6 (Tceal6), mRNA [NM_025355]	ACCCAACTCCAGTGCTCTCTGTCTTTTAGTACAGGATTTTCACCCATGTGCATGAAAAAT	Mm,336239	NM_025355	GO:0006357|GO:0050699|GO:0005634	transcription elongation factor A (SII)-like 6
A_55_P2170978	3900.57	2829.8	2715.91	3462.95	1034.44	594.205	391.581	594.865	3892.08	2693.37	2699.26	1789.45	787.606	378.23	539.575	631.719	3.77072	4.76233	6.93576	5.8214	4.94166	7.12099	5.00258	2.83266	0.763048	0.668774	1.38644	2.0551	1	0	Ankrd13d	Mus musculus ankyrin repeat domain 13 family, member D (Ankrd13d), mRNA [NM_026720]	ATTTATTTATAAACTGTCTGCTGCTGAGCTTGGGACCTGGGCACTGAAGATAGGCTAGCA	Mm,23642	NM_026720	GO:0008150|GO:0003674|GO:0005737|GO:0016020|GO:0005886|GO:0005768	ankyrin repeat domain 13 family, member D
A_52_P659762	1493.7	1730.35	2007.76	1840.22	240.737	235.467	172.65	232.897	1595.73	2032.4	2020.4	1224.3	208.289	211.366	147.299	258.421	6.20471	7.34859	11.6291	7.90142	7.66115	9.61557	13.7164	4.73761	0.809892	0.764238	0.847827	1.66781	1	0	Eid2	Mus musculus EP300 interacting inhibitor of differentiation 2 (Eid2), mRNA [NM_198425]	ATCAGAGGTGATCAATCCTCTAATAGAAGAACTGGGTTGCGATAAGTTCATCCACAGAGA	Mm,258201	NM_198425	GO:0006355|GO:0046332|GO:0005634|GO:0007275|GO:0000122|GO:0006351|GO:0030154|GO:0007183|GO:0007181|GO:0007517|GO:0042127|GO:0005654|GO:0017015|GO:0045892|GO:0030512	EP300 interacting inhibitor of differentiation 2
A_55_P2114482	2955.02	1943.33	1957.38	1882.38	334.607	169.795	160.243	180.764	3355.8	1943.63	2066.67	1910.29	376.947	193.106	177.095	272.254	8.83133	11.4452	12.215	10.4135	8.90256	10.0651	11.6699	7.01658	0.991999	1.13711	1.04672	1.48413	1	0	Rpgr	Mus musculus retinitis pigmentosa GTPase regulator (Rpgr), transcript variant 1, mRNA [NM_001177950]	AAACAGGGACCATTGTAATGAACTTATTTTAATAAACTATGTCTGGTTGGTTCTGCTGTC	Mm,247556	NM_001177950	GO:0005515|GO:0005813|GO:0005794|GO:0003723|GO:0060042|GO:0071482|GO:0036126|GO:0042995|GO:0036064|GO:0005085|GO:0005929|GO:0005737|GO:0042073|GO:0060271|GO:0030030|GO:0032391|GO:0005856|GO:0042462|GO:0007601|GO:0050896|GO:0001750	retinitis pigmentosa GTPase regulator
A_55_P2270137	5124.76	3956.38	3735.06	3882.65	1097.73	371.512	387.649	709.392	5062.76	4177.99	3512.67	2700.27	830.713	478.466	298.497	640.678	4.66849	10.6494	9.63515	5.47321	6.09448	8.73206	11.7678	4.2147	0.76602	1.21957	0.81877	1.2986	0	0	Ccdc85c	coiled-coil domain containing 85C [Source:MGI Symbol;Acc:MGI:3644008] [ENSMUST00000222310]	TAACATAAGATTGTGACAGTGTCTACTTTGAACTAGATAATAAAGGCCTCTTTGTGAGCC	Mm,233524	XM_006516158	GO:0043296|GO:0003674|GO:0030054|GO:0021987|GO:0007275|GO:0005923	coiled-coil domain containing 85C
A_52_P62011	118.14	84.8525	84.1524	96.7486	26.1368	24.6689	18.4763	19.0952	122.349	89.6673	97.8786	54.0483	24.7489	17.4879	25.0088	22.3567	4.52008	3.43966	4.55462	5.06665	4.94361	5.12738	3.91376	2.41754	0.914327	0.670841	1.16374	2.09578	1	0	Umad1	Mus musculus UMAP1-MVP12 associated (UMA) domain containing 1 (Umad1), transcript variant 1, mRNA [NM_001302353]	TGTTTATGAATGAGGTCAGACAAACCACTAGGGAAAATTGAAACCTCTTCGAAACACCAG	Mm,458518	NM_001302353	GO:0008150|GO:0003674|GO:0005575	UMAP1-MVP12 associated (UMA) domain containing 1
A_52_P281209	4282.19	3635.24	4803.64	3789.09	1415.5	642.811	488.566	1045.6	4870.9	5103.16	4871.66	3368.16	1231.78	593.95	473.09	1192.78	3.0252	5.65522	9.83213	3.62385	3.95436	8.5919	10.2975	2.82378	0.765031	0.658204	0.954804	1.28333	0	0	Kdm4a	Mus musculus lysine (K)-specific demethylase 4A (Kdm4a), transcript variant 1, mRNA [NM_001161823]	CTTCATACCTTGCTCTGTATACAGGAGTCAGATTTATAATACTTCCCCTTTTTTGTTACG	Mm,234234	NM_001161823	GO:0032454|GO:0032452|GO:0005634|GO:0051213|GO:0035064|GO:0046872|GO:0005829|GO:0005737|GO:0014898|GO:0060548|GO:0031625|GO:0016577|GO:0006355|GO:0051864|GO:0006351|GO:1900113|GO:0010628|GO:0048712|GO:0070544|GO:0005721|GO:0045666|GO:0010629|GO:0016491|GO:0010507|GO:0001650|GO:0008270|GO:0045892|GO:0016569|GO:0055114|GO:0033169	lysine (K)-specific demethylase 4A
A_55_P2000022	432.776	269.706	366.358	346.483	72.3949	13.1008	20.1408	14.9399	409.781	324.988	238.628	211.575	56.5637	17.7087	18.4298	23.6516	5.97799	20.5869	18.1899	23.1918	7.2446	18.3519	12.9479	8.94548	0.825166	1.12179	1.40485	2.59257	2	0	Ccdc151	Mus musculus coiled-coil domain containing 151 (Ccdc151), transcript variant 1, mRNA [NM_001163787]	AAATCTCTCGAGGCGGGTTGGTGCCCGCCTCGGAATCGCGCAATAAAGGTCACTGAACAA	Mm,159953	NM_001163787	GO:0007368|GO:0005814|GO:0005930|GO:0003341|GO:0042995|GO:0070286|GO:0061371|GO:0036064|GO:0007507|GO:0003674|GO:0005929|GO:0005737|GO:0030030|GO:0036158|GO:0005856	coiled-coil domain containing 151
A_51_P427934	3270.45	3618.1	3765.2	4169.42	931.699	429.091	211.907	690.248	2860.04	3703.63	2931.71	2092.92	650.703	244.386	193.282	765.324	3.5102	8.43202	17.7682	6.04047	4.39532	15.1548	15.1681	2.73468	0.798622	0.556391	1.17142	2.20884	1	1	Megf8	Mus musculus multiple EGF-like-domains 8 (Megf8), mRNA [NM_001160400]	TGAGCTTGGGACTCTTGCTTTCCCAAGACTCCAACTTCTAGCCGCTGTTTTGGTCCTGGC	Mm,38527	NM_001160400	GO:0010468|GO:0007368|GO:0048842|GO:0048704|GO:0005634|GO:0030326|GO:0061371|GO:0003143|GO:0060287|GO:0003674|GO:0060976|GO:0042074|GO:0060972|GO:1900164|GO:0060971|GO:0035108|GO:0097094|GO:0071907|GO:0097155|GO:0070062|GO:0005509|GO:0030509|GO:0016020|GO:0016021|GO:0055113	multiple EGF-like-domains 8
[truncated: 5,172 more rows]
