# Supplementary material for: Prenatal Alcohol Exposure Impairs the Placenta–Cortex Transcriptomic Signature, Leading to Dysregulation of Angiogenic Pathways
Source: Int J Mol Sci. 2023 Aug 30;24(17):13484. doi: 10.3390/ijms241713484 (PMC10488081; doi:10.3390/ijms241713484)
Supplement: Supplementary file 1 [file ijms-24-13484-s001.zip › Supplementary Table S13.xlsx]

## Sheet: 5573 commun down EtOHetCT AF
Supplementary table 13:
List of the 5573 entities present simultaneously among the 6066 Down ³2´ control and the 6326 Down ³2´ ethanol. - Columns B to I represent the microarray signals for cortex and placenta, under ethanol treatment (4 replicates) - Columns J to Q represent the microarray signals for cortex and placenta, under control condition (4 replicates) - Columns R to Y represent the ratio cortex/placenta for ea…
	Raw signals of the 5573 genes from the "common DOWN" group under ethanol treatment								Raw signals of the 5573 genes from the "common DOWN" group under control condition								Cortex EtOH / Placenta EtOH				Cortex CT / Placenta CT				Inter-organ effect of alcohol
ProbeNamedown	Cor-EOH1-lame1bis-US84603591_252665519606_S01_GE1_105_Dec08_1_1,txt:gProcessedSignal(raw)	Cor-EOH2-lame2-US84603591_252665519413_S01_GE1_105_Dec08_1_3,txt:gProcessedSignal(raw)	Cor-EOH3-lame3-US84603591_252665519414_S01_GE1_105_Dec08_1_2,txt:gProcessedSignal(raw)	Cor-EOH4-lame4-US84603591_252665519415_S01_GE1_105_Dec08_1_1,txt:gProcessedSignal(raw)	Pl-EOH1-lame1bis-US84603591_252665519606_S01_GE1_105_Dec08_1_3,txt:gProcessedSignal(raw)	Pl-EOH2-lame2-US84603591_252665519413_S01_GE1_105_Dec08_1_1,txt:gProcessedSignal(raw)	Pl-EOH3-lame3-US84603591_252665519414_S01_GE1_105_Dec08_1_4,txt:gProcessedSignal(raw)	Pl-EOH4-lame4-US84603591_252665519415_S01_GE1_105_Dec08_1_3,txt:gProcessedSignal(raw)	Cor-CT1-lame1bis-US84603591_252665519606_S01_GE1_105_Dec08_1_2,txt:gProcessedSignal(raw)	Cor-CT2-lame2-US84603591_252665519413_S01_GE1_105_Dec08_1_2,txt:gProcessedSignal(raw)	Cor-CT3-lame3-US84603591_252665519414_S01_GE1_105_Dec08_1_1,txt:gProcessedSignal(raw)	Cor-CT4-lame4-US84603591_252665519415_S01_GE1_105_Dec08_1_4,txt:gProcessedSignal(raw)	Pl-CT1-lame1bis-US84603591_252665519606_S01_GE1_105_Dec08_1_4,txt:gProcessedSignal(raw)	Pl-CT2-lame2-US84603591_252665519413_S01_GE1_105_Dec08_1_4,txt:gProcessedSignal(raw)	Pl-CT3-lame3-US84603591_252665519414_S01_GE1_105_Dec08_1_3,txt:gProcessedSignal(raw)	Pl-CT4-lame4-US84603591_252665519415_S01_GE1_105_Dec08_1_2,txt:gProcessedSignal(raw)	Cor EtOH/PL EtOH lame1	Cor EtOH/PL EtOH lame2	Cor EtOH/PL EtOH lame3	Cor EtOH/PL EtOH lame4	Cor CT/PL CT lame1	Cor CT/PL CT lame2	Cor CT/PL CT lame3	Cor CT/PL CT lame4	EtOH/CT (%) lame 1	EtOH/CT (%) lame 2	EtOH/CT (%) lame 3	EtOH/CT (%) lame 4	Score +40% 3/4	Score -40% 3/4	GeneSymbol	Description	Sequence	GeneName	Go	RefSeqAccession	UniGeneID
A_55_P1991598	8.47001	1.99726	2.57119	2.23933	77.6785	23.399	12.7844	8.77169	7.38845	2.08163	2.33949	2.47051	58.1156	6.68224	10.6873	15.3548	0.109039	0.0853564	0.20112	0.255291	0.127134	0.311517	0.218904	0.160895	0.857673	0.274002	0.918757	1.58669	1	1	Slc16a4	Mus musculus solute carrier family 16 (monocarboxylic acid transporters), member 4 (Slc16a4), transcript variant 2, mRNA [NM_001310705]	CCAGCTTCACTCTGACTCAGCATTCCTAAGATTGATGAATATCTATGAAAACATCAAAAA	solute carrier family 16 (monocarboxylic acid transporters), member 4	GO:0015718|GO:0016020|GO:0005886|GO:0005887|GO:0008028|GO:0006810|GO:0016021|GO:0055085|GO:0015293	NM_001310705	Mm,38384
A_51_P128876	2560.92	699.642	842.626	1379.66	10032.6	3251.86	2787.58	3659.28	2183.18	1012.26	433.104	705.046	6456.23	3192.66	2853.17	4239.2	0.255261	0.215152	0.302278	0.37703	0.338151	0.317059	0.151798	0.166316	0.754873	0.678586	1.99132	2.26696	2	0	Ifitm3	Mus musculus interferon induced transmembrane protein 3 (Ifitm3), mRNA [NM_025378]	CTTAACGCTCAAAACCTTCACACTTAATAGAGGATTCCGACTTCCGGTCCTGAAGTGCTT	interferon induced transmembrane protein 3	GO:0008285|GO:0005886|GO:0005783|GO:0035456|GO:0035455|GO:0005634|GO:0005764|GO:0005737|GO:0051607|GO:0060337|GO:0034341|GO:0070062|GO:0045071|GO:0009986|GO:0032897|GO:0045177|GO:0031410|GO:0009615|GO:0006898|GO:0009607|GO:0016020|GO:0046597|GO:0045087|GO:0016021|GO:0005768|GO:0002376	NM_025378	Mm,141021
A_51_P207591	72.4356	56.9717	37.5045	41.961	13249.5	4458.71	4644.24	5687.34	136.138	54.5402	30.9127	50.8526	10630.5	5178.86	1745.17	9272.54	0.00546705	0.0127776	0.00807548	0.00737797	0.0128064	0.0105313	0.0177133	0.00548421	0.426901	1.2133	0.4559	1.34531	0	2	Anxa8	Mus musculus annexin A8 (Anxa8), transcript variant 1, mRNA [NM_013473]	ATCCTCTGATCGTGGTCTCCGAGCCTGAAGAACATGACAGAACTCTTCTCAATATTCGTT	annexin A8	GO:0005886|GO:0043325|GO:0005509|GO:0005547|GO:0005546|GO:0046872|GO:0005829|GO:0005544|GO:0007599|GO:0051015|GO:0007596|GO:0031902|GO:0070062	NM_013473	Mm,3267
A_55_P2404223	184.331	76.1485	71.6574	76.4239	250.022	128.854	86.1838	99.2184	129.798	85.4538	86.5179	40.3271	279.267	88.9754	76.6256	136.261	0.737259	0.590967	0.831449	0.77026	0.46478	0.96042	1.1291	0.295954	1.58625	0.615321	0.736382	2.60263	2	0	Ccdc130	Mus musculus coiled-coil domain containing 130 (Ccdc130), transcript variant 1, mRNA [NM_026350]	ATGAGGACAAGCAGCGAATGAAGCGGACAGAGATCATCCACCGCTCTTGGTTCCCCTCAG	coiled-coil domain containing 130	GO:0008150|GO:0003674|GO:0005575	NM_026350	Mm,30095
A_52_P358860	246.109	130.934	162.182	168.38	709.791	487.063	399.043	456.919	185.697	206.252	203.272	81.3834	690.133	411.536	232.645	501.204	0.346735	0.268824	0.406429	0.368512	0.269075	0.501176	0.873742	0.162376	1.28862	0.536387	0.465159	2.2695	1	2	Gss	Mus musculus glutathione synthetase (Gss), transcript variant 1, mRNA [NM_008180]	TATCTCGGAGCTGGGTATTTTTGGAGTCTATGTCAGACAGGGAACAACACTGGTGATGAA	glutathione synthetase	GO:0006520|GO:0042277|GO:0000287|GO:0016874|GO:0004363|GO:0005524|GO:0046872|GO:0042803|GO:0005829|GO:0042802|GO:0043295|GO:0000166|GO:0006750|GO:0016594|GO:0046686|GO:0070062	NM_008180	Mm,252316
A_51_P234359	420.051	155.517	160.608	176.743	300578	99053.6	53689.8	75434.5	528.871	153.838	137.529	110.244	260289	74767.1	63870.3	83798.2	0.00139748	0.00157003	0.00299141	0.002343	0.00203186	0.00205756	0.00215325	0.00131559	0.687783	0.763055	1.38926	1.78095	1	0	Sct	Mus musculus secretin (Sct), transcript variant 2, mRNA [NM_011328]	TCTCTAGGACCCTGGCTGGAGTAGGGATTGGTTGTCCTTGGCATCAATAAAAAAGGAATT	secretin	GO:0097150|GO:0021542|GO:0043524|GO:0047485|GO:0005179|GO:0008542|GO:0090187|GO:0030819|GO:0090274|GO:0005102|GO:0005576|GO:0005615	NM_011328	Mm,4723
A_51_P128987	364.08	372.382	274.474	434.158	2145.91	1089.74	894.323	1261.66	446.929	273.587	130.983	226.378	1599.48	1278.04	913.345	1679.28	0.169662	0.341716	0.306907	0.344116	0.279421	0.214068	0.14341	0.134807	0.607193	1.5963	2.14006	2.55265	3	0	Akr1b8	Mus musculus aldo-keto reductase family 1, member B8 (Akr1b8), mRNA [NM_008012]	AACGGACATCTCCTTCACTAATTTGACCTGACCGGATGTTTGTCAACAACCAGGAACTCT	aldo-keto reductase family 1, member B8	GO:0044598|GO:0047718|GO:0004032|GO:0045550|GO:0016488|GO:0005737|GO:0044597|GO:0001758|GO:0016491|GO:0070062|GO:0055114	NM_008012	Mm,5378
A_51_P153995	51.323	25.462	14.2624	15.7018	363.481	112.837	92.2318	89.708	43.4642	20.545	16.5629	8.91244	261.51	101.144	113.246	140.327	0.141199	0.225653	0.154636	0.175032	0.166205	0.203126	0.146256	0.0635121	0.849546	1.1109	1.0573	2.75588	1	0	Gp9	Mus musculus glycoprotein 9 (platelet) (Gp9), mRNA [NM_018762]	GCTGTCCAGTCTAAAGACCTGGGTTTTATCCCCAGGAGAGACCTAAATCTCACCTCCACA	glycoprotein 9 (platelet)	GO:0007599|GO:0008150|GO:0003674|GO:0016020|GO:0007596|GO:0016021|GO:0007155	NM_018762	Mm,12897
A_55_P2070009	31.4976	5.39459	11.8311	2.59622	295.511	49.4634	25.4946	49.8969	49.3915	19.5139	10.3666	10.0897	326.186	50.02	20.8845	72.6955	0.106587	0.109062	0.464063	0.0520317	0.151421	0.390121	0.496377	0.138794	0.703909	0.27956	0.9349	0.374885	0	2	Krt10	Mus musculus keratin 10 (Krt10), mRNA [NM_010660]	TCAAGACCCGACTGGAGAACGAGATTCAGACCTACCGCAGCCTGCTAGAAGGAGAGGGAA	keratin 10	GO:0008092|GO:0005882|GO:0005515|GO:0045109|GO:0008544|GO:0005198|GO:0030855|GO:0071277|GO:0045095|GO:0003334	NM_010660	Mm,22662
A_51_P292757	2057.41	1587.06	1298.28	1456.72	7795.43	4709.81	3203.45	4034.32	1688.64	1183.41	1196.09	832.011	7015.64	3268.55	3361.72	4263.21	0.263925	0.336968	0.405276	0.361082	0.240697	0.36206	0.355798	0.195161	1.09651	0.930698	1.13906	1.85018	1	0	Acbd4	Mus musculus acyl-Coenzyme A binding domain containing 4 (Acbd4), transcript variant 1, mRNA [NM_025988]	ACAAGTACACATCGCGCTCAGGACTTCACTGAAGATTCACGTGCAATTGAACGCTTCATT	acyl-Coenzyme A binding domain containing 4	GO:0008150|GO:0003674|GO:0005575	NM_025988	Mm,390367
A_55_P2033650	874.048	592.137	474.274	567.679	4897.71	1733.22	1030.28	1843.84	874.088	599.859	496.21	216.606	4902.87	1274.88	1010.9	2333.07	0.17846	0.341641	0.460335	0.307879	0.178281	0.470521	0.490861	0.0928419	1.00101	0.72609	0.937811	3.31616	1	0	Cpt2	Mus musculus carnitine palmitoyltransferase 2 (Cpt2), mRNA [NM_009949]	GGGTTGGAAAGCTAACTCAGCTGTATTTATTGTTTAAATAGAAATAAACCCAGTGTTGCT	carnitine palmitoyltransferase 2	GO:0006629|GO:0005739|GO:0016746|GO:0016020|GO:0004095|GO:0006810|GO:0006631|GO:0005743|GO:0005730|GO:0005654|GO:0016740	NM_009949	Mm,307620
A_51_P498831	3512.36	1352.31	1584.2	1454.9	14992.9	8822.09	6872.35	5722.14	3532.07	1705.03	1576	1192.26	15349.9	7158.81	6758.23	8252.64	0.234269	0.153287	0.230519	0.254258	0.230104	0.238172	0.233198	0.14447	1.0181	0.643598	0.988511	1.75994	1	0	Derl2	Mus musculus Der1-like domain family, member 2 (Derl2), transcript variant 1, mRNA [NM_033562]	CTCCTCCTCTTTGATAGACAAGGCCGTGGTGTAAATGGAAGTTACGGAGAGGACAAAATA	Der1-like domain family, member 2	GO:0006986|GO:0008284|GO:0005785|GO:0004252|GO:0005770|GO:0005783|GO:0030307|GO:0030970|GO:0030176|GO:0030433|GO:0030968|GO:0003674|GO:0001967|GO:0016020|GO:0048500|GO:0016021|GO:0005769	NM_033562	Mm,28131
A_55_P2153580	37.4867	52.0384	53.0868	74.2606	193.839	134.763	54.9829	181.975	21.3754	57.7254	55.4028	18.6902	206.654	92.3128	62.7894	164.265	0.193392	0.386147	0.965515	0.408081	0.103435	0.625324	0.882359	0.113781	1.86968	0.617516	1.09424	3.58656	2	0	Zfp655	Mus musculus zinc finger protein 655 (Zfp655), transcript variant 2, mRNA [NM_001083958]	AGTAGTCCCTTGATTAAATGTTTGCACTAGGCAGCAGTAAATAAATAAATGGCTGAGTTT	zinc finger protein 655	GO:0006355|GO:0005737|GO:0003700|GO:0005730|GO:2000134|GO:0005634	NM_001083958	Mm,206555
A_55_P1999992	107.756	138.874	172.23	172.113	392.263	241.04	177.318	286.112	138.494	156.545	128.015	67.8299	293.935	265.403	235.217	344.78	0.274703	0.576144	0.971308	0.601558	0.471172	0.589839	0.544242	0.196734	0.583022	0.976782	1.7847	3.05773	2	1	Galnt12	Mus musculus UDP-N-acetyl-alpha-D-galactosamine:polypeptide N-acetylgalactosaminyltransferase 12 (Galnt12), mRNA [NM_172693]	AAATGTTGAGTTAGAGTTCTCTCAGGGGGATGAGGTGGACACTAGAAATACTGTTGATTT	UDP-N-acetyl-alpha-D-galactosamine:polypeptide N-acetylgalactosaminyltransferase 12	GO:0008150|GO:0003674|GO:0004653|GO:0005794|GO:0016020|GO:0016757|GO:0030246|GO:0016021|GO:0005575|GO:0046872|GO:0016740	NM_172693	Mm,132246
A_52_P46085	41.7056	51.8973	31.5806	45.4849	1777.65	1736.85	982.039	2485.15	37.4564	36.3871	33.3847	8.24811	2014.35	1201.8	871.118	2500.54	0.023461	0.0298801	0.0321582	0.0183027	0.0185948	0.0302771	0.038324	0.00329853	1.2617	0.986888	0.839114	5.54875	1	0	Mvp	Mus musculus major vault protein (Mvp), mRNA [NM_080638]	CATAAGAACTCAGCACGTATCATTCGCATGGCTGTTTTTGGCTTTGAGATGTCCGAAGAT	major vault protein	GO:0038127|GO:0048471|GO:0023057|GO:0019901|GO:0008283|GO:0023051|GO:0019903|GO:0061099|GO:0005634|GO:0072376|GO:0042802|GO:0005829|GO:0031953|GO:0005737|GO:0016020|GO:0030529|GO:0005856|GO:0070062	NM_080638	Mm,228797
A_52_P413855	255.882	120.123	138.607	135.156	725.404	615.837	578.06	473.314	266.765	154.702	108.372	166.17	853.018	620.463	601.135	709.551	0.352744	0.195056	0.239779	0.285552	0.312731	0.249333	0.180278	0.23419	1.12795	0.782314	1.33005	1.21932	0	0	Slc35a3	Mus musculus solute carrier family 35 (UDP-N-acetylglucosamine (UDP-GlcNAc) transporter), member 3 (Slc35a3), mRNA [NM_144902]	CTTATCCCATGTTCTTAACCTTACCCTTTCTGTACAGATGTATCAAGCTACATGATCTAT	solute carrier family 35 (UDP-N-acetylglucosamine (UDP-GlcNAc) transporter), member 3	GO:0005794|GO:0016020|GO:0000139|GO:0006810|GO:0008643|GO:0005351|GO:0016021|GO:0015788	NM_144902	Mm,482174
A_51_P426270	483.01	443.76	260.067	439.668	2341.14	1412.15	1057.52	1338.16	475.992	622.199	266.983	256.412	2093.57	3790.89	1334.81	1980.66	0.206314	0.314245	0.245921	0.328561	0.227359	0.16413	0.200016	0.129458	0.907435	1.91461	1.2295	2.53797	2	0	Mgp	Mus musculus matrix Gla protein (Mgp), mRNA [NM_008597]	GCCGAGGAGCCAGATATTAGCGCGAAGAAACAGTCATTTGGTTGTGGAGTTTCGTTTTAT	matrix Gla protein	GO:0030500|GO:0051216|GO:0005783|GO:0030324|GO:0005509|GO:0005576|GO:0007275|GO:0005615|GO:0030154|GO:0031012|GO:0043234|GO:0006461|GO:0001503|GO:0048754|GO:0070062|GO:0048306|GO:0005201	NM_008597	Mm,243085
A_66_P112005	393.745	41.9559	17.0839	47.3185	653.493	188.166	60.5546	134.801	375.249	43.0044	34.2327	26.7545	662.309	119.802	87.1086	195.731	0.602524	0.222973	0.282124	0.351025	0.566577	0.358961	0.392988	0.13669	1.06345	0.621162	0.717895	2.56804	1	0	Olfr1252	Mus musculus olfactory receptor 1252 (Olfr1252), mRNA [NM_207568]	GGTCTTTGTCCTCCTCCTTGTCTCTTATGGAATTATTTTAAATTCTCTTAAGACTCACAG	olfactory receptor 1252	GO:0007608|GO:0050907|GO:0004984|GO:0007186|GO:0016021|GO:0004888	NM_207568	Mm,377275
A_55_P2021465	280.149	591.308	534.453	497.787	2190.64	1760.85	787.067	2383.25	357.948	622.903	534.24	252.264	2816.45	1432.24	972.384	2628.23	0.127884	0.335808	0.679044	0.208869	0.127092	0.434917	0.549413	0.0959827	1.00623	0.772119	1.23594	2.17611	1	0	Phldb2	Mus musculus pleckstrin homology like domain, family B, member 2 (Phldb2), transcript variant 1, mRNA [NM_001252442]	GGATTGTAAGGGTGTTCTAATCACTTTGCATGTCATAAATCTTTTAGATATGTATGTGGG	pleckstrin homology like domain, family B, member 2	GO:0045180|GO:0045296|GO:0005886|GO:0000226|GO:0010717|GO:0051895|GO:0005829|GO:0045184|GO:0070507|GO:0051497|GO:0005737|GO:0016020|GO:0010470|GO:0045111|GO:0005925|GO:0031252	NM_001252442	Mm,211477
A_55_P1974671	733.581	221.786	134.867	221.813	1416.06	522.326	204.137	219.916	724.005	257.62	255.308	90.3529	1294.36	278.316	333.242	373.434	0.518045	0.424612	0.660668	1.00863	0.559356	0.925638	0.766134	0.241952	0.926147	0.458723	0.86234	4.16871	1	1	Sft2d1	Mus musculus SFT2 domain containing 1 (Sft2d1), mRNA [NM_134114]	GGACCTGTGAAGCAACTGAAGAAAATGTTTGAAACAACAAGATTGCTTGCAACAATTATT	SFT2 domain containing 1	GO:0003674|GO:0016020|GO:0016192	NM_134114	Mm,311080
A_51_P341746	38.941	5.10326	7.5104	7.84933	421.826	199.823	124.572	243.731	40.1642	9.80946	7.16296	2.30867	525.915	144.563	155.051	304.261	0.0923154	0.0255389	0.0602897	0.0322049	0.0763703	0.0678562	0.0461975	0.00758781	1.20879	0.376368	1.30504	4.2443	1	1	Mpl	Mus musculus myeloproliferative leukemia virus oncogene (Mpl), transcript variant 2, mRNA [NM_010823]	CCACCCCAGCATCTTCAATACTATTTCACGTATGACAGGTGGCAGGACCTCCAATAAATA	myeloproliferative leukemia virus oncogene	GO:0001780|GO:0043005|GO:0043066|GO:0004896|GO:0005794|GO:0005886|GO:0009986|GO:0050671|GO:0060216|GO:0038164|GO:2000035|GO:0048872|GO:0010628|GO:0016020|GO:0035702|GO:0072091|GO:0043025|GO:0032642|GO:0016021|GO:0030220	NM_010823	Mm,4864
A_55_P2169417	299.285	191.37	243.375	437.987	2385.97	723.321	370.597	1331.56	255.123	252.133	216.621	83.9321	1678.64	535.132	287.467	1191.57	0.125436	0.264571	0.656709	0.328929	0.151982	0.47116	0.753553	0.0704382	0.825332	0.561531	0.871484	4.66975	1	1	BC021767	Mus musculus cDNA sequence BC021767 (BC021767), non-coding RNA [NR_033629]	TCTCAGTAGAGATGGGAAGGGGTCATGGAGAATATATTCCTCCTTTGAGTTTTGGGGCAT	cingulin pseudogene		NR_033629	Mm,440979
A_55_P2051778	215.253	106.221	73.4961	82.1015	330.16	188.191	138.888	154.927	75.8376	105.363	49.9779	31.7615	453.175	128.666	239.649	368.003	0.651964	0.564432	0.529175	0.529938	0.167347	0.818891	0.208546	0.0863078	3.89587	0.689264	2.53745	6.1401	3	0	Sult2b1	Mus musculus sulfotransferase family, cytosolic, 2B, member 1 (Sult2b1), mRNA [NM_017465]	TTTACCGAGAGCAAATGCACGGGGTGCAGAGGTTCCCCTGGGACACGTCTGAAGAGGATA	sulfotransferase family, cytosolic, 2B, member 1	GO:0006629|GO:0050294|GO:0050427|GO:0005783|GO:0003676|GO:0005829|GO:0043231|GO:0005737|GO:0004027|GO:0015485|GO:0000103|GO:0008146|GO:0008202|GO:0016740|GO:0070062	NM_017465	Mm,271634
A_52_P492901	621.117	844.889	966.269	738.672	4894.9	4021.71	2731.56	4267.62	702.722	1011.66	962.546	434.998	3940.24	3091.8	3231.36	4784.97	0.12689	0.210082	0.353742	0.173087	0.178345	0.327208	0.297876	0.0909093	0.71149	0.642045	1.18755	1.90396	1	0	Stx4a	Mus musculus syntaxin 4A (placental) (Stx4a), mRNA [NM_009294]	GCTGTCATCATTGGCATCACCATAACCGTTGGATAATGTCACATGTTCTTGGCATTGGGA	syntaxin 4A (placental)	GO:0005515|GO:0005802|GO:0043311|GO:0045202|GO:0060291|GO:0006886|GO:0005615|GO:0005622|GO:0035749|GO:0017157|GO:2000010|GO:0006810|GO:0006836|GO:0031629|GO:0033194|GO:0070062|GO:0017137|GO:0030335|GO:0009986|GO:0048284|GO:0030507|GO:0043085|GO:0016079|GO:0030027|GO:0045785|GO:0035493|GO:0016081|GO:0008284|GO:0048471|GO:0005886|GO:0042581|GO:0031201|GO:0016323|GO:0016324|GO:0005737|GO:0043197|GO:…	NM_009294	Mm,24867
A_55_P2027152	23.6316	2.18859	2.83894	10.9627	152.04	17.6637	10.046	66.2528	13.1209	10.0776	3.14792	2.31037	103.878	21.7507	9.73182	37.3021	0.15543	0.123904	0.282595	0.165467	0.126311	0.463322	0.323467	0.0619366	1.23053	0.267424	0.873644	2.67155	1	1	Ssh1	Mus musculus slingshot homolog 1 (Drosophila) (Ssh1), mRNA [NM_198109]	AGAACACTTGAAAAGCCCGTCGAGGGTAAACAAAAGCTGACTAGCTTTCAGCTCTGTAAG	slingshot homolog 1 (Drosophila)	GO:0030036|GO:2000463|GO:0005886|GO:0032268|GO:0003779|GO:0042995|GO:0071318|GO:0030426|GO:0005829|GO:0010591|GO:0016791|GO:0000902|GO:0005737|GO:0031915|GO:0006470|GO:0016787|GO:0008064|GO:0016311|GO:0004721|GO:0008138|GO:0005856|GO:0050770|GO:0031252|GO:0004725	NM_198109	Mm,389682
A_55_P2049080	2329.66	1812.2	1749.54	1756.08	5463.23	2288.54	1516.65	3219.95	2551.48	2136.21	1892.32	1140.37	5441.23	1852.49	1712.39	3521.89	0.426424	0.791859	1.15355	0.545374	0.468916	1.15315	1.10507	0.323795	0.909383	0.686689	1.04387	1.68432	1	0	Fam160a2	Mus musculus family with sequence similarity 160, member A2 (Fam160a2), transcript variant 1, mRNA [NM_001242363]	GGCAGTGGCAAATGGACTTTTTAATTTATTCCAGATGAATGTTTTATGAGAACTTGTTGC	family with sequence similarity 160, member A2	GO:0003674|GO:0008333|GO:0006810|GO:0007032|GO:0045022|GO:0015031|GO:0007040|GO:0070695	NM_001242363	Mm,30254
A_51_P401501	21.2573	2.21802	2.90028	2.3805	53.184	15.8846	26.687	11.1072	19.3847	2.33091	2.72804	2.4603	74.3997	66.1467	13.7734	33.4748	0.399694	0.139633	0.108678	0.21432	0.260548	0.0352385	0.198066	0.0734972	1.53405	3.96251	0.548695	2.91603	3	1	Tmem213	Mus musculus transmembrane protein 213 (Tmem213), mRNA [NM_029921]	CCAGAGGAGCCCAAAGACCTGGCGGCATGAGCCCAAGGATGGCTTTTTCTATCATTTGGG	transmembrane protein 213	GO:0008150|GO:0003674|GO:0016020|GO:0016021|GO:0005575	NM_029921	Mm,387207
A_55_P2071406	49.3035	37.6216	29.769	36.8764	176.941	40.2999	43.3426	108.398	46.2723	32.1381	26.3341	21.7143	106.302	47.4933	24.4565	71.0968	0.278645	0.93354	0.686829	0.340195	0.435292	0.676688	1.07677	0.305419	0.640132	1.37957	0.63786	1.11386	0	0	Pde3a	phosphodiesterase 3A, cGMP inhibited [Source:MGI Symbol;Acc:MGI:1860764] [ENSMUST00000043259]	GAAGCTATTTGTGTTATTTTGTTTGTTTTCTACACTTGTTTATGCTGTGAGCCAAACCTC	phosphodiesterase 3A, cGMP inhibited	GO:0043066|GO:0008081|GO:0004115|GO:0004119|GO:0004114|GO:0042493|GO:0001556|GO:0019934|GO:0046872|GO:0005829|GO:0040020|GO:0007165|GO:0030552|GO:0016020|GO:0016787|GO:0060282|GO:0019933|GO:0016021|GO:0043117|GO:0043116|GO:0071321|GO:0006198	XM_006506979	Mm,485878
A_55_P2038787	3.1522	5.15679	3.04036	2.49554	93.0228	30.4445	20.9753	46.1185	3.23067	5.87518	4.6743	2.43665	104.561	24.7518	16.6752	73.2476	0.0338864	0.169384	0.144949	0.0541115	0.0308973	0.237364	0.280314	0.033266	1.09674	0.713604	0.517096	1.62663	1	1	Olfr78	Mus musculus olfactory receptor 78 (Olfr78), transcript variant 1, mRNA [NM_130866]	CCTTCATACTGAGTGGATGATGAAAAGGTTCTAAGATTAGGTTTTAGTGATACCTACAAA	olfactory receptor 78	GO:0007608|GO:0005886|GO:0004930|GO:0003707|GO:0038023|GO:0045777|GO:0071398|GO:0007165|GO:0004984|GO:0007186|GO:0016020|GO:0005887|GO:0043401|GO:0004871|GO:0016021|GO:1900135|GO:0050896	NM_130866	Mm,184372
A_55_P1959718	299.488	394.823	425.188	388.639	3971.33	1878.65	1008.2	2978.88	319.643	470.218	434.849	167.716	3847.84	1245.41	916.653	3226.99	0.0754125	0.210163	0.42173	0.130465	0.0830709	0.37756	0.474388	0.051973	0.907809	0.556635	0.888998	2.51024	1	1	Cobll1	Mus musculus Cobl-like 1 (Cobll1), transcript variant 1, mRNA [NM_177025]	GGAGTATCTGTCATCCTGACACATAGGAACCTTTTTCCGTTTAATAAAAGCAAGTTATAT	Cobl-like 1	GO:0003785|GO:0045296|GO:0051639|GO:0030041|GO:0070062	NM_177025	Mm,34159
A_51_P258848	67.537	16.1732	13.9154	21.7029	507.958	475.757	335.527	396.975	73.9751	18.1417	16.0261	10.3032	603.53	336.799	415.324	564.825	0.132958	0.0339947	0.0414733	0.0546708	0.122571	0.0538651	0.038587	0.0182414	1.08474	0.631108	1.0748	2.99708	1	0	Mfsd13b	Mus musculus major facilitator superfamily domain containing 13B (Mfsd13b), mRNA [NM_028955]	TCCAGGTTATGCTGTGCTCATGGGCGCTCTCAGAAACATTCTTTATACCCTCTCATTTGT	major facilitator superfamily domain containing 13B	GO:0008150|GO:0003674|GO:0005575	NM_028955	Mm,189707
A_52_P316437	223.411	132.819	132.365	140.565	864.756	563.115	372.056	530.395	218.864	162.937	202.265	94.8114	895.571	453.414	394.7	701.861	0.258352	0.235866	0.355766	0.26502	0.244384	0.359355	0.512452	0.135086	1.05715	0.656358	0.694242	1.96186	1	0	1810013L24Rik	Mus musculus RIKEN cDNA 1810013L24 gene (1810013L24Rik), mRNA [NM_001081400]	TCTCCTACACATGTAAGCAGTGGACCGAATGCTAGTCAAAGGAGAAATGGACTCCATGAT	RIKEN cDNA 1810013L24 gene	GO:0008150|GO:0003674|GO:0005575	NM_001081400	Mm,390868
A_55_P2018377	13.2194	2.92523	2.81174	2.91685	57.4064	16.7325	6.9967	6.73122	19.7567	2.25675	2.72926	2.3048	70.5599	9.18125	2.4612	7.55508	0.230277	0.174824	0.401867	0.433331	0.279999	0.2458	1.10892	0.305066	0.82242	0.711243	0.362396	1.42045	1	1	Gm35189	PREDICTED: Mus musculus predicted gene, 35189 (Gm35189), transcript variant X2, ncRNA [XR_872835]	GGCCGCCATACAAACACCTCAGCATATGCATGCCCACACAGAAATAAATCAAATAAAAAA	predicted gene, 35189		XR_872835
A_52_P143477	1851.66	1974.99	2244.51	2059.21	9821.05	7126.11	3823.81	7998.14	1910.68	2118.22	2173.88	1200.43	9630.53	5417.35	4627.95	9871.12	0.18854	0.277149	0.586983	0.257462	0.198399	0.391007	0.469729	0.12161	0.950307	0.708808	1.24962	2.1171	1	0	Tgoln1	Mus musculus trans-golgi network protein (Tgoln1), mRNA [NM_009443]	TCTGGTAGGGATGCACTTTCTCTTTTCTTCGGGGCATGGTATGCTTTGCACATATCATGA	trans-golgi network protein	GO:0005802|GO:0005794|GO:0016020|GO:0005886|GO:0016021|GO:0030140|GO:0006895|GO:0005768	NM_009443	Mm,246563
A_55_P2068134	501.384	28.4599	27.1911	46.418	832.71	63.3355	70.0226	76.2875	499.815	53.9031	32.6864	28.0547	844.565	153.259	61.7364	90.0965	0.602112	0.449351	0.388319	0.608461	0.591801	0.351712	0.529451	0.311385	1.01742	1.27761	0.733437	1.95405	1	0	Gm10827		AAGCGATGCTATTGTTTGGCTATCTTTGTAAAACTTGGTGCCTTCTCTGCTCTGAGATGA	predicted gene 10827	GO:0008150|GO:0003674|GO:0005575		Mm,454516
A_55_P2009622	40.2625	27.8535	22.5633	27.8805	245.945	197.279	133.61	140.298	37.5104	28.5421	29.4373	20.137	276.996	159.819	179.442	229.478	0.163705	0.141188	0.168875	0.198723	0.135418	0.17859	0.164048	0.0877513	1.20888	0.790571	1.02942	2.26462	1	0	S100pbp	Mus musculus S100P binding protein (S100pbp), transcript variant 1, mRNA [NM_029036]	AAGGACATTTATCTCAGCAAAGTCATTGCTCATATAGAAGATCCAGGGGACTCTAACCAA	S100P binding protein	GO:0008150|GO:0016607|GO:0005634|GO:0048306|GO:0005829	NM_029036	Mm,172064
A_55_P2009351	100.727	88.0063	66.1059	72.6812	1237.09	948.636	565.875	687.467	118.986	91.672	75.0422	54.9056	1217.75	869.642	741.696	854.599	0.0814225	0.0927714	0.116821	0.105723	0.0977098	0.105413	0.101177	0.0642472	0.833309	0.880072	1.15462	1.64557	1	0	Aaed1	Mus musculus AhpC/TSA antioxidant enzyme domain containing 1 (Aaed1), mRNA [NM_025370]	CATGCTGAGGGACATCAGTTGTCAGAAATGGAACAGACAGTTTAAATTTTATAACTTCTA	AhpC/TSA antioxidant enzyme domain containing 1	GO:0016209|GO:0005575|GO:0055114	NM_025370	Mm,491110
A_66_P128918	355.242	336.183	360.039	364.721	990.191	741.015	489.902	639.594	457.263	369.803	327.396	284.165	1013.34	605.468	516.433	742.123	0.358762	0.453678	0.73492	0.570238	0.451244	0.610772	0.633956	0.382909	0.79505	0.742795	1.15926	1.48923	1	0	Hacl1	Mus musculus 2-hydroxyacyl-CoA lyase 1 (Hacl1), mRNA [NM_019975]	GAGGAATTTTCTCTTTCCCGCAAGGTAGAATTTACTTTTCATAGCAAAATTACCATAGTG	2-hydroxyacyl-CoA lyase 1	GO:0006629|GO:0048037|GO:0000287|GO:0005102|GO:0003824|GO:0030976|GO:0051259|GO:0016829|GO:0046872|GO:0042802|GO:0043231|GO:0001561|GO:0016830|GO:0005777	NM_019975	Mm,38887
A_55_P1967191	61.6945	14.9799	11.2234	10.0727	414.73	116.162	58.4355	63.9184	56.3232	21.6032	9.93395	7.25462	444.608	88.0228	63.5026	90.7332	0.148758	0.128957	0.192064	0.157588	0.126681	0.245427	0.156434	0.0799555	1.17428	0.525437	1.22777	1.97094	1	1	Gm4632	PREDICTED: Mus musculus predicted gene 4632 (Gm4632), transcript variant X4, misc_RNA [XR_383634]	TTGCCAAGAATATACACGTGGGCCAACTGCCCACCAGAATTAAAATATCCATGTTGGTGA	predicted gene 4632		XR_383634	Mm,435553
A_55_P1969820	376.504	45.1941	30.0597	65.0265	707.589	115.739	63.7632	124.478	370.877	52.707	40.7398	28.3125	595.518	106.499	78.6022	164.809	0.532094	0.390483	0.471427	0.522391	0.62278	0.494905	0.518303	0.171789	0.854385	0.789005	0.909558	3.04088	1	0	Slc36a1	Mus musculus solute carrier family 36 (proton/amino acid symporter), member 1 (Slc36a1), mRNA [NM_153139]	TGCCCCAAGCTGCCTCTGTATCCTGGGCTTCCAAGGAACCACTAAACACTAACTGTGGCC	solute carrier family 36 (proton/amino acid symporter), member 1	GO:0005302|GO:0005774|GO:0005280|GO:0005886|GO:0005783|GO:0015078|GO:0006865|GO:0005765|GO:0005764|GO:0015193|GO:0015180|GO:0015804|GO:0015816|GO:0016020|GO:0015824|GO:0006810|GO:0015175|GO:0015187|GO:0016021|GO:0015808|GO:0015992|GO:0015293	NM_153139	Mm,35732
A_52_P91618	177.535	202.374	238.99	176.346	338.447	275.32	213.522	247.464	192.713	183.041	245.555	155.112	315.458	283.087	277.836	317.303	0.524557	0.735051	1.11927	0.712612	0.6109	0.646588	0.883812	0.488845	0.858663	1.13681	1.26642	1.45775	1	0	Lysmd3	Mus musculus LysM, putative peptidoglycan-binding, domain containing 3 (Lysmd3), mRNA [NM_030257]	AAATGAGTAAGCAAGACTTTTACACTAGCAGTAGACGGGTTGCTTTATTCGGCACTCTGT	LysM, putative peptidoglycan-binding, domain containing 3	GO:0008150|GO:0003674|GO:0016020|GO:0016021|GO:0005575	NM_030257	Mm,259969
A_55_P2023424	1214.49	986.355	944.942	1240.42	3018.12	1777.22	1012.14	1955.31	1296.73	967.921	871.881	553.696	2189.61	1289.5	797.73	1863.94	0.402398	0.555	0.933611	0.634385	0.592217	0.750615	1.09295	0.297058	0.679478	0.739393	0.85421	2.13556	1	0	Trip10	Mus musculus thyroid hormone receptor interactor 10 (Trip10), transcript variant 1, mRNA [NM_001242389]	GATCTTTCTTCCCGCCGCTTGGCTTGAGCCAAGTTTTGTTTTATATTAAAAAAGTATATA	thyroid hormone receptor interactor 10	GO:0005515|GO:0030036|GO:0005794|GO:0005886|GO:0005874|GO:0042538|GO:0042995|GO:0001837|GO:0005764|GO:0061051|GO:0043231|GO:0042802|GO:0006897|GO:0008289|GO:0005737|GO:0016020|GO:0005654|GO:0010667|GO:0005856|GO:0070062	NM_001242389	Mm,37368
A_55_P2284119	45.4901	23.5248	35.1332	38.6768	157.881	83.4137	59.8509	153.291	48.4106	41.1987	28.9038	16.9139	172.3	58.5641	59.6785	137.672	0.28813	0.282026	0.587013	0.25231	0.280966	0.70348	0.484325	0.122857	1.0255	0.400901	1.21202	2.05368	1	1	Zfp395	Mus musculus zinc finger protein 395 (Zfp395), mRNA [NM_199029]	TGGTTTTGTTCTGAGCTGGTGAATCCTTTGCTCTTTCAGCTATTCTAGAGTGGCCTGTGA	zinc finger protein 395	GO:0005737|GO:0006357|GO:0005634|GO:0000978|GO:0003677|GO:0001158|GO:0005829	NM_199029	Mm,270087
A_55_P2029046	165.467	106.614	135.033	143.083	564.086	189.114	203.99	314.527	221.396	158.32	134.525	107.281	502.401	190.958	226.954	364.283	0.293336	0.563758	0.661958	0.454916	0.440676	0.829083	0.592739	0.2945	0.66565	0.679977	1.11678	1.54471	1	0	Fgd3	Mus musculus FYVE, RhoGEF and PH domain containing 3 (Fgd3), mRNA [NM_015759]	TGTGAGGTTTCAGACGAGTTCCTCTGTGGGCAGGTGCCATGCTTATCTGCATAAATAAAT	FYVE, RhoGEF and PH domain containing 3	GO:0005085|GO:0005737|GO:0035023|GO:0046847|GO:0005856|GO:0005089|GO:0046872	NM_015759	Mm,291089
A_52_P315369	92.4852	77.3317	83.8895	86.4401	174.816	166.768	114.643	167.549	81.6611	79.6299	87.9519	55.9101	167.02	128.105	107.015	172.355	0.529043	0.463709	0.731746	0.515908	0.488929	0.621597	0.821865	0.32439	1.08204	0.745996	0.890348	1.5904	1	0	Cyb5r1	Mus musculus cytochrome b5 reductase 1 (Cyb5r1), mRNA [NM_028057]	AAGGCTATGTAGATCTTGTCATCAAGGTTTATCTGAAAGGTGTGCACCCCAAATTTCCTG	cytochrome b5 reductase 1	GO:0006629|GO:0005739|GO:0006694|GO:0016020|GO:0004128|GO:0016491|GO:0016126|GO:0016021|GO:0008202|GO:0070062|GO:0055114	NM_028057	Mm,280230
A_51_P118223	327.041	228.618	294.198	231.747	562.992	488.856	442.064	401.418	388.401	278.788	277.774	254.145	540.556	501.392	535.164	549.71	0.580898	0.467659	0.665511	0.577321	0.718522	0.556028	0.519044	0.462326	0.808462	0.841071	1.28219	1.24873	0	0	Gm1943	Mus musculus predicted gene 1943 (Gm1943), non-coding RNA [NR_002928]	CTGTTGAATCCCTGCTTTAATGAGCTGTAGGAGATACTTAATGAAGCCTTACTTCCAGAT	WD repeat domain 70 pseudogene		NR_002928	Mm,390083
A_55_P2085779	3.46691	2.20539	2.87821	2.3729	1087.8	168.852	306.474	128.828	3.36514	2.31591	2.72262	2.25037	556.525	123.932	92.394	195.405	0.00318707	0.0130611	0.00939138	0.0184191	0.0060467	0.0186869	0.0294675	0.0115165	0.527077	0.698942	0.318703	1.59937	1	2	Ifi27l2b	Mus musculus interferon, alpha-inducible protein 27 like 2B (Ifi27l2b), mRNA [NM_145449]	GTACTTCAGAGAATGAGGGTACTTCAAAACCCTCACTGATGTCAGAGAATAATGAAAAAA	interferon, alpha-inducible protein 27 like 2B	GO:0008150|GO:0003674|GO:0016020|GO:0016021|GO:0005575	NM_145449	Mm,298416
A_51_P265571	245.777	214.972	149.189	274.783	6286.76	6745.59	4052.49	7437.26	223.618	144.2	298.581	184.936	6212.72	6442.14	3561.5	7710.49	0.0390944	0.0318685	0.0368141	0.0369468	0.0359936	0.0223838	0.0838355	0.023985	1.08615	1.42373	0.439123	1.54041	2	1	Adm	Mus musculus adrenomedullin (Adm), mRNA [NM_009627]	TAAGGGCATTTTAAAGTGATTATATTGTCACCTTCCCCTATTTTAAGACGTGAATGTCTC	adrenomedullin	GO:0008284|GO:0008285|GO:0031700|GO:2001214|GO:0060712|GO:0031102|GO:0060670|GO:0030819|GO:0007204|GO:0005615|GO:0055074|GO:0007507|GO:0031623|GO:0035809|GO:0005737|GO:0048589|GO:0045906|GO:0032496|GO:0006171|GO:0030816|GO:0043065|GO:0008209|GO:0009611|GO:0001843|GO:0005576|GO:0045766|GO:0002031|GO:0046879|GO:0003073|GO:0005179|GO:0002026|GO:0010460|GO:0097084|GO:0001570|GO:0043116	NM_009627	Mm,1408
A_55_P2083649	6069.86	4786.23	4146.6	4690.76	17630.4	10414	7765.83	12050.5	6398.62	5433.48	4582.9	3025.19	19389	8120.71	9254.79	14436.8	0.344284	0.459598	0.533954	0.389258	0.330013	0.669088	0.495192	0.209547	1.04324	0.686901	1.07828	1.85761	1	0	Alas1	Mus musculus aminolevulinic acid synthase 1 (Alas1), transcript variant 1, mRNA [NM_001291835]	CCAGGCCATTACCATACCCACATAGTAGCCAGAATTGTCTTTATATGTGAAATAAATTAT	aminolevulinic acid synthase 1	GO:0016746|GO:0009058|GO:0033014|GO:0003824|GO:0042802|GO:0005829|GO:0006783|GO:0005739|GO:0006778|GO:0005759|GO:0008152|GO:0030170|GO:0005654|GO:0003870|GO:0016740	NM_001291835	Mm,290578
A_55_P2003414	19.2533	3.7017	2.99633	6.48355	31480.7	10627	13825.7	22623.6	20.7849	8.25914	2.81536	2.31611	28854.1	17916.5	7029.92	19223.8	0.000611589	0.00034833	0.000216721	0.000286583	0.000720344	0.000460979	0.000400483	0.000120482	0.849023	0.755632	0.54115	2.37865	1	1	Kng1	Mus musculus kininogen 1 (Kng1), transcript variant 2, mRNA [NM_023125]	AGCGCGGGACCATCGTCTTCATCACCCTGATCCTAGTGGAAATAAAATTCAGACTTGATG	kininogen 1	GO:0004869|GO:0010466|GO:0005102|GO:0072562|GO:0005576|GO:0030414|GO:0005615|GO:0007204|GO:0007599|GO:0006954|GO:0050880|GO:0007596|GO:0030195|GO:0042311|GO:0070062	NM_023125	Mm,2160
A_52_P134639	57.3867	37.6463	28.0584	34.4098	335.296	199.233	97.8791	161.246	70.5336	35.2437	33.4085	20.5547	351.993	143.218	114.593	215.244	0.171153	0.188956	0.286664	0.2134	0.200384	0.246085	0.291541	0.0954949	0.854125	0.767849	0.98327	2.23467	1	0	Tgoln2	Mus musculus trans-golgi network protein 2 (Tgoln2), mRNA [NM_009444]	AGGGACAGGTTCATGCTTTGTGGAAGAAAACACATAGGAGGGATTTAGTATGCAGGAAAG	trans-golgi network protein 2	GO:0005802|GO:0005794|GO:0016020|GO:0005886|GO:0016021|GO:0030140|GO:0006895|GO:0005768	NM_009444	Mm,246563
A_55_P2161400	31.1928	16.7588	8.81247	19.527	1423.76	505.447	251.812	336.907	32.556	16.5736	19.4915	4.74324	1559.47	325.637	405.279	533.276	0.0219087	0.0331564	0.0349962	0.0579597	0.0208763	0.0508958	0.0480939	0.00889454	1.04945	0.651456	0.727664	6.51632	1	0	Sctr	Mus musculus secretin receptor (Sctr), transcript variant 1, mRNA [NM_001012322]	TAGTTCTTCTAAGAAGAGCACTTCAGCGGCCCCAGAAGGGGCAGAGAAATAAAATGACAT	secretin receptor	GO:0005881|GO:0042277|GO:0015055|GO:0005886|GO:0004930|GO:0030819|GO:0007165|GO:0007186|GO:0016020|GO:0004871|GO:0016021|GO:0007166|GO:0004888	NM_001012322	Mm,189223
A_51_P480328	100.033	83.2818	93.6469	100.148	274.313	165.392	147.937	207.714	93.3071	119.095	72.4906	64.6439	324.34	156.202	155.102	238.429	0.364669	0.503541	0.63302	0.482143	0.287683	0.762442	0.467373	0.271124	1.26761	0.660432	1.35442	1.77831	1	0	Adgrl4	Mus musculus adhesion G protein-coupled receptor L4 (Adgrl4), mRNA [NM_133222]	ACAGCATAATTCAATCTACTGGACATTGCAATTTTAATTCTTGTGCTGTTGAATGAAGCC	adhesion G protein-coupled receptor L4	GO:0007165|GO:0016020|GO:0007186|GO:0005886|GO:0004930|GO:0005509|GO:0046983|GO:0031410|GO:0016021|GO:0004871|GO:0007166|GO:0004888	NM_133222	Mm,317261
A_51_P423743	32.4037	1.97165	3.17625	5.88278	544.786	138.64	160.565	353.841	29.6664	7.37434	2.34087	2.37612	478.659	199.081	140.777	265.263	0.0594796	0.0142213	0.0197817	0.0166255	0.0619781	0.0370419	0.0166281	0.00895761	0.959688	0.383926	1.18965	1.85602	1	1	Cldn6	Mus musculus claudin 6 (Cldn6), mRNA [NM_018777]	AGGATGGGACACTTGAGTTTCTGCGTCATTATTCATTCTGGGGATCTTCTGTGCAGTGTT	claudin 6	GO:0005515|GO:0030054|GO:0016020|GO:0005886|GO:0005198|GO:0001618|GO:0016021|GO:0005923|GO:0045216|GO:0016327	NM_018777	Mm,86421
A_55_P2130463	8.77221	2.02089	2.57587	2.82758	1188.96	579.08	537.696	465.007	8.65268	3.33844	2.44707	2.26143	1496.62	529.588	647.959	936.772	0.00737806	0.00348984	0.00479058	0.00608072	0.00578147	0.00630384	0.00377659	0.00241407	1.27616	0.553605	1.26849	2.51887	1	1	Ptgdr2	Mus musculus prostaglandin D2 receptor 2 (Ptgdr2), mRNA [NM_009962]	GCCCAGAGCTGTACTTATGCAGATACCAATAAACACCTCTGCAATAGAGCAGGTAGGTAT	prostaglandin D2 receptor 2	GO:0043005|GO:0045745|GO:0019722|GO:0005886|GO:0004930|GO:0007268|GO:0004956|GO:0007193|GO:0004958|GO:0007165|GO:2000255|GO:0042923|GO:0016020|GO:0006935|GO:0007186|GO:0005887|GO:0007218|GO:0016021|GO:0001785|GO:0004871	NM_009962	Mm,470721
A_51_P193336	706.091	582.731	651.655	786.377	3145.49	2505.2	1498.12	2388.08	745.688	748.656	597.06	373.558	3293.81	2010.15	1601.38	3051.39	0.224477	0.232609	0.434982	0.329293	0.226391	0.372439	0.372841	0.122422	0.991549	0.624555	1.16667	2.68981	1	0	Nucb2	Mus musculus nucleobindin 2 (Nucb2), mRNA [NM_001130479]	GAACACGTCATGAGTGAGATTGATAACAACAAAGACCGATTGGTGACTCTGGAGGAATTC	nucleobindin 2	GO:0005164|GO:2000845|GO:0005793|GO:0005794|GO:0045599|GO:0005783|GO:0046627|GO:0030818|GO:0005797|GO:0005509|GO:0046321|GO:0032099|GO:0006874|GO:0005576|GO:0005634|GO:0003677|GO:0005615|GO:0046872|GO:0005640|GO:0005737|GO:0016020|GO:0070093|GO:0070062	NM_001130479	Mm,9901
A_51_P411297	547.427	409.404	502.606	440.692	1717.82	1330.6	959.687	1144.41	634.288	536.836	323.711	376.524	1578.33	1078.45	1058.09	1574.76	0.318676	0.307683	0.523718	0.385082	0.401874	0.497783	0.30594	0.2391	0.792975	0.618107	1.71183	1.61055	2	0	Nup50	Mus musculus nucleoporin 50 (Nup50), mRNA [NM_016714]	TGAAGACGAGCGAGGATGCCGATGAATTGCACAAGATTTTACTGGAGAAAAAGGATGCCT	nucleoporin 50	GO:0005515|GO:0031965|GO:0005643|GO:0030529|GO:0008536|GO:0005654|GO:0006606|GO:0043231|GO:0001841	NM_016714	Mm,28379
A_55_P2048348	1236.71	1051.19	1038.98	946.595	2466.03	2166.35	1459.85	1554.72	1253.48	1264.41	1067.61	578.821	2148	1890.8	1796.95	2267.73	0.501497	0.485235	0.711699	0.608853	0.583556	0.668721	0.59412	0.255243	0.859382	0.725617	1.1979	2.38539	1	0	Aig1	Mus musculus androgen-induced 1 (Aig1), transcript variant 1, mRNA [NM_025446]	ATGAATTTCCTGTACCTGCTTGGAGAAGTACTAAACAGCTATATCTGGGATACACAGAGA	androgen-induced 1	GO:0008150|GO:0003674|GO:0016020|GO:0016021|GO:0012505	NM_025446	Mm,45755
A_51_P111612	801.316	428.159	448.087	344.667	1474.96	496.608	481.12	643.123	659.771	325.633	301.907	326.15	1113.83	537.498	446.15	709.651	0.543279	0.862166	0.931341	0.535927	0.592344	0.605832	0.676693	0.459592	0.917168	1.42311	1.37631	1.16609	1	0	Arrdc4	Mus musculus arrestin domain containing 4 (Arrdc4), transcript variant 1, mRNA [NM_001042592]	CCAAGGGGAAAATAAAGATTGTATTTTGTATTCTTCTTTGAACCCCATGGGTTCCTTTTT	arrestin domain containing 4	GO:0003674|GO:0016020|GO:0005886|GO:0051443|GO:0031410|GO:0005768	NM_001042592	Mm,251199
A_51_P226053	7109.53	5651.53	6810.33	5414.5	12613.6	10660.8	9420.09	10311.1	8159.04	6641.96	6207.82	6198.15	11826	10407.1	9894.31	11711.6	0.563641	0.530121	0.722958	0.525112	0.689926	0.638217	0.627414	0.529234	0.816959	0.830628	1.15228	0.992211	0	0	Sra1	Mus musculus steroid receptor RNA activator 1 (Sra1), transcript variant 1, mRNA [NM_025291]	TTCCTATGCCTTAGTGTGGAAGGCTTCTTCTTCCTTTTTACCACCAGGGAGACTATTGGT	steroid receptor RNA activator 1	GO:0003712|GO:0016922|GO:0005667|GO:0005886|GO:0006357|GO:0008283|GO:0003713|GO:0010861|GO:0042981|GO:0005634|GO:0003677|GO:0030154|GO:0045171|GO:0005829|GO:0030374|GO:0045944|GO:0030529|GO:0015630|GO:0005831|GO:0005654|GO:0031252	NM_025291	Mm,29058
A_51_P495730	33.8334	14.788	16.8715	15.3445	60.2691	36.0938	32.8787	23.8803	43.8034	12.7436	13.2227	10.587	76.3314	28.4741	30.8287	32.9211	0.561372	0.409711	0.513142	0.64256	0.573859	0.44755	0.428908	0.321587	0.97824	0.915453	1.19639	1.99809	1	0	1700049L16Rik	Mus musculus RIKEN cDNA 1700049L16 gene (1700049L16Rik), non-coding RNA [NR_003644]	ACAGGGTATTGAATGTTAGTGTTTCCTTTAACCCGAATGAGTTAGGGGTGGGAGAGGGTT	hematological and neurological expressed 1-like pseudogene		NR_003644	Mm,212793
A_51_P341918	15151	7747.22	8516.88	8384.76	21902.2	13028.9	9425.2	10370.1	14803.8	8884.2	7998.32	6879.88	25766.1	10312.3	9516.22	13908.3	0.691758	0.594616	0.903628	0.808548	0.574547	0.861512	0.840493	0.494658	1.20401	0.690201	1.07512	1.63456	1	0	Tsc22d1	Mus musculus TSC22 domain family, member 1 (Tsc22d1), transcript variant 2, mRNA [NM_009366]	ACTGCTTTGTGGCAAAAACCACACCTGAAGAAATTTTAAGAATTTGGCCCAGTTAGTCAC	TSC22 domain family, member 1	GO:0005515|GO:0043066|GO:0008284|GO:0006355|GO:0005737|GO:0043065|GO:0003700|GO:0005634|GO:0006351	NM_009366	Mm,153272
A_55_P1990495	57.7682	49.0031	45.6768	61.5892	471.068	230.847	197.023	366.156	62.0927	52.5853	40.6765	22.9763	510.855	207.044	205.124	427.932	0.122633	0.212276	0.231835	0.168205	0.121547	0.253982	0.198302	0.0536916	1.00893	0.835791	1.1691	3.1328	1	0	Stat5a	Mus musculus signal transducer and activator of transcription 5A (Stat5a), transcript variant 1, mRNA [NM_011488]	CTCTCTGAAGGAAGCAGAGGGATGCTTTTTATATTTTGTACATAGAACTCAACATTTATG	signal transducer and activator of transcription 5A	GO:0005515|GO:0033026|GO:0003700|GO:0006549|GO:0006366|GO:0019530|GO:0019915|GO:0019221|GO:0001553|GO:0030879|GO:0030155|GO:0003690|GO:0043029|GO:0007565|GO:0033077|GO:0038161|GO:0019903|GO:0045588|GO:0018108|GO:0046449|GO:0032825|GO:0000979|GO:0019218|GO:0045086|GO:0043536|GO:0045931|GO:0045647|GO:0006600|GO:0005654|GO:0008284|GO:0000255|GO:0045579|GO:0043434|GO:0005634|GO:0005829|GO:0006101|GO:…	NM_011488	Mm,277403
A_51_P212068	3.29037	2.05986	2.63154	2.27157	13959.9	6966.9	2143.91	5466.92	3.3032	2.11609	2.50884	2.27064	9977.13	5975.66	1858.23	5417.11	0.000235701	0.000295664	0.00122745	0.000415511	0.000331077	0.000354117	0.00135012	0.000419161	0.71192	0.834933	0.909138	0.991293	0	0	Aoc1	Mus musculus amine oxidase, copper-containing 1 (Aoc1), transcript variant 3, mRNA [NM_029638]	TTGTCTCACCTCAACGATGGGCAGGAGTAAAGAAACTCATGTGAAAATCTAATAAAATGA	amine oxidase, copper-containing 1	GO:0071280|GO:0097185|GO:0005886|GO:0005615|GO:0032403|GO:0042803|GO:0046872|GO:0008144|GO:0004872|GO:0008201|GO:0052600|GO:0046677|GO:0070062|GO:0015898|GO:0048038|GO:0005507|GO:0042493|GO:0005509|GO:0005576|GO:0052599|GO:0052598|GO:0052597|GO:0008131|GO:0035874|GO:0016491|GO:0009308|GO:0008270|GO:0005923|GO:0071420|GO:0055114	NM_029638	Mm,213898
A_51_P100298	14.3934	10.6443	7.50093	12.424	607.725	533.708	388.253	437.512	16.3037	8.08204	6.2587	3.71114	592.317	545.098	373.88	601.711	0.0236841	0.019944	0.0193197	0.028397	0.0275252	0.0148268	0.0167398	0.00616764	0.860452	1.34514	1.15411	4.60419	1	0	Stx3	Mus musculus syntaxin 3 (Stx3), transcript variant A, mRNA [NM_152220]	ATCGCCATGCTGGTGGAAAATCAGGGGGAGATGTTAGATAACATAGAGTTGAATGTCATG	syntaxin 3	GO:0005515|GO:0043005|GO:0008284|GO:0016081|GO:0050544|GO:0005886|GO:0042581|GO:0042582|GO:0031201|GO:0060291|GO:0006887|GO:0006906|GO:0006886|GO:0030425|GO:0031175|GO:0030426|GO:0016324|GO:0050921|GO:0005911|GO:0000149|GO:2000010|GO:0006836|GO:0006810|GO:0061025|GO:0031629|GO:0016192|GO:0030141|GO:0048278|GO:0070062|GO:0042470|GO:0030027|GO:0045785|GO:0008021|GO:0042734|GO:0005484|GO:0042589|GO:…	NM_152220	Mm,272264
A_52_P381430	54.2281	67.5518	62.7927	59.5185	330.521	204.069	117.157	209.843	64.8589	77.3521	68.6332	26.5801	408.357	140.677	102.535	281.681	0.164069	0.331024	0.53597	0.283634	0.158829	0.549856	0.669366	0.0943627	1.03299	0.60202	0.800713	3.00578	1	0	Tbc1d4	Mus musculus TBC1 domain family, member 4 (Tbc1d4), mRNA [NM_001081278]	CAGGATGAGAGGTCGGCTTGGAAGTATGGACAGCTTTGAACGCGCCAACAGTCTTGCCTC	TBC1 domain family, member 4	GO:0005515|GO:0017137|GO:0032869|GO:0006886|GO:0031982|GO:0005829|GO:0012505|GO:0005622|GO:0005737|GO:0016192|GO:0031339|GO:0070062|GO:0005096|GO:0031338	NM_001081278	Mm,320639
A_52_P132165	1436.25	1314.36	1021.58	1413.95	9208.43	6608.46	4199.69	8166.07	941.66	1214.16	968.881	807.91	6139.27	5177.93	4624.14	7464.93	0.155972	0.19889	0.243252	0.173149	0.153383	0.234488	0.209527	0.108227	1.01688	0.848192	1.16096	1.59986	1	0	Hsd17b11	Mus musculus hydroxysteroid (17-beta) dehydrogenase 11 (Hsd17b11), mRNA [NM_053262]	ATCACCAGGTTTTCAGAGCTTGTACTGTCGGTTTTCATTTACAGTGTCTGTAACTGCACT	hydroxysteroid (17-beta) dehydrogenase 11	GO:0006629|GO:0005811|GO:0006694|GO:0005737|GO:0004303|GO:0016491|GO:0016229|GO:0005576|GO:0006710|GO:0055114	NM_053262	Mm,46019
A_55_P1979595	3855.57	1854.78	2126.56	1957.18	8011.24	2830.95	1732.09	4129.34	3702.8	2451.3	1883.37	1234.94	7298.56	2396.55	2187.31	5034.53	0.48127	0.655179	1.22774	0.47397	0.507334	1.02285	0.861044	0.245294	0.948627	0.640544	1.42588	1.93225	2	0	Selenon	Mus musculus selenoprotein N (Selenon), mRNA [NM_029100]	CCTCTGCCTTTGTTCCCCCATCCCCAGTATGTCCTGTAATAAAATTGGAGAGCCTACAGT	selenoprotein N	GO:0014873|GO:0048286|GO:0005783|GO:0005509|GO:0071313|GO:0048741|GO:0033555|GO:0055074|GO:0014816|GO:0003674|GO:0003016|GO:0016020|GO:0060314|GO:0005789|GO:0016491|GO:0043403|GO:0014858|GO:0034599|GO:0007005|GO:0014834|GO:0055114	NM_029100	Mm,29773
A_55_P1961135	3657.58	2026.32	1849.72	1875.54	9473.35	7233.02	6427.26	5376.9	3871.7	2154.94	2098.75	1838.5	9600.71	5663.95	7098.78	7301.42	0.386092	0.280148	0.287792	0.348815	0.403273	0.380465	0.295649	0.251801	0.957397	0.736331	0.973425	1.38528	0	0	Atg4d	Mus musculus autophagy related 4D, cysteine peptidase (Atg4d), mRNA [NM_153583]	CAAGGTCCCAAAGGTCCTGTCCTGGGAGAACTGACTGTGGCTGATAAAGATGCAGACTTG	autophagy related 4D, cysteine peptidase	GO:0006501|GO:0000422|GO:0006914|GO:0006915|GO:0051697|GO:0015031|GO:0005829|GO:0004197|GO:0005739|GO:0005737|GO:0016787|GO:0006612|GO:0006508|GO:0006810|GO:0008233|GO:0008234|GO:0000045	NM_153583	Mm,440165
A_55_P2207335	296.215	51.587	34.5766	56.4018	975.743	99.0362	86.2772	100.011	313.909	60.3584	44.5998	26.9169	1075.4	122.247	69.394	154.758	0.303579	0.52089	0.400762	0.563954	0.291901	0.493743	0.642704	0.173929	1.04001	1.05498	0.623556	3.24244	1	0	Nron	Mus musculus non-protein coding RNA, repressor of NFAT (Nron), long non-coding RNA [NR_045729]	GAAGAGAAAATCTTTCTTCTCTCCCCTTCTCTCTTGTAAGAACAATAAAATGCAATAGAC	non-protein coding RNA, repressor of NFAT	GO:0035305|GO:0030529|GO:0051532|GO:0001817	NR_045729	Mm,442057
A_51_P491667	54.9176	36.4503	70.1149	35.8232	3250.38	2544.84	4192.7	2398.2	66.6689	73.5205	63.9964	42.2913	4250.77	2187.14	2829.5	3964.03	0.0168957	0.0143232	0.0167231	0.0149375	0.015684	0.0336149	0.0226176	0.0106688	1.07726	0.426097	0.739384	1.40012	1	1	Derl3	Mus musculus Der1-like domain family, member 3 (Derl3), mRNA [NM_024440]	AGCCGTGTACAGTGGAGGTAGGTCTGGGACATTCCTTCCATTTGCCTTGTAGCGGAAGGC	Der1-like domain family, member 3	GO:0005785|GO:0016020|GO:0004252|GO:0005783|GO:0048500|GO:0030176|GO:0016021|GO:0030433|GO:0030968|GO:0018279	NM_024440	Mm,275878
A_51_P439085	2084.82	1770.2	2076.7	1620.38	6288.91	9624.79	6068.32	5306.37	2272.85	1882.62	1875.7	2253.75	5272.22	6401.68	6270.59	6616.39	0.331507	0.183921	0.342221	0.305365	0.431099	0.294082	0.299127	0.340632	0.768982	0.625406	1.14406	0.896468	0	0	Hilpda	Mus musculus hypoxia inducible lipid droplet associated (Hilpda), transcript variant 2, mRNA [NM_023516]	GTCCTAAAGGACTCTTTTGGACCTAAGTATCTTCTGTTGGTTTACCATTGAGTCTCTTCC	hypoxia inducible lipid droplet associated	GO:0005811|GO:0008284|GO:0009986|GO:0005102|GO:0005576|GO:0010884|GO:0001819|GO:0035425|GO:0005615|GO:0016020|GO:0005654|GO:0016021|GO:0030141	NM_023516	Mm,45161
A_51_P191463	485.45	129.419	172.06	240.528	5358.09	1776.57	1577.5	1959.42	561.816	213.227	136.478	108.708	6792.34	1935.98	1334.83	2686.49	0.0906012	0.072848	0.109072	0.122755	0.0827131	0.110139	0.102243	0.0404646	1.09537	0.661418	1.06678	3.03364	1	0	H2-M2	Mus musculus histocompatibility 2, M region locus 2 (H2-M2), transcript variant 2, mRNA [NM_001347387]	TGAGCCCCTCACCCTGAGATGGAGTAGACCTCCTCAGTCTTTCATTTTCATCATAATAGT	histocompatibility 2, M region locus 2	GO:0002474|GO:0009986|GO:0005886|GO:0042605|GO:0005102	NM_001347387	Mm,329041
A_55_P2172022	107.597	31.5431	25.0831	37.9403	1231.62	754.835	544.733	855.777	116.954	35.5171	29.6222	20.9901	1094.08	645.575	608.841	1059.95	0.0873626	0.0417881	0.0460465	0.0443343	0.106897	0.0550162	0.0486534	0.0198029	0.817262	0.75956	0.946419	2.23878	1	0	B4galt1	Mus musculus UDP-Gal:betaGlcNAc beta 1,4- galactosyltransferase, polypeptide 1 (B4galt1), mRNA [NM_022305]	TTTGGAGGTGTCTCTGCTCTCAGTAAACAACAGTTTCTTGCCATCAATGGATTCCCTAAT	UDP-Gal:betaGlcNAc beta 1,4- galactosyltransferase, polypeptide 1	GO:0008092|GO:0005515|GO:0030057|GO:0060046|GO:0030879|GO:0031526|GO:0042995|GO:0050900|GO:0005615|GO:0042803|GO:0009101|GO:0003945|GO:0030198|GO:0042127|GO:0002064|GO:0051260|GO:0070062|GO:0002526|GO:0005794|GO:0009986|GO:0019901|GO:0005975|GO:0016757|GO:0048487|GO:0004461|GO:0008378|GO:0042060|GO:0006486|GO:0006487|GO:0009897|GO:0005989|GO:0008285|GO:0005886|GO:0046872|GO:0016323|GO:0007155|GO:…	NM_022305	Mm,15622
A_52_P208521	3.37872	2.13553	2.74877	2.32084	474.686	130.935	92.5129	121.484	3.32598	2.20965	2.62257	2.27144	299.236	185.748	95.0455	233.688	0.00711779	0.0163099	0.0297123	0.0191041	0.0111149	0.0118959	0.0275928	0.00971997	0.640384	1.37104	1.07681	1.96545	1	0	Khdc1a	Mus musculus KH domain containing 1A (Khdc1a), mRNA [NM_183322]	ACTAACTCGGATTTAATAGGAGTTCATTTAAGTCCTTTACAGAGAAAGTTGTCTTCTAGG	KH domain containing 1A	GO:0005515|GO:0008266|GO:0008150|GO:0005737|GO:0003723|GO:0006915|GO:0042802	NM_183322	Mm,26006
A_55_P2072453	26.7313	13.4257	10.6547	16.3331	1378.63	847.506	1245.97	872.129	32.9631	11.0846	8.5419	10.1366	1482.66	1042.01	905.206	1164.9	0.0193898	0.0158414	0.00855131	0.0187279	0.0222325	0.0106378	0.00943642	0.0087017	0.872138	1.48917	0.906203	2.15221	2	0	Marc1	Mus musculus mitochondrial amidoxime reducing component 1 (Marc1), mRNA [NM_001290273]	AGAATGTTCTGTTACCCCTGGACATGGTGCATACAACGGGAATTAAATACTCTCCCAAGT	mitochondrial amidoxime reducing component 1	GO:0008940|GO:0005743|GO:0005741|GO:0003824|GO:0005739|GO:0043546|GO:0016020|GO:0042126|GO:0030170|GO:0016491|GO:0016021|GO:0030151|GO:0055114	NM_001290273	Mm,272457
A_51_P456465	138.588	54.8857	44.5229	107.2	342.044	330.933	115.243	304.454	135.435	54.1949	33.7236	35.7976	433.3	379.216	125.952	298.002	0.405175	0.165851	0.386341	0.352105	0.312567	0.142913	0.267751	0.120125	1.29628	1.16051	1.44291	2.93114	2	0	Cldn10	Mus musculus claudin 10 (Cldn10), transcript variant b, mRNA [NM_021386]	GACCAAGTATCAAGGCGGAGAAGGAGATTTTAAAACCGCAGGCCCTTCAAAACAGTTTGA	claudin 10	GO:0005737|GO:0030054|GO:0016020|GO:0005886|GO:0005783|GO:0005198|GO:0006810|GO:0016021|GO:0005923|GO:0006811	NM_021386	Mm,390755
A_55_P2008874	83.0226	59.3448	57.231	55.5855	526.7	132.102	153.43	188.791	70.3145	62.5992	74.633	20.8793	382.83	162.897	171.665	246.225	0.157628	0.449236	0.37301	0.294428	0.183671	0.384287	0.43476	0.0847976	0.85821	1.16901	0.857968	3.47213	1	0	Dnmt3b	Mus musculus DNA methyltransferase 3B (Dnmt3b), transcript variant 1, mRNA [NM_001003961]	TCAGGTCCCCAGAACCCCCTAGTTCCTCATGAGAAGCTAGGACCAGAAGCACATCGTTCC	DNA methyltransferase 3B	GO:0005515|GO:0000792|GO:0010468|GO:0042826|GO:0003886|GO:0006346|GO:0008168|GO:0031503|GO:0005634|GO:0032259|GO:0046872|GO:0043231|GO:0005737|GO:0071230|GO:0009008|GO:0043045|GO:0003714|GO:0000122|GO:0003677|GO:0006306|GO:0010628|GO:0005720|GO:0051571|GO:0045666|GO:0051573|GO:0045814|GO:0003682|GO:0060821|GO:0006349|GO:0005654|GO:0045892|GO:0000775|GO:0016740	NM_001003961	Mm,89772
A_55_P2116744	19.0938	2.23528	2.97272	4.64964	87.0867	19.8521	6.88707	19.8366	19.4087	4.43416	2.89427	2.2922	91.1644	9.54151	9.24239	19.6527	0.219251	0.112597	0.431638	0.234397	0.212898	0.464723	0.313152	0.116635	1.02984	0.242288	1.37837	2.00966	1	1	Xirp1	Mus musculus xin actin-binding repeat containing 1 (Xirp1), mRNA [NM_011724]	CCCCCAGGACTGAGTCATGGGCCTACCTCCAGCACATGTGGAACAAGGACCAAGAAAAAA	xin actin-binding repeat containing 1	GO:0032091|GO:0001725|GO:0008285|GO:0030036|GO:0030054|GO:0003723|GO:0045214|GO:0003779|GO:0005916|GO:0007507|GO:0003007|GO:0031941|GO:0005913|GO:0007219|GO:0014704|GO:0031005|GO:0042391|GO:0055013|GO:0005925	NM_011724	Mm,10117
A_52_P127362	5994.51	2860.76	3307.87	2998.92	13577.5	10505.5	9161.65	7458.08	6161.94	3483.74	2843.18	3681.01	14604.8	8275.21	8836.06	10546	0.441502	0.272311	0.361055	0.402103	0.421913	0.420986	0.32177	0.349044	1.04643	0.646842	1.12209	1.15201	0	0	Vmp1	Mus musculus vacuole membrane protein 1 (Vmp1), mRNA [NM_029478]	TGAAACAGTATAAGGAAAATCTGGTTGGTGTCTCACAAATGAGTACGCCATTTTTTATTC	vacuole membrane protein 1	GO:0005773|GO:0005886|GO:0005783|GO:0007566|GO:0034329|GO:0000421|GO:0005730|GO:0006914|GO:0000407|GO:0006887|GO:0003674|GO:0016337|GO:0016020|GO:0007030|GO:0016021|GO:0007155|GO:0007029	NM_029478	Mm,491180
A_51_P294555	27.989	11.6789	19.8827	19.9638	330.129	77.1296	61.6163	75.2407	36.5125	14.1536	13.249	10.6317	390.235	66.0464	54.7285	74.3683	0.0847821	0.15142	0.322686	0.265333	0.0935656	0.214298	0.242086	0.14296	0.906125	0.706586	1.33294	1.85599	1	0	Ifitm6	Mus musculus interferon induced transmembrane protein 6 (Ifitm6), mRNA [NM_001033632]	GACTACTAAATTCTTCCATGCACTGTCTTCGTGAAGAAAGCATTCATGTGCTCTGCCCCT	interferon induced transmembrane protein 6	GO:0008150|GO:0003674|GO:0005575	NM_001033632	Mm,276440
A_55_P2006261	38.8965	36.0226	41.1707	20.6537	307.587	1043.18	1030.11	1336.35	72.6893	66.3238	14.3467	33.9054	1296.4	312.693	314.774	1163.51	0.126457	0.0345316	0.0399675	0.0154553	0.0560701	0.212106	0.0455778	0.0291406	2.25534	0.162804	0.876906	0.530372	1	2	Krt15	Mus musculus keratin 15 (Krt15), mRNA [NM_008469]	ATCAGTGTGGAGGAATCAGTGGATGGAAAAGTGGTTTCTTCCCGTAAGAGAGAAATCTAA	keratin 15	GO:0005882|GO:0005198|GO:0097110|GO:0005634|GO:0070062	NM_008469	Mm,440010
A_55_P2159573	38.4157	23.6234	22.294	29.1909	118.851	70.4467	43.6668	106.983	43.7991	24.253	21.1199	11.0795	149.403	67.3397	42.7227	92.906	0.323226	0.335337	0.510548	0.272855	0.293161	0.360159	0.494348	0.119255	1.10256	0.931081	1.03277	2.288	1	0	Reep6	Mus musculus receptor accessory protein 6 (Reep6), transcript variant 2, mRNA [NM_001204931]	AATGTCCAGGCCTCTGACAGTTCTTCAGACTCCCAGACAAAGACACCACTGCAACCACAG	receptor accessory protein 6	GO:0005515|GO:0001917|GO:0032386|GO:0016020|GO:0005886|GO:0050908|GO:0005783|GO:0005789|GO:0045177|GO:0005634|GO:0016021|GO:0044317	NM_001204931	Mm,28147
A_55_P2149896	3283.36	3422.36	3349.06	4169.35	8914.19	4168.38	3922.99	4769.49	4031.47	3200.48	3054.41	2477.94	7817.01	4362.5	3980.39	6398.4	0.36833	0.82103	0.853701	0.874171	0.515731	0.733634	0.767363	0.387275	0.71419	1.11913	1.11251	2.25723	1	0	Lrrc75a	Mus musculus leucine rich repeat containing 75A (Lrrc75a), mRNA [NM_198861]	AGTGCTGAAGCTGGACTGCCTAACACCTGACACTCTACTCTAATACATGTTTTCAAGGAC	leucine rich repeat containing 75A	GO:0008150|GO:0003674|GO:0005575	NM_198861	Mm,339972
A_55_P2005972	729.45	567.802	665.733	536.221	1077.23	833.628	713.492	827.202	680.255	667.985	727.316	390.662	1050.89	879.731	775.448	919.086	0.677154	0.681122	0.933062	0.648235	0.647312	0.759306	0.93793	0.425054	1.0461	0.897032	0.99481	1.52506	1	0			TTATGTGAATGGCTGGGACATGACCATGGTCACTCACGACCAGGCTCGGAAGTGGCTCAC
A_55_P2051039	584.586	173.71	161.995	206.713	1475.79	310.53	311.106	485.933	582.066	188.215	140.263	106.717	1492.68	396.676	177.107	458.896	0.396118	0.559397	0.520706	0.425395	0.389946	0.474481	0.79197	0.232552	1.01583	1.17897	0.657482	1.82925	1	0	Gm11937	Mus musculus predicted gene 11937 (Gm11937), mRNA [NM_001099346]	TGGGCCTCCACCTGCTGCCAGCCCATCTCAGTGCAGGCTCCCTGCTGCAGGCCCCCTTGC	predicted gene 11937	GO:0008150|GO:0003674|GO:0005575	NM_001099346	Mm,465212
A_51_P464576	829.378	614.938	803.421	661.469	3047.64	1394.11	1073.06	1903.91	815.079	875.569	634.084	434.821	2605.42	1200.42	1156.59	2404.27	0.272138	0.441096	0.748719	0.347426	0.312839	0.729383	0.548235	0.180854	0.869897	0.604752	1.36569	1.92103	1	0	Psen1	Mus musculus presenilin 1 (Psen1), mRNA [NM_008943]	TTTGACCCGTGGGCATGGAGATTTACCCGCACTGTGAACTCTCTAAAGGTTAAACAAAGT	presenilin 1	GO:0005515|GO:0030018|GO:0031594|GO:0030054|GO:0007220|GO:0008013|GO:0001756|GO:0009790|GO:0015031|GO:0009791|GO:0005765|GO:0007507|GO:0005622|GO:0001947|GO:0015813|GO:0016337|GO:0021795|GO:0007219|GO:0016485|GO:0007175|GO:0007176|GO:0007611|GO:0006508|GO:0007613|GO:0002265|GO:0006509|GO:0005938|GO:0006839|GO:0006979|GO:0005791|GO:0031965|GO:0005262|GO:0005813|GO:0005794|GO:0009986|GO:0001708|GO:…	NM_008943	Mm,998
A_55_P2152872	1557.97	1175.5	1468.83	1238.05	7807.6	5407.6	5194.78	4972.54	1701.07	1474.62	1480.02	1193.17	7470.19	4765.4	5637.33	7168.39	0.199545	0.217379	0.282751	0.248977	0.227714	0.309443	0.26254	0.166449	0.876297	0.702484	1.07698	1.49581	1	0	Fgfrl1	Mus musculus fibroblast growth factor receptor-like 1 (Fgfrl1), transcript variant 1, mRNA [NM_054071]	TTGGGTACCCTCACTGTCCATGGCTGCCTGGTCTCTGTAATTTTATATAGAGTTTGAGCT	fibroblast growth factor receptor-like 1	GO:0030133|GO:0005007|GO:0005794|GO:0008285|GO:0005886|GO:0017134|GO:0060412|GO:0044291|GO:0003179|GO:0001501|GO:0016020|GO:0005887|GO:0040037|GO:0060539|GO:0051260|GO:0001571|GO:0016021|GO:0008201|GO:0007166	NM_054071	Mm,35691
A_55_P2179676	43.9034	12.6412	18.505	19.7836	19911.3	9913.61	15416	17791	60.5574	22.6393	10.4407	11.4235	17220.7	18544.8	6417.93	13363.6	0.00220495	0.00127513	0.00120038	0.001112	0.00351654	0.0012208	0.0016268	0.00085482	0.627022	1.04451	0.737881	1.30086	0	0	Spp2	Mus musculus secreted phosphoprotein 2 (Spp2), mRNA [NM_029269]	GAGAATGGTGTCTTTTTCCTTTTTATAATCTCCACTCTGCAATAAAGATCTTTCCCTTCC	secreted phosphoprotein 2	GO:0043234|GO:0003674|GO:0006461|GO:0046849|GO:0005576|GO:0070062	NM_029269	Mm,173058
A_52_P404895	50.8768	32.3808	38.9734	43.3444	137.34	100.855	98.1142	94.9164	55.6206	34.3427	31.9014	29.7904	138.427	86.065	91.7014	141.878	0.370444	0.321063	0.397225	0.456659	0.401806	0.399032	0.347883	0.209972	0.921949	0.804606	1.14183	2.17486	1	0	Tmem62	Mus musculus transmembrane protein 62 (Tmem62), mRNA [NM_175285]	TCCCTTCATATCTTGAGCAAAATAAACATCTCCTACTATTCTGTTTTGTTGTTGACCTTG	transmembrane protein 62	GO:0008150|GO:0003674|GO:0016787|GO:0016020|GO:0016021|GO:0005575	NM_175285	Mm,315212
A_55_P2040170	928.929	1037.98	823.067	909.132	9406.61	4073.17	4219.32	5627.79	1139.98	1209.54	971.762	557.937	10090.8	4598.85	3901.39	7086.84	0.0987528	0.254833	0.195071	0.161543	0.112972	0.263009	0.249081	0.0787287	0.874133	0.968916	0.783164	2.0519	1	0	Pmp22	Mus musculus peripheral myelin protein 22 (Pmp22), transcript variant 5, mRNA [NM_001302260]	CTCTGATTTTATACCAACTGTGTGGACTAAGATGCATCAAAATAAACATCAGAGTAACTC	peripheral myelin protein 22	GO:0008219|GO:0008285|GO:0005886|GO:0042552|GO:0032060|GO:0030154|GO:0032288|GO:0007049|GO:0016020|GO:0043218|GO:0010977|GO:0007050|GO:0005923|GO:0016021	NM_001302260	Mm,1237
A_52_P552879	117.98	90.7484	91.1873	95.6698	406.58	290.85	255.374	353.77	122.963	104.408	87.8729	41.558	290.32	250.32	233.176	284.926	0.290175	0.312011	0.357074	0.270429	0.423543	0.417099	0.376852	0.145855	0.685114	0.748049	0.947517	1.8541	1	0	Cracr2b	Mus musculus calcium release activated channel regulator 2B (Cracr2b), mRNA [NM_001025103]	GAGCTAACCTCAGAGTAGTCAAGGCCTTCAGTCCTTCAGTCTTTATCCTGTCTTCCTTTT	calcium release activated channel regulator 2B	GO:0005515|GO:0005737|GO:0002115|GO:0005509|GO:2001256|GO:0034613	NM_001025103	Mm,386851
A_55_P2176320	31.3967	10.0431	9.12375	6.38088	163.814	33.4621	28.0108	88.599	32.2422	14.1532	9.08309	4.16358	133.85	56.589	15.3612	56.7424	0.191661	0.300135	0.325722	0.0720198	0.240884	0.250106	0.591302	0.0733769	0.795655	1.20003	0.550856	0.981505	0	1	Pgc	Mus musculus progastricsin (pepsinogen C) (Pgc), mRNA [NM_025973]	ACTGGCGAGCTCACCTGGATTCCTGTCACCCAGGAGCTTTACTGGCAGATCACCATTGAC	progastricsin (pepsinogen C)	GO:0030163|GO:0016787|GO:0002803|GO:0007586|GO:0006914|GO:0006508|GO:0008233|GO:0005576|GO:0004190|GO:0005615|GO:0070062	NM_025973	Mm,22957
A_51_P118763	293.081	308.005	381.794	274.872	1112.52	647.948	406.412	992.056	299.686	368.367	395.64	179.947	1229.07	545.738	420.473	1160.79	0.263439	0.475355	0.939427	0.277073	0.243831	0.67499	0.94094	0.155021	1.08042	0.704241	0.998392	1.78732	1	0	Ahctf1	Mus musculus AT hook containing transcription factor 1 (Ahctf1), mRNA [NM_026375]	AGCAGGAAAAACTCTTGGAAGGGGCAGAAAGAAGCCATCTTCTTTTCCAAAGCAAATTTT	AT hook containing transcription factor 1	GO:0003700|GO:0005634|GO:0015031|GO:0051292|GO:0016363|GO:0000910|GO:0005737|GO:0005643|GO:0006810|GO:0000785|GO:0070062|GO:0030097|GO:0006355|GO:0031965|GO:0005694|GO:0007275|GO:0003677|GO:0006351|GO:0007049|GO:0031080|GO:0000777|GO:0000776|GO:0051028|GO:0000775|GO:0051301	NM_026375	Mm,128165
A_51_P107782	733.337	541.894	621.695	576.443	5537.67	4192.74	3457.19	3632.07	810.61	653.99	642.971	573.071	5242.48	3852.46	3688.53	5407.68	0.132427	0.129246	0.179827	0.158709	0.154623	0.169759	0.174317	0.105973	0.856449	0.761349	1.03161	1.49763	1	0	Kdsr	Mus musculus 3-ketodihydrosphingosine reductase (Kdsr), transcript variant 1, mRNA [NM_027534]	AGCAGCTTAAGTTACAGTTTCTTCAGGAGCCATGATGACCTGAAGTTCACATTCCATTTC	3-ketodihydrosphingosine reductase	GO:0006665|GO:0006629|GO:0047560|GO:0006666|GO:0016020|GO:0005783|GO:0030148|GO:0016491|GO:0016021|GO:0055114	NM_027534	Mm,458911
A_55_P2295245	17.0438	10.3979	7.12444	23.8672	127.924	79.5642	32.0324	41.5837	13.4418	10.7715	13.1939	2.723	211.524	49.254	48.0244	52.4079	0.133234	0.130686	0.222413	0.573956	0.0635473	0.218692	0.274733	0.0519578	2.09661	0.597581	0.809562	11.0466	2	1	4930432L08Rik	PREDICTED: Mus musculus RIKEN cDNA 4930432L08 gene (4930432L08Rik), transcript variant X1, misc_RNA [XR_389300]	TATTAATATTTTCCAGTGCAGAAGATCAAACCCCGGGTCCTTGCTTATGCTAGGTGAGGG	RIKEN cDNA 4930432L08 gene		XR_389300	Mm,444687
A_55_P2115315	12.2061	1.9528	2.49406	2.20178	161.509	168.735	130.369	115.81	12.05	2.02918	2.33993	2.31714	227.921	120.732	112.907	231.962	0.0755752	0.0115732	0.0191307	0.0190121	0.0528692	0.0168073	0.0207245	0.00998929	1.42947	0.68858	0.923098	1.90324	2	0	Fmr1nb	Mus musculus fragile X mental retardation 1 neighbor (Fmr1nb), transcript variant 1, mRNA [NM_174993]	TCCAAGTGCTGTTCTTCAACATCTGGGACTATAATCAAATGCTATGCCCCAGTAAGGGAC	fragile X mental retardation 1 neighbor	GO:0008150|GO:0003674|GO:0016020|GO:0016021	NM_174993	Mm,284945
A_51_P117581	1367.78	1232.76	1539.89	1327.07	3971.52	1923.17	1425.57	2121.39	1480.45	1446.98	1458.13	795.995	2817.67	1623.06	1536.96	3188.77	0.344397	0.641003	1.08019	0.625565	0.525416	0.891511	0.948711	0.249624	0.655475	0.719007	1.13859	2.50602	1	0	Cables1	Mus musculus CDK5 and Abl enzyme substrate 1 (Cables1), transcript variant 2, mRNA [NM_022021]	GTAAGACGCATGATTGGTGTCTTGTGGCTTTTGCAGCTGGGACAAACTACATTTCAAGCT	CDK5 and Abl enzyme substrate 1	GO:0005515|GO:0007049|GO:0005737|GO:0000082|GO:0051726|GO:0005634|GO:0042995|GO:0051301|GO:0007399	NM_022021	Mm,40717
A_55_P2027930	189.546	183.915	200.368	185.443	542.64	442.923	329.362	415.582	190.633	210.809	221.838	134.933	460.683	322.732	397.789	551.484	0.349303	0.415231	0.608352	0.446225	0.413805	0.653201	0.557679	0.244672	0.844125	0.635687	1.09086	1.82377	1	0	Nfx1	Mus musculus nuclear transcription factor, X-box binding 1 (Nfx1), transcript variant 1, mRNA [NM_023739]	AGTACTTTACAGAAGATAGTGAAGGAGGCCGTGATTGACTACTTTGATGTCCAGGATTGA	nuclear transcription factor, X-box binding 1	GO:0005515|GO:0006355|GO:0000977|GO:0003700|GO:0005886|GO:0016874|GO:0003723|GO:0005730|GO:0005634|GO:0000122|GO:0003676|GO:0003677|GO:0046872|GO:0006351|GO:0005829|GO:0001078|GO:0045347|GO:0008270	NM_023739	Mm,247456
A_52_P418489	64.4492	44.1083	51.1229	46.7531	13844.1	5962.67	5559.83	6939.52	72.3903	49.0725	33.9867	22.8148	13837.9	5235.31	5708.24	8725	0.00465534	0.00739741	0.00919505	0.00673722	0.00523133	0.00937335	0.00595397	0.00261488	0.889897	0.789196	1.54436	2.57649	2	0	Tinagl1	Mus musculus tubulointerstitial nephritis antigen-like 1 (Tinagl1), transcript variant 1, mRNA [NM_023476]	AAGGGCCCTGTTTGGAAACTGCAGGGAGTATAGACAGATTCCAGGTCCCTGGTCAGCCAG	tubulointerstitial nephritis antigen-like 1	GO:0031012|GO:0006955|GO:0005737|GO:0043236|GO:0006508|GO:0030247|GO:0005576|GO:0008234|GO:0007155|GO:0005615|GO:0070062|GO:0005044	NM_023476	Mm,15801
A_51_P233101	871.381	1321.71	1463.11	1328.89	7157.61	3390.87	2205.32	5684.45	900.81	1553.42	1491.96	621.165	6951.18	2046.21	2116.85	7905.95	0.121742	0.389784	0.663445	0.233776	0.129591	0.759166	0.704802	0.0785693	0.939431	0.513437	0.941321	2.97542	1	1	Ltbp3	Mus musculus latent transforming growth factor beta binding protein 3 (Ltbp3), mRNA [NM_008520]	CTCCCAAGGGTGATTCCTAGAAACTTCGACATCAGATCTGCCCCTTTAATTTACTCTTGG	latent transforming growth factor beta binding protein 3	GO:0050431|GO:2000741|GO:0005509|GO:0005578|GO:0005576|GO:0030502|GO:0031012|GO:0060430|GO:0001501|GO:0019838|GO:0046849|GO:0045780|GO:0060349|GO:0007179|GO:0032331|GO:0070062	NM_008520	Mm,182396
A_55_P2178553	2244.19	271.332	229.564	291.633	35284	14950.2	21210.6	22106.3	2076.07	366.935	260.574	239.84	30270	26071.3	12901.6	21125	0.0636035	0.0181491	0.0108231	0.0131923	0.0685849	0.0140743	0.0201971	0.0113534	0.927368	1.28952	0.535873	1.16197	0	1	Apoa2	Mus musculus apolipoprotein A-II (Apoa2), transcript variant 4, mRNA [NM_001305585]	GCTAGAGCCCCTCTCCCTACCTTCTGCCTGTTTTCTCCAATAAATGCGGAAGGAGTTAAA	apolipoprotein A-II	GO:0060192|GO:0030300|GO:0018206|GO:0030301|GO:0010903|GO:0005615|GO:0042803|GO:0034361|GO:0015759|GO:0034364|GO:0031072|GO:0006810|GO:0055102|GO:0070062|GO:0006656|GO:0042632|GO:0033344|GO:0046982|GO:0043691|GO:0045416|GO:0034366|GO:0034370|GO:0034374|GO:0034375|GO:0042157|GO:0005319|GO:0008035|GO:0032375|GO:0050996|GO:0050995|GO:0060695|GO:0031100|GO:0017127|GO:0010873|GO:0042627|GO:0072562|GO:…	NM_001305585	Mm,389209
A_55_P2150555	255.63	145.875	67.6532	127.059	6150.91	2516.6	965.316	1679.16	292.73	166.44	123.069	39.9181	6619.87	1508.35	1192.43	2538.32	0.0415596	0.0579652	0.070084	0.0756681	0.0442198	0.110346	0.103208	0.0157261	0.939841	0.525305	0.679054	4.81161	1	1	Pcgf5	Mus musculus polycomb group ring finger 5 (Pcgf5), mRNA [NM_029508]	CTGAGCCACTGACCTATTCTTGGTAAACTTTTATGTAAAAAAGAATAAACAACCAAAAAA	polycomb group ring finger 5	GO:0031519|GO:0003674|GO:0006355|GO:0005813|GO:0045944|GO:0005730|GO:0005634|GO:0046872|GO:0006351	NM_029508	Mm,381165
A_66_P108468	159.39	108.533	85.4384	43.2188	5262.51	3649.62	1342.54	3607.11	110.462	96.8678	91.096	71.0703	2956.52	3992.91	2204.36	2669.03	0.0302879	0.0297382	0.0636396	0.0119816	0.0373621	0.02426	0.0413254	0.0266277	0.810658	1.22581	1.53996	0.449965	1	1	2610528A11Rik	Mus musculus RIKEN cDNA 2610528A11 gene (2610528A11Rik), mRNA [NM_001206684]	TAACACTTAACCACTGGTCTCCAAACCAACACCTGTAACTTCCTAATGAAATCATCAGGA	RIKEN cDNA 2610528A11 gene	GO:0008150|GO:0003674|GO:0005575	NM_001206684	Mm,271619
A_51_P390715	78.0585	47.3687	48.0855	46.6099	435.392	139.347	80.6878	180.878	73.5268	65.8854	38.4423	19.4084	418.355	108.777	79.4932	207.919	0.179284	0.339934	0.595945	0.257686	0.175752	0.60569	0.483592	0.0933457	1.02009	0.561234	1.23233	2.76056	1	1	Tgfb1	Mus musculus transforming growth factor, beta 1 (Tgfb1), mRNA [NM_011577]	ACTGCCCATCGTCTACTACGTGGGTCGCAAGCCCAAGGTGGAGCAGTTGTCCAACATGAT	transforming growth factor, beta 1	GO:0010468|GO:0005515|GO:0001657|GO:0002513|GO:0006796|GO:0005615|GO:0007406|GO:0005114|GO:0007507|GO:0006754|GO:0010763|GO:0007173|GO:0007219|GO:0002062|GO:0000165|GO:0006611|GO:0002362|GO:0009887|GO:0007179|GO:0000060|GO:0010800|GO:0009986|GO:0002460|GO:0001843|GO:0006952|GO:0000122|GO:0003179|GO:0005160|GO:0005125|GO:0007182|GO:0007183|GO:0010936|GO:0001501|GO:0007519|GO:0007184|GO:0002028|GO:…	NM_011577	Mm,248380
A_51_P492087	446.816	526.239	607.427	453.197	949.435	971.262	744.1	908.254	505.016	631.616	600.481	423.398	1069.47	978.216	894.762	1146.51	0.470612	0.541809	0.816324	0.498976	0.472211	0.645681	0.671107	0.369291	0.996615	0.839128	1.21638	1.35117	0	0	Pole3	Mus musculus polymerase (DNA directed), epsilon 3 (p17 subunit) (Pole3), mRNA [NM_021498]	GGAAGAGATGGAATTCCAGCGATTCATAACACCATTGAAAGAAGCTCTAGAAGCGTACAG	polymerase (DNA directed), epsilon 3 (p17 subunit)	GO:0005515|GO:0008622|GO:0046982|GO:0043966|GO:0003887|GO:0016779|GO:0005671|GO:0005634|GO:0003677|GO:0016740	NM_021498	Mm,27444
A_52_P106259	547.114	439.456	520.161	599.973	2439.73	933.561	585.171	1895.56	512.73	588.013	368.071	313.477	2137.77	673.077	660.502	2116.49	0.224251	0.470731	0.888905	0.316516	0.239844	0.873619	0.557259	0.148112	0.934989	0.538829	1.59514	2.13701	2	1	Egfr	Mus musculus epidermal growth factor receptor (Egfr), transcript variant 1, mRNA [NM_207655]	GTTGCAAGCCACTCTAACTGTAGCAATGAAACCCTAGTATTTTTGTACTTTGAAATACTT	epidermal growth factor receptor	GO:0005515|GO:0005516|GO:0030307|GO:0042698|GO:0006412|GO:0042802|GO:0005622|GO:0005006|GO:0016337|GO:0021795|GO:0000166|GO:0007173|GO:0016301|GO:0042127|GO:0007611|GO:0038083|GO:0001942|GO:0031625|GO:0030335|GO:0005794|GO:0019901|GO:0009986|GO:0019903|GO:0001892|GO:0018108|GO:0007275|GO:0014066|GO:0006898|GO:0043234|GO:0016310|GO:0005178|GO:0008544|GO:0042060|GO:0019899|GO:0005925|GO:0010008|GO:…	NM_207655	Mm,8534
A_51_P123920	3075.69	853.263	964.272	1023.51	6339.25	2676.78	1505.04	1514.68	3575.37	1103.35	996.948	650.193	5860.19	2023.34	2045.21	2175.83	0.485181	0.318765	0.640693	0.675726	0.610112	0.545309	0.487455	0.298826	0.795234	0.584558	1.31436	2.26127	1	1	Mydgf	Mus musculus myeloid derived growth factor (Mydgf), mRNA [NM_080837]	GCAGCTCCACTCAGAAGGATGGGAAAGGATAGAAAAAATAAATAAATAAGTAGCCACCTT	myeloid derived growth factor	GO:0051897|GO:0043066|GO:0006915|GO:0005576|GO:0014068|GO:0001525|GO:0005615|GO:0045766|GO:0001938|GO:0045944|GO:0001934|GO:0043410|GO:0070062	NM_080837	Mm,294870
A_55_P1979684	3373.96	2293.95	2297.26	2137.81	23286.6	16415.7	14266.7	16054.7	3351.57	2109.41	2034.78	1732.17	23768.7	16535.2	14453.5	18677.9	0.144889	0.139741	0.161022	0.133158	0.141008	0.127571	0.140781	0.0927388	1.02752	1.0954	1.14378	1.43584	1	0	Rhoc	Mus musculus ras homolog family member C (Rhoc), transcript variant 1, mRNA [NM_001291859]	GGGGGTGGGGCTCTTAGTCCCTCTGGCCTTCCCCATATTACACACCAGCACTTTATATAT	ras homolog family member C	GO:0032464|GO:0005515|GO:0005886|GO:0007264|GO:0060193|GO:0003924|GO:0032420|GO:0005634|GO:0005525|GO:0032154|GO:0005829|GO:0043297|GO:0005622|GO:0000910|GO:0000166|GO:0016020|GO:0004871|GO:0043123|GO:0070062	NM_001291859	Mm,262
A_55_P2158741	293.764	77.1216	87.1461	91.8925	2552.43	1620.04	1240.15	2586.93	351.852	106.826	59.2426	52.1271	3949.64	1346.12	1172.36	2974.92	0.115092	0.0476049	0.0702707	0.0355218	0.0890846	0.0793588	0.0505328	0.0175222	1.29194	0.599868	1.3906	2.02725	1	1	Nos2	Mus musculus nitric oxide synthase 2, inducible (Nos2), transcript variant 1, mRNA [NM_010927]	CACCATGCCGCCGCTCTAATACTTAGCTGCACTATGTACAGATATTTATACTTCATATTT	nitric oxide synthase 2, inducible	GO:0005515|GO:0005516|GO:0008603|GO:0008013|GO:0051712|GO:0010181|GO:0006801|GO:0051879|GO:0005615|GO:0042803|GO:0006809|GO:0005622|GO:0042127|GO:0032310|GO:0032496|GO:0042742|GO:0045296|GO:0005506|GO:0019901|GO:0001542|GO:0018119|GO:0004517|GO:0071346|GO:0003958|GO:0071345|GO:1900015|GO:0016491|GO:0007623|GO:0031284|GO:0072604|GO:0072606|GO:0055114|GO:0020037|GO:0050661|GO:0050998|GO:0048471|GO:…	NM_010927	Mm,2893
A_51_P110301	228.101	126.137	131.742	183.432	3614.52	1068.8	2009.38	2602.05	274.548	154.966	119.523	74.824	3470.2	1793.66	574.901	3283.93	0.0631068	0.118017	0.0655636	0.0704952	0.0791158	0.0863964	0.207902	0.0227849	0.797652	1.366	0.315359	3.09395	1	1	C3	Mus musculus complement component 3 (C3), mRNA [NM_009778]	ATTCACAGAATCTATGGTGGTTTATGGTTGTCCCAACTGACTACAGCCCAGCCCTCTAAT	complement component 3	GO:0006629|GO:0005515|GO:0004866|GO:0072562|GO:0001970|GO:0005615|GO:0008289|GO:0006957|GO:0006956|GO:0050766|GO:0006954|GO:0006958|GO:0006631|GO:0070374|GO:0001798|GO:0070062|GO:0045745|GO:0048037|GO:2000427|GO:0005576|GO:0010884|GO:0010866|GO:0010575|GO:0031715|GO:0045766|GO:0010828|GO:0048639|GO:0007596|GO:0045087|GO:0001934|GO:0002376	NM_009778	Mm,19131
A_51_P103594	150.007	60.5971	110.124	81.6111	795.73	419.439	560.785	424.181	165.35	111.74	110.057	72.8364	846.015	498.31	725.683	643.226	0.188515	0.144472	0.196374	0.192397	0.195445	0.224238	0.15166	0.113236	0.964542	0.644279	1.29484	1.69908	1	0	Fam162b	Mus musculus family with sequence similarity 162, member B (Fam162b), mRNA [NM_029894]	GAAGAAGCTGCATTGGCTGCACAGTCCAAGTCTAAATGATGCTTTAGGCTAAACTGTGTC	family with sequence similarity 162, member B	GO:0008150|GO:0003674|GO:0016020|GO:0016021|GO:0005575	NM_029894	Mm,30588
A_51_P224164	45.1373	34.7794	46.6752	40.7949	390.123	163.534	233.986	156.43	58.3223	31.862	23.3555	14.059	234.412	209.315	224.899	222.266	0.1157	0.212674	0.199478	0.260788	0.248802	0.15222	0.103849	0.0632533	0.465029	1.39715	1.92085	4.12291	2	1	Slc26a4	Mus musculus solute carrier family 26, member 4 (Slc26a4), mRNA [NM_011867]	AGGAAGGACTAATCACAGAGATTCCTGACTGACTCTGAAATCCATGTGTTGTGTTGACCA	solute carrier family 26, member 4	GO:0008509|GO:0005886|GO:0019531|GO:0031526|GO:0015111|GO:0005254|GO:0006885|GO:0032880|GO:0016324|GO:0015108|GO:0015301|GO:0015106|GO:0042391|GO:0006810|GO:0009887|GO:0070062|GO:0015698|GO:0055085|GO:0015116|GO:0016020|GO:0005887|GO:0008272|GO:0008271|GO:0015701|GO:0051453|GO:0016021	NM_011867	Mm,100187
A_52_P488427	180.703	132.051	113.298	158.991	417.069	198.594	126.893	222.594	173.542	117.222	101.031	67.4401	314.577	133.322	132.37	221.296	0.433269	0.664929	0.892865	0.714266	0.551667	0.87924	0.763248	0.30475	0.785382	0.756255	1.16982	2.34377	1	0	Sec14l2	Mus musculus SEC14-like lipid binding 2 (Sec14l2), mRNA [NM_144520]	CAATAAAAAGCTCTTGACCCCACACAACTTGAGAGCCAGGTTACAGGCTGCCCAGAATTC	SEC14-like lipid binding 2	GO:0005215|GO:0006355|GO:0005634|GO:0006351|GO:0005829|GO:0008289|GO:0005622|GO:0005737|GO:0006810|GO:0016765|GO:0016021|GO:0008047|GO:0045542|GO:0070062	NM_144520	Mm,253922
A_51_P510891	56.3139	160.746	156.393	28.2264	329732	124353	124937	146526	174.107	96.6338	42.7164	79.3312	309842	135257	95243.8	147571	0.000170787	0.00129265	0.00125177	0.000192638	0.000561922	0.000714445	0.000448495	0.000537581	0.303933	1.80931	2.79105	0.358343	2	2	Afp	Mus musculus alpha fetoprotein (Afp), mRNA [NM_007423]	GTGAGCCTTTTGGCTTAACTGTAACTGCTAGTACTTTAACCACATGGTGAAGATGTCCAT	alpha fetoprotein	GO:0019953|GO:0005737|GO:0004566|GO:0042448|GO:0006810|GO:0005576|GO:0001542|GO:0060395|GO:0005615|GO:0046872|GO:0005829	NM_007423	Mm,358570
A_51_P124719	277.863	85.3345	95.0683	82.3918	560.194	304.782	276.069	346.782	254.002	100.994	91.0641	77.3816	537.139	301.147	303.646	467.345	0.496012	0.279986	0.344364	0.237589	0.47288	0.335363	0.299903	0.165577	1.04892	0.834873	1.14825	1.43492	1	0	Ccdc93	Mus musculus coiled-coil domain containing 93 (Ccdc93), transcript variant 1, mRNA [NM_001025156]	AGGAAAATTCATTTCAGTTCTCTAGACGGATGTTGTCTTTCTCCTACTTGTTTCATTTCG	coiled-coil domain containing 93	GO:0003674|GO:0006810|GO:0006893|GO:0015031|GO:0005768	NM_001025156	Mm,25788
A_55_P2002562	2561.84	2650.53	3340.97	2675.72	4789.04	5322.79	4081.46	4809.34	2867.48	3012.66	3348.4	2292.54	4567.98	5002.94	4448.24	5888.97	0.534938	0.497959	0.818573	0.556359	0.627734	0.602178	0.752748	0.389293	0.852172	0.82693	1.08745	1.42915	1	0	Sec11a	Mus musculus SEC11 homolog A, signal peptidase complex subunit (Sec11a), mRNA [NM_019951]	TTGATGACCGAGGTCTCTATAAACAAGGACAACACTGGCTGGAGAAGAAAGATGTTGTGG	SEC11 homolog A, signal peptidase complex subunit	GO:0005787|GO:0016787|GO:0016020|GO:0005783|GO:0006508|GO:0008236|GO:0008233|GO:0016021|GO:0070062|GO:0043231|GO:0006465	NM_019951	Mm,43760
A_52_P382914	1371.05	1386.76	1600.08	1328.8	4063.41	2983.36	2854.19	3174.5	1601.37	1639.85	1432.13	1005.1	3570.12	2919.54	2658.88	4136.43	0.337413	0.464833	0.560607	0.418585	0.448547	0.561681	0.538623	0.242987	0.752236	0.827574	1.04082	1.72267	1	0	Trip6	Mus musculus thyroid hormone receptor interactor 6 (Trip6), mRNA [NM_011639]	CCAACATCTACCCTTAGTGTTTGCCATCAAATGCTGTCTTTTCTTCCTCTCTTCATGAAA	thyroid hormone receptor interactor 6	GO:0005515|GO:0005149|GO:0006355|GO:0030335|GO:0030054|GO:0005886|GO:0003723|GO:0005634|GO:0046872|GO:0006351|GO:0005829|GO:0045323|GO:0005737|GO:0008588|GO:0019900|GO:0005856|GO:0007155|GO:0005925	NM_011639	Mm,27063
A_51_P253897	82.0626	11.7683	9.23225	14.3141	781.946	213.71	476.739	620.221	75.4898	16.4794	7.95219	7.76975	660.051	362.244	108.022	403.601	0.104947	0.0550668	0.0193654	0.023079	0.11437	0.0454924	0.0736162	0.0192511	0.917609	1.21046	0.263059	1.19884	0	1	Psca	Mus musculus prostate stem cell antigen (Psca), mRNA [NM_028216]	AGAACTACTATTTGGGCAAGAAGAACATCACGTGCTGCTACTCTGACCTGTGCAATGTCA	prostate stem cell antigen	GO:0016020|GO:0005886|GO:0033130|GO:0070373|GO:0070062	NM_028216	Mm,46395
A_51_P137419	5.54558	6.10375	2.93332	2.42264	74.2305	55.3048	59.1461	30.1949	3.65614	10.4195	7.66497	2.24714	37.3354	98.8531	35.6876	30.5976	0.0747075	0.110366	0.0495945	0.0802334	0.0979269	0.105404	0.21478	0.0734418	0.762891	1.04707	0.230909	1.09248	0	1	Cst7	Mus musculus cystatin F (leukocystatin) (Cst7), mRNA [NM_009977]	AGAGAGTCCTTTGATGACATTACTGGAGCACGTGCAGAGCAAAGCAGATACAGTCAACAA	cystatin F (leukocystatin)	GO:0004869|GO:0010466|GO:0005576|GO:2000117|GO:0030414|GO:0002020|GO:0005615	NM_009977	Mm,12965
A_55_P2048101	16.8506	12.8653	7.10101	6.25937	568.713	367.705	310.595	324.792	17.3628	12.8272	11.2318	2.27395	543.298	315.432	369.452	399.895	0.0296293	0.0349882	0.0228626	0.0192719	0.0319581	0.0406656	0.0304012	0.00568636	0.92713	0.86039	0.75203	3.38914	1	0		predicted pseudogene 6762 [Source:MGI Symbol;Acc:MGI:3643568] [ENSMUST00000121769]	TTCTTTTATCTGTACAAGAACAAAGGCAGCTACATCACCTATGAGCCTGCAGAAGGGGAG
A_65_P20167	116.581	40.6123	57.5364	64.7816	280.585	90.6791	82.2006	171.625	116.984	65.8794	53.9649	43.8759	430.76	79.2079	67.3392	201.488	0.415493	0.447868	0.699951	0.37746	0.271576	0.831728	0.801388	0.21776	1.52993	0.53848	0.873423	1.73338	2	1	Hyou1	Mus musculus hypoxia up-regulated 1 (Hyou1), mRNA [NM_021395]	GTTTGGGAAAAATCACTATTATGTCTTAATTCTTTGCCTGTGGGTAAGTGAGAGAATGGC	hypoxia up-regulated 1	GO:0001666|GO:0043066|GO:0005783|GO:0071456|GO:0005524|GO:0005790|GO:0006888|GO:0000166|GO:0016020|GO:0034663|GO:0002931|GO:0005925|GO:0070062	NM_021395	Mm,116721
A_51_P145785	26.1295	6.70018	2.84717	2.24718	790.917	370.911	835.719	786.482	23.7227	2.82191	2.3661	2.64015	832.18	881.846	237.886	735.9	0.033037	0.0180641	0.00340685	0.00285726	0.0285067	0.0032	0.00994639	0.00358764	1.15892	5.64503	0.342521	0.796417	1	1	Ambp	Mus musculus alpha 1 microglobulin/bikunin (Ambp), mRNA [NM_007443]	CCCTGGTGATGGGTACGAGGAACTAATACGCAGTTGAAGGTGCCAGTCTGCAAGCCAGAG	alpha 1 microglobulin/bikunin	GO:0005886|GO:0009986|GO:0004867|GO:0010466|GO:0036094|GO:0072562|GO:0005576|GO:0030414|GO:0005615|GO:0042803|GO:0043231|GO:0051604|GO:0018298|GO:0030163|GO:0019862|GO:0070062|GO:0020037	NM_007443	Mm,2197
A_66_P134394	25.8975	14.194	15.001	17.5745	449.947	230.039	495.659	589.332	23.7319	12.01	12.1234	7.97858	413.541	506.118	178.583	432.932	0.0575568	0.0617027	0.0302647	0.0298211	0.0573869	0.0237297	0.0678865	0.0184292	1.00296	2.60023	0.445814	1.61815	2	1	Pde6c	Mus musculus phosphodiesterase 6C, cGMP specific, cone, alpha prime (Pde6c), transcript variant 1, mRNA [NM_033614]	AGAAGTGACAGAAGAGGAAGAGCCCCAGAGATTCTGCCATGTGACTACCCACAGATTATC	phosphodiesterase 6C, cGMP specific, cone, alpha prime	GO:0008081|GO:0005886|GO:0007603|GO:0046549|GO:0004114|GO:0047555|GO:0046872|GO:0007165|GO:0000166|GO:0016020|GO:0016787|GO:0030553|GO:0007601|GO:0050953|GO:0050896	NM_033614	Mm,450141
A_51_P108629	291.969	31.8758	21.2117	33.8823	431907	204093	174077	209494	282.604	39.252	17.892	35.9639	399739	190218	193363	208208	0.000675999	0.000156182	0.000121852	0.000161734	0.00070697	0.000206353	9.25309e-05	0.000172731	0.956192	0.75687	1.31688	0.936336	0	0	Prl3b1	Mus musculus prolactin family 3, subfamily b, member 1 (Prl3b1), mRNA [NM_008865]	ATAACAACAACTGCTGAACATCTATCCCTCTTCTCTGTCTCTTAGAAGGTCCCTCGTGAT	prolactin family 3, subfamily b, member 1	GO:0005179|GO:0005576|GO:0005615	NM_008865	Mm,37203
A_55_P2102065	7.52063	10.8813	5.35248	8.56603	62.4053	70.2107	39.9356	45.3133	8.51914	10.3715	4.64845	3.37592	113.432	44.4999	28.9049	84.2338	0.120513	0.15498	0.134028	0.18904	0.0751037	0.233068	0.160819	0.0400779	1.60462	0.664957	0.833409	4.71681	2	0	Gm10639	Mus musculus predicted gene 10639 (Gm10639), mRNA [NM_001122660]	GCCACAGATACTGGCCTCTAATGGTTTGCAATTATAAAATACAATTGTTGATTTGGCTAT	predicted gene 10639	GO:0008150|GO:0003674|GO:0005575|GO:0004364	NM_001122660	Mm,482247
A_55_P1956642	5.70177	10.5002	14.2715	16.8383	89.5324	63.8712	39.7035	65.476	3.99777	10.0132	10.2138	2.33848	69.8589	42.6324	42.974	49.505	0.0636838	0.164396	0.359451	0.257167	0.0572264	0.234874	0.237673	0.0472373	1.11284	0.699932	1.51237	5.44415	2	0	Sfmbt2	Mus musculus Scm-like with four mbt domains 2 (Sfmbt2), transcript variant 3, mRNA [NM_001198809]	TTCGCGTATATCCTTCTGCGGATACATGTGGACACAGATGTCTTTATTCTCACAGCATAA	Scm-like with four mbt domains 2	GO:0042393|GO:0006355|GO:0016607|GO:0016235|GO:0010629|GO:0005634|GO:0043231	NM_001198809	Mm,329991
A_55_P1995135	143.071	65.5643	62.9331	94.2121	403.038	132.621	92.1633	280.833	139.726	76.0174	61.404	36.3663	351.707	126.416	91.0108	313.395	0.35498	0.494372	0.682843	0.335474	0.397279	0.601328	0.674689	0.11604	0.893529	0.822134	1.01209	2.89103	1	0	Casz1	Mus musculus castor zinc finger 1 (Casz1), transcript variant 2, mRNA [NM_027195]	CGGTGACTTTGTATCATAAAGTGTGTGGCTTCCTGTTCTCAATAAAAAGTAATAAATTGG	castor zinc finger 1	GO:0006355|GO:0060223|GO:0060040|GO:0060226|GO:0005634|GO:0007275|GO:0003676|GO:0003677|GO:0006351|GO:0046872|GO:0005829|GO:0043231|GO:0045665|GO:0005654|GO:0045893	NM_027195	Mm,233879
A_55_P1995173	10833.9	7220.22	7742.05	6511.36	21311.1	12115.9	9073.6	11776.6	12574.5	8506.02	8905.8	6843.14	20829.4	9545.45	12167.6	14022.8	0.50837	0.595928	0.85325	0.552907	0.603693	0.891107	0.731929	0.488001	0.842101	0.66875	1.16575	1.133	0	0	Odc1	Mus musculus ornithine decarboxylase, structural 1 (Odc1), mRNA [NM_013614]	ATGGGCCAGAAGCTTATGTTGTGACCCATTGTGAAAATAAAGTATCTTGAAATAACTGGG	ornithine decarboxylase, structural 1	GO:0048471|GO:0008284|GO:0042176|GO:0001822|GO:0004586|GO:0033387|GO:0003824|GO:0042803|GO:0016829|GO:0005829|GO:0005737|GO:0006596|GO:0006595|GO:0016831|GO:0009446	NM_013614	Mm,34102
A_51_P368713	2220.89	1751.93	2260.26	1721.26	7022.35	5496.14	4797.72	5509.51	2456.1	2310.48	1999.11	1467.39	6715.09	5271.3	5346.38	6554.79	0.31626	0.318756	0.471111	0.312416	0.365758	0.438313	0.373919	0.223866	0.864669	0.727233	1.25993	1.39555	0	0	Tmbim4	Mus musculus transmembrane BAX inhibitor motif containing 4 (Tmbim4), mRNA [NM_026617]	CTGGCCGTGGCAGCTGTTGTTACCTTCTATGATGTATATCTGGTTCTGCAAGCGTTTATA	transmembrane BAX inhibitor motif containing 4	GO:0050848|GO:0003674|GO:0043066|GO:0005794|GO:0016020|GO:0005795|GO:0006915|GO:0016021	NM_026617	Mm,157426
A_55_P2117928	860.115	533.271	660.036	524.265	2620.66	1791.01	1729.63	1633.21	1044.44	778.888	706.14	561.817	2403.13	1949.29	1913.03	2138.76	0.328206	0.29775	0.381605	0.321002	0.434615	0.399574	0.369121	0.262683	0.755165	0.745167	1.03382	1.22201	0	0	Mxd4	Mus musculus Max dimerization protein 4 (Mxd4), mRNA [NM_010753]	AGCCACCCACAATCTGTTCTCAGATTCCTAATCATTCCAGAAGTATTAAATATCATTTCT	Max dimerization protein 4	GO:0005515|GO:0006355|GO:0000977|GO:0046983|GO:0005634|GO:0000122|GO:0045892|GO:0003677|GO:0001227|GO:0006351	NM_010753	Mm,259260
A_51_P371745	11.2413	2.21503	2.92975	2.42436	230.675	164.826	135.524	193.94	14.2398	3.33942	2.80961	2.24947	119.743	170.052	105.121	132.217	0.0487319	0.0134386	0.0216179	0.0125006	0.11892	0.0196376	0.0267275	0.0170135	0.409789	0.684329	0.808827	0.734744	0	1	Havcr1		AGCTACAGGAAGACCCACGACTATTTCAACAAGATCCACACATGTACCAACATCAATCAG	hepatitis A virus cellular receptor 1	GO:0005515|GO:0016020|GO:0009986|GO:0001786|GO:0016021|GO:0033005		Mm,17771
A_55_P2185900	23.6188	2.22146	2.94337	3.15699	173.083	123.331	96.062	143.624	19.3828	6.48533	2.81795	2.27789	194.55	102.689	108.127	165.655	0.13646	0.0180121	0.0306403	0.0219809	0.0996289	0.0631549	0.0260615	0.0137508	1.36968	0.285206	1.17569	1.59851	1	1	Nrg4	Mus musculus neuregulin 4 (Nrg4), mRNA [NM_032002]	GCGGAAACTGGTATTGAAAACCTCCTTTTAATAAACTCCGACTCTACTTTGCACTAGCTC	neuregulin 4	GO:0035556|GO:0016020|GO:0005886|GO:0005102|GO:0005576|GO:0048513|GO:0016021|GO:0008083|GO:0005615	NM_032002	Mm,443874
A_51_P122649	8.35711	31.1126	13.2767	21.9431	11314.7	9772.43	2172.34	5165.79	6.98223	20.1185	15.2956	3.08706	7590.31	5944.84	1325.11	8233.12	0.000738605	0.00318371	0.00611169	0.00424778	0.000919888	0.00338419	0.0115429	0.000374956	0.80293	0.94076	0.529475	11.3287	1	1	Degs2	Mus musculus delta(4)-desaturase, sphingolipid 2 (Degs2), transcript variant 1, mRNA [NM_027299]	GATACAGAGTAACCAGGCTTACCTGAACTTTCTGGGTCTTAGCTATGACTGACCAGGTTA	delta(4)-desaturase, sphingolipid 2	GO:0006629|GO:0000170|GO:0006667|GO:0016020|GO:0005783|GO:0030148|GO:0016491|GO:0016021|GO:0046513|GO:0042284|GO:0055114	NM_027299	Mm,207605
A_55_P2132517	1663.21	831.977	937.408	978.628	2517.28	1449.06	1144.29	1446.47	1763.56	1074.6	1028.01	702.167	2769.51	1214.68	1331.88	1855.65	0.660716	0.57415	0.819208	0.676564	0.636777	0.884678	0.77185	0.378394	1.03759	0.648993	1.06136	1.78799	1	0	Gmppa	Mus musculus GDP-mannose pyrophosphorylase A (Gmppa), mRNA [NM_133708]	TCCCTGCCGAGGTGCTCATCTTGAACTCAATTGTTCTACCACATAAGGAGCTAAGTCGAA	GDP-mannose pyrophosphorylase A	GO:0003674|GO:0005737|GO:0009058|GO:0016779|GO:0005575|GO:0016740	NM_133708	Mm,23951
A_55_P2009069	10026.5	14827.1	13998.5	16243.9	60865.9	46422.5	37707.3	47019.2	7645.73	14183.6	14183.4	9955.3	63899.9	51763.3	52702.2	64525.8	0.164732	0.319394	0.371242	0.345474	0.119652	0.274009	0.269124	0.154284	1.37676	1.16563	1.37945	2.23921	1	0	Noct	nocturnin [Source:MGI Symbol;Acc:MGI:109382] [ENSMUST00000144826]	TGAGCCTATTCTAGGGAGACATGTCATCTTTCATGAAGGTTCAGTGTCCTAGTTCCCTTC	nocturnin	GO:0005515|GO:0048471|GO:0003723|GO:0009991|GO:0000290|GO:0005634|GO:0003729|GO:0046872|GO:0005737|GO:0004527|GO:0000932|GO:0032496|GO:0048255|GO:0006397|GO:0033962|GO:0032922|GO:0045995|GO:0004535|GO:0004518|GO:0045668|GO:0016787|GO:0010629|GO:0045600|GO:0007623|GO:0042752|GO:0048511		Mm,30438
A_55_P2009673	3.93307	1.92836	2.44981	2.55072	1100.5	518.274	624.464	1322.18	3.29291	1.99287	2.34602	2.2079	648.75	832.986	266.996	612.727	0.00357391	0.00372073	0.00392306	0.00192918	0.00507578	0.00239244	0.00878673	0.0036034	0.704111	1.5552	0.446476	0.535377	1	2	Ppp1r14d	Mus musculus protein phosphatase 1, regulatory (inhibitor) subunit 14D (Ppp1r14d), transcript variant 1, mRNA [NM_001290796]	GTCAGCTGTAGTTTTGTCTAATGCTTTTCCTTAGCAGCCAAGATAAACCTTTAGGAACCC	protein phosphatase 1, regulatory (inhibitor) subunit 14D	GO:0042325|GO:0005737|GO:0035304|GO:0004864|GO:0005575	NM_001290796	Mm,46317
A_55_P2085445	13.3502	6.13385	3.99975	2.74277	106.32	25.4835	29.1747	60.7059	10.5613	4.84176	2.35063	2.19486	112.87	46.3786	10.2475	52.3451	0.125566	0.240699	0.137096	0.0451813	0.0935708	0.104396	0.229385	0.0419305	1.34194	2.30562	0.597669	1.07753	1	1	Acsm1	Mus musculus acyl-CoA synthetase medium-chain family member 1 (Acsm1), mRNA [NM_054094]	CGGGAAATGAAGATCAAGCGAGGCTCCATAGGGAAGGCCATCTTACCCTTTGACTTGCAG	acyl-CoA synthetase medium-chain family member 1	GO:0006629|GO:0006637|GO:0016874|GO:0072562|GO:0003824|GO:0005525|GO:0005524|GO:0047760|GO:0046872|GO:0004321|GO:0005739|GO:0015645|GO:0000166|GO:0005759|GO:0008152|GO:0006631|GO:0006633|GO:0003996|GO:0070062	NM_054094	Mm,427560
A_52_P512553	118.74	101.508	120.816	142.548	568.529	382.001	233.154	415.124	119.472	115.459	116.877	54.9139	494.208	307.452	192.868	405.526	0.208855	0.265727	0.518181	0.343387	0.241745	0.375535	0.605992	0.135414	0.863947	0.707594	0.855096	2.53583	1	0	Atg16l2	Mus musculus autophagy related 16-like 2 (S, cerevisiae) (Atg16l2), mRNA [NM_001111111]	CACACTCAAGGTTATCGACCTGCGAATCAGCAATATCCGACAGGTGTTCAGGGCAGATGG	autophagy related 16-like 2 (S, cerevisiae)	GO:0003674|GO:0005737|GO:0000421|GO:0006914|GO:0006810|GO:0005654|GO:0015031|GO:0000045	NM_001111111	Mm,275744
A_51_P509679	12.2482	1.93548	2.45427	2.18441	621.482	607.416	275.305	164.535	12.046	7.51431	4.88158	2.1731	326.139	872.705	92.3363	327.854	0.0197081	0.00318642	0.00891473	0.0132763	0.0369351	0.00861036	0.0528674	0.00662826	0.533587	0.370068	0.168624	2.00298	1	3		immunoglobulin heavy constant alpha [Source:MGI Symbol;Acc:MGI:96444] [ENSMUST00000178282]	TCGGGTAAACCCACCAATGTCAGCGTGTCTGTGATCATGTCAGAGGGAGATGGCATCTGC				Mm,458003
A_55_P1992019	2085.34	1725.71	1478.64	2255.68	7215.19	2614.09	1542.32	4326.46	1855.12	1556.57	1431.01	933.478	6580.57	1882.6	2086.26	5419.51	0.28902	0.660158	0.958714	0.521368	0.281908	0.826819	0.685919	0.172244	1.02523	0.79843	1.39771	3.02691	1	0	Ptpru	Mus musculus protein tyrosine phosphatase, receptor type, U (Ptpru), transcript variant 2, mRNA [NM_001083119]	GGGGAGGTGTAAGGTAATGTTTGTAAAGCGCTTTGTAAATAAATGTGCTCTCTGAATGCC	protein tyrosine phosphatase, receptor type, U	GO:0030336|GO:0030054|GO:0008285|GO:0005886|GO:0008013|GO:0030154|GO:0016791|GO:0034109|GO:0016337|GO:0006470|GO:0016020|GO:0016787|GO:0005911|GO:0034394|GO:0016311|GO:0004721|GO:0016021|GO:0007155|GO:0060070|GO:0004725	NM_001083119	Mm,4860
A_51_P134262	1392.91	1197.14	1385.77	1073.54	2899.32	2178.99	1674.85	2284.86	1393.77	1456.44	1364.7	768.057	2943.94	2061.63	1864.17	2378.28	0.480426	0.549399	0.827397	0.469849	0.473437	0.70645	0.732066	0.322947	1.01476	0.77769	1.13022	1.45488	1	0	1700052K11Rik	Mus musculus RIKEN cDNA 1700052K11 gene (1700052K11Rik), long non-coding RNA [NR_027956]	ATCTACACCCGTAAGGCTTCCATGGACAGTGCGTTCATGTGCACACACAGACATAATTAA	RIKEN cDNA 1700052K11 gene		NR_027956	Mm,351426
A_51_P428483	14.6151	12.4525	9.45426	9.82368	14327.4	3161.72	7140.5	16440.4	18.8808	9.65352	7.55672	7.86954	10306.4	9972.13	1672.01	9970.88	0.00102008	0.00393853	0.00132403	0.000597532	0.00183196	0.00096805	0.00451955	0.000789252	0.556825	4.06852	0.292957	0.757086	1	2	Fgb	Mus musculus fibrinogen beta chain (Fgb), mRNA [NM_181849]	TGGAAGGGATCGTGGTACTCAATGAGGAGGATGTCTATGAAGATCAGGCCCTTCTTCCCA	fibrinogen beta chain	GO:0051258|GO:0051087|GO:0050714|GO:0072562|GO:0005615|GO:0043623|GO:0045921|GO:0005737|GO:0045907|GO:0031091|GO:0034116|GO:0070374|GO:0030674|GO:0050839|GO:0005938|GO:0043152|GO:0070062|GO:0009986|GO:0090277|GO:0005102|GO:0005577|GO:0030168|GO:0005576|GO:0072378|GO:0070527|GO:0007599|GO:0002250|GO:0051592|GO:0007165|GO:0007160|GO:0007596|GO:0005198|GO:0045087|GO:0031639|GO:2000352|GO:0042730|GO:…	NM_181849	Mm,30063
A_52_P4869	54.3804	16.8218	25.0216	24.8343	174.472	142.216	100.979	94.0399	53.3485	25.6494	23.3311	9.6388	263.478	83.2694	141.873	175.043	0.311686	0.118284	0.247791	0.264083	0.202478	0.30803	0.16445	0.0550655	1.53936	0.384002	1.50678	4.7958	3	1	Spata20	Mus musculus spermatogenesis associated 20 (Spata20), mRNA [NM_144827]	CCATGCCTATCACGGATCCCTGTGAGTTACGAAAGCTGCTACACCAATGACTGCCCAGAA	spermatogenesis associated 20	GO:0005515|GO:0007275|GO:0005576|GO:0007283|GO:0003824|GO:0030154	NM_144827	Mm,156123
A_51_P411271	528.219	793.389	810.714	673.815	2968.42	2416.99	1869.97	2743.52	623.248	759.25	762.679	508.202	3147.38	2289.36	1953.67	3735.2	0.177946	0.328255	0.433544	0.245602	0.198021	0.331644	0.390384	0.136058	0.898624	0.989783	1.11056	1.80513	1	0	Nfe2l2	Mus musculus nuclear factor, erythroid derived 2, like 2 (Nfe2l2), transcript variant 1, mRNA [NM_010902]	CTCAAGTTAATTTCTTAGGCACCATTTGGGAGAGTTTCTGTTTAAGTGTAAATACTACAG	nuclear factor, erythroid derived 2, like 2	GO:0005515|GO:0034976|GO:0003700|GO:0070301|GO:0030968|GO:0001221|GO:0032993|GO:0046326|GO:0071356|GO:0060548|GO:0010667|GO:0000785|GO:0036003|GO:0001102|GO:0005813|GO:0000976|GO:0036091|GO:0005794|GO:0046982|GO:0019904|GO:0001205|GO:0046223|GO:0043536|GO:0010976|GO:0000980|GO:0005654|GO:0045454|GO:0045893|GO:2000379|GO:0010499|GO:0008134|GO:0016567|GO:0005886|GO:0005634|GO:2000121|GO:0005829|GO:…	NM_010902	Mm,1025
A_52_P316474	251.361	123.813	138.065	145.856	861.76	520.599	300.216	434.11	271.325	185.409	139.51	116.223	817.048	358.321	435.486	548.326	0.291684	0.237828	0.459884	0.335989	0.332079	0.517438	0.320355	0.21196	0.878356	0.459625	1.43555	1.58516	2	1	St3gal4	Mus musculus ST3 beta-galactoside alpha-2,3-sialyltransferase 4 (St3gal4), mRNA [NM_009178]	CCCAACACCAAGAGATTATTTAACATTCTATTTAATTAAGGGGTAGGAAAATGAATGGGC	ST3 beta-galactoside alpha-2,3-sialyltransferase 4	GO:0008373|GO:0005794|GO:0009311|GO:0016757|GO:0047288|GO:0003836|GO:0000139|GO:0016020|GO:0050890|GO:0006486|GO:0016021|GO:0016740|GO:0070062|GO:0018279	NM_009178	Mm,275973
A_55_P2163098	56.4731	33.6164	22.7318	12.812	480.751	336.385	910.756	365.013	43.3544	30.2015	26.9349	38.3614	1109.36	1552.71	211.826	1168.76	0.117468	0.0999343	0.0249593	0.0351001	0.0390804	0.0194508	0.127156	0.0328225	3.00581	5.1378	0.196288	1.06939	2	1	Akr1c18	Mus musculus aldo-keto reductase family 1, member C18 (Akr1c18), transcript variant 2, mRNA [NM_001346535]	CCAATCACTGCTTAGCAACTCACCCCCAGTTAATTCAATAAATTTTGCTTCTTTTCTATA	aldo-keto reductase family 1, member C18	GO:0044598|GO:0051897|GO:0008284|GO:0044597|GO:0001758|GO:0047086|GO:0045703|GO:0071799|GO:0071560|GO:0050810|GO:0005634|GO:0006709|GO:0005829|GO:0005622|GO:0005737|GO:0016488|GO:0047020|GO:0016655|GO:0071395|GO:0042574|GO:0047023|GO:0071277|GO:0047787|GO:0071379|GO:0071276|GO:0004745|GO:0010942|GO:0070062|GO:0000060|GO:0045550|GO:1900053|GO:0007567|GO:0047006|GO:2000224|GO:0061370|GO:0004032|GO:…	NM_001346535	Mm,41337
A_55_P2148708	2455.05	2543.98	2400.52	2364.97	9850.86	5450.97	4919.65	6475.98	2679.94	2676.2	2062.75	1366.57	11388.1	6107.53	5914.42	8883.82	0.249221	0.466703	0.487946	0.365192	0.235328	0.438181	0.348766	0.153827	1.05904	1.06509	1.39906	2.37404	1	0			TCAATGTGCTGTACACAAAGGCTTTGCAATTAAAGTTTGTCTGCATCCAAGGGGAAAAAA
A_51_P374101	14.8463	14.3525	5.32287	17.4264	168.76	96.9137	82.9731	101.084	12.1103	12.3874	13.9651	6.12368	195.523	75.0079	79.3283	119.959	0.087973	0.148095	0.0641518	0.172394	0.0619382	0.165148	0.176042	0.0510483	1.42034	0.896741	0.364412	3.37708	2	1	Pard6b	Mus musculus par-6 family cell polarity regulator beta (Pard6b), mRNA [NM_021409]	TTTTCACTGGAAAGATCTAAGCCTGGAAAATTTGAGGAGTTTTACGGACTGCTGCAACAT	par-6 family cell polarity regulator beta	GO:0005515|GO:0030054|GO:0005886|GO:0045177|GO:0005634|GO:0005829|GO:0043234|GO:0005737|GO:0007049|GO:0016324|GO:0006461|GO:0007163|GO:0016020|GO:0007043|GO:0005923|GO:0005938|GO:0070062|GO:0051301	NM_021409	Mm,292834
A_55_P2074521	24.5982	7.43495	2.62824	5.3895	146620	131480	83578.9	160435	15.6402	4.25594	2.55429	2.21092	165039	137404	127873	143651	0.000167768	5.65483e-05	3.14462e-05	3.35931e-05	9.47663e-05	3.09739e-05	1.99752e-05	1.53909e-05	1.77034	1.82568	1.57426	2.18266	4	0	Psg28	Mus musculus pregnancy-specific glycoprotein 28 (Psg28), mRNA [NM_054063]	AGTTTTCCTCTTAGAAATGCTTTCATTCTGTACCATACTTTGGGTATTTTGTGGCTTCAT	pregnancy-specific glycoprotein 28	GO:0008150|GO:0003674|GO:0005575	NM_054063	Mm,362025
A_55_P2031471	11.9187	15.6317	15.3383	12.0434	1521.03	1626.93	2385.25	1079.71	19.7024	16.6216	5.95471	13.0277	1792.23	1433.65	1498.67	2045.2	0.00783596	0.0096081	0.00643049	0.0111542	0.0109932	0.0115939	0.00397333	0.00636988	0.712801	0.82872	1.61841	1.75109	2	0	Rufy4	Mus musculus RUN and FYVE domain containing 4 (Rufy4), transcript variant 2, mRNA [NM_001034060]	TCTTGTGTTTCGCAGATTTACTGAGTCGTTGTTGACATAGAATAAACATTGTGTAAGTGT	RUN and FYVE domain containing 4	GO:0008150|GO:0003674|GO:0005575|GO:0046872	NM_001034060	Mm,240447
A_55_P2124891	19.7028	4.03429	4.49733	7.71048	205.167	161.314	123.129	88.1368	31.3293	8.54122	4.1671	2.15297	211.366	128.861	140.012	153.566	0.0960331	0.025009	0.0365253	0.0874831	0.148223	0.0662823	0.0297623	0.0140198	0.647896	0.377311	1.22723	6.23997	1	1	Mpzl3	Mus musculus myelin protein zero-like 3 (Mpzl3), mRNA [NM_001093749]	AAGTGTCACCTAACAACAGGAAATACCCATTCCCCTGGCCAGGAGTGCCATTGGCGGGGA	myelin protein zero-like 3	GO:0042633|GO:0016020|GO:0030198|GO:0016021|GO:0007155	NM_001093749	Mm,49611
A_55_P1959119	5036.29	2017.87	1085.97	2100.5	11549.1	6171.71	1762.45	3708.4	5507.37	2374.06	1809.96	1360.81	11170.2	4339.75	2660.57	5705.76	0.436077	0.326955	0.616169	0.566416	0.49304	0.547051	0.680292	0.238497	0.884465	0.597667	0.905742	2.37494	1	1		predicted gene 7688 [Source:MGI Symbol;Acc:MGI:3645865] [ENSMUST00000212857]	CAGCTCCTGATAGAGATTGGACTGGCTGAGGAAGATCAACTGAAGGGTCATGGGTTTTAA
A_55_P2145691	98.2947	99.6146	109.302	84.4613	357.52	198.076	122.232	251.482	84.0293	127.506	120.896	37.4574	338.954	199.047	146.31	297.811	0.274934	0.50291	0.894211	0.335855	0.247907	0.640586	0.826299	0.125776	1.10902	0.785079	1.08219	2.67027	1	0	Hlcs	Mus musculus holocarboxylase synthetase (biotin- [propriony-Coenzyme A-carboxylase (ATP-hydrolysing)] ligase) (Hlcs), mRNA [NM_139145]	TCATAAACGAGTACCATCTTTATCCAGCTTCTGTAGTCAGGGCCAACTCCAGAAACCAGA	holocarboxylase synthetase (biotin- [propriony-Coenzyme A-carboxylase (ATP-hydrolysing)] ligase)	GO:0009305|GO:0008283|GO:0016874|GO:0071110|GO:0003824|GO:0016363|GO:0042803|GO:0005829|GO:0005739|GO:0005737|GO:0000166|GO:0018271|GO:0000785|GO:0004080|GO:0016570|GO:0005524|GO:0070781|GO:0008152|GO:0005652|GO:0009374|GO:0004078|GO:0004077|GO:0019899|GO:0004079|GO:0006464	NM_139145	Mm,30921
A_51_P472531	61.1501	65.0848	41.078	63.0811	177.056	164.694	48.1867	129.686	44.0555	68.1982	65.2532	16.3077	90.1934	133.158	147.386	87.2382	0.345371	0.395187	0.852477	0.486414	0.488456	0.512159	0.442738	0.186933	0.707067	0.77161	1.92547	2.60208	2	0	Arsk	Mus musculus arylsulfatase K (Arsk), mRNA [NM_029847]	CAGCTGTTGGCATTCCCACCAATAGGTAGCAAATATTTTATTTTTACTTATTGTGAGTAC	arylsulfatase K	GO:0016787|GO:0008152|GO:0005576|GO:0008484|GO:0005575|GO:0003824|GO:0046872	NM_029847	Mm,196399
A_52_P393306	82.2126	73.8449	80.4292	81.7181	578.597	523.628	385.553	432.927	83.4581	83.3952	77.4409	41.5058	643.777	456.407	335.173	571.328	0.14209	0.141025	0.208607	0.188757	0.129638	0.182721	0.231048	0.0726479	1.09605	0.771807	0.902876	2.59825	1	0	Snap23	Mus musculus synaptosomal-associated protein 23 (Snap23), transcript variant 2, mRNA [NM_009222]	TCTCAGGATGCAGGAATCAAGACCATCACTATGCTGGATGAGCAAGGGGAACAACTAAAT	synaptosomal-associated protein 23	GO:0005515|GO:0043005|GO:0016082|GO:0030054|GO:0005886|GO:0042581|GO:0045202|GO:0031201|GO:0042582|GO:0006887|GO:0015031|GO:0005622|GO:0005737|GO:0005913|GO:0043195|GO:0017157|GO:0006810|GO:0061025|GO:0031629|GO:0016192|GO:0070062|GO:0019905|GO:0005623|GO:0031410|GO:0005484|GO:0006461|GO:0002553|GO:0016020|GO:0005654|GO:0005925	NM_009222	Mm,245715
A_55_P1996683	116.18	17.7025	12.5686	19.3878	229.261	39.422	63.1567	81.6479	114.117	13.1604	9.88173	8.30304	208.755	39.4796	18.1271	77.6464	0.506756	0.449052	0.199006	0.237457	0.546653	0.333346	0.545137	0.106934	0.927016	1.34711	0.365057	2.22059	1	1	Itih1	Mus musculus inter-alpha trypsin inhibitor, heavy chain 1 (Itih1), transcript variant 2, mRNA [NM_001306078]	ATTGACTGCATCCTGTTCTCTTCTTGGCACATGGCCTCTGAATCCCTTGAATAAACCCTT	inter-alpha trypsin inhibitor, heavy chain 1	GO:0004867|GO:0010466|GO:0030212|GO:0072562|GO:0005576|GO:0030414|GO:0070062	NM_001306078	Mm,3227
A_51_P401987	674.442	1142.42	1067.29	887.387	136694	101187	85445.7	96864.4	869.901	1149.87	904.082	606.583	117792	94936.4	95182.7	112173	0.00493396	0.0112901	0.0124909	0.00916112	0.00738505	0.012112	0.00949839	0.00540757	0.668101	0.932148	1.31505	1.69413	1	0	Tmem37	Mus musculus transmembrane protein 37 (Tmem37), mRNA [NM_019432]	GTGCCTCTGTACGACGGCACAGTGAGCTGGATAGGTTAGTCATGCTATTAAAATCTCAAT	transmembrane protein 37	GO:0005262|GO:0005244|GO:0016020|GO:0070588|GO:0006810|GO:0034765|GO:0006816|GO:0016021|GO:0006811	NM_019432	Mm,24750
A_55_P2090787	29.3674	19.1915	20.6315	24.8441	124.365	64.6164	46.9877	46.6551	27.6486	14.4012	23.7083	9.6612	127.301	58.7204	49.5438	86.6427	0.236138	0.297007	0.439084	0.532505	0.21719	0.24525	0.478533	0.111506	1.08724	1.21104	0.917562	4.77556	1	0	Mtus1	mitochondrial tumor suppressor 1 [Source:MGI Symbol;Acc:MGI:2142572] [ENSMUST00000142936]	TAGTTCCTGTGTTGCTGATGCCATTCAGTAGCCTGCAGAAGTCAGGCACACTGGCGGGAC	mitochondrial tumor suppressor 1	GO:0005739|GO:0003674|GO:0007049|GO:0005737|GO:0005794|GO:0016020|GO:0005886|GO:0015630|GO:0005730|GO:0005634|GO:0010758|GO:0005615		Mm,149438
A_51_P169087	102.569	80.3892	54.2142	131.925	672.924	351.103	365.206	453.015	77.9971	60.3993	45.7192	28.4418	534.105	430.306	304.055	476.883	0.152422	0.228962	0.148448	0.291215	0.146033	0.140364	0.150365	0.059641	1.04375	1.63121	0.987252	4.8828	2	0	Gls2	Mus musculus glutaminase 2 (liver, mitochondrial) (Gls2), transcript variant 1, mRNA [NM_001033264]	CATGCATATGTATCTGCCGCAGAGTAAGAGAAATGGGTGAGAGCCAAACCACGTGGCTTT	glutaminase 2 (liver, mitochondrial)	GO:0005739|GO:0016787|GO:0006537|GO:0005759|GO:0072593|GO:0004359|GO:0006543|GO:0042981|GO:0006541	NM_001033264	Mm,30102
A_55_P2110076	78.4087	75.9916	67.6137	59.3521	579.066	391.426	291.703	345.081	64.0515	67.7091	66.8592	24.786	522.898	248.075	309.032	436.156	0.135406	0.19414	0.23179	0.171995	0.122493	0.272938	0.216351	0.0568282	1.10541	0.711298	1.07136	3.02657	1	0	C1qtnf6	Mus musculus C1q and tumor necrosis factor related protein 6 (C1qtnf6), transcript variant 3, mRNA [NM_001204153]	ATTGTTCATTTGTGCACTTGTCTAATGCTGAGCGCTCACATGGTCTCAGGCCTTAGGAAA	C1q and tumor necrosis factor related protein 6	GO:0070208|GO:0005581|GO:0005576|GO:0051259|GO:0005615|GO:0042802	NM_001204153	Mm,34776
A_55_P2206491	95.2413	109.998	136.9	92.5063	201.888	181.413	196.744	146.615	123.369	139.952	129.41	99.7661	216.178	206.179	208.151	241.725	0.471754	0.606339	0.695829	0.630948	0.570683	0.678789	0.621714	0.412725	0.826648	0.893265	1.11921	1.52874	1	0	1810062O18Rik	Mus musculus RIKEN cDNA 1810062O18 gene (1810062O18Rik), long non-coding RNA [NR_033571]	CCACGAATAGTGACGGTGTTTACAGCATGTATATTTTCAATATCTCATGAATACTAACAG	RIKEN cDNA 1810062O18 gene		NR_033571	Mm,437061
A_51_P483220	1796.23	1482.35	1986.91	2332.12	3533.56	2369.72	2123.04	2667.95	2034.9	1614.36	1939.86	957.193	3413.07	2740.3	1983.12	3368.73	0.508334	0.625539	0.93588	0.874124	0.596206	0.589116	0.978187	0.28414	0.852615	1.06183	0.956749	3.07638	1	0	Impact	Mus musculus impact, RWD domain protein (Impact), mRNA [NM_008378]	AAGGAAGCACTGATACAGGACAGATAAAGCAGATACTGTTTACAGGGCAGGTGAGTGATA	impact, RWD domain protein	GO:0005515|GO:0070301|GO:0060733|GO:0071494|GO:0003779|GO:0000122|GO:0097201|GO:0071468|GO:0006417|GO:0030154|GO:0007399|GO:0031953|GO:0005737|GO:0031333|GO:0045666|GO:0006446|GO:0071264|GO:0060548|GO:0043022|GO:0001933|GO:0042149|GO:0005844|GO:0034198	NM_008378	Mm,8154
A_55_P1953377	228.931	291.207	304.567	419.221	33489.8	21357.3	20757.7	22153.9	217.485	300.262	339.031	96.3803	31574.3	23635.5	22587.7	28932	0.00683584	0.013635	0.0146725	0.0189231	0.00688802	0.0127039	0.0150095	0.00333127	0.992424	1.0733	0.977545	5.68045	1	0			GGGAACACGTTTGCTGGGTGTGACCATGCTACCACTCAATAAAGTTGCCCTGTGACCAAA
A_55_P2142226	65.6645	43.0409	29.9662	33.7829	1919.54	901.024	743.746	1190.11	55.8432	44.5645	33.1606	18.3036	1627.85	825.419	653.293	1163.96	0.0342085	0.0477689	0.0402909	0.0283864	0.034305	0.0539901	0.0507591	0.0157253	0.997188	0.884772	0.793767	1.80514	1	0	Serpina3f	Mus musculus serine (or cysteine) peptidase inhibitor, clade A, member 3F (Serpina3f), transcript variant 1, mRNA [NM_001168294]	CCTTCATCACCCAAATTGAAAGGGCAGGAGCTAATGATCAATAAACATATAACTGCATTG	serine (or cysteine) peptidase inhibitor, clade A, member 3F	GO:0004867|GO:0010466|GO:0043434|GO:0034097|GO:0030414|GO:0005615	NM_001168294	Mm,483584
A_51_P441914	8.12453	29.9576	15.2089	47.1127	8286.43	6486.96	4614.88	6341.64	9.05001	26.7387	36.9255	2.13522	10527	5275.78	7311.12	8628.68	0.000980463	0.00461813	0.00329562	0.00742911	0.000859695	0.0050682	0.00505059	0.000247456	1.14048	0.911197	0.652522	30.022	1	0	Hsd17b2	Mus musculus hydroxysteroid (17-beta) dehydrogenase 2 (Hsd17b2), mRNA [NM_008290]	TCACAGGCTCACAGGACATTTGGGATAAAATGGAGAAGGAAATCCTGGACCACTTTTCCA	hydroxysteroid (17-beta) dehydrogenase 2	GO:0006629|GO:0004303|GO:0006694|GO:0006702|GO:0006703|GO:0001890|GO:0001701|GO:0043231|GO:0016020|GO:0016491|GO:0047035|GO:0016021|GO:0032526|GO:0055114	NM_008290	Mm,276466
A_55_P1971074	1794.24	1632.28	2022.48	2111.74	13757.3	6549.46	2682.67	9282.7	1735.36	1931.32	1888.58	776.659	14016	4351.48	3025.39	10797.6	0.130421	0.249224	0.753905	0.227492	0.123812	0.443832	0.624243	0.0719286	1.05338	0.561529	1.20771	3.16274	1	1	Atp11a	Mus musculus ATPase, class VI, type 11A (Atp11a), transcript variant 2, mRNA [NM_001293667]	GTCGGACTGAGAGCCCAGTAAGCTGCTTTGAAACTTGTAAATTAAACCGGATCAAACGTC	ATPase, class VI, type 11A	GO:0000287|GO:0005886|GO:0005783|GO:0005765|GO:0005524|GO:0046872|GO:0043231|GO:0016787|GO:0000166|GO:0015914|GO:0016020|GO:0004012|GO:0006869|GO:0006810|GO:0016021|GO:0055037|GO:0005768	NM_001293667	Mm,257837
A_52_P645862	45.8032	132.128	119.798	80.1812	1493.89	854.201	713.824	1421.56	52.9082	125.868	124.06	41.6881	1524.82	878.945	777.876	1630.32	0.0306602	0.154681	0.167826	0.0564035	0.034698	0.143204	0.159485	0.0255705	0.883632	1.08014	1.0523	2.2058	1	0	Agtr1a	Mus musculus angiotensin II receptor, type 1a (Agtr1a), mRNA [NM_177322]	TCCTCCACATATATGTACATATGTATCTCTAAGCTGTCATTTGATGAAGTTTTGGCAATG	angiotensin II receptor, type 1a	GO:0005515|GO:0043627|GO:0004945|GO:0019722|GO:0043621|GO:0006885|GO:0001991|GO:0019229|GO:0007507|GO:0043524|GO:0002019|GO:0002018|GO:0051482|GO:0031968|GO:0005794|GO:0046982|GO:0019901|GO:0004930|GO:0002035|GO:0038166|GO:0032270|GO:0007186|GO:0001596|GO:0042976|GO:0008284|GO:0005886|GO:0002001|GO:0010873|GO:0007200|GO:0050715|GO:0007266|GO:0045777|GO:0007204|GO:0030425|GO:0032430|GO:0042416|GO:…	NM_177322	Mm,35062
A_51_P316935	249.22	221.662	103.271	346.577	1897.14	1157.34	1357.34	2486.01	188.351	111.628	210.541	120.42	1729.73	1101.84	1122.72	1484.88	0.131366	0.191527	0.0760832	0.139411	0.108891	0.101311	0.187528	0.0810979	1.20641	1.8905	0.405717	1.71904	2	1	8430408G22Rik	Mus musculus RIKEN cDNA 8430408G22 gene (8430408G22Rik), transcript variant 1, mRNA [NM_145980]	TTGGTTTTATCATGACTAAAGTGAGTGTAGGTGGAGTGACCACCTCCCAGATTGCTCTAA	RIKEN cDNA 8430408G22 gene	GO:0005739|GO:0008150|GO:0003674|GO:0005737	NM_145980	Mm,38231
A_55_P2056483	43.7402	6.58052	2.5473	9.9225	223.207	73.5494	60.5346	65.3276	50.0684	7.57348	7.55767	5.34688	204.391	65.6535	53.8353	88.5315	0.195962	0.0894708	0.04208	0.151889	0.244964	0.115355	0.140385	0.0603952	0.799964	0.775611	0.299747	2.51491	1	1	Phkg1	Mus musculus phosphorylase kinase gamma 1 (Phkg1), mRNA [NM_011079]	TAGCCCAGCCCGGGAAGTCTAGTGATGCTTATTTCAAAATAAAAATGAGGCTGGGAATGT	phosphorylase kinase gamma 1	GO:0005516|GO:0004689|GO:0005975|GO:0005978|GO:0005964|GO:0005977|GO:0050321|GO:0005524|GO:0035556|GO:0016310|GO:0004672|GO:0018105|GO:0000166|GO:0004674|GO:0016301|GO:0018107|GO:0006468|GO:0019899|GO:0016740	NM_011079	Mm,3159
A_51_P103780	231.434	276.095	298.091	290.676	862.465	548.48	588.959	1057.45	243.17	307.813	245.894	119.264	668.265	710.652	406.845	798.585	0.26834	0.503382	0.506133	0.274884	0.363882	0.433142	0.604393	0.149344	0.737438	1.16216	0.837424	1.84061	1	0	Sft2d2	Mus musculus SFT2 domain containing 2 (Sft2d2), mRNA [NM_145512]	TGGATTTGTATGCCTTTAGAACATTGTGCCTGTTCTCATACAGTGAGCTTTCAAAACATT	SFT2 domain containing 2	GO:0003674|GO:0016020|GO:0006810|GO:0016021|GO:0016192|GO:0015031|GO:0070062	NM_145512	Mm,288369
A_55_P2362635	5.97973	2.61816	2.43825	2.56396	316.233	82.8918	99.5801	477.685	3.2852	3.34414	2.33677	2.217	309.226	173.896	54.6733	276.177	0.0189092	0.0315852	0.0244853	0.00536748	0.010624	0.0192307	0.0427406	0.00802746	1.77986	1.64244	0.572882	0.668639	2	1	Slc9a3	solute carrier family 9 (sodium/hydrogen exchanger), member 3 [Source:MGI Symbol;Acc:MGI:105064] [ENSMUST00000221703]	GGAGTTCATCAGCAAACTGCAGGGACTGCTTGCTTATGTCTATTAAAAACACTTTGAGGC	solute carrier family 9 (sodium/hydrogen exchanger), member 3	GO:0015386|GO:0015385|GO:0005886|GO:0031526|GO:0030165|GO:0055085|GO:0031982|GO:0006885|GO:0006898|GO:0005903|GO:0016324|GO:0015297|GO:0016020|GO:0015299|GO:0002028|GO:0006810|GO:0051453|GO:0016021|GO:0006814|GO:0071805|GO:0006812|GO:0070062|GO:0006811	XM_006517022	Mm,261564
A_52_P118958	1526.39	932.629	1063.3	1008.46	3759.8	2107.98	2265.33	2018.21	1705.97	1116.08	1034.48	789.176	3075.9	1780.23	2216.05	2629.85	0.405975	0.442428	0.46938	0.499681	0.554625	0.626929	0.466816	0.300084	0.731982	0.705707	1.00549	1.66514	1	0	Pex19	Mus musculus peroxisomal biogenesis factor 19 (Pex19), transcript variant 1, mRNA [NM_023041]	CCCTGACTGTCCTTACGTCCTCTCTGTTTAGAGTCTTATTTATTCTGCCCTTTTAACCAG	peroxisomal biogenesis factor 19	GO:0005515|GO:0006625|GO:0072663|GO:0005634|GO:0045046|GO:0031526|GO:0005829|GO:0005737|GO:0007031|GO:0051117|GO:0072321|GO:0016557|GO:0005778|GO:0016559|GO:0005777|GO:0050821|GO:0036105|GO:0043234|GO:1900131|GO:0047485|GO:0016020|GO:0061077|GO:0033328|GO:0005654|GO:0016021	NM_023041	Mm,247764
A_51_P109369	78.6689	91.3539	101.584	84.9272	1475.73	825.095	662	960.951	101.58	101.876	121.49	64.6734	1304.95	798.84	766.725	1199.42	0.0533085	0.110719	0.15345	0.0883782	0.0778419	0.12753	0.158452	0.0539204	0.68483	0.868184	0.968432	1.63905	1	0	Fbxo32	Mus musculus F-box protein 32 (Fbxo32), mRNA [NM_026346]	GAGAAGGAGATCTCAGGGCTTAAGGAGTTAATTCCTGGGGTGGGGGAAATGTTTTTATAT	F-box protein 32	GO:0005515|GO:0030018|GO:0004842|GO:0016567|GO:0005634|GO:0014894|GO:0005829|GO:0010614|GO:0005737|GO:0014878|GO:0014889|GO:0010666|GO:0005654|GO:0019005|GO:0071549	NM_026346	Mm,25683
A_51_P246653	24.5125	8.46918	9.79413	10.6816	573.027	418.74	413.866	404.746	31.0735	13.5535	8.94469	21.9118	683.83	341.206	547.112	795.326	0.0427773	0.0202254	0.023665	0.0263909	0.0454403	0.0397223	0.0163489	0.0275508	0.941396	0.50917	1.4475	0.957899	1	1	Clec7a	Mus musculus C-type lectin domain family 7, member a (Clec7a), transcript variant 1, coding, mRNA [NM_020008]	TTAATACCACCCTTATTTCCAGTGTGGACTTCCAAATTGCTGGGGATCTGTTTATAGCTT	C-type lectin domain family 7, member a		NM_020008	Mm,239516
A_52_P469502	75.468	31.0916	48.357	51.0603	2023.75	1189.96	1200.95	1261.71	93.6591	32.7037	35.2034	19.9926	1763.47	1143.36	1144.53	1893.77	0.0372912	0.0261284	0.0402657	0.0404691	0.0531107	0.0286033	0.030758	0.010557	0.702141	0.913476	1.30911	3.83338	1	0	Cda	Mus musculus cytidine deaminase (Cda), mRNA [NM_028176]	TGAAGGTTGAAGAATAGAATGTCTGCTGAATGTGCAAGCCCTACCTAAGGAACGGCTCTT	cytidine deaminase	GO:0030308|GO:0009972|GO:0045980|GO:0003824|GO:0042803|GO:0046872|GO:0005829|GO:0042802|GO:0016787|GO:0001882|GO:0051289|GO:0004126|GO:0008270	NM_028176	Mm,46182
A_51_P288828	696.049	564.774	668.408	603.284	1998.38	1269.04	1133.9	1537.22	774.169	683.714	698.931	388.537	1949.81	1051.74	1303.53	1661.39	0.348307	0.44504	0.589478	0.392452	0.397049	0.65008	0.536186	0.233862	0.877238	0.684593	1.09939	1.67813	1	0	Slc52a2	Mus musculus solute carrier protein 52, member 2 (Slc52a2), mRNA [NM_029643]	ACCTGGCTTTGGAGAAAAGACCAGTGTGAGGACCAAAGAGCAGGCCCAGACCCAGGGATA	solute carrier protein 52, member 2	GO:0032217|GO:0016020|GO:0005886|GO:0005887|GO:0006810|GO:0032218|GO:0016021	NM_029643	Mm,28597
A_55_P2062549	686.11	666.965	508.195	501.722	1296.91	1249.27	855.205	959.661	692.478	759.901	824.245	586.443	1181.21	1070.97	1113.57	1129.9	0.529034	0.533885	0.594238	0.522811	0.586245	0.709547	0.740184	0.519024	0.902411	0.752431	0.802825	1.0073	0	0	Gm6524	Mus musculus predicted gene 6524 (Gm6524), non-coding RNA [NR_028307]	GCAATGCATATGCCTACCACCATGGAGAATTTTGAAATGGCTTTTAAGATTTCTAAATCA	katanin p60 (ATPase-containing) subunit A1 pseudogene		NR_028307	Mm,482623
A_52_P512749	168.717	147.204	171.776	127.89	569.683	412.303	257.846	304.97	166.425	201.023	179.699	115.019	525.74	264.477	308.521	414.641	0.29616	0.357029	0.666195	0.419352	0.316554	0.760079	0.582453	0.277395	0.935574	0.469727	1.14378	1.51175	1	1	Ears2	Mus musculus glutamyl-tRNA synthetase 2, mitochondrial (Ears2), mRNA [NM_026140]	GTACGGGAACGAATCCAGAAGGTGCTTTCTAGCTAGGGAGAAGATGCATAGCACCATCGA	glutamyl-tRNA synthetase 2, mitochondrial	GO:0050561|GO:0070127|GO:0000049|GO:0004818|GO:0003723|GO:0016874|GO:0005524|GO:0006412|GO:0004812|GO:0006418|GO:0005739|GO:0005737|GO:0006424|GO:0000166|GO:0008270|GO:0043039|GO:0016876	NM_026140	Mm,45171
A_55_P2159575	1425.27	664.494	749.371	748.021	4833.97	2302.9	1762.55	3851.72	1287.57	826.654	625.767	571.061	5067.48	2428.89	1687.04	3873.81	0.294843	0.288547	0.425163	0.194204	0.254085	0.340342	0.370926	0.147416	1.16041	0.847814	1.14622	1.31739	0	0	Reep6	Mus musculus receptor accessory protein 6 (Reep6), transcript variant 2, mRNA [NM_001204931]	GAAACACCATCCCGTGGTCCCCCGTGTAACATCTCTCCTCCAAGGTGTGCAATAAAACCA	receptor accessory protein 6	GO:0005515|GO:0001917|GO:0032386|GO:0016020|GO:0005886|GO:0050908|GO:0005783|GO:0005789|GO:0045177|GO:0005634|GO:0016021|GO:0044317	NM_001204931	Mm,28147
A_51_P290819	966.576	547.523	711.413	511.238	6199.77	4773.53	4890.21	4183.42	1163.36	763.198	609.137	933.206	5688.32	5624.81	4834.23	5421.57	0.155905	0.1147	0.145477	0.122206	0.204518	0.135684	0.126005	0.172128	0.762305	0.845343	1.15453	0.709969	0	0	Hint3	Mus musculus histidine triad nucleotide binding protein 3 (Hint3), mRNA [NM_025798]	TCACTGACTTCACAGATGTAAGAATGGGTTTCCATGTTCCTCCATTCTGTTCCATCTCTC	histidine triad nucleotide binding protein 3	GO:0008150|GO:0005737|GO:0016787|GO:0000166|GO:0005634|GO:0003824|GO:0070062	NM_025798	Mm,46218
A_55_P2149993	233.109	63.7548	56.7786	104.825	1199.76	610.829	243.039	473.106	241.954	63.4108	50.0234	42.4697	1717.38	350.26	135.133	627.423	0.194296	0.104374	0.23362	0.221568	0.140886	0.18104	0.370178	0.0676892	1.3791	0.576527	0.631101	3.27331	1	1	Qtrt1	queuine tRNA-ribosyltransferase 1 [Source:MGI Symbol;Acc:MGI:1931441] [ENSMUST00000214101]	AGGGAGTCCTGGAAAACCCTCTCTTCAGGTGGACTCTGCTCCCTTTCTTCCATGGCTCCA	queuine tRNA-ribosyltransferase catalytic subunit 1	GO:0005515|GO:0046982|GO:0016757|GO:0005634|GO:0005741|GO:0046872|GO:0006400|GO:0008033|GO:0008479|GO:0042803|GO:0005739|GO:0043234|GO:0005737|GO:0016020|GO:0016763|GO:0016740
A_51_P520793	88.9014	59.9351	73.2108	54.0635	194.878	139.112	106.228	126.347	101.332	78.4921	73.4818	53.6257	193.51	132.556	127.651	161.791	0.456189	0.430841	0.689184	0.427896	0.523651	0.592143	0.575647	0.331451	0.87117	0.727597	1.19723	1.29098	0	0	Nupl1	Q6ZQC2_MOUSE (Q6ZQC2) MKIAA0410 protein (Fragment), complete [TC1587422]	CCTCCACATTTGGATTTGGAACAACAGATAAACCCTCAGGAAGTCTTAGTGCAGGCCAAA	nucleoporin like 1	GO:0005515|GO:0051290|GO:0005634|GO:0005635|GO:0006606|GO:0015031|GO:0051291|GO:0006913|GO:0070208|GO:0043234|GO:0005487|GO:0016020|GO:0005643|GO:0006810|GO:0017056|GO:0051260|GO:0008139|GO:0042306|GO:0051028		Mm,258051
A_55_P2022678	47.8518	28.6996	23.6967	31.7609	4863.03	3369.52	1807.44	2683.41	36.4968	38.2368	24.8901	13.3998	4928.23	2500.47	2406.97	3353.7	0.00983993	0.00851742	0.0131106	0.0118361	0.00740566	0.0152919	0.0103409	0.00399554	1.3287	0.556989	1.26785	2.96232	1	1	C1qtnf1	Mus musculus C1q and tumor necrosis factor related protein 1 (C1qtnf1), transcript variant 1, mRNA [NM_001204129]	GTTCCCATTCCTGGACACAAGTAAGCAAATATCATGGGTTTCTTAGGAACGAAGTCAAGC	C1q and tumor necrosis factor related protein 1	GO:0010544|GO:0051897|GO:0005581|GO:0005518|GO:0090331|GO:0005576|GO:0005634|GO:2000860|GO:0005615|GO:0007204|GO:0010906|GO:0005829|GO:0070208|GO:0010628|GO:0005887|GO:0051260|GO:0043410	NM_001204129	Mm,23845
A_51_P106799	121.207	55.0198	40.7016	49.2156	17913.8	9848.69	9097.05	11698.8	131.497	58.5273	39.5966	40.4443	20442.8	9815.86	10613.3	17154.7	0.00676615	0.0055865	0.00447416	0.00420688	0.00643245	0.00596253	0.00373085	0.00235762	1.05188	0.936936	1.19923	1.78438	1	0	Pparg	Mus musculus peroxisome proliferator activated receptor gamma (Pparg), transcript variant 2, mRNA [NM_011146]	GCAGGAAAGTCCCACCCGCTGACAACGTGTTCCTTCTATTGATTGCACTATTATTTTGAG	peroxisome proliferator activated receptor gamma	GO:0005515|GO:0010468|GO:0030308|GO:0003700|GO:0003707|GO:0002024|GO:0001818|GO:0002021|GO:0043231|GO:0042802|GO:0042953|GO:0003690|GO:0009416|GO:0004879|GO:0032869|GO:0019395|GO:0010745|GO:0019903|GO:0010742|GO:0030331|GO:0000122|GO:0001890|GO:0002674|GO:0019216|GO:0043234|GO:0032966|GO:0043388|GO:0008270|GO:0001012|GO:0015909|GO:0019899|GO:0008134|GO:0008285|GO:0033993|GO:0035357|GO:0005634|GO:…	NM_011146	Mm,3020
A_52_P425092	29.0613	14.4732	4.31191	10.6911	118.354	47.4917	38.9876	42.5338	32.0952	9.22554	4.7494	7.79051	74.7437	29.619	31.2526	37.1659	0.245545	0.304752	0.110597	0.251356	0.429404	0.311473	0.151968	0.209615	0.571827	0.978422	0.727764	1.19913	0	1		predicted gene 10092 [Source:MGI Symbol;Acc:MGI:3642362] [ENSMUST00000077110]	CAATTACTTCATTAAGATGGATGTAGGTAGTGGTTGTTACCTCCACCTAAGAGTGGTATT
A_66_P106814	6138.66	3717.28	4465.18	3370.83	19817.6	12802.9	12312.5	12044.1	6970.25	4509.5	4172.13	4204.94	18934.7	12598.1	13405.3	16351.2	0.309758	0.290347	0.362656	0.279874	0.368121	0.357951	0.31123	0.257164	0.841458	0.811136	1.16524	1.08831	0	0	Mrps18b	Mus musculus mitochondrial ribosomal protein S18B (Mrps18b), transcript variant 2, mRNA [NM_001347380]	GTCCCTGATTTAAACCTCCTGGCTCAGCTTTTATACAATAAAGCTGTGTCTCTTCACCCG	mitochondrial ribosomal protein S18B	GO:0005739|GO:0005622|GO:0032543|GO:0030054|GO:0003735|GO:0030529|GO:0005840|GO:0005654|GO:0006412|GO:0005763	NM_001347380	Mm,29484
A_55_P1989544	352.185	335.28	415.132	351.438	1674.07	2013.26	1853.94	1784.14	424.427	357.318	372.554	324.276	1733.46	1877.01	2150.51	2148.28	0.210377	0.166536	0.223919	0.196978	0.244844	0.190365	0.17324	0.150947	0.859228	0.874822	1.29254	1.30495	0	0	Cklf	Mus musculus chemokine-like factor (Cklf), transcript variant 5, mRNA [NM_001286383]	CCTAGTCTTATACACGTGTGGACTTGACAAGATAATGAGATCTTTCTTTTGGCCTTTGCT	chemokine-like factor	GO:0008009|GO:0008283|GO:0030595|GO:0030593|GO:0005576|GO:0005125|GO:0005615|GO:0006935|GO:0016020|GO:0048247|GO:0016021|GO:0048246|GO:0032940	NM_001286383	Mm,269219
A_55_P1956097	744.681	361.187	367.135	335.845	1635.37	742.766	705.813	767.496	581.07	491.972	415.521	307.46	1286.98	739.054	770.556	1085.29	0.455358	0.486273	0.52016	0.437585	0.451499	0.665678	0.539248	0.283298	1.00855	0.730493	0.964601	1.54461	1	0	Cyb5d2	Mus musculus cytochrome b5 domain containing 2 (Cyb5d2), mRNA [NM_001024926]	CCTTCTGAGGTAGCATCTCCAATCAAAAAGCTTGATAATAAAGATGTCTGTGAGTTCTGC	cytochrome b5 domain containing 2	GO:0016020|GO:0045666|GO:0005576|GO:0020037|GO:0012505|GO:0007399	NM_001024926	Mm,194755
A_55_P2036547	4.04409	2.16282	2.82448	2.36715	20.2366	19.6246	28.639	68.635	3.76816	4.00617	2.75578	2.11797	52.4903	52.5143	8.27256	49.8101	0.19984	0.110209	0.0986236	0.0344889	0.0717878	0.0762873	0.333123	0.042521	2.78376	1.44466	0.296058	0.811103	2	1	Hsd3b2	Mus musculus hydroxy-delta-5-steroid dehydrogenase, 3 beta- and steroid delta-isomerase 2 (Hsd3b2), mRNA [NM_153193]	GCCCAATGGAAGAAACAATTATTTGTCAATACCTCATCTGTGGATTGTGATTTTCTGTAA	hydroxy-delta-5-steroid dehydrogenase, 3 beta- and steroid delta-isomerase 2	GO:0004769|GO:0006694|GO:0005783|GO:0005743|GO:0003824|GO:0003854|GO:0016616|GO:0005739|GO:0005758|GO:0016020|GO:0008152|GO:0016491|GO:0016021|GO:0016853|GO:0055114	NM_153193	Mm,482364
A_55_P2078073	396.474	295.617	295.265	281.41	3410.83	1532.62	1740.69	2191.96	373.537	312.512	249.354	210.348	2786.83	1708.1	1452.67	2390.21	0.116239	0.192884	0.169625	0.128383	0.134036	0.182959	0.171652	0.0880039	0.867223	1.05425	0.98819	1.45883	1	0	Pqlc2	Mus musculus PQ loop repeat containing 2 (Pqlc2), mRNA [NM_145384]	ATCTACCTACCTCAATCTGACTGTACTCTTGGTTACATCATAGTCAGGGGACCTAGGGTT	PQ loop repeat containing 2	GO:0006865|GO:0005765|GO:0005764|GO:0043231|GO:0016020|GO:0031301|GO:0015181|GO:0006810|GO:0016021|GO:0015809|GO:0080144|GO:0015189|GO:0015819	NM_145384	Mm,45131
A_66_P132222	3.58817	6.27119	2.93569	7.57183	300.041	163.319	126.307	310.496	5.82969	5.36318	2.83443	4.59932	264.141	200.609	67.4796	244.963	0.011959	0.0383985	0.0232425	0.0243863	0.0220704	0.0267345	0.0420043	0.0187756	0.541855	1.43629	0.553337	1.29883	1	2	Mlph	Mus musculus melanophilin (Mlph), mRNA [NM_053015]	CACAGCTGCTTGTAGTCATCATTCCAGTGAGGAGTAAGAAGAATTTTATGTGTGTCTCTA	melanophilin	GO:0005515|GO:0042470|GO:0048471|GO:0001725|GO:0017137|GO:0005815|GO:0032400|GO:0035371|GO:0003779|GO:0030318|GO:0006605|GO:0015629|GO:0006886|GO:0046872|GO:0030425|GO:0031489|GO:0016461|GO:0051010|GO:0043473|GO:0030050|GO:0017022|GO:0030864|GO:0070062	NM_053015	Mm,105208
A_51_P302566	301.004	218.055	201.558	203.675	2135.8	838.717	2134.78	3463.96	288.47	203.896	202.343	163.74	2992.81	2354.99	633.255	2921.03	0.140933	0.259987	0.0944164	0.0587982	0.0963877	0.0865804	0.319529	0.0560555	1.46214	3.00284	0.295486	1.04893	2	1	Maob	Mus musculus monoamine oxidase B (Maob), mRNA [NM_172778]	CTTGCATCTTCTAGTTAGTCTGCTTCCATTCAAAGATTAAGACATGCTTAGGTAATTAAC	monoamine oxidase B	GO:0050660|GO:0005743|GO:0005741|GO:0042803|GO:0014063|GO:0005739|GO:0045964|GO:0008131|GO:0016020|GO:0016491|GO:0016021|GO:0042135|GO:0070062|GO:0055114	NM_172778	Mm,241656
A_55_P2146500	116.146	133.45	123.721	168.208	344.288	274.866	219.016	161.387	138.12	95.4875	150.813	36.5748	338.75	184.747	264.109	305.234	0.337353	0.485508	0.564892	1.04227	0.407735	0.516856	0.571025	0.119825	0.827383	0.939348	0.98926	8.69824	1	0	Ccdc107	coiled-coil domain containing 107 [Source:MGI Symbol;Acc:MGI:1913423] [ENSMUST00000107922]	AACCAGGTAAAAGGTTGGGAGGTTTCTATGGCTGGAGAGCCATGGCTGTGAAACTAGAGC	coiled-coil domain containing 107		XM_006538138
A_55_P2043723	6144.81	6702.63	7228.82	7859.47	9021.76	11120.9	9643.32	11467.8	7174.08	8194.22	6041.83	6524.82	11219.5	12646.7	10017.5	12423	0.68111	0.602706	0.749619	0.685354	0.639431	0.647931	0.603127	0.52522	1.06518	0.930201	1.24289	1.30489	0	0	Rabac1	Mus musculus Rab acceptor 1 (prenylated) (Rabac1), mRNA [NM_010261]	ACGTGGAGTATTATCAAAGCAACTACGTGTTCGTGTTTCTCGGCCTCATCCTGTACTGCG	Rab acceptor 1 (prenylated)	GO:0005515|GO:0005737|GO:0030054|GO:0005794|GO:0016020|GO:0005886|GO:0045202|GO:0031410|GO:0016021|GO:0008022|GO:0070064|GO:0042802	NM_010261	Mm,22473
A_51_P365409	286.289	385.639	483.601	385.37	515.798	504.401	531.126	669.862	299.43	591.478	605.561	173.854	469.946	782.927	825.066	348.736	0.555041	0.764548	0.910519	0.575298	0.63716	0.755471	0.733955	0.498527	0.871117	1.01202	1.24056	1.154	0	0	Rpusd4	Mus musculus RNA pseudouridylate synthase domain containing 4 (Rpusd4), mRNA [NM_028040]	GGAAAGATGGCTTGGATGAACATGTATCAAGGAGCCAGGGATTTTGTCAACTAGAGTATG	RNA pseudouridylate synthase domain containing 4	GO:0009982|GO:0005739|GO:0003723|GO:0019239|GO:0009451|GO:0001522|GO:0031119	NM_028040	Mm,273515
A_55_P2100008	1418	1181.24	1378.73	1067.34	4536.54	2536.8	1957.22	2985.79	1563.8	1536.48	1350.18	1010.81	4034.99	2338.85	2014.23	3512.16	0.312573	0.465644	0.704431	0.357475	0.38756	0.65694	0.670321	0.287803	0.806516	0.708808	1.05089	1.24208	0	0		IF4B_MOUSE (Q8BGD9) Eukaryotic translation initiation factor 4B (eIF-4B), partial (11%) [TC1685411]	ATCAAACCTCTATCCAGACAAGACAAAATAAACTCACCATCTCCTGAAAGATCTTTCTAA
A_55_P2063490	190.578	56.3449	38.6912	73.1084	914.28	157.589	126.565	173.353	204.511	47.6628	50.0533	21.9789	866.265	167.324	116.676	212.311	0.208446	0.357543	0.305702	0.421732	0.236083	0.284854	0.428993	0.103522	0.882934	1.25518	0.712604	4.07384	1	0	Csprs	Mus musculus component of Sp100-rs (Csprs), mRNA [NM_033616]	CAGCAACACCATGTCTTCTGCCTCCTTCCATCTTCTTTGTGTCATAAAGAAGCCTGTAAT	component of Sp100-rs	GO:0005634	NM_033616	Mm,362644
A_52_P657360	23.2028	1.91612	2.42132	2.16608	122.906	49.3054	36.5793	40.6973	20.0927	3.87687	2.37232	2.12062	102.521	37.1314	28.2945	50.2425	0.188784	0.0388622	0.0661938	0.0532242	0.195985	0.104409	0.083844	0.0422078	0.963256	0.372209	0.789488	1.261	0	1	Tnni1	Mus musculus troponin I, skeletal, slow 1 (Tnni1), transcript variant 1, mRNA [NM_021467]	AGGTGTCCATGGATCTGCGGGCCAACCTCAAGTCTGTGAAGAAAGAAGACACAGAAAAGG	troponin I, skeletal, slow 1	GO:0006937|GO:0005861|GO:0055010|GO:0003009|GO:0003779|GO:0060048|GO:0046872|GO:0014883	NM_021467	Mm,44379
A_66_P136632	58.7946	48.297	50.1182	42.4816	202.831	111.082	117.336	99.8753	45.5973	49.1889	48.8288	24.7715	117.074	85.187	110.551	94.2012	0.28987	0.434789	0.427135	0.425346	0.389474	0.577423	0.441685	0.262964	0.744261	0.752982	0.967057	1.61751	1	0	Chp1	Mus musculus calcineurin-like EF hand protein 1 (Chp1), mRNA [NM_019769]	TTCAGACTCTATGACTTGGATAAAGATGACAAGATCTCCCGTGATGAGCTGTTACAGGTA	calcineurin-like EF hand protein 1	GO:0008017|GO:0030133|GO:0005215|GO:0032417|GO:0005886|GO:0005783|GO:0001578|GO:0031122|GO:0005634|GO:0015031|GO:0051259|GO:0046872|GO:0005829|GO:0031953|GO:0045056|GO:0005737|GO:0010923|GO:0017156|GO:0006611|GO:0015630|GO:0006810|GO:0061024|GO:0061025|GO:0060050|GO:0031397|GO:0005856|GO:0019900|GO:0070062|GO:0022406|GO:0005509|GO:0050821|GO:0032088|GO:0070885|GO:0051222|GO:0000139|GO:0016020|GO:…	NM_019769	Mm,214765
A_55_P2130870	20.6762	3.74075	2.64494	2.2724	213.863	18.2257	11.8361	15.6388	21.7518	2.13792	2.59225	3.27825	209.998	16.0979	14.9522	24.996	0.0966797	0.205246	0.223464	0.145305	0.103581	0.132807	0.173369	0.131151	0.933372	1.54545	1.28895	1.10792	1	0			AAGCTGGTTGGCCTGGAAGTCAGCAGAACATCAGATTTGTCCACCATGTTGCCAGAGTGA
A_55_P2094262	67.9951	50.4861	82.2866	39.7485	14190	2634.76	2469.7	18353.7	87.8717	88.4949	56.247	26.8885	4362.98	8013.15	623.642	4012.09	0.00479178	0.0191616	0.0333185	0.0021657	0.0201403	0.0110437	0.0901911	0.00670187	0.23792	1.73507	0.369421	0.323148	1	3	Tph1	Mus musculus tryptophan hydroxylase 1 (Tph1), transcript variant 1, mRNA [NM_009414]	TACTTCTGTTTTGTCTTCTGGAACCTGCTGAGGGAAATATAGTTCACGTGCCACGTGATG	tryptophan hydroxylase 1	GO:0043005|GO:0005506|GO:0009072|GO:0046872|GO:0004497|GO:0004510|GO:0005737|GO:0030279|GO:0042427|GO:0046849|GO:0016491|GO:0045600|GO:0016714|GO:0060749|GO:0055114	NM_009414	Mm,248684
A_55_P2079928	24.7831	32.0131	35.9077	27.6694	4058.88	3772.1	2345.04	3599.27	41.5693	36.2312	27.4454	11.2523	5009.15	3611.24	2572.19	4616.4	0.00610589	0.00848681	0.0153122	0.0076875	0.00829869	0.0100329	0.01067	0.00243747	0.735766	0.845898	1.43507	3.15388	2	0	Ccdc68	Mus musculus coiled-coil domain containing 68 (Ccdc68), mRNA [NM_201362]	AAGCCAAGGAACGAGGACCTTTCCCACATGGAAGATGAATTCTGCTTTAAACCTAAAAAA	coiled-coil domain containing 68	GO:0003674	NM_201362	Mm,266831
A_51_P165602	160.382	51.8565	42.0799	55.0831	258.704	93.5926	86.8256	112.572	166.434	54.9893	37.8951	36.4368	235.773	91.7814	78.2038	129.292	0.619944	0.554067	0.484649	0.489314	0.705909	0.599134	0.484569	0.281818	0.878221	0.924779	1.00017	1.73628	1	0	Lbx2	Mus musculus ladybird homeobox homolog 2 (Drosophila) (Lbx2), mRNA [NM_010692]	AACACCCATTTAGCTCTGTTCTGTCTCTTACTCCACACTCCTACTTTTCTTACTCGTTAA	ladybird homeobox homolog 2 (Drosophila)	GO:0008150|GO:0006355|GO:0005634|GO:0005575|GO:0003677|GO:0006351	NM_010692	Mm,20359
A_66_P137775	14.2895	10.202	9.21131	11.2911	51.1752	90.4462	58.3158	17.2306	17.4825	7.78459	8.36237	4.01507	180.028	31.2975	58.1774	99.5126	0.279226	0.112797	0.157956	0.65529	0.0971101	0.248729	0.143739	0.0403473	2.87536	0.453492	1.09891	16.2412	2	1		predicted gene 11649 [Source:MGI Symbol;Acc:MGI:3757863] [ENSMUST00000118214]	TCACATCAGGCAGGTGAGCCAAGCCATATTTGAGCTGAAGAATCTGGAATCTTCCTAAGA			XR_001780123	Mm,434374
A_51_P274504	4600.41	2860.59	3486.18	3443.16	23872.9	12651.2	13892.4	13072.1	4641.04	3399.36	2970.79	2441.85	23233	11044.3	12169.2	16492.5	0.192705	0.226112	0.250942	0.263398	0.199761	0.307793	0.244124	0.148058	0.964677	0.734622	1.02793	1.77902	1	0	Tex264	Mus musculus testis expressed gene 264 (Tex264), transcript variant 1, mRNA [NM_011573]	GAAGGAGCCAGAGACTGTTATCTGCACCAGCCTCCTGGGCTGCCAACTTTGCAGACTCTT	testis expressed gene 264	GO:0008150|GO:0003674|GO:0070062	NM_011573	Mm,22266
A_55_P2137049	18.2341	10.2014	12.1255	7.92929	4937.97	4058.29	3857.99	3786.87	13.9472	11.6345	7.1102	8.00275	4044.9	4578.67	4412.46	3806.45	0.00369263	0.00251371	0.00314295	0.00209389	0.0034481	0.00254102	0.00161139	0.00210242	1.07092	0.989251	1.95046	0.995945	1	0	AA467197	Mus musculus expressed sequence AA467197 (AA467197), mRNA [NM_001004174]	CTGCATTAGCAAGTGAAGGTAGCACATAGTCTAAAATAGTTTTCTGTGTTTATTGGTGTA	expressed sequence AA467197	GO:0005739|GO:0008150|GO:0004129|GO:0005634|GO:0005751	NM_001004174	Mm,36783
A_51_P346445	8.60208	8.42192	6.59777	11.1283	662.63	371.506	159.248	425.978	11.9712	11.7612	6.81976	3.08768	627.796	404.515	136.383	498.523	0.0129817	0.0226697	0.0414307	0.0261241	0.0190686	0.0290748	0.0500043	0.00619366	0.680791	0.779703	0.828543	4.21788	1	0	Hspb7	Mus musculus heat shock protein family, member 7 (cardiovascular) (Hspb7), mRNA [NM_013868]	GGCCTAGGTAGACTGCCTCAGGGAAGCCAGAGAGATAGCCATGACTGTTACCTTCCTTGT	heat shock protein family, member 7 (cardiovascular)	GO:0005739|GO:0005737|GO:0016235|GO:0009408|GO:0031005|GO:0005654|GO:0005634|GO:0015629	NM_013868	Mm,46181
A_51_P137336	23.1763	12.1441	24.5326	14.6933	1405.45	225.576	487.533	328.768	28.6003	17.476	22.7067	5.27018	996.254	166.611	403.125	407.232	0.0164903	0.0538361	0.05032	0.0446919	0.0287078	0.104891	0.0563267	0.0129415	0.574416	0.513257	0.893359	3.45339	1	2	Cdh1	Mus musculus cadherin 1 (Cdh1), mRNA [NM_009864]	ACATTCTAACGGGAAAAAGGAGACAAGACCTTTGAGAGTTTTCATTCAAAATGCAAATCT	cadherin 1	GO:0060576|GO:0008092|GO:0005515|GO:0005802|GO:0030054|GO:0008013|GO:0007605|GO:0050680|GO:0016342|GO:0042993|GO:2000008|GO:0016339|GO:0016337|GO:0035847|GO:0070830|GO:0051260|GO:0050839|GO:0070062|GO:0071285|GO:0022408|GO:0045296|GO:0005794|GO:0022409|GO:0045295|GO:0009986|GO:0045294|GO:0007566|GO:0019903|GO:0005509|GO:0019904|GO:0030506|GO:0007416|GO:0001701|GO:0030027|GO:0043281|GO:0033561|GO:…	NM_009864	Mm,35605
A_55_P2052101	31.2565	6.23914	5.25394	9.98574	71.3455	17.8437	8.57728	21.3281	37.5294	8.38441	6.54737	10.8984	71.9896	18.4684	13.2138	25.787	0.4381	0.349654	0.612542	0.468196	0.521317	0.453986	0.495493	0.422632	0.840371	0.770187	1.23623	1.10781	0	0		predicted gene 44629 [Source:MGI Symbol;Acc:MGI:5753205] [ENSMUST00000206951]	TCCTTGGAGGAGTTCCTCAGTCTCCCAAACCCCATCATCATGATCATCATGGCTAATTTA
A_55_P1967481	42.04	248.803	294.232	142.193	149.702	1076.03	759.311	724.005	73.6118	341.011	80.3078	48.7966	341.218	1061.17	262.773	426.94	0.280825	0.231224	0.387499	0.196398	0.215732	0.321355	0.305616	0.114294	1.30173	0.719528	1.26793	1.71836	1	0	Hbb-y	Mus musculus hemoglobin Y, beta-like embryonic chain (Hbb-y), mRNA [NM_008221]	AATGTGCTGGTGATTGTTTTGGCTAGTCACTTCGGCAATGAATTCACAGCTGAGATGCAG	hemoglobin Y, beta-like embryonic chain	GO:0019825|GO:0005833|GO:0005506|GO:0006810|GO:0005344|GO:0072562|GO:0000122|GO:0051291|GO:0031721|GO:0046872|GO:0020037|GO:0015671	NM_008221	Mm,440164
A_51_P106428	6803.72	6154.27	6364.02	4435.72	11274.5	9679	7459.15	9074.7	8451.83	5985.32	6272.17	5593.79	11092.7	9329.41	9664.46	11584.1	0.603458	0.635838	0.853183	0.488801	0.761927	0.641554	0.648993	0.482885	0.792016	0.991091	1.31463	1.01225	0	0	Nsmce4a	Mus musculus NSE4 homolog A, SMC5-SMC6 complex component (Nsmce4a), mRNA [NM_001162855]	TGTAGCTTTTGATAGTTATTGGATCTGTCATGGTTGTCTTTGATTAAAGGAAATCCACTG	NSE4 homolog A, SMC5-SMC6 complex component	GO:0016604|GO:0003674|GO:0030915|GO:2001022|GO:0005654	NM_001162855	Mm,21714
A_55_P1954156	912.626	504.693	528.718	438.845	1726.11	891.878	734.298	841.641	952.107	645.689	579.953	441.549	1575.02	804.147	873.043	1155.69	0.528719	0.565876	0.720032	0.521416	0.604506	0.802948	0.664289	0.382065	0.87463	0.704748	1.08391	1.36473	0	0	Wdr43	Mus musculus WD repeat domain 43 (Wdr43), mRNA [NM_175639]	CCTGAGTGCCCCAGACTTTAACTGTGTAAATAAGAGTGTTTCATTCAAATGTTAATAAAC	WD repeat domain 43	GO:0006355|GO:0045943|GO:0042254|GO:0006364|GO:0003723|GO:2000234|GO:0005730|GO:0001650|GO:0005634|GO:0006351	NM_175639	Mm,257762
A_55_P1985825	224.25	31.5538	24.0519	31.6201	1212.12	161.375	123.117	129.382	282.166	39.6318	28.7046	24.2909	1365.46	168.519	79.8439	211.757	0.185006	0.19553	0.195357	0.244392	0.206645	0.235177	0.359509	0.114711	0.895282	0.831417	0.5434	2.13051	1	1			TAGACCTTAAAATTGATGTGGCCATGCCCTTGGACTTCAGTAAAACCAGCTTTCTCGCCA
A_52_P136709	7.48539	6.68179	3.06049	3.46906	150.43	82.2799	63.4833	75.6883	7.97804	6.50839	7.14969	2.69813	165.829	75.7143	99.2718	102.914	0.0497599	0.081208	0.0482094	0.0458335	0.0481102	0.0859599	0.0720214	0.0262173	1.03429	0.94472	0.669376	1.74822	1	0	Pctp	Mus musculus phosphatidylcholine transfer protein (Pctp), transcript variant 1, mRNA [NM_008796]	GTCTTCCTATGTACTAAGGTGACTTTCCATTCTAGACTGTTTGGAGATGTTGAAGGGACA	phosphatidylcholine transfer protein	GO:0005737|GO:0015914|GO:0008525|GO:0006869|GO:0006810|GO:0031210|GO:0008289|GO:0008203|GO:0005829	NM_008796	Mm,5062
A_51_P219505	432.473	308.369	418.347	529.75	1149.3	735.955	556.796	1084.02	409.426	356.099	343.871	296.59	1439.17	745.956	670.64	1449.59	0.376292	0.419005	0.751346	0.488691	0.284488	0.477372	0.51275	0.204602	1.3227	0.877733	1.46533	2.38849	2	0	Slc41a2	Mus musculus solute carrier family 41, member 2 (Slc41a2), mRNA [NM_177388]	TAAGACACATGTAGTGGGCAGAAATAGACTCGGACTGAATGCATTGTGAAGGGATATGCA	solute carrier family 41, member 2	GO:0016020|GO:0005886|GO:0072509|GO:0008324|GO:0006810|GO:0016021|GO:0070838|GO:0006812|GO:0006811	NM_177388	Mm,67073
A_52_P420504	155.17	452.844	328.197	361.468	13492.9	5374.51	4489.72	7107.01	205.058	565.198	345.404	48.9728	12177.2	4271.23	4358.51	9770.11	0.0115001	0.0842576	0.0730998	0.0508607	0.0168395	0.132327	0.0792482	0.00501251	0.682925	0.636739	0.922415	10.1468	1	0	Acta2	Mus musculus actin, alpha 2, smooth muscle, aorta (Acta2), mRNA [NM_007392]	GTTTTGTGGATCAGCGCCTCCAGTTCCTTTCCAAATCATTCCTGCCCAAAGCTTTGATTT	actin, alpha 2, smooth muscle, aorta	GO:0005515|GO:0001725|GO:2000491|GO:0019901|GO:0015629|GO:0005524|GO:0005615|GO:0014829|GO:0030485|GO:0061041|GO:0005737|GO:0006936|GO:0000166|GO:0008217|GO:0070374|GO:0005856|GO:0070062	NM_007392	Mm,213025
A_55_P2025006	14.0505	3.263	2.39791	2.1528	63.3293	19.8482	16.8816	18.7659	15.0865	1.95405	2.35505	3.13284	51.5142	42.6227	15.431	33.7113	0.221865	0.164398	0.142043	0.114719	0.292861	0.0458454	0.152618	0.0929314	0.757577	3.58592	0.930711	1.23445	1	0	Egfbp2	Mus musculus epidermal growth factor binding protein type B (Egfbp2), mRNA [NM_010115]	TATGATGAAAAATGCCTGAGTGTCACATTGTCCCATGTTCTTAATAAAGCCCACCATGAA	epidermal growth factor binding protein type B	GO:0016787|GO:0004252|GO:0006508|GO:0008236|GO:0008233|GO:0005615|GO:0031638	NM_010115	Mm,439663
A_55_P2013840	50.973	18.2054	18.0361	29.9309	6094.11	4429.78	3466.74	4625.45	60.3111	33.3702	15.6421	9.2583	6307.97	3294.77	3712.47	5245.51	0.00836431	0.00410977	0.00520261	0.00647092	0.00956109	0.0101283	0.00421339	0.00176499	0.874829	0.405772	1.23478	3.66625	1	1	Krt42	Mus musculus keratin 42 (Krt42), mRNA [NM_212483]	CTGGAAATGCAGATCGAGAGCCTGAAGGAGGAGCTGGCCTATCTGAGGAAGAACCATGAG	keratin 42	GO:0005882|GO:0008150|GO:0005737|GO:0005198	NM_212483	Mm,158190
A_55_P1981529	48.2515	31.0337	37.1279	42.1155	130.949	58.9611	56.8503	63.6082	46.6687	33.0035	24.7206	12.2699	140.136	66.014	66.9812	121.702	0.368476	0.526342	0.653081	0.662109	0.333023	0.499948	0.369068	0.100819	1.10646	1.05279	1.76954	6.56731	2	0	Cfap70	Mus musculus cilia and flagella associated protein 70 (Cfap70), transcript variant 1, mRNA [NM_001163638]	ATATTTAATATGGAGCCCCAAGCACGTTTCCTTTCCAAACTGTCACCAGATGAAGCCTGC	cilia and flagella associated protein 70	GO:0008150|GO:0003674|GO:0070062	NM_001163638	Mm,159759
A_52_P16877	62.9944	43.0066	38.7776	60.3579	684.296	247.126	149.459	348.526	62.9984	43.3432	42.3051	17.997	587.452	208.813	166.159	369.543	0.0920572	0.174027	0.259453	0.17318	0.10724	0.20757	0.254607	0.0487006	0.858421	0.838402	1.01904	3.55602	1	0	Tmcc3	Mus musculus transmembrane and coiled coil domains 3 (Tmcc3), transcript variant 1, mRNA [NM_172051]	CCTAAGAGGGATGTGAACTTTTAGGTCTAATCAAATGGTGGCAAGAGTAGTGGGAGCTCT	transmembrane and coiled coil domains 3	GO:0008150|GO:0003674|GO:0016020|GO:0016021|GO:0005575	NM_172051	Mm,23047
A_51_P264495	108.212	55.2608	33.6944	68.7943	413.529	175.493	142.139	136.067	109.657	61.2201	40.065	54.3052	319.251	235.863	193.776	227.29	0.261678	0.31489	0.237052	0.505591	0.343482	0.259558	0.20676	0.238925	0.76184	1.21318	1.14651	2.11611	1	0	Pgam2	Mus musculus phosphoglycerate mutase 2 (Pgam2), mRNA [NM_018870]	ATGGGAACAGCCTTCGGGGCATTGTGAAACATCTGGAAGGGATGTCCGACCAGGCCATCA	phosphoglycerate mutase 2	GO:0005515|GO:0048037|GO:0004082|GO:0046538|GO:0006094|GO:0006941|GO:0005634|GO:0003824|GO:0043456|GO:0006096|GO:0005829|GO:0010035|GO:0007219|GO:0016787|GO:0008152|GO:0016868|GO:0016853|GO:0004619|GO:0046689|GO:0070062	NM_018870	Mm,219627
A_51_P110814	7068.62	6726.57	7563.92	6335.65	13758.4	10029.5	6696.87	9869.84	7868.64	7865.15	7393.5	4403.24	12185.4	9309.79	7774.29	12180.3	0.513768	0.670679	1.12947	0.64192	0.645745	0.844826	0.951019	0.361504	0.79562	0.793867	1.18764	1.77569	1	0	Nudt9	Mus musculus nudix (nucleoside diphosphate linked moiety X)-type motif 9 (Nudt9), mRNA [NM_028794]	AAATGCCTGGATACGATGAAGAACCCTGAATGTACAGCTTTCTTCTCAAAGGGATTAGAG	nudix (nucleoside diphosphate linked moiety X)-type motif 9	GO:0005739|GO:0031965|GO:0030054|GO:0047631|GO:0016787|GO:0046032|GO:0043262|GO:0046709|GO:0070062	NM_028794	Mm,241484
A_55_P2115136	77.996	59.3886	62.4504	57.1874	1356.21	761.691	520.191	759.383	77.3598	64.967	62.3313	37.2369	1255.33	567.404	483.649	960.368	0.0575103	0.0779694	0.120053	0.0753077	0.061625	0.114499	0.128877	0.0387736	0.93323	0.680964	0.931528	1.94224	1	0	Vsir	Mus musculus V-set immunoregulatory receptor (Vsir), transcript variant 1, mRNA [NM_028732]	ATGAACGTCCGGCTTGGCAAGAGCCTTTCTTCATGGAAACCAGTAGCCCGGAGGGGATGA	V-set immunoregulatory receptor	GO:2000562|GO:0048863|GO:0005515|GO:0030513|GO:0016020|GO:0005886|GO:2000738|GO:0002725|GO:0030509|GO:0016021|GO:0009897	NM_028732	Mm,273584
A_52_P619248	6.32074	101.051	45.1295	45.1538	133372	68081	57559.6	65641.4	4.0298	51.8422	59.0637	2.16386	143193	69080.6	68082.2	80928.1	4.73918e-05	0.00148427	0.000784048	0.000687886	2.81423e-05	0.00075046	0.000867535	2.6738e-05	1.68401	1.97781	0.903765	25.7269	3	0	Prl2c5	Mus musculus prolactin family 2, subfamily c, member 5 (Prl2c5), transcript variant 2, mRNA [NM_181852]	CAGTCCAGAACGGGGTTAATGCCCTCATGAGCACCATGAATGGAGATGAAGAAAATAAGA	prolactin family 2, subfamily c, member 5	GO:0008150|GO:0003674|GO:0005179|GO:0005576|GO:0005615	NM_181852	Mm,392548
A_55_P2102182	65.8255	53.2172	47.6148	78.0312	290.117	193.456	165.596	321.927	57.3273	61.9975	44.1387	34.0284	296.995	194.623	167.408	335.792	0.226893	0.275087	0.287535	0.242388	0.193025	0.318552	0.263659	0.101338	1.17546	0.863556	1.09056	2.39188	1	0			GGTAAGGAGGAGCCTCCTCCATCCACCCTACACACGTCGAACTTTGCTCTTTCAGTCGTC
A_55_P2334177	58.6839	6.64117	4.68019	6.56195	100.697	17.0155	12.7059	15.2812	64.8414	8.39618	7.09209	5.59394	102.148	21.912	7.99864	28.3258	0.582775	0.390301	0.368347	0.429414	0.634778	0.383178	0.886662	0.197486	0.918076	1.01859	0.415431	2.1744	1	1	4933428C20Rik	AV282107 RIKEN full-length enriched, adult male testis (DH10B) Mus musculus cDNA clone 4933428C20 3', [AV282107]	TCGCCCTGCTTCTACTTCCATAGTGCCAAGATTAAAGACTGTGAGAGCAAACTTGTCACA	RIKEN cDNA 4933428C20 gene			Mm,399557
A_55_P2001481	3.54885	2.15001	2.80243	2.35956	63.7709	34.361	44.9596	52.7514	3.48785	2.27753	2.75106	2.09639	59.4725	61.7753	19.4559	46.4429	0.05565	0.0625712	0.0623321	0.0447298	0.0586465	0.036868	0.141399	0.045139	0.948905	1.69717	0.440823	0.990935	1	1	Pde6c	Mus musculus phosphodiesterase 6C, cGMP specific, cone, alpha prime (Pde6c), transcript variant 1, mRNA [NM_033614]	TGCAAATGAATTTTGGGAACAAGGAGATCTGGAAAGAACAGTGCTGCAGCAGCAACCAAT	phosphodiesterase 6C, cGMP specific, cone, alpha prime	GO:0008081|GO:0005886|GO:0007603|GO:0046549|GO:0004114|GO:0047555|GO:0046872|GO:0007165|GO:0000166|GO:0016020|GO:0016787|GO:0030553|GO:0007601|GO:0050953|GO:0050896	NM_033614	Mm,450141
A_51_P391445	933.047	924.26	907.899	726.353	5002.1	2593.13	2199.27	3547.59	948.492	924.254	783.377	813.793	4759.45	2727.48	2397.41	4078.47	0.186531	0.356427	0.412819	0.204745	0.199286	0.338867	0.326759	0.199534	0.935995	1.05182	1.26337	1.02612	0	0	Ifngr1	Mus musculus interferon gamma receptor 1 (Ifngr1), mRNA [NM_010511]	ATGGAACATGTTGGTGGAAGCTTGTACAATAGAACACATTGGTGGGAGCTTGTACATACT	interferon gamma receptor 1	GO:0051607|GO:0019955|GO:0004896|GO:0016020|GO:0005886|GO:0005783|GO:0019221|GO:0014069|GO:0016021|GO:0031982|GO:0030425|GO:0043231	NM_010511	Mm,549
A_55_P1998943	25.7868	14.1114	19.2001	21.0826	13481.6	6962.88	5539.35	5959.54	27.0834	27.9345	12.2324	11.7782	10356.7	6240.5	5971.84	8158.07	0.00191275	0.00202667	0.00346612	0.00353762	0.00261507	0.00447632	0.00204834	0.00144374	0.731432	0.452753	1.69216	2.45031	2	1	Oas1a	Mus musculus 2'-5' oligoadenylate synthetase 1A (Oas1a), mRNA [NM_145211]	TGTCCACCTGTTGGAAGGTTCTGTCTGACAAAGTCTGATCAACAATAAACCACAGCAGGT	2'-5' oligoadenylate synthetase 1A	GO:0005515|GO:0003725|GO:0005737|GO:0001730|GO:0048525|GO:0008270|GO:0005634|GO:0009615|GO:0006164|GO:0005829	NM_145211	Mm,14301
A_55_P2058201	753.732	189.181	176.566	213.677	4209.9	587.366	617.761	622.238	958.355	223.88	161.286	143.207	4352.01	766.22	422.604	1054.53	0.179038	0.322083	0.285816	0.343401	0.22021	0.292187	0.381648	0.135801	0.813033	1.10232	0.748898	2.52871	1	0	Scgb2b20	Mus musculus secretoglobin, family 2B, member 20 (Scgb2b20), mRNA [NM_001009952]	ACATGTATGATCCAAGTGCCACCTTGCTGACCTGTCCTTTTTCTCTCCTGAAGTTGGATT	secretoglobin, family 2B, member 20	GO:0008150|GO:0003674|GO:0005576|GO:0005575|GO:0005615	NM_001009952	Mm,389857
A_52_P67643	89.6586	81.6401	76.2012	68.6304	245.046	205.586	260.94	207.456	107.944	79.1298	83.7783	103.949	203.35	214.222	258.596	243.603	0.365885	0.397109	0.292026	0.330819	0.53083	0.369381	0.323973	0.426715	0.689269	1.07506	0.901388	0.77527	0	0	Mtor	mechanistic target of rapamycin (serine/threonine kinase) [Source:MGI Symbol;Acc:MGI:1928394] [ENSMUST00000123566]	ATGTAGTGGTAGTCACACTATTATTTTATGCATCTCTATCAATAAAAATGTATCAATTAG	mechanistic target of rapamycin (serine/threonine kinase)	GO:0005515|GO:0001156|GO:0008361|GO:0016242|GO:0010831|GO:0005765|GO:0009791|GO:0005764|GO:0007281|GO:0031529|GO:0031931|GO:0030838|GO:0018105|GO:0000166|GO:0016301|GO:0032991|GO:0032956|GO:0018107|GO:0031669|GO:0031932|GO:0031397|GO:0010942|GO:0031929|GO:0032868|GO:0005979|GO:0005794|GO:0019901|GO:0007616|GO:0019904|GO:0006950|GO:0003179|GO:0016310|GO:0006281|GO:0008542|GO:0035176|GO:0030030|GO:…		Mm,21158
A_51_P119597	2892.83	2893.91	3479.73	2863.37	6804.27	4383.31	3236.24	5823.08	2928.08	3451.11	3141.84	1679.53	5792.19	3700.76	3398.04	6314.42	0.425149	0.660211	1.07524	0.491728	0.505522	0.932542	0.924604	0.265984	0.841009	0.707969	1.16292	1.84871	1	0	Ap3b1	Mus musculus adaptor-related protein complex 3, beta 1 subunit (Ap3b1), mRNA [NM_009680]	CAGTAAGCAAAAATTAGCAAGGAACGTGTCCGCATGGCCTCTCAGCTTGGTATGTGAAAA	adaptor-related protein complex 3, beta 1 subunit	GO:0005802|GO:0048490|GO:0030131|GO:0005794|GO:0032438|GO:0019903|GO:0030123|GO:0031410|GO:0005765|GO:0015031|GO:0006886|GO:0030117|GO:0030742|GO:0016020|GO:0051138|GO:0007596|GO:0019882|GO:0048007|GO:0006622|GO:0006810|GO:0006829|GO:0008089|GO:0016192	NM_009680	Mm,21185
A_55_P2087796	862.988	1057.85	1023.71	901.714	6552.75	3611.43	3589.35	4146.89	967.786	1210.89	979.786	514.579	5437.69	3641.84	3953.24	4828.64	0.131699	0.292917	0.285208	0.217443	0.177977	0.332494	0.247844	0.106568	0.739974	0.880972	1.15076	2.04041	1	0	Eva1b	Mus musculus eva-1 homolog B (C, elegans) (Eva1b), mRNA [NM_172145]	TGGGTGGGAAAAGAATGCCAGCTCCCACCTTCTCCCGATAATAATGACCAATGAAAGGTA	eva-1 homolog B (C, elegans)	GO:0005515|GO:0016020|GO:0016021|GO:0005575	NM_172145	Mm,41569
A_55_P2192662	26.7927	72.5782	79.808	61.4397	897.499	393.885	260.425	622.034	49.3395	63.8477	70.082	31.9631	950.741	321.588	410.369	704.555	0.0298527	0.184263	0.306453	0.0987723	0.0518958	0.198539	0.170778	0.0453663	0.575242	0.928094	1.79446	2.17722	2	1	Lepr	Mus musculus leptin receptor (Lepr), transcript variant 3, mRNA [NM_001122899]	TGAAGGAAATCACAAAGGTTCTGTCGGACACAAAATGGGACAGAATTTTCTCATTGTATA	leptin receptor	GO:0006909|GO:0005515|GO:0046850|GO:0005886|GO:0019222|GO:0005615|GO:0016500|GO:0042802|GO:0008203|GO:0045721|GO:0060259|GO:0004896|GO:0051346|GO:0035774|GO:0005576|GO:0044321|GO:0001525|GO:0038021|GO:0042593|GO:0097009|GO:0043235|GO:0007165|GO:0019953|GO:0016020|GO:0030217|GO:0005887|GO:0010507|GO:0033210|GO:0042755|GO:0016021|GO:0043410|GO:0017046|GO:2000505|GO:0004888	NM_001122899	Mm,259282
A_52_P496870	331.662	212.264	213.08	195.917	530.734	437.638	380.764	377.456	331.661	281.08	234.883	185.007	558.01	402.902	403.907	439.887	0.624912	0.485021	0.559613	0.519046	0.594364	0.69764	0.581528	0.420578	1.0514	0.695232	0.962315	1.23413	0	0	2310011J03Rik	Mus musculus RIKEN cDNA 2310011J03 gene (2310011J03Rik), mRNA [NM_025521]	TCAGCCAGGTGACTTCAGCCACCTCCTAGAGCCGAAGTTACACCTGATGTCCTTGGTCCA	RIKEN cDNA 2310011J03 gene	GO:0008150|GO:0003674|GO:0005575	NM_025521	Mm,383824
A_52_P306305	2081.94	2716.35	2762.54	3037.35	24472.9	14787.4	6817.35	19142.6	2060.42	3092.82	2824.1	1069.86	22173.4	12247	7026.74	20739.6	0.0850713	0.183693	0.405222	0.15867	0.0929231	0.252538	0.401908	0.0515853	0.915502	0.727388	1.00825	3.07588	1	0	Akap2	Mus musculus A kinase (PRKA) anchor protein 2 (Akap2), transcript variant 1, mRNA [NM_001035533]	ATTAAAGTGCATACAAACTCAACAACCCTCATGTAGACCAGAAGCTGCAATACACCATGA	A kinase (PRKA) anchor protein 2	GO:0005515|GO:0043234|GO:0008104|GO:0019904|GO:0007178|GO:0007015|GO:0051018|GO:0051291	NM_001035533	Mm,467752
A_51_P221651	80.7455	45.7584	47.1029	32.0073	186.2	87.511	74.3995	89.4335	70.6499	67.7562	57.7127	31.5063	160.122	64.5614	79.3384	116.316	0.433649	0.522887	0.633107	0.35789	0.441225	1.04948	0.727424	0.270868	0.98283	0.498233	0.870341	1.32127	0	1	Coq8a	Mus musculus coenzyme Q8A (Coq8a), transcript variant 1, mRNA [NM_023341]	TCCTTCAGGCTCAGTCAAGCAGAGGGAGGACGTTGAAAGGGAGCCACGGCCTCTATGAAT	coenzyme Q8A	GO:0005739|GO:0016310|GO:0006744|GO:0043531|GO:0016020|GO:0000166|GO:0016301|GO:0016021|GO:0005524|GO:0016740	NM_023341	Mm,38330
A_55_P2106763	26.7986	18.5513	10.7183	10.4481	259.719	90.6139	90.7448	111.199	31.4586	17.8931	6.96623	13.6557	273.438	107.983	75.1293	132.23	0.103183	0.204729	0.118115	0.0939582	0.115048	0.165702	0.0927232	0.103272	0.896868	1.23552	1.27384	0.909811	0	0	Pxdc1	Mus musculus PX domain containing 1 (Pxdc1), mRNA [NM_025831]	CTTTTACACAGTCTGTTTTTAATCTATTTTAATTAAATAAAAATCTATTGTTCTACTTTG	PX domain containing 1	GO:0008150|GO:0003674|GO:0005575|GO:0035091	NM_025831	Mm,28943
A_52_P217437	188.124	75.5192	65.5904	85.2962	1458.36	872.765	303.721	807.926	186.82	89.889	70.884	51.9227	1388.26	750.311	254.121	830.468	0.128997	0.0865287	0.215956	0.105574	0.134571	0.119802	0.278938	0.0625222	0.958575	0.722263	0.774208	1.68859	1	0	Htra3	Mus musculus HtrA serine peptidase 3 (Htra3), transcript variant 2, mRNA [NM_001042615]	GTCATCGGCATCAACACGCTCAAGGTTGCAGCTGGCATCTCCTTTGCCATCCCCTCAGAT	HtrA serine peptidase 3	GO:0030514|GO:0005515|GO:0016787|GO:0004252|GO:0004175|GO:0006508|GO:0008236|GO:0008233|GO:0005576|GO:0001558|GO:0030512|GO:0005520	NM_001042615	Mm,274255
A_51_P109144	733.332	614.661	603.894	552.361	2386.91	2157.38	1984.79	2099.6	692.381	602.176	609.772	461.541	1974.61	1887.47	1855.95	2338.92	0.30723	0.28491	0.304261	0.263079	0.350643	0.319039	0.32855	0.197331	0.876192	0.893028	0.926073	1.33319	0	0	Grtp1	Mus musculus GH regulated TBC protein 1 (Grtp1), mRNA [NM_025768]	AAGCAGATCACCAAAGGGGACTTTGTGACAGAGTGTCACGCATTCATGCAGAAAATCTTT	GH regulated TBC protein 1	GO:0005622|GO:0017137|GO:0006886|GO:0031338|GO:0012505|GO:0005096	NM_025768	Mm,34901
A_55_P1999760	617.833	464.424	510.596	452.418	1517.25	1221.96	1032.62	1063.8	681.104	466.857	349.904	436.156	1513.53	1077.77	1145.72	1310.22	0.407207	0.380063	0.494468	0.425285	0.450009	0.433168	0.305401	0.332888	0.904885	0.877404	1.61908	1.27756	1	0	Lrrc51	Mus musculus leucine rich repeat containing 51 (Lrrc51), transcript variant 3, mRNA [NM_001162974]	CACCGAATGCCCTGAGGATAATCAGCTTGGTTTGACAATAAATGATTTGAGCTGTTGAAC	leucine rich repeat containing 51	GO:0008150|GO:0003674|GO:0005737|GO:0005575	NM_001162974	Mm,214841
A_55_P2008136	1167.19	681.691	769.828	782.444	2629.7	1072.1	841.857	1367.2	1131.68	866.347	771.9	537.234	2805.95	761.895	716.644	1626.99	0.443848	0.635849	0.91444	0.572298	0.403316	1.1371	1.0771	0.330201	1.1005	0.559187	0.84898	1.73318	1	1	Ctr9	Mus musculus CTR9 homolog, Paf1/RNA polymerase II complex component (Ctr9), mRNA [NM_009431]	GGCTCAAACAACGAGGCCTCAGACCGAGGCTCAGAACATGGGTCAGATGATAGCGACTAG	CTR9 homolog, Paf1/RNA polymerase II complex component	GO:0005515|GO:2000653|GO:0033523|GO:0001832|GO:0080182|GO:0005634|GO:1900364|GO:0001711|GO:0045638|GO:0045944|GO:2001162|GO:0070102|GO:0016055|GO:0042169|GO:0006355|GO:0000993|GO:0001826|GO:0016570|GO:0035327|GO:0000122|GO:0001829|GO:0007259|GO:0006351|GO:0071222|GO:0051571|GO:0019827|GO:0032968|GO:0016593|GO:2001168|GO:0005654|GO:0010390	NM_009431	Mm,255858
A_55_P2054157	4735.85	5314.27	6369.04	5202.89	15663.3	8874.2	6793.78	11440	5954.57	7118.99	6269.84	4340.1	14001.6	7562.82	6589.18	13746.8	0.302354	0.598846	0.937481	0.454796	0.425278	0.941314	0.951535	0.315717	0.710956	0.63618	0.98523	1.44052	1	0	Hspa4	Mus musculus heat shock protein 4 (Hspa4), mRNA [NM_008300]	CAAGAAGCTTCCTGAGATGGACATTGATTGATTCCAACACTTGTTTATATTAAAACAGAC	heat shock protein 4	GO:0005515|GO:0005811|GO:0043066|GO:0009408|GO:0005634|GO:0045040|GO:0032403|GO:0005524|GO:0043392|GO:0005829|GO:0032092|GO:0010628|GO:0005737|GO:0000166|GO:0001085|GO:0010629|GO:0060548|GO:0001933|GO:0051131|GO:0033613|GO:0070062	NM_008300	Mm,239865
A_55_P2294224	10.5656	10.3709	6.6522	3.9618	77.8523	51.1593	48.8247	62.5003	12.9451	11.1629	16.1297	9.16178	91.6895	55.224	60.5763	83.8497	0.135714	0.202718	0.136247	0.0633885	0.141184	0.202138	0.266272	0.109264	0.961253	1.00287	0.511683	0.580139	0	2	Dennd1b	Mus musculus DENN/MADD domain containing 1B (Dennd1b), transcript variant 1, mRNA [NM_001166501]	AATCAGGTACTAACTTGTACATAGGCTGAAAGTGTGTTTTGAATTTAAGCTTTCCCAGTG	DENN/MADD domain containing 1B	GO:0050852|GO:0017112|GO:0017137|GO:0032456|GO:0031410|GO:0015031|GO:0005829|GO:0005085|GO:0043547|GO:0005737|GO:0016607|GO:0050776|GO:0006810|GO:0035745	NM_001166501	Mm,337604
A_52_P644690	66.5491	67.1976	74.5351	86.5967	154.603	81.2403	62.9678	135.813	86.5649	67.2566	50.5647	27.0587	109.241	76.2649	51.518	88.8778	0.430451	0.827147	1.1837	0.637615	0.792419	0.881882	0.981495	0.304448	0.543211	0.937933	1.20602	2.09433	1	1	Flt3l	Mus musculus FMS-like tyrosine kinase 3 ligand (Flt3l), transcript variant 1, mRNA [NM_013520]	ATACTGACTTTAAGAAAAACAGAAAGGAAGAAGGGGGGTGCGTTGTAGCCCTGTGTGGTT	FMS-like tyrosine kinase 3 ligand	GO:0030971|GO:0008284|GO:0005886|GO:0009986|GO:0030885|GO:0090290|GO:0005576|GO:0032825|GO:0045787|GO:0005125|GO:0005615|GO:0042803|GO:0031233|GO:0048873|GO:0016020|GO:0045944|GO:0045663|GO:0001934|GO:0030098|GO:0071864|GO:0016021|GO:0071866|GO:0035162	NM_013520	Mm,1658
A_52_P200265	411.978	267.808	253.926	205.22	905.562	371.138	287.078	509.695	379.261	274.334	227.096	142.121	748.142	321.831	283.126	562.413	0.454942	0.721585	0.884518	0.402634	0.506937	0.852416	0.802103	0.252698	0.897432	0.846517	1.10275	1.59334	1	0	Mocs1	Mus musculus molybdenum cofactor synthesis 1 (Mocs1), transcript variant 1, mRNA [NM_020042]	GTTCACTGTGGTCTGCCCACACCTGTCTACTCTGGCATGTGTCAGGAAAAGGAGCGTCAA	molybdenum cofactor synthesis 1	GO:0032324|GO:0051539|GO:0051536|GO:0000166|GO:0006777|GO:0019008|GO:0005525|GO:0003824|GO:0046872|GO:0016829	NM_020042	Mm,22256
A_55_P1966134	6.44655	6.72113	3.09246	8.10861	551.277	585.35	450.007	569.918	3.42126	2.12392	2.54873	2.15316	924.694	836.139	687.625	882.882	0.0116938	0.0114822	0.00687203	0.0142277	0.00369988	0.00254014	0.00370656	0.00243878	3.1606	4.52031	1.85402	5.83393	4	0	Prl3c1	Mus musculus prolactin family 3, subfamily c, member 1 (Prl3c1), transcript variant 1, mRNA [NM_013766]	AGGCCACACTGTTGTGGAACATCTCAGAGATGCAGCTATCATTGACTCAAGCACGCACCT	prolactin family 3, subfamily c, member 1	GO:0008150|GO:0003674|GO:0005179|GO:0005576|GO:0005575	NM_013766	Mm,291456
A_55_P2152225	89.8463	48.0903	47.5034	38.059	492.269	104.638	259.359	432.339	85.5069	57.2245	47.4354	31.8123	406.918	362.63	130.115	335.213	0.182515	0.459588	0.183157	0.0880306	0.210133	0.157804	0.364565	0.0949018	0.868567	2.91239	0.502399	0.927597	1	1	Ihh	Mus musculus Indian hedgehog (Ihh), transcript variant 1, mRNA [NM_010544]	GAGGGGGAAATCCATGGGAGAATTTTGGGAATGTTTTGGTCTTTCTTTTGTAATAAAAAT	Indian hedgehog	GO:0046638|GO:0005515|GO:0033088|GO:0007389|GO:0033089|GO:0051216|GO:0033085|GO:0003413|GO:0045453|GO:0009790|GO:0035988|GO:0048596|GO:0005113|GO:0030154|GO:0046639|GO:0007224|GO:0001947|GO:0009880|GO:0048745|GO:0006508|GO:0009968|GO:0016539|GO:0001944|GO:0050679|GO:0003406|GO:0001708|GO:0005509|GO:0007275|GO:0001701|GO:0001649|GO:0048074|GO:0030704|GO:0061053|GO:0001501|GO:0001503|GO:0032967|GO:…	NM_010544	Mm,439736
A_55_P1971010	13.1406	11.7727	9.39073	3.90859	23387.4	21583.4	23402.2	13412.4	15.2601	8.04594	5.78667	3.11663	12701.3	36248.9	16634.6	13352.3	0.000561868	0.00054545	0.000401275	0.000291417	0.00120146	0.000221964	0.00034787	0.000233416	0.467654	2.45738	1.15352	1.24849	1	1	Gzme	Mus musculus granzyme E (Gzme), mRNA [NM_010373]	AATCTCTTCAGGAGTCTTCACTAAGATTGTGCACTTCCTGCCGTGGATAAGCAGGAACAT	granzyme E	GO:0016787|GO:0016020|GO:0004252|GO:0019835|GO:0006508|GO:0008236|GO:0008233|GO:0030141	NM_010373	Mm,14424
A_51_P211491	486.418	604.368	678.819	648.505	1334.5	783.316	523.138	978.501	534.4	758.257	604.053	321.47	1202.13	714.309	565.475	1366.48	0.364494	0.771551	1.29759	0.662753	0.444544	1.06153	1.06822	0.235253	0.819927	0.726832	1.21472	2.81719	1	0	Gusb	Mus musculus glucuronidase, beta (Gusb), mRNA [NM_010368]	TTAGTTTTTTGGCCTTGGCTTTGTGAACTCTTGAAAGCCTGCTGTGTGAACATTCTCACT	glucuronidase, beta	GO:0004566|GO:0005783|GO:0005975|GO:0019904|GO:0005102|GO:0005615|GO:0005764|GO:0004553|GO:0043231|GO:0016020|GO:0016787|GO:0016798|GO:0008152|GO:0030246|GO:0070062	NM_010368	Mm,3317
A_51_P433127	2496.32	1664.51	2007.99	1436.59	9024.54	5397.5	4220.06	4745.47	2668.13	1849.79	1901.69	1616.24	6367.86	4735.57	5013.77	5477.18	0.276614	0.308386	0.47582	0.302728	0.419	0.390615	0.379294	0.295087	0.660177	0.789488	1.25449	1.02589	0	0	Rdm1	Mus musculus RAD52 motif 1 (Rdm1), mRNA [NM_025654]	GGCTTGAGCCCCGTCACTAAGGTGGAAAAAGGTTCCCCATGCAGGCGTCCCATCCTAATA	RAD52 motif 1	GO:0008150|GO:0003674|GO:0005737|GO:0003723|GO:0005730|GO:0005634|GO:0003676|GO:0003677|GO:0005829	NM_025654	Mm,41449
A_55_P2063237	10.2588	8.24317	6.13629	7.6378	109.884	86.5771	73.6673	83.2988	7.09629	8.84387	9.5164	5.13838	124.382	84.3253	57.1128	96.5106	0.0933608	0.0952119	0.0832974	0.0916916	0.0570523	0.104878	0.166625	0.0532416	1.63641	0.907835	0.49991	1.72218	2	1	Dusp5	Mus musculus dual specificity phosphatase 5 (Dusp5), mRNA [NM_001085390]	TACAGACACTGAGCCCTGATATGCAGGGCACCTACTGCACATTCCGTACCTCAGTGCTGG	dual specificity phosphatase 5	GO:0016791|GO:0001706|GO:0035970|GO:0016311|GO:0004721|GO:0008138|GO:0045892|GO:0035335|GO:0017017|GO:0004725	NM_001085390	Mm,482424
A_52_P199633	6.66113	12.4521	11.3034	9.27651	62.6976	39.6015	28.9948	40.0438	9.55579	10.7449	10.5777	6.78245	52.6975	34.4175	30.3819	41.8488	0.106242	0.314435	0.389842	0.231659	0.181333	0.312193	0.348156	0.16207	0.585895	1.00718	1.11973	1.42937	1	1	Trim30d	Mus musculus tripartite motif-containing 30D (Trim30d), transcript variant 1, mRNA [NM_199146]	ATGTAACGTTTCAGCCTAAATGTGGCTACTGGGTTATAGGGATGAAGAATTCATCTGTAT	tripartite motif-containing 30D	GO:0008150|GO:0003674|GO:0005575	NM_199146	Mm,277377
A_55_P2180531	55.6269	39.5527	42.1971	40.7892	266.657	107.275	75.4985	186.744	57.2303	39.7803	35.5386	17.6012	286.044	79.4953	41.6584	192.28	0.208608	0.368704	0.558913	0.218423	0.200075	0.50041	0.853096	0.0915395	1.04265	0.736803	0.655159	2.3861	1	0	Sik3	Mus musculus SIK family kinase 3 (Sik3), mRNA [NM_027498]	CACAAGCACCCAGAGGTCTCCTTCAGCATGGAGCAAGCCGGCGTGTAGCAAGATATGGAA	SIK family kinase 3	GO:0005515|GO:0000287|GO:0048705|GO:0005524|GO:0046872|GO:0032880|GO:0016310|GO:0001958|GO:0005737|GO:0004672|GO:0035264|GO:0000166|GO:0004674|GO:0016301|GO:0060351|GO:0006468|GO:0035108|GO:0016740	NM_027498	Mm,219459
A_52_P627269	35.45	15.6525	32.9521	21.5792	420.791	81.9671	103.215	327.936	51.5285	26.9514	23.3609	20.9638	249.615	142.619	68.5685	184.752	0.084246	0.190961	0.319258	0.0658033	0.206432	0.188974	0.340694	0.11347	0.408105	1.01051	0.937082	0.579918	0	2	Ces2b	Mus musculus carboxyesterase 2B (Ces2b), mRNA [NM_198171]	TTTTTGTTTGTTCCAACACTTACATAGCATTTGTCACCTCAGTCTTTGAGCTTTCCTGTG	carboxyesterase 2B	GO:0052689|GO:0008150	NM_198171	Mm,443387
A_51_P408082	6.51127	5.93624	4.59231	4.04973	20703.5	9269.91	16410	23299.8	12.7983	5.64448	3.66174	3.96078	18078.1	17197.7	5055.28	13602.9	0.000314502	0.000640378	0.000279849	0.00017381	0.000707948	0.00032821	0.00072434	0.000291172	0.444244	1.95112	0.38635	0.596931	1	3	Apoa1	Mus musculus apolipoprotein A-I (Apoa1), mRNA [NM_009692]	TTCAACCGTTAGTCAGCTGCAGGAACGGCTGGGCCCATTGACTCGGGACTTCTGGGATAA	apolipoprotein A-I	GO:0005515|GO:0006695|GO:0019915|GO:0010898|GO:0018206|GO:0030300|GO:0010903|GO:0030301|GO:0005615|GO:0042802|GO:0034361|GO:0034365|GO:0015914|GO:0034364|GO:0034363|GO:0031072|GO:0034362|GO:0034115|GO:0006810|GO:0019433|GO:0006656|GO:0042632|GO:0033344|GO:0009986|GO:0043691|GO:0034366|GO:0005548|GO:0010804|GO:0045499|GO:0034372|GO:0043534|GO:0007186|GO:0007229|GO:0034375|GO:0042157|GO:0006644|GO:…	NM_009692	Mm,26743
A_55_P2025273	917.705	748.288	822.93	848.425	1808.88	1207.46	1030.51	1474.72	972.357	772.35	872.291	623.218	1561.15	1142.53	1203.95	1702.3	0.507334	0.619718	0.798566	0.575312	0.622845	0.676002	0.724527	0.366103	0.814543	0.91674	1.10219	1.57145	1	0	Trabd	Mus musculus TraB domain containing (Trabd), mRNA [NM_026485]	CCTGCAGAGAGTCTGGTTTTGTGGGGTTTTGTTTTCTGTTTTTGTTTTTGTTTTTTAATG	TraB domain containing	GO:0008150|GO:0003674|GO:0005575	NM_026485	Mm,284710
A_55_P2026753	673.3	786.358	716.71	798.022	1422.59	1239.43	774.787	1335.92	626.121	669.098	797.286	437.083	1634.86	1119.52	1284.7	1896.48	0.473292	0.634452	0.925041	0.597357	0.382981	0.597663	0.6206	0.230471	1.23581	1.06155	1.49056	2.59189	2	0	Zmat1	Mus musculus zinc finger, matrin type 1 (Zmat1), mRNA [NM_175446]	CTACTGTCATGTGGTAACGTTTCTGTTTTCTCCAATGAAAATGTATGAAACAATGTAGAC	zinc finger, matrin type 1	GO:0005622|GO:0002039|GO:0072332|GO:0003723|GO:0008270|GO:0005634|GO:0003676|GO:0003677|GO:0046872	NM_175446	Mm,336238
A_51_P382849	304.01	195.224	243.819	279.224	2976.16	949.996	1264.61	2107.22	278.239	198.867	170.263	135.166	1983.57	757.664	915.715	2373.15	0.102149	0.2055	0.192801	0.132509	0.140272	0.262473	0.185935	0.0569564	0.728219	0.782937	1.03693	2.32649	1	0	Emb	Mus musculus embigin (Emb), mRNA [NM_010330]	ATACAGGAGGACTAGTGCACTATCTTTATGTTGCTGCGAATGCCTTAGACTTAACTTCAA	embigin	GO:0030054|GO:0035879|GO:0016020|GO:0005886|GO:0005887|GO:0045202|GO:0016021|GO:0007155	NM_010330	Mm,274926
A_51_P311785	90.7208	50.8794	58.1828	63.0073	510.447	87.1003	122.94	290.38	88.3041	68.6555	59.0951	37.5548	371.685	144.584	60.478	245.513	0.177728	0.584147	0.473261	0.216982	0.237578	0.47485	0.977134	0.152964	0.748085	1.23017	0.484335	1.41852	1	1	Man2b2	Mus musculus mannosidase 2, alpha B2 (Man2b2), mRNA [NM_008550]	AAACAACGACTTCAGACCCAGAGGGAGGAACAAGCTGCGCATCAGACAGCTGTGTGGCAG	mannosidase 2, alpha B2	GO:0005975|GO:0005576|GO:0003824|GO:0005615|GO:0005764|GO:0046872|GO:0016787|GO:0016798|GO:0008152|GO:0006517|GO:0030246|GO:0004559|GO:0070062|GO:0006013	NM_008550	Mm,761
A_51_P196158	909.403	520.454	592.96	335.055	1368.31	766.383	702.516	915.995	736.994	662.194	497.495	428.796	1254.46	798.039	621.198	1215.84	0.664618	0.679104	0.844052	0.365783	0.5875	0.829777	0.800864	0.352675	1.13126	0.818417	1.05393	1.03717	0	0	Btd	Mus musculus biotinidase (Btd), mRNA [NM_025295]	CCTTTCTACATAATGACTGAGACATTTTCTGGTATTTTCTATTCACTTTAGTCTGTCAGG	biotinidase	GO:0047708|GO:0006807|GO:0016810|GO:0016811|GO:0005730|GO:0006768|GO:0045177|GO:0005576|GO:0007417|GO:0005615|GO:0016787|GO:0043204|GO:0070062	NM_025295	Mm,282679
A_52_P25812	185.585	164.717	206.872	143.045	382.08	229.707	155.36	357.51	158.163	228.21	203.84	89.1156	369.587	204.228	167.855	390.238	0.485722	0.717074	1.33157	0.400115	0.427944	1.11743	1.21438	0.228362	1.13501	0.641717	1.0965	1.75211	1	0	Prdm2	Mus musculus PR domain containing 2, with ZNF domain (Prdm2), transcript variant 1, mRNA [NM_001081355]	TTCATCCTTGAGGAATTCTAGTCCCGTAAGAATGGCTAAGATTACTCATGTTGAGGGCAA	PR domain containing 2, with ZNF domain	GO:0005794|GO:0000977|GO:0045944|GO:0005634|GO:0001228|GO:0032355|GO:0008340	NM_001081355	Mm,332020
A_52_P408657	33.2854	22.4331	23.3209	18.77	233.95	182.755	108.777	99.8381	33.9554	17.9343	20.5178	9.80145	197.645	95.3941	139.869	133.479	0.142276	0.12275	0.214393	0.188005	0.1718	0.188003	0.146694	0.0734306	0.828149	0.652914	1.4615	2.5603	2	0	Mycbp	Mus musculus MYC binding protein (Mycbp), mRNA [NM_019660]	TTAGTTGAGCACAGAAGAGAGATAAAATTCTGAGTTCATACACAAACTGGGATGGGAAAG	MYC binding protein	GO:0005739|GO:0006355|GO:0005737|GO:0003713|GO:0005634|GO:0006351|GO:0005829	NM_019660	Mm,446553
A_55_P2067505	1091.5	456.875	318.589	421.313	23040.9	8769.68	10613.8	10911.2	764.465	344.588	312.402	285.39	21432.9	8621.73	11614.6	16077	0.0473721	0.0520972	0.0300165	0.038613	0.0356678	0.0399674	0.0268973	0.0177514	1.32815	1.30349	1.11597	2.17521	1	0	Slc16a3	Mus musculus solute carrier family 16 (monocarboxylic acid transporters), member 3 (Slc16a3), mRNA [NM_030696]	GTGGTCTGTTCACCCTGAGTCCCACCCTTTGTTAAATAACAAACTGCTGATTCTTAAAAA	solute carrier family 16 (monocarboxylic acid transporters), member 3	GO:0031965|GO:0005886|GO:0003723|GO:0008028|GO:0015129|GO:0055085|GO:0015718|GO:0016020|GO:0035879|GO:0005887|GO:0006810|GO:0016021|GO:0015293	NM_030696	Mm,28632
A_66_P131389	42.453	8.80695	4.76507	8.14435	152.896	16.6411	9.28437	15.4148	54.4078	3.50853	4.11586	5.97877	153.32	19.2677	9.89883	29.183	0.277659	0.52923	0.513236	0.528348	0.354865	0.182094	0.415792	0.204872	0.782435	2.90636	1.23436	2.57892	2	0	Ugt2b38	Mus musculus UDP glucuronosyltransferase 2 family, polypeptide B38 (Ugt2b38), mRNA [NM_133894]	TAAGCACCTGAGATCACTTGGACATAACCTTACCTGGCACCAGTACCACTTTCTAGATGT	UDP glucuronosyltransferase 2 family, polypeptide B38	GO:0005783|GO:0015020|GO:0043231	NM_133894	Mm,212589
A_51_P172231	81.942	89.4189	91.8271	97.0579	962.34	689.703	477.284	586.594	92.1723	105.265	95.7125	39.759	938.1	496.075	364.12	756.442	0.0851487	0.129649	0.192395	0.16546	0.0982542	0.212195	0.26286	0.0525605	0.866617	0.610987	0.731931	3.14799	1	0	Gsdmd	Mus musculus gasdermin D (Gsdmd), mRNA [NM_026960]	TGCTAGAAGAATGTGGCCTAAGGCTGCAGGTAGAATCCCCCCAGGTGCACTGGGAACCAA	gasdermin D	GO:0070300|GO:0005886|GO:0050830|GO:0070273|GO:0005615|GO:0035915|GO:0005829|GO:0005737|GO:0006954|GO:0050718|GO:0031668|GO:0019835|GO:0051260|GO:0072559|GO:0005546|GO:0005576|GO:0012501|GO:0070269|GO:0046931|GO:0050829|GO:0016020|GO:0045087|GO:0001786|GO:0005654|GO:0002376	NM_026960	Mm,27385
A_51_P130475	90.3336	96.9143	112.67	142.566	361.07	341.498	265.27	288.996	106.051	89.0118	71.0634	47.1682	384.982	284.868	262.142	331.117	0.250183	0.283791	0.424738	0.493316	0.27547	0.312466	0.271087	0.142452	0.908204	0.90823	1.5668	3.46304	2	0	Wnt4	Mus musculus wingless-type MMTV integration site family, member 4 (Wnt4), mRNA [NM_009523]	TCTTCACAACAACGAGGCTGGCAGGAAGGCCATCTTGACACACATGCGGGTGGAGTGCAA	wingless-type MMTV integration site family, member 4	GO:0001656|GO:0005515|GO:0001658|GO:0072034|GO:0072033|GO:0006702|GO:0038030|GO:0033080|GO:0010894|GO:0005615|GO:0048599|GO:0030154|GO:0005109|GO:0061045|GO:0060993|GO:0007548|GO:0016055|GO:0061184|GO:0022407|GO:0030336|GO:0033077|GO:0005794|GO:0030501|GO:0009986|GO:0007276|GO:0061369|GO:0003714|GO:0060231|GO:0007275|GO:0043547|GO:0045836|GO:0045165|GO:0032967|GO:0035239|GO:0072006|GO:0051496|GO:…	NM_009523	Mm,20355
A_55_P2034067	132.11	162.973	129.419	173.354	2013.04	1388.97	958.352	1791.77	130.348	126.927	120.055	79.5827	2638.83	1399.45	1600.03	2636.77	0.0656273	0.117334	0.135043	0.0967499	0.0493961	0.0906972	0.0750332	0.0301819	1.32859	1.29369	1.79978	3.20556	2	0	Myom3	Mus musculus myomesin family, member 3 (Myom3), mRNA [NM_001085509]	GGGAGGAGTTATCAAATTCTAGCTGTTTGCTGCCAAATCTTAGATGATTTTGGAAATTAT	myomesin family, member 3	GO:0008150|GO:0005737|GO:0031430|GO:0042803	NM_001085509	Mm,318639
A_55_P1975322	958.152	857.771	1180.87	699.009	1803.28	1450.62	1036.35	1338.58	1053.89	929.321	1076.59	865.157	1648.56	1232.32	1287.87	1719.5	0.531338	0.591314	1.13944	0.522202	0.639279	0.754125	0.835949	0.503146	0.831152	0.784106	1.36305	1.03788	0	0			GGAGTAATTATCTACTTGTTGTTTATAGGTCTGGCTTTTTCACCCAAGAAACAATCTGAT
A_51_P508444	4549.2	4842.84	6195.2	4685.8	11569.2	7553.76	6821.63	9333.05	4744.13	6854.95	6150.07	3797.01	8969.24	8757.95	8245.44	10826	0.393216	0.641116	0.90817	0.502066	0.528933	0.782712	0.745875	0.35073	0.743415	0.819096	1.21759	1.43149	1	0	St13	Mus musculus suppression of tumorigenicity 13 (St13), mRNA [NM_133726]	CATCAAATGCGGCTGAGGCATTTTACAGTGGTTTGCCATTAGCGTGTTCATTCAGATAAT	suppression of tumorigenicity 13	GO:0032564|GO:0019904|GO:0051087|GO:0061084|GO:0032403|GO:0005829|GO:0042802|GO:0043234|GO:0005737|GO:0070389|GO:0006457|GO:0046983|GO:0030544|GO:0051260|GO:0051082|GO:0070062	NM_133726	Mm,180337
A_55_P2054445	30.5718	13.0058	10.1215	16.1298	102.799	49.4945	48.1581	37.3607	33.7043	15.3885	6.76221	14.2186	115.629	42.0799	47.2869	143.912	0.297393	0.262773	0.210173	0.431731	0.291486	0.365698	0.143004	0.0988007	1.02026	0.718552	1.4697	4.36972	2	0	Cd84	Mus musculus CD84 antigen (Cd84), transcript variant 1, mRNA [NM_013489]	CCAACATGAAGGACAGAAGTCTGCCTAAGGCTTTGGGTAATGAAATTGTTGTCTAGGTGA	CD84 antigen	GO:0043305|GO:2001180|GO:0005886|GO:0043030|GO:2001256|GO:0033004|GO:0032701|GO:0002250|GO:0071639|GO:0051092|GO:1900165|GO:0016020|GO:0045087|GO:0032685|GO:0031664|GO:0016021|GO:0007155|GO:0043410|GO:0070062|GO:0002376	NM_013489	Mm,259115
A_51_P115817	524.664	540.965	641.94	518.4	1089.68	979.611	729.151	804.657	662.236	603.896	633.793	352.67	1131.89	781.192	865.995	1062.59	0.481485	0.552225	0.880393	0.64425	0.585069	0.773043	0.731866	0.331898	0.822954	0.714351	1.20294	1.94111	1	0	Ralgps2	Mus musculus Ral GEF with PH domain and SH3 binding motif 2 (Ralgps2), transcript variant 2, mRNA [NM_023884]	GCACTAATTTCAGGGAATGAAGTGAGATGTTCCCAGAGAAAAACGATGGAGTTGCAAAGC	Ral GEF with PH domain and SH3 binding motif 2	GO:0005085|GO:0008150|GO:0003674|GO:0005737|GO:0016020|GO:0005886|GO:0032485|GO:0007264|GO:0005575	NM_023884	Mm,28376
A_51_P112734	358.605	448.651	592.101	324.846	7442.13	3313.14	2326.43	4411.31	551.807	412.05	296.41	263.977	7821.92	2609.36	1955.09	9054.11	0.0481857	0.135416	0.25451	0.0736394	0.0705462	0.157912	0.15161	0.0291555	0.683038	0.857536	1.67872	2.52575	2	0	Slc7a8	Mus musculus solute carrier family 7 (cationic amino acid transporter, y+ system), member 8 (Slc7a8), mRNA [NM_016972]	TATTTCTTTTGGATTTTTTAATGTATGGCGGTTTGGGGGCAGAGCTAGAACCTTAATAAT	solute carrier family 7 (cationic amino acid transporter, y+ system), member 8	GO:0019534|GO:0005886|GO:0006865|GO:0005275|GO:0003333|GO:0015101|GO:0015804|GO:0005737|GO:0015297|GO:0016020|GO:0015171|GO:0005887|GO:0006810|GO:0015175|GO:0016021|GO:0015179|GO:0015807|GO:0070062	NM_016972	Mm,276831
A_55_P2166995	48043.9	30826.9	31989.6	25858.2	120650	71539.6	49927.3	61447.1	55216.4	33678.5	31765.8	30983.5	107315	61968.6	62685.8	74282.1	0.398208	0.430907	0.640725	0.42082	0.514525	0.543477	0.506747	0.417106	0.773933	0.792872	1.26439	1.0089	0	0			AATTTCCCTTCTGTCCCTTTTCACAAGTTTAAAAACCTCACAGCTTGTATAAGGTGATCA
A_52_P161297	48.8952	39.1574	18.7505	26.9688	121.091	53.0866	68.7145	60.0818	51.2826	36.5408	23.4454	15.0124	103	66.2512	45.5537	57.6711	0.403788	0.737614	0.272875	0.448868	0.49789	0.551548	0.514675	0.260311	0.810997	1.33735	0.530189	1.72435	1	1	Tcea3	Mus musculus transcription elongation factor A (SII), 3 (Tcea3), mRNA [NM_011542]	ACTGCTCAGACAAGGAAGTGGTGTCCTTGGCCAAAGTCCTCATTAAAAACTGGAAGCGGC	transcription elongation factor A (SII), 3	GO:0006355|GO:0008270|GO:0005634|GO:0003676|GO:0003677|GO:0046872|GO:0006351	NM_011542	Mm,112
A_66_P136899	993.008	699.139	930.763	724.21	6858.09	4005.76	3998.45	3574.17	1062.24	933.57	772.513	636.95	6573.83	3420.23	3790.86	4819.08	0.144794	0.174533	0.232781	0.202623	0.161586	0.272955	0.203783	0.132173	0.896079	0.639422	1.1423	1.53302	1	0	Nadk	Mus musculus NAD kinase (Nadk), transcript variant 1, mRNA [NM_001159637]	CGTATCCCCCTGAGATTCCCAGGTCAGGAATTCCCATAAATCAGTCTGTTGAAATTCTGA	NAD kinase	GO:0016310|GO:0006741|GO:0003951|GO:0000166|GO:0016301|GO:0008152|GO:0019674|GO:0005524|GO:0046872|GO:0016740|GO:0005829	NM_001159637	Mm,28347
A_55_P2086507	98.1718	70.4476	52.4872	26.1134	3589.08	1353.84	2617.72	3579.91	108.381	276.071	33.8157	98.0058	2249.46	4491.92	2589.82	2426.09	0.0273529	0.0520355	0.0200507	0.00729444	0.0481809	0.0614594	0.0130572	0.0403967	0.567713	0.846663	1.53561	0.18057	1	2	Bglap3	Mus musculus bone gamma-carboxyglutamate protein 3 (Bglap3), transcript variant 1, mRNA [NM_001305448]	AAACCAGTATGGCTTAAAGACCGCCTACAGACGCATCTACGGTATCACTATTTAGGACCT	bone gamma-carboxyglutamate protein 3	GO:0005791|GO:0030500|GO:0005794|GO:0005509|GO:0005576|GO:0042995|GO:0005615|GO:0031214|GO:0031982|GO:0046872|GO:0030425|GO:0008150|GO:0005737|GO:0043204|GO:0008147	NM_001305448	Mm,482191
A_52_P56751	234.213	323.83	345.781	308.776	2999.96	1604.49	1108.99	2466.82	230.754	390.628	347.992	146.537	2364.52	1462.12	1068.97	2777.82	0.0780723	0.201828	0.311798	0.125171	0.0975902	0.267165	0.325539	0.0527526	0.800001	0.755443	0.95779	2.3728	1	0	Lcp1	Mus musculus lymphocyte cytosolic protein 1 (Lcp1), transcript variant 2, mRNA [NM_008879]	TTTGAATAGCTCCCACTAGATAAGCAATTTCCACGAGAACCTACCAAAAGCTAAAAAGCC	lymphocyte cytosolic protein 1	GO:0005515|GO:0071803|GO:0030054|GO:0005886|GO:0005884|GO:0002102|GO:0042995|GO:0010737|GO:0030175|GO:0015629|GO:0032432|GO:0005615|GO:0046872|GO:0042802|GO:0005829|GO:0005737|GO:0051015|GO:0022617|GO:0033157|GO:0051764|GO:0005856|GO:0051017|GO:0002286|GO:0070062|GO:0001725|GO:0005509|GO:0009611|GO:0003779|GO:0001891|GO:0001726|GO:0051020|GO:0016020|GO:0016477|GO:0051639|GO:0005925	NM_008879	Mm,153911
A_51_P117115	39.5286	9.54159	6.81923	10.951	98.9813	18.1041	7.64116	17.0515	37.5408	11.4041	7.3514	4.97229	82.1542	11.6535	10.1892	23.4953	0.399355	0.52704	0.892435	0.642232	0.456955	0.978599	0.72149	0.211629	0.873947	0.538566	1.23693	3.03471	1	1	Olfr53	Mus musculus olfactory receptor 53 (Olfr53), mRNA [NM_146960]	CCTATATCAGTCCTGCTTCCAGCTACAGCCCAGAAAGAAGCAAATTTACCTCAGTGCTAT	olfactory receptor 53	GO:0007608|GO:0004984|GO:0007186|GO:0005549|GO:0016021	NM_146960	Mm,246542
A_51_P507509	82.0467	184.001	232.794	201.078	435.058	256.13	267.715	480.423	110.405	231.605	227.224	80.7028	301.262	300.676	208.378	407.636	0.188588	0.71839	0.86956	0.418544	0.366476	0.770282	1.09044	0.197977	0.514599	0.932633	0.797439	2.1141	1	1	Gimap1	Mus musculus GTPase, IMAP family member 1 (Gimap1), transcript variant 1, mRNA [NM_008376]	GCTCAGAGCTTTAATGATTCACAGTGCAGTGACTTGGCATCAACTTTGCTAAGGTTCTGT	GTPase, IMAP family member 1	GO:0005794|GO:0030217|GO:0016020|GO:0000166|GO:0005783|GO:0030183|GO:0016021|GO:0005525	NM_008376	Mm,252599
A_66_P128537	17.9538	2.4104	2.74246	3.01925	1083.04	494.632	353.14	354.556	9.1631	7.05468	2.97577	5.50256	1058.05	437.279	363.55	489.564	0.0165772	0.00487312	0.00776592	0.00851557	0.00866036	0.0161331	0.0081853	0.0112397	1.91414	0.302056	0.948765	0.757631	1	1	Isg15	Mus musculus ISG15 ubiquitin-like modifier (Isg15), mRNA [NM_015783]	TGTAGACACGCTTAAGAAGAAGGTGTCCAGCGGAACAAGTCACGAAGACCAGTTCTGGCT	ISG15 ubiquitin-like modifier	GO:0005515|GO:0030501|GO:0032020|GO:0005576|GO:0032649|GO:0051607|GO:0005737|GO:0045648|GO:0019941|GO:0031386|GO:0034340|GO:0031397|GO:0042742|GO:0045071	NM_015783	Mm,4950
A_52_P520408	1036.52	830.016	991.976	716.364	6000.52	5611.4	5993.23	4155.4	1091.26	1067.86	958.428	819.022	5810.39	6619.05	6552.74	6147.76	0.172738	0.147916	0.165516	0.172394	0.187812	0.161332	0.146264	0.133223	0.919738	0.916843	1.13163	1.29402	0	0	Serp1	Mus musculus stress-associated endoplasmic reticulum protein 1 (Serp1), mRNA [NM_030685]	TGACTTTTCATATCCGCCTTCATGTGTCATTCCAAGGTGTCTTCAAGAGTCATTCCAGGT	stress-associated endoplasmic reticulum protein 1	GO:0060124|GO:0005881|GO:0046622|GO:0005783|GO:0045727|GO:0010259|GO:0009791|GO:0015031|GO:0030968|GO:0048644|GO:0001501|GO:0016020|GO:0006810|GO:0006006|GO:0006486|GO:0032024|GO:0016021	NM_030685	Mm,29702
A_52_P226929	68.7412	101.835	117.22	95.151	213.84	138.237	73.5394	168.165	73.2638	128.531	111.817	44.4955	178.139	123.244	75.9607	179.932	0.32146	0.736674	1.59398	0.56582	0.411273	1.0429	1.47204	0.247291	0.781623	0.706368	1.08283	2.28807	1	0	Cflar	Mus musculus CASP8 and FADD-like apoptosis regulator (Cflar), transcript variant 1, mRNA [NM_207653]	GATTTGACACTGAATGTAACTTGAGACTTACCTGAGTTTGTCATGCGACTGGGTAAATTG	CASP8 and FADD-like apoptosis regulator	GO:2001237|GO:0071732|GO:0031265|GO:0031264|GO:0002020|GO:0097200|GO:0032403|GO:0005737|GO:0051092|GO:0006508|GO:0010667|GO:0043403|GO:0070374|GO:0060544|GO:0043154|GO:0060546|GO:0043066|GO:0046982|GO:0097194|GO:0006915|GO:0014732|GO:0042981|GO:2000347|GO:0005123|GO:0033574|GO:0072126|GO:0004197|GO:0016504|GO:0007519|GO:0010976|GO:0045121|GO:0014842|GO:0008234|GO:0008047|GO:0014866	NM_207653	Mm,336848
A_52_P262219	76.2883	36.9242	25.4046	37.3562	2818.84	1053.59	507.811	1839.87	44.8881	35.3141	47.2359	20.6651	1519.52	691.849	389.706	1077.18	0.0270637	0.0350461	0.0500276	0.0203038	0.0295409	0.0510431	0.121209	0.0191843	0.916145	0.686598	0.412738	1.05835	0	1	Fos	Mus musculus FBJ osteosarcoma oncogene (Fos), mRNA [NM_010234]	GGACTTTATTTTCCAGTAGATAGAAATCAATAGCTATATCCATGTACTGTAGTCCTTCAG	FBJ osteosarcoma oncogene	GO:0005515|GO:0043005|GO:0003700|GO:0001190|GO:0044212|GO:0006366|GO:0005783|GO:0005634|GO:0035914|GO:0060395|GO:0005737|GO:0003690|GO:0032993|GO:0045944|GO:0031668|GO:0071277|GO:0007179|GO:0071276|GO:0005667|GO:0001102|GO:0006355|GO:0046982|GO:0006357|GO:0042493|GO:0045672|GO:0070412|GO:0035994|GO:0035976|GO:0000978|GO:0003677|GO:0000979|GO:0007399|GO:0043565|GO:0001077|GO:0016020|GO:0003682|GO:…	NM_010234	Mm,246513
A_55_P2081050	250.373	288.813	406.482	335.571	1750.14	1229.21	1318.77	908.853	346.552	414.553	258.835	243.264	2322.84	1573.22	1581.37	2617.22	0.143058	0.234958	0.308227	0.369225	0.149193	0.263507	0.163678	0.0929474	0.95888	0.891657	1.88314	3.97241	2	0	Kcnj13	Mus musculus potassium inwardly-rectifying channel, subfamily J, member 13 (Kcnj13), mRNA [NM_001110227]	CATATCAATGGACAAAGCATTGACAATTTCCAGATTGCTGAAACAGGGCTGACAGAATAA	potassium inwardly-rectifying channel, subfamily J, member 13	GO:0005242|GO:0005244|GO:0016020|GO:0005887|GO:0006810|GO:0010107|GO:0034765|GO:0016021|GO:0006813|GO:0006811	NM_001110227	Mm,443539
A_66_P133043	790.406	1139.69	1248.26	1087.35	5944.62	7028.09	5322.35	6690.57	751.893	1225.63	1217.02	870.947	6439.07	5761.1	5721.23	8677.75	0.132961	0.162162	0.234532	0.16252	0.116771	0.212742	0.21272	0.100365	1.13866	0.762248	1.10254	1.61928	1	0	Mbd2	Mus musculus methyl-CpG binding domain protein 2 (Mbd2), transcript variant 1, mRNA [NM_010773]	TTGCTAGAAACAGAATTAAAACATTTCCACTGGGTTTCGCCTGTAAGAAAAAGTGTACCT	methyl-CpG binding domain protein 2	GO:0005515|GO:0000792|GO:0000790|GO:0008327|GO:0006346|GO:0030177|GO:0005634|GO:0003729|GO:0035563|GO:0043623|GO:0005829|GO:0005737|GO:0042127|GO:0000785|GO:0042711|GO:0006355|GO:0043044|GO:0019904|GO:0005730|GO:0031492|GO:0000122|GO:0000978|GO:0003677|GO:0006351|GO:0043234|GO:0000118|GO:0035197|GO:0003682|GO:0070742|GO:0005654|GO:0000980	NM_010773	Mm,322
A_55_P1959923	88.4475	85.7854	104.551	74.9994	204.447	216.84	207.555	173.973	86.3799	99.943	90.521	52.687	298.642	280.349	215.44	327.113	0.432618	0.395616	0.503726	0.431098	0.289242	0.356495	0.420169	0.161067	1.4957	1.10974	1.19887	2.67652	2	0	Cth	Mus musculus cystathionase (cystathionine gamma-lyase) (Cth), mRNA [NM_145953]	ATCAATGACACACTGATACGACTTTCTGTGGGCCTAGAGGATGAACAGGACCTTCTTGAA	cystathionase (cystathionine gamma-lyase)	GO:0019343|GO:0005515|GO:0005516|GO:0019344|GO:0070814|GO:0030308|GO:0008285|GO:0019346|GO:2001234|GO:0006749|GO:0044540|GO:0003824|GO:0050667|GO:0042802|GO:0018272|GO:0005737|GO:0051092|GO:0003962|GO:0051289|GO:0004123|GO:0004121|GO:0043123|GO:0070062|GO:0043066|GO:0008652|GO:0016829|GO:0080146|GO:0030170|GO:0044524|GO:0071266	NM_145953	Mm,28301
A_55_P2182273	18.9136	3.9047	9.71253	10.0538	599.615	243.512	166.374	263.796	22.8901	9.5405	8.12966	4.14839	547.533	188.151	164.19	277.51	0.0315429	0.0160349	0.0583776	0.0381118	0.0418059	0.0507067	0.0495138	0.0149486	0.754508	0.316229	1.17902	2.54952	1	1	Bin2	Mus musculus bridging integrator 2 (Bin2), mRNA [NM_001270537]	TAATCCAGAACCAGCAGAAACCAGAGAAAAGGAAGGCGCTGGAAGTTCAGGCCCAGAAGA	bridging integrator 2	GO:0071800|GO:0005543|GO:0060326|GO:0097320|GO:0002102|GO:0001891|GO:0006911	NM_001270537	Mm,451225
A_55_P1953884	1827.18	1941.11	1873.36	1965.43	5375.37	4001.8	2951.87	3686.25	2180.83	1724.28	1779.55	1235.05	4868.47	3987.9	3736.36	4810.7	0.339917	0.48506	0.634634	0.533178	0.44795	0.432377	0.476279	0.256729	0.758827	1.12184	1.33248	2.07681	1	0	Dpm1	Mus musculus dolichol-phosphate (beta-D) mannosyltransferase 1 (Dpm1), transcript variant 1, mRNA [NM_010072]	GCCAAAGGTAAGATGCATTTAATGTGGATCTTTTTCTCTGGAGAAGCTCCATTTTATATT	dolichol-phosphate (beta-D) mannosyltransferase 1	GO:0004582|GO:0033185|GO:0043178|GO:0005783|GO:0019348|GO:0019673|GO:0005634|GO:0005537|GO:0035269|GO:0043231|GO:0035268|GO:0004169|GO:0016020|GO:0005789|GO:0006506	NM_010072	Mm,422657
A_55_P2078173	7796.81	5224.6	5893.92	4371.14	31009.6	24102	20112.6	19925.3	9374.47	6163.61	5819.41	5914.26	27685.6	22606.2	23308.6	24123.7	0.251433	0.21677	0.293046	0.219376	0.338604	0.272651	0.249667	0.245164	0.742557	0.795044	1.17375	0.894814	0	0			AAACCATCCCTGGTTGCTAGCAAGCTGGCTGGCTGATTAAAAGAGCTGAACTGCAAAAAA
A_51_P195506	319.519	380.986	421.739	407.045	1577.73	556.311	387.853	869.953	358.706	498.769	413.423	167.647	1426.09	542.373	400.876	1027.76	0.202518	0.684843	1.08737	0.467893	0.251532	0.919605	1.0313	0.163119	0.80514	0.744715	1.05437	2.86841	1	0	Csf1	Mus musculus colony stimulating factor 1 (macrophage) (Csf1), transcript variant 1, mRNA [NM_007778]	TGTGGGGCTTACTTAGCCTTCTGGTTACAGACTATTTCCATGCTAGAAAATACATATTTT	colony stimulating factor 1 (macrophage)	GO:0005515|GO:0048471|GO:0008284|GO:0005886|GO:0008283|GO:0005157|GO:0046579|GO:0005615|GO:0042803|GO:0048873|GO:0006954|GO:0030278|GO:0045657|GO:0045860|GO:0042476|GO:0030225|GO:0040018|GO:0002158|GO:0070062|GO:0038145|GO:0030335|GO:0010744|GO:0030316|GO:0045672|GO:0060763|GO:0005576|GO:0045651|GO:0005125|GO:0010628|GO:0032270|GO:0003006|GO:0032946|GO:0001503|GO:0016020|GO:0045087|GO:0010759|GO:…	NM_007778	Mm,795
A_52_P421713	107.318	82.3042	77.5434	85.2939	831.485	770.093	710.875	717.514	98.6094	79.1433	58.4123	45.1246	1047.61	507.787	718.388	918.985	0.129068	0.106876	0.109082	0.118874	0.0941277	0.155859	0.0813103	0.0491027	1.3712	0.685719	1.34155	2.42093	1	0	9930012K11Rik	Mus musculus RIKEN cDNA 9930012K11 gene (9930012K11Rik), transcript variant 1, mRNA [NM_001004155]	GGCAATGTGAATTGACTTATTTATCAGGTGCTCATAGAGCATGTTTAGTATGGGAGTGTG	RIKEN cDNA 9930012K11 gene	GO:0008150|GO:0003674	NM_001004155	Mm,12148
A_55_P2043382	87.3378	59.3212	62.0779	58.0097	13800.4	5358.7	5370.8	7915.87	81.1348	75.8661	47.4669	26.7645	14451	4736.51	4583.47	9686.77	0.00632863	0.0110701	0.0115584	0.00732827	0.00561448	0.0160173	0.0103561	0.002763	1.1272	0.691132	1.1161	2.65229	1	0	Llgl2	Mus musculus lethal giant larvae homolog 2 (Drosophila) (Llgl2), transcript variant 2, mRNA [NM_001252532]	CCCTCTTTTGTAGTGGGCTGGGTTTTAAATTATAAATTTTAACCACCTCAAGTAAAACTG	lethal giant larvae homolog 2 (Drosophila)	GO:0017137|GO:0005886|GO:0032878|GO:0060670|GO:0001890|GO:0006887|GO:0009791|GO:0030165|GO:0043231|GO:0005829|GO:0005737|GO:0007049|GO:0035264|GO:0016332|GO:0017157|GO:0060716|GO:0050708|GO:0051301|GO:0005096	NM_001252532	Mm,290450
A_55_P2001714	535.298	328.347	479.821	312.125	823.199	742.261	734.962	611.186	456.025	406.372	461.689	349.345	748.607	619.108	823.68	773.83	0.650266	0.44236	0.652851	0.510688	0.609166	0.656383	0.56052	0.45145	1.06747	0.673936	1.16472	1.13122	0	0	Blvra	Mus musculus biliverdin reductase A (Blvra), mRNA [NM_026678]	TCTTCAGGCTGGCAAGCATGTCCTCGTGGAATACCCCATGGCATTGTCATTTGCGGCAGC	biliverdin reductase A	GO:0005737|GO:0000166|GO:0004074|GO:0016491|GO:0008270|GO:0042167|GO:0046872|GO:0070062|GO:0055114|GO:0005829	NM_026678	Mm,22028
A_55_P1997696	74.0513	70.2325	108.684	55.1785	43020.8	32643.4	33721	32519.1	95.998	119.998	64.8749	59.1771	45926.8	27615.8	34319.4	48959.1	0.00172129	0.00215151	0.00322305	0.0016968	0.00209024	0.00434526	0.00189033	0.0012087	0.823491	0.495138	1.70502	1.40382	2	1	Plbd1	Mus musculus phospholipase B domain containing 1 (Plbd1), mRNA [NM_025806]	GATGACAGAAAGCTGCGAATAGGACACCAAAGGCACTCTTAGCTGTATTTTCCCATCTGT	phospholipase B domain containing 1	GO:0016042|GO:0006629|GO:0008150|GO:0003674|GO:0016787|GO:0005764|GO:0005615	NM_025806	Mm,3311
A_51_P302942	63.6748	34.1308	26.7709	46.9077	1308.2	919.863	1088.48	807.364	64.8726	29.325	26.0219	25.5214	1399.71	924.563	990.493	1413.25	0.0486735	0.0371042	0.0245949	0.0580998	0.0463472	0.0317176	0.0262717	0.0180586	1.05019	1.16983	0.936174	3.21728	1	0	Rasl10a	Mus musculus RAS-like, family 10, member A (Rasl10a), mRNA [NM_145216]	GGACAGGTCAGTTTTACCTGAGACCTTATTGGGTCATAAGCACAGATGGAAAGGACTTGA	RAS-like, family 10, member A	GO:0008150|GO:0007165|GO:0016020|GO:0005886|GO:0000166|GO:0003924|GO:0005634|GO:0005575|GO:0005525	NM_145216	Mm,374836
A_55_P2184449	7.75171	10.0204	5.02787	9.79797	449.015	190.054	134.439	373.572	11.6306	6.72879	10.3647	3.49899	386.094	128.507	207.222	363.967	0.0172638	0.052724	0.0373988	0.0262278	0.0301238	0.0523615	0.0500173	0.00961349	0.573095	1.00692	0.747718	2.72823	1	1	Gm46253	PREDICTED: Mus musculus uncharacterized LOC108167851 (LOC108167851), ncRNA [XR_001780098]	TCGAGGATGATGGCTGTTGCCAGACTTTGGTGGTTCTGAATAAAACTCTTTTGAATGTTC	predicted gene, 46253		XR_001780098	Mm,420541
A_51_P102911	3.32154	1.69922	2.42675	1.9007	1727.11	1193.54	566.584	1434.27	3.10684	1.82132	2.28427	2.11496	1393.44	1364.21	570.635	1340.38	0.00192318	0.00142368	0.00428313	0.0013252	0.00222962	0.00133507	0.00400303	0.00157788	0.862559	1.06638	1.06997	0.839862	0	0	Hoxa11	Mus musculus homeobox A11 (Hoxa11), mRNA [NM_010450]	TGAATGTATGCTTCATACAGGGATGGTGTTCAAAAGACTGTAAATAAAGAAACCATAACC	homeobox A11	GO:0005515|GO:0001656|GO:0010468|GO:0060065|GO:0001658|GO:0005634|GO:0009954|GO:0007283|GO:0001759|GO:0009953|GO:0030326|GO:0009952|GO:0007338|GO:0048589|GO:0032993|GO:0060351|GO:0032332|GO:0005667|GO:0006355|GO:0010720|GO:0007275|GO:0032330|GO:0003677|GO:0006351|GO:0043565|GO:0060348|GO:0043234|GO:0001501|GO:0007501|GO:0060272|GO:0005654|GO:0035115|GO:0045893|GO:0042733|GO:0008584	NM_010450	Mm,26954
A_52_P488361	119.48	65.3431	89.6206	80.4232	379.085	259.668	196.014	235.749	113.895	76.0512	94.0988	55.9616	369.737	212.025	238.377	290.862	0.31518	0.251641	0.457216	0.341139	0.308044	0.35869	0.394749	0.192399	1.02317	0.701555	1.15825	1.77308	1	0	Tmem110	Mus musculus transmembrane protein 110 (Tmem110), mRNA [NM_028839]	ATCCCATGAGGAGTCTGAGTCTGAGATCCTGATCTCAGCTGACTACGAGATGGAGGAGTC	transmembrane protein 110	GO:0008150|GO:0003674|GO:0016020|GO:0005783|GO:0016021|GO:0005575	NM_028839	Mm,143025
A_55_P2024953	381.451	443.946	425.536	437.888	2324.05	1232.45	859.264	2055.06	444.575	408.23	412.423	287.041	2721.63	920.905	819.539	2516.24	0.164132	0.360213	0.495234	0.213078	0.163349	0.443292	0.503239	0.114075	1.0048	0.812587	0.984094	1.86787	1	0	Tbc1d4	Mus musculus TBC1 domain family, member 4 (Tbc1d4), mRNA [NM_001081278]	CCATCAGGTTCCTGTAACGTCTAGAATTATTTCCAATAAATATGTTGCTGCCATTTCCTG	TBC1 domain family, member 4	GO:0005515|GO:0017137|GO:0032869|GO:0006886|GO:0031982|GO:0005829|GO:0012505|GO:0005622|GO:0005737|GO:0016192|GO:0031339|GO:0070062|GO:0005096|GO:0031338	NM_001081278	Mm,320639
A_52_P112651	491.387	475.441	560.958	434.922	891.321	628.612	642.343	811.868	417.499	541.009	423.898	385.87	1055.41	566.948	564.792	1033.39	0.551301	0.756334	0.873301	0.535705	0.395579	0.954248	0.750538	0.373403	1.39366	0.792596	1.16357	1.43466	1	0	Lman2	Mus musculus lectin, mannose-binding 2 (Lman2), mRNA [NM_025828]	TCTAACTTTGGCCTTTAAAAATTTGCACTTTGTTGAGGTGGGTCTTATGGAGTGCTGATG	lectin, mannose-binding 2	GO:0005793|GO:0005794|GO:0009986|GO:0006890|GO:0015031|GO:0005537|GO:0005615|GO:0046872|GO:0050766|GO:0016020|GO:0005887|GO:0031072|GO:0006810|GO:0030246|GO:0016021|GO:0070062	NM_025828	Mm,38868
A_55_P2078544	231.595	150.018	139.804	174.344	426.488	233.961	193.797	261.022	255.11	143.976	158.541	81.3149	398.894	208.061	172.06	272.342	0.543028	0.641208	0.721394	0.667929	0.639543	0.69199	0.921428	0.298576	0.849087	0.926615	0.782909	2.23705	1	0	Arfgap3	Mus musculus ADP-ribosylation factor GTPase activating protein 3 (Arfgap3), mRNA [NM_025445]	ATGGTGCCGATTCCTACTGGAAGAAAGACAGCAGCAGAGACCCCGAGCCTGCCATGAGAA	ADP-ribosylation factor GTPase activating protein 3	GO:0005737|GO:0005794|GO:0016020|GO:0006810|GO:0016192|GO:0015031|GO:0046872|GO:0005829|GO:0005096	NM_025445	Mm,258910
A_51_P413539	1164.18	1183.69	1364.57	1148.78	2958.52	2394.35	2312.2	2447.3	1324.06	1355.81	1296.33	889.885	2861.34	2073.2	2473.74	3119.08	0.393501	0.494368	0.590163	0.469408	0.46274	0.653972	0.524036	0.285304	0.850372	0.755947	1.12619	1.64529	1	0	Nek6	Mus musculus NIMA (never in mitosis gene a)-related expressed kinase 6 (Nek6), transcript variant 2, mRNA [NM_021606]	CTTGCCTGCAAATGGGACATTATAATAAGGTGTCTGTCTTCCAGGTGGCTGACAGGATTT	NIMA (never in mitosis gene a)-related expressed kinase 6	GO:0031572|GO:0005634|GO:0046872|GO:0043231|GO:0005829|GO:0032147|GO:0005737|GO:0046777|GO:0007059|GO:0000166|GO:0018105|GO:0016301|GO:0004871|GO:0043123|GO:0005856|GO:0031098|GO:0023014|GO:0000287|GO:0005815|GO:0019901|GO:0006915|GO:0042981|GO:0005524|GO:0006974|GO:0007346|GO:0016310|GO:0007049|GO:0004672|GO:0004674|GO:0006468|GO:0005654|GO:0030071|GO:0019894|GO:0016740|GO:0051301	NM_021606	Mm,143818
A_55_P1970826	25.8846	24.2475	16.9571	19.3822	67.2724	114.68	14.8196	59.8606	29.5953	29.7524	17.7779	6.76897	100.099	67.1229	13.6777	65.7934	0.384773	0.211437	1.14424	0.323789	0.295661	0.443252	1.29977	0.102882	1.3014	0.477013	0.880339	3.14718	1	1	Adamts5	Mus musculus a disintegrin-like and metallopeptidase (reprolysin type) with thrombospondin type 1 motif, 5 (aggrecanase-2) (Adamts5), mRNA [NM_011782]	CCACGACCCTCAAGAACTTTTGCAAATGGCAGCACCAACATAACCAGCTAGGGGATGATC	a disintegrin-like and metallopeptidase (reprolysin type) with thrombospondin type 1 motif, 5 (aggrecanase-2)	GO:0005578|GO:0050840|GO:0005576|GO:0005615|GO:0046872|GO:0016787|GO:0006508|GO:0008233|GO:0008270|GO:0004222|GO:0008201|GO:0008237|GO:0042742	NM_011782	Mm,112933
A_55_P2274782	3.22126	1.88242	2.36625	2.13293	2967.12	3313.41	4052.74	3493.74	3.32666	3.44412	2.3719	2.05239	3705.73	5329.31	5911.59	5145.53	0.00108565	0.000568121	0.000583865	0.000610501	0.000897709	0.00064626	0.000401229	0.000398868	1.20936	0.87909	1.45519	1.53058	2	0	Prl7a1	Mus musculus prolactin family 7, subfamily a, member 1 (Prl7a1), transcript variant 1, mRNA [NM_001164058]	TGCCACAAATACTCCATCAAAGTTCCCGAAGACATAGAAGAAGCCCAAAATGTCATCTCT	prolactin family 7, subfamily a, member 1	GO:0008150|GO:0005179|GO:0005576	NM_001164058	Mm,196424
A_66_P120494	73.2771	18.1996	10.1091	20.6377	118.98	46.0453	20.827	28.6706	79.0357	14.5406	12.7719	6.44228	116.497	37.8566	30.3512	35.3754	0.615877	0.395254	0.485382	0.719821	0.678433	0.384098	0.420803	0.182112	0.907793	1.02904	1.15347	3.95263	1	0	Duoxa1	Mus musculus dual oxidase maturation factor 1 (Duoxa1), mRNA [NM_001305262]	CTTATTCATCGGGGCTGTGATCCTGGCTGTGAACTTCAGTTCTGAGTGGTCTGTGGGCCA	dual oxidase maturation factor 1	GO:0005515|GO:2000609|GO:0016020|GO:0005886|GO:0045666|GO:0050727|GO:0006810|GO:0005789|GO:0016021|GO:0015031|GO:2000379|GO:0042743	NM_001305262	Mm,247121
A_66_P100586	15.6436	26.2131	22.9599	27.4269	73.0575	35.0938	27.096	48.4568	13.1441	24.9636	23.5914	3.48498	52.94	31.064	31.4249	47.4886	0.214128	0.746944	0.847354	0.566008	0.248284	0.803618	0.750722	0.0733856	0.86243	0.929476	1.12872	7.71279	1	0	4930599N23Rik	Q4S4U3_TETNG (Q4S4U3) Chromosome 2 SCAF14738, whole genome shotgun sequence, partial (7%) [TC1591056]	ATGTAATAAAATGGGATTAGAGTAGACCAATTGGCAAACCCTGGAACCCAGTGAGAGATT	RIKEN cDNA 4930599N23 gene			Mm,348014
A_52_P576720	14.3876	6.62574	5.55449	4.82746	184.323	305.604	102.76	165.862	72.2038	25.3255	5.3614	4.61775	221.404	267.118	71.1727	222.268	0.0780563	0.0216808	0.0540529	0.0291052	0.326118	0.0948104	0.0753294	0.0207756	0.23935	0.228675	0.717554	1.40093	1	2	Calm4	Mus musculus calmodulin 4 (Calm4), mRNA [NM_020036]	TAAAAAGAAGAGAAGTCTGTGTGGTGTATGGAAACTATCTCATGAGTGAGGAAGACTTTA	calmodulin 4	GO:0005509|GO:0046872|GO:0070062	NM_020036	Mm,21075
A_51_P117109	718.125	510.765	473.057	611.936	2274.89	1659.44	1101.24	1451.14	695.122	549.98	538.938	262.118	2213.01	1035.48	1244.26	1662.29	0.315675	0.307793	0.429569	0.421693	0.314106	0.531134	0.43314	0.157685	1.00499	0.579501	0.991757	2.67427	1	1	Ilvbl	Mus musculus ilvB (bacterial acetolactate synthase)-like (Ilvbl), mRNA [NM_173751]	TGGCTTACACTGATTATCACAAGGCAGCCATGGGCCTGGGGGCCCAGGGATTGATACTCT	ilvB (bacterial acetolactate synthase)-like	GO:0008150|GO:0000287|GO:0016020|GO:0016021|GO:0030976|GO:0003824|GO:0046872|GO:0016740	NM_173751	Mm,2644
A_55_P2071191	164.732	36.1118	31.8627	43.8814	3850.82	2427.28	2809.95	3677.75	161.545	36.7544	22.8169	35.5079	4050.99	2489.88	2508.5	3701.25	0.0427784	0.0148775	0.0113392	0.0119316	0.039878	0.0147615	0.00909584	0.0095935	1.07273	1.00786	1.24664	1.24372	0	0	Prss8	Mus musculus protease, serine 8 (prostasin) (Prss8), mRNA [NM_133351]	CGAAATTGTTAAGGCCCGTACTTTTCCTGCCACTTGGTCTGACCCTGGGCCTCTTGTCTT	protease, serine 8 (prostasin)	GO:0004252|GO:0005886|GO:0005576|GO:0005615|GO:0016020|GO:0016787|GO:0010765|GO:0006508|GO:0008236|GO:0045121|GO:0008233|GO:0016021|GO:0046658|GO:0001942|GO:0070633|GO:0019897|GO:0070062|GO:0017080	NM_133351	Mm,5875
A_51_P108862	5059.43	5309.14	6577.19	4614.69	8636.4	7101.97	7229.64	6783.55	5647.46	6190.94	6130.18	4078.24	8424.96	7490.13	7955.86	9490.68	0.585827	0.747559	0.909753	0.680277	0.670325	0.826547	0.770523	0.42971	0.873945	0.904436	1.1807	1.58311	1	0	Cops7a	Mus musculus COP9 signalosome subunit 7A (Cops7a), transcript variant 1, mRNA [NM_012003]	CCAATGGAAATCCTGGAAGGATTTATATCTCCTCCTGTGGTTCTGGTGGGGAAGGAAATA	COP9 signalosome subunit 7A	GO:0003674|GO:0000338|GO:0005737|GO:0008180|GO:0005654|GO:0005634|GO:0005829	NM_012003	Mm,244536
A_55_P2124498	23.6982	20.0052	26.2362	27.7394	556.275	340.266	218.615	332.574	39.7953	25.5043	23.111	12.4924	530.035	301.663	275.096	471.16	0.0426016	0.058793	0.120011	0.0834082	0.0750806	0.0845456	0.0840108	0.0265142	0.567412	0.6954	1.42852	3.1458	2	1	Il17rb	Mus musculus interleukin 17 receptor B (Il17rb), mRNA [NM_019583]	TAATGAATAATCCGTTTGGGAGGCTCTCACTAATGTGTAGCTTCCTAAGAGAAGAAGCCT	interleukin 17 receptor B	GO:2000664|GO:0030368|GO:0005737|GO:2000667|GO:0004896|GO:0016020|GO:0009986|GO:0005886|GO:0005887|GO:0050729|GO:0005576|GO:0016021	NM_019583	Mm,269363
A_52_P56634	222.918	178.247	225.899	202.543	868.638	359.25	245.2	536.866	232.046	257.263	212.063	90.7909	861.329	325.954	272.289	574.889	0.25663	0.496163	0.921284	0.37727	0.269404	0.789263	0.778817	0.157928	0.952583	0.628641	1.18293	2.38888	1	0	Map3k11	Mus musculus mitogen-activated protein kinase kinase kinase 11 (Map3k11), mRNA [NM_022012]	TTCACACTGGATGGGGGCTACACCCCACATGCCTACAAACTGTAGGGACCCCTGACTTAC	mitogen-activated protein kinase kinase kinase 11	GO:0005515|GO:0008219|GO:0008283|GO:0046330|GO:0042803|GO:0042802|GO:0004706|GO:0000187|GO:0005737|GO:0046777|GO:0043525|GO:0000166|GO:0016301|GO:0043507|GO:0005856|GO:0007017|GO:0004709|GO:0005813|GO:0043065|GO:0005874|GO:0007254|GO:0031434|GO:0007256|GO:0031435|GO:0007257|GO:0005524|GO:0048365|GO:0016310|GO:0004672|GO:0016020|GO:0004674|GO:0006468|GO:0016740	NM_022012	Mm,185026
A_55_P1988259	20210.9	17376.4	18418.1	15137.8	62941.1	50795	47069.9	49144.7	22820.9	18164.8	17355.7	15153.5	57957.8	54098.6	55483.8	60206.9	0.321108	0.342089	0.391292	0.308025	0.39375	0.335773	0.312807	0.251691	0.815511	1.01881	1.25091	1.22382	0	0	Gng5	Mus musculus guanine nucleotide binding protein (G protein), gamma 5 (Gng5), mRNA [NM_010318]	ACACTATCTTCTGCTCGTCAGTCCTTAACATCTACCTCTTTGAATTCCATGGGTTTCTGT	guanine nucleotide binding protein (G protein), gamma 5	GO:0005739|GO:2000179|GO:0031680|GO:0016020|GO:0072513|GO:0030165|GO:0070062	NM_010318	Mm,140804
A_55_P2015292	753.192	297.702	276.924	271.305	1766.89	1007.42	1235.41	881.661	851.428	366.245	265.565	308.129	2452.86	1231.83	1115.31	1797.05	0.426281	0.295508	0.224156	0.30772	0.347116	0.297317	0.23811	0.171464	1.22806	0.993915	0.941399	1.79466	1	0	Ltc4s	Mus musculus leukotriene C4 synthase (Ltc4s), transcript variant 1, mRNA [NM_008521]	CAAAACGCTGGGGTGCCCGCCCCCGAATCCCAGTTTTTAATTAAAGTTCCCACGACGGTT	leukotriene C4 synthase	GO:0019370|GO:0046982|GO:0005783|GO:0005634|GO:0005635|GO:0004364|GO:0004464|GO:0006691|GO:0016829|GO:0043231|GO:0008289|GO:0004602|GO:0043295|GO:0016020|GO:0016021|GO:0008047	NM_008521	Mm,245151
A_51_P378210	91.9014	18.0871	11.9708	22.9125	182.988	36.451	23.9276	29.6321	104.679	21.4035	16.4598	11.026	203.231	34.0063	16.326	47.9317	0.502227	0.496202	0.500294	0.773234	0.515071	0.629399	1.00819	0.230036	0.975062	0.788374	0.496228	3.36136	1	1	Guca2a	Mus musculus guanylate cyclase activator 2a (guanylin) (Guca2a), mRNA [NM_008190]	TACGCTGCCTGTACGGGATGCTAGAGTGACATCGCTTGCCTTTCTCTCAGCCCATGTGGA	guanylate cyclase activator 2a (guanylin)	GO:0030250|GO:0005576|GO:0070062	NM_008190	Mm,2614
A_55_P2170963	4553.16	2526.5	3118.42	2485.84	8751.1	3693.09	3210.25	4390.29	5454.59	3197.07	3098.08	2399.19	8065.32	3871.02	3670.53	6132.55	0.520295	0.684115	0.971397	0.566214	0.676301	0.825898	0.844041	0.391223	0.769325	0.828329	1.15089	1.44729	1	0	Gspt1	Mus musculus G1 to S phase transition 1 (Gspt1), transcript variant 1, mRNA [NM_146066]	GATTCTGAGTGTGGGAGTGTGTCTGCACATGTTAAAAAGACAACTACCATATTAATAAAA	G1 to S phase transition 1	GO:0000184|GO:0000166|GO:0003723|GO:0006479|GO:0003924|GO:0018444|GO:0005525|GO:0002184|GO:0006412|GO:0003747	NM_146066	Mm,325827
A_51_P401343	197.643	38.8738	25.871	42.5278	458.165	59.1767	43.339	53.384	208.321	44.5609	26.4139	30.3318	531.194	58.8826	31.7141	86.0439	0.43138	0.656911	0.596945	0.79664	0.392175	0.756775	0.832875	0.352515	1.09997	0.868039	0.716728	2.25987	1	0	Cldn14	Mus musculus claudin 14 (Cldn14), transcript variant 1, mRNA [NM_019500]	TTTGAAATCGGCCAGGCCCTGTACATGGGCTTCATCTCCTCATCCCTGTCTCTCATCGGG	claudin 14	GO:0005515|GO:0030054|GO:0016020|GO:0005886|GO:0005783|GO:0005198|GO:0016021|GO:0005923	NM_019500	Mm,328716
A_55_P2184508	8441.63	9121.84	9826.93	7833.61	24575.7	26903.7	24902.9	23803.9	9120.58	9804.3	8894.53	9323.1	26117.7	27375.1	27477.7	28153	0.343496	0.339055	0.394611	0.329089	0.349211	0.358146	0.3237	0.331158	0.983634	0.946693	1.21906	0.993751	0	0			AAGCACAAATCCCTTCAGACCCCAGAAAGTCTGCTCCTTTTCGTAGTCATCTATCTTGAG
A_55_P1989653	295.943	346.714	300.216	430.569	32678.8	19330.4	18224.6	28514.7	349.065	310.619	326.068	288.068	36353.9	17389.6	18198.2	35956.2	0.0090561	0.0179362	0.0164731	0.0150999	0.00960186	0.0178624	0.0179176	0.00801164	0.943162	1.00413	0.919385	1.88475	1	0	Slco4a1	Mus musculus solute carrier organic anion transporter family, member 4a1 (Slco4a1), mRNA [NM_148933]	GCAGCTTGTGTGGACAGTGTGTTTCTATGTTTTTGGTTAGAGTGTGTACATAATATATTT	solute carrier organic anion transporter family, member 4a1	GO:0005215|GO:0005886|GO:0015347|GO:0015349|GO:0070327|GO:0043252|GO:0042403|GO:0016020|GO:0005887|GO:0006810|GO:0015711|GO:0008514|GO:0016021|GO:0006811	NM_148933	Mm,133687
A_55_P2011106	29.1085	10.005	7.84298	14.0005	113.261	40.9785	28.8446	48.4134	28.905	10.8724	12.5469	7.27422	102.778	37.5431	22.2363	53.5533	0.257004	0.244152	0.271905	0.289187	0.281237	0.289599	0.564251	0.135831	0.913834	0.843071	0.481886	2.12901	1	1	Junb	Mus musculus jun B proto-oncogene (Junb), mRNA [NM_008416]	AGGGCTTTGCGGACGGTTTTGTCAAAGCCCTGGACGACCTGCACAAGATGAACCACGTGA	jun B proto-oncogene	GO:0005515|GO:0000790|GO:0003700|GO:0006366|GO:0033687|GO:0045597|GO:0005634|GO:0051591|GO:0032870|GO:0046697|GO:0003690|GO:0045944|GO:0042127|GO:0071277|GO:0060716|GO:0051726|GO:0032496|GO:0034097|GO:0010941|GO:0009314|GO:0005667|GO:0006355|GO:0000977|GO:0006357|GO:0009987|GO:0042493|GO:0003713|GO:0060136|GO:0030316|GO:0035976|GO:0000122|GO:0001829|GO:0000978|GO:0003677|GO:0001701|GO:0001649|GO:…	NM_008416	Mm,1167
A_55_P1967069	1063.22	610.442	728.589	606.466	2789.8	1067.26	959.822	1419.48	1158.98	699.184	695.39	440.052	2260.78	1122.49	1096.07	1590.06	0.38111	0.57197	0.759087	0.427245	0.512643	0.622887	0.634437	0.276752	0.743421	0.918257	1.19647	1.54378	1	0	Lpar6	Mus musculus lysophosphatidic acid receptor 6 (Lpar6), mRNA [NM_175116]	GAACTATCTCTCCGGCTCCAACAAAAAATATTTTTAAAGGAAGTTTGTGTCTGATGTGTT	lysophosphatidic acid receptor 6	GO:0007165|GO:0016020|GO:0007186|GO:0005886|GO:0005887|GO:0004930|GO:0051482|GO:0035025|GO:0070915|GO:0016021|GO:0004871|GO:0043231	NM_175116	Mm,390681
A_51_P481482	4.91319	7.66605	7.48087	9.02624	427.786	393.319	359.531	362.914	4.09782	12.7178	6.38165	2.52699	489.654	250.369	316.138	499.091	0.0114852	0.0194907	0.0208073	0.0248715	0.00836882	0.0507961	0.0201863	0.00506319	1.37238	0.383704	1.03076	4.91223	1	1	Dram1	Mus musculus DNA-damage regulated autophagy modulator 1 (Dram1), mRNA [NM_027878]	AACTTTTCACAGTACCGAACATGCCCATTGTAACACTGGAACAGAAAGACAGTGGCTGTC	DNA-damage regulated autophagy modulator 1	GO:0003674|GO:0005737|GO:0016020|GO:0006914|GO:0010506|GO:0006915|GO:0016021|GO:0005764	NM_027878	Mm,35450
A_55_P2167788	3.23852	1.89599	2.38226	2.13976	94.1787	25.6384	14.3238	48.5546	3.32619	5.90811	2.40076	2.05904	54.0874	29.939	8.70319	38.9089	0.034387	0.0739511	0.166315	0.0440691	0.0614965	0.197338	0.275848	0.0529196	0.55917	0.374743	0.602921	0.832756	0	2	Gm6093	Mus musculus predicted gene 6093 (Gm6093), transcript variant 1, long non-coding RNA [NR_131140]	AATGGATGCTATCGCCCTCAATTTGTACTACCCATGGAACAAATAATTGGTTGTACAATC	predicted gene 6093	GO:0008150|GO:0003674|GO:0005575	NR_131140	Mm,390575
A_51_P368285	182.763	160.235	146.26	138.291	596.687	485.947	731.391	451.044	164.715	145.644	132.303	73.3239	1035.35	640.779	689.051	1071.66	0.306297	0.329737	0.199976	0.306603	0.159092	0.227292	0.192007	0.0684207	1.92529	1.45072	1.0415	4.48114	3	0	Rflna	Mus musculus refilin A (Rflna), mRNA [NM_028443]	TTTGTGGGGCAAACAGAACCTAAATGACTGATAGATTTCTGTTCATCTATTAGCTTATCT	refilin A	GO:0005737|GO:0061182|GO:0031005|GO:0061181|GO:0048705|GO:1900158|GO:0032432|GO:0005856	NM_028443	Mm,296138
A_55_P1974367	16069.2	9900.67	9130.31	11106.1	182529	76272.5	56531.3	69431	16781.5	8843	8505.88	8047.51	165266	68435.1	63905.5	77948.1	0.0880364	0.129806	0.161509	0.159958	0.101543	0.129217	0.133101	0.103242	0.86699	1.00456	1.21343	1.54935	1	0	Fabp3	Mus musculus fatty acid binding protein 3, muscle and heart (Fabp3), mRNA [NM_010174]	TTTATTTTTTAAAACTGTATCCAAAGGGTGCTCCAAGGTCAATAAAGCAGAACCAAGGCC	fatty acid binding protein 3, muscle and heart	GO:0008092|GO:0042632|GO:0005215|GO:0005504|GO:0005324|GO:2001245|GO:0050543|GO:0046320|GO:0005615|GO:0005829|GO:0008289|GO:0036041|GO:0005737|GO:0016528|GO:0071073|GO:0070538|GO:0006810|GO:0055091|GO:0015909|GO:0044539|GO:0070062	NM_010174	Mm,388886
A_55_P2010152	10.1613	4.09015	2.58615	2.23977	126.245	39.3637	43.2693	71.0642	12.3763	3.26534	2.59202	2.09009	58.8127	42.2657	31.4233	38.9295	0.0804889	0.103907	0.0597686	0.0315176	0.210435	0.0772575	0.082487	0.0536892	0.382488	1.34494	0.724583	0.587038	0	2	Sell	Mus musculus selectin, lymphocyte (Sell), transcript variant 2, mRNA [NM_001164059]	CTGTAGGCTATCTCATTTTCTCGCTTCACTCTGCAAGGTTTATAACATGATGAATTTAAA	selectin, lymphocyte	GO:0005515|GO:0051861|GO:0005886|GO:0009986|GO:0042981|GO:0002020|GO:0050900|GO:0016020|GO:0090023|GO:0030246|GO:0033198|GO:0016021|GO:0007155|GO:0050839|GO:0009897	NM_001164059	Mm,1461
A_55_P2027521	54.3733	18.6767	13.0019	26.2095	128.569	40.6911	59.0423	47.5479	50.9994	30.0773	22.14	11.2491	125.113	44.6691	64.8606	72.5807	0.422912	0.458988	0.220214	0.551224	0.407627	0.673336	0.341348	0.154988	1.0375	0.681663	0.645131	3.55656	1	0	Tnnt1	Mus musculus troponin T1, skeletal, slow (Tnnt1), transcript variant 1, mRNA [NM_001277903]	ATCGACATCTCCATACTGCCTGGGAGAGCCATCAACTGTCATTAAAGAGAGTTCAAGTTC	troponin T1, skeletal, slow	GO:0031014|GO:0006937|GO:0045932|GO:0005861|GO:0003009|GO:0031444|GO:0005523|GO:0014883	NM_001277903	Mm,358643
A_55_P2063256	50.2383	92.3946	56.5622	118.285	537.347	1025.66	1983.63	382.336	46.2119	60.9852	57.684	17.82	2205.49	340.176	2863.57	2467.28	0.0934933	0.0900828	0.0285144	0.309373	0.0209531	0.179275	0.0201441	0.00722255	4.46203	0.502483	1.41552	42.8344	3	1	Lgals4	Mus musculus lectin, galactose binding, soluble 4 (Lgals4), mRNA [NM_010706]	TGGGGAAGGAAGCAGAAAGATCCCCGAGTTCCATCTAAGCTCCTAATAAAATGTTGAAGG	lectin, galactose binding, soluble 4	GO:0005515|GO:0030246|GO:0016936|GO:0005615	NM_010706	Mm,210336
A_51_P282837	47.16	26.1249	19.4344	26.8473	1435.96	628.29	531.253	958.921	47.2303	27.3753	18.6624	9.03163	1257.35	585.077	452.874	1090.34	0.0328421	0.0415809	0.0365823	0.0279974	0.0375635	0.0467891	0.0412088	0.0082833	0.87431	0.888687	0.88773	3.37999	1	0	St14	Mus musculus suppression of tumorigenicity 14 (colon carcinoma) (St14), mRNA [NM_011176]	CTCAGAGTTCTTCCAAAGTGGGACCCCCTCAAGAGTTGGAGAGAGAACTTGCGTGCTAGC	suppression of tumorigenicity 14 (colon carcinoma)	GO:0060672|GO:0004252|GO:0001843|GO:0005576|GO:0005615|GO:0016323|GO:0016020|GO:0016477|GO:0016787|GO:0030216|GO:0005887|GO:0006508|GO:0008236|GO:0008233|GO:0016021|GO:0019897|GO:0070062	NM_011176	Mm,243926
A_51_P239673	8196.06	5790.69	5544.29	5441.62	20579.8	17963.1	17708.1	15608.7	8239.18	5096.16	4860.23	5078.98	23870.1	20616.3	19268.5	24418.3	0.398257	0.322365	0.313094	0.348627	0.345168	0.247191	0.252238	0.207999	1.15381	1.30412	1.24127	1.6761	1	0	Hprt	Mus musculus hypoxanthine guanine phosphoribosyl transferase (Hprt), mRNA [NM_013556]	GTGTTGGCTGTATTTTCCCACTTTCAGTAAATCGTTGTCAACAGTTCCTTTTAAATGCAA	hypoxanthine guanine phosphoribosyl transferase	GO:0046040|GO:0046083|GO:0046872|GO:0042803|GO:0005829|GO:0042802|GO:0006178|GO:0045964|GO:0005737|GO:0042417|GO:0000166|GO:0051289|GO:0019835|GO:0046038|GO:0007626|GO:0043103|GO:0007625|GO:0021895|GO:0070062|GO:0000287|GO:0016757|GO:0052657|GO:0004422|GO:0021954|GO:0048813|GO:0006166|GO:0021756|GO:0001975|GO:0006168|GO:0046100|GO:0009116|GO:0046651|GO:0016740|GO:0006164	NM_013556	Mm,299381
A_55_P2184279	33.5367	21.4543	12.7796	8.94196	88.9947	94.5919	34.5586	30.911	32.7294	8.06681	10.5135	13.3825	73.6782	38.5855	26.8297	58.8539	0.376839	0.226809	0.369796	0.289281	0.444221	0.209063	0.39186	0.227386	0.848314	1.08488	0.943696	1.2722	0	0			TGGCTCTCGACATTATACTTCCTTCTGTTTTGATATTAAACCTACCACACTTGATGTGGG
A_55_P2083794	377.992	351.263	264.304	416.991	1032.55	937.244	629.692	741.65	318.98	230.029	225.078	197.876	1019.76	705.645	736.101	982.552	0.366076	0.374783	0.419736	0.562247	0.3128	0.325985	0.305771	0.20139	1.17032	1.14969	1.37272	2.79184	1	0	Tmem159	Mus musculus transmembrane protein 159 (Tmem159), mRNA [NM_145586]	GCAAACCAGAGCCTGTGCGATGATTTCCACTTCATTTACTGTGGTATTTTATTAAATATT	transmembrane protein 159	GO:0008150|GO:0003674|GO:0016020|GO:0016021|GO:0005575	NM_145586	Mm,257952
A_51_P345747	539.317	420.984	520.111	372.711	1107.4	624.819	524.561	685.179	541.894	529.93	484.184	325.691	1118.18	560.02	608.225	864.014	0.487012	0.673769	0.991517	0.543962	0.48462	0.946269	0.796061	0.376951	1.00494	0.712027	1.24553	1.44306	1	0	E130309D02Rik	Mus musculus RIKEN cDNA E130309D02 gene (E130309D02Rik), mRNA [NM_172726]	ACTGTGGGTGTTTTTAGATATGCCAGTCTGTGAGTGACAGTTGTCACACACAGACACTCT	RIKEN cDNA E130309D02 gene	GO:0008150|GO:0003674|GO:0005575	NM_172726	Mm,440105
A_51_P419117	11719.2	10107.5	9653.79	11850.4	45048.6	34700.5	23794.9	34996.5	12618.4	9113.49	10393.6	7344.29	39981.8	28494.2	30203.8	43106.3	0.260146	0.291278	0.405709	0.338617	0.315602	0.319836	0.344117	0.170377	0.824284	0.91071	1.17899	1.98746	1	0	Rab15	Mus musculus RAB15, member RAS oncogene family (Rab15), transcript variant 1, mRNA [NM_134050]	GTGACCTTTGTGTACTGTGTCTTGGGTCCATTATATGAATTGTGAGCAGGGTTCATCTAT	RAB15, member RAS oncogene family	GO:0005515|GO:0009306|GO:0016020|GO:0005886|GO:0000166|GO:0017157|GO:0006810|GO:0003924|GO:0015031|GO:0005525|GO:0006904	NM_134050	Mm,172847
A_52_P262967	812	556.215	604.965	557.111	1648.64	882.534	673.247	977.591	812.819	660.224	596.256	409.943	1625.45	881.807	697.889	1244.11	0.492528	0.630248	0.898577	0.569881	0.500057	0.748717	0.854371	0.329506	0.984942	0.841771	1.05174	1.7295	1	0	Rab10	Mus musculus RAB10, member RAS oncogene family (Rab10), mRNA [NM_016676]	TTTTGAGACTAGTGCAAAAGCAAATATAAACATCGAAAAGGCGTTCCTCACATTAGCTGA	RAB10, member RAS oncogene family	GO:0005802|GO:0005515|GO:0048471|GO:0009306|GO:0005886|GO:0005783|GO:0003924|GO:0042995|GO:0007409|GO:0015031|GO:0006886|GO:0006904|GO:0097051|GO:0005913|GO:0000166|GO:0019882|GO:0016197|GO:0017157|GO:0006810|GO:0016192|GO:0070062|GO:0032869|GO:0005794|GO:0071782|GO:0090150|GO:0071786|GO:0045200|GO:0031410|GO:0006893|GO:0005525|GO:0072659|GO:0031489|GO:0005929|GO:0016020|GO:0032593|GO:0005789|GO:…	NM_016676	Mm,378993
A_51_P126835	264.625	174.035	174.768	132.7	509.49	381.641	284.382	347.377	246.188	195.078	159.798	129.934	533.67	363.653	353.595	471.594	0.519391	0.456017	0.614552	0.382007	0.461311	0.536439	0.451925	0.27552	1.1259	0.850082	1.35986	1.38649	0	0	Arl14ep	Mus musculus ADP-ribosylation factor-like 14 effector protein (Arl14ep), transcript variant 1, mRNA [NM_001025102]	GTGGTCAGAAAGGTACCTGTTAAATGTTACTAACGAAACAAATGCTCTTCAGACTACTTT	ADP-ribosylation factor-like 14 effector protein	GO:0008150|GO:0003674|GO:0005737|GO:0005886|GO:0005730|GO:0005634|GO:0005925|GO:0043231|GO:0005829	NM_001025102	Mm,381231
A_55_P2099379	537.651	296.726	323.736	303.96	1260.21	325.692	317.228	699.723	533.41	313.529	284.187	292.198	947.269	329.392	285.635	795.664	0.426637	0.911063	1.02051	0.434401	0.563103	0.95184	0.99493	0.367238	0.757654	0.95716	1.02571	1.18289	0	0	Tfe3	Mus musculus transcription factor E3 (Tfe3), transcript variant 5, mRNA [NM_001271490]	GTTTGTGAATTTTTTATTGAACCCACCCACTCAGATGCTAAGTCAACCCTGACCTCTGCC	transcription factor E3	GO:0005667|GO:0006355|GO:0003700|GO:0046982|GO:0044212|GO:0005634|GO:0045670|GO:0000978|GO:0003677|GO:0006351|GO:0045785|GO:0005829|GO:0002250|GO:0001077|GO:0005737|GO:0045944|GO:0006959|GO:0046983|GO:0005654|GO:0045893|GO:0002376	NM_001271490	Mm,249142
A_55_P1966644	55.2423	44.9945	53.6666	32.2449	145.442	70.5408	65.2626	64.7618	49.7601	47.579	44.292	32.2369	99.4994	80.4855	66.7243	96.5753	0.379824	0.63785	0.822318	0.497901	0.500105	0.59115	0.663806	0.3338	0.759489	1.079	1.23879	1.49161	1	0	Trpc6	Mus musculus transient receptor potential cation channel, subfamily C, member 6 (Trpc6), transcript variant 1, mRNA [NM_013838]	AGAGTCCTAATATCAACTTTTTGGGTGATTAAATTGCATTGCTGAGGCTAACAATTGCTG	transient receptor potential cation channel, subfamily C, member 6	GO:0005515|GO:0070301|GO:0005886|GO:0051928|GO:0042805|GO:0032414|GO:0007204|GO:0007338|GO:0070679|GO:0005737|GO:0030276|GO:0006810|GO:0051117|GO:0006816|GO:0015279|GO:0006811|GO:0010800|GO:0005262|GO:0005261|GO:0003779|GO:0055085|GO:0016020|GO:0005887|GO:0045666|GO:0036057|GO:0070588|GO:0050774|GO:0006828|GO:0016021|GO:0005216	NM_013838	Mm,325086
A_51_P365008	1673.57	1084.97	1061.77	1082.3	13292.3	5038.2	2268.56	8804	1834.71	1275.53	974.351	563.39	12561.4	3049.95	2262.3	10923.9	0.125905	0.215348	0.46804	0.122932	0.146059	0.418212	0.43069	0.0515742	0.862011	0.514925	1.08672	2.3836	1	1	Tns1	Mus musculus tensin 1 (Tns1), transcript variant 1, mRNA [NM_027884]	GATATGAATGTATGTACACTGATGCTGCCCCCCTCTGTACAGCGGCTTGGCCTCTCACGA	tensin 1	GO:0010761|GO:0030055|GO:0003723|GO:0007044|GO:0003779|GO:0005925	NM_027884	Mm,309975
A_55_P2002460	19.6228	26.7408	26.1562	33.0384	334.98	252.79	201.409	309.729	20.1791	27.1993	38.9898	6.42645	300.048	191.683	277.211	339.674	0.0585789	0.105783	0.129866	0.106669	0.0672528	0.141897	0.140651	0.0189194	0.871026	0.745491	0.923326	5.63805	1	0			AACTGAGCTTCTATGATCGTACGGACATCACGTCGGTCTATGTGAGTTGGGGCCGGGAGG
A_55_P1963369	18.1041	5.3881	2.98671	7.20408	87.0633	18.3252	6.07869	14.7664	19.3394	7.32082	8.19108	2.60977	92.2449	14.6795	13.4751	13.2815	0.207942	0.294028	0.491341	0.487869	0.209653	0.498712	0.607867	0.196496	0.991841	0.589574	0.808303	2.48284	1	1	Klhdc7a	kelch domain containing 7A [Source:MGI Symbol;Acc:MGI:2444612] [ENSMUST00000105031]	AGCCTCCGGTCCTTTGAAAAGTGAAAGGCAGGTCAAAATAAAACAAAAATTGAGACCGTA	kelch domain containing 7A	GO:0004842|GO:0016020|GO:0031463|GO:0016021
A_52_P276525	537.929	322.077	321.173	308.589	1084.82	449.115	566.621	525.568	544.784	333.416	245.687	249.395	1209.06	523.341	662.445	669.063	0.495867	0.717138	0.566821	0.587154	0.450583	0.637092	0.370879	0.372753	1.1005	1.12564	1.52832	1.57518	2	0	Ankrd9	Mus musculus ankyrin repeat domain 9 (Ankrd9), mRNA [NM_175207]	CACTATCTCACCTGGCCGCTTCCCGGAGGCCTTAGATGAACTGCCTCTGCCATCGTTTTT	ankyrin repeat domain 9	GO:0003674|GO:0016787|GO:0005575	NM_175207	Mm,250989
A_51_P351285	469.283	439.146	576.724	478.996	1290.72	697.726	634.289	841.822	523.91	515.756	499.947	268	1142.66	659.017	686.644	1116.92	0.363582	0.629396	0.909245	0.568999	0.458499	0.782614	0.728103	0.239946	0.792984	0.804223	1.24879	2.37136	1	0	Pcsk7	Mus musculus proprotein convertase subtilisin/kexin type 7 (Pcsk7), transcript variant 2, mRNA [NM_008794]	CTGGACTTCAGAGAGCTAAGACACAGCATTTTCAAAGATAGCCTGGGAGCACTGTCTCTG	proprotein convertase subtilisin/kexin type 7	GO:0030173|GO:0005794|GO:0016787|GO:0016020|GO:0004252|GO:0016485|GO:0006508|GO:0008236|GO:0008233|GO:0016021	NM_008794	Mm,3255
A_65_P13459	23.432	3.76003	2.32558	2.8713	55.5464	10.9735	5.65248	5.71072	30.7584	3.25319	2.34808	2.01909	62.1868	10.5224	8.06676	14.6608	0.421846	0.342646	0.411426	0.502792	0.494613	0.309167	0.291081	0.137721	0.852882	1.10829	1.41344	3.6508	2	0	Cd300lb	Mus musculus CD300 molecule like family member B (Cd300lb), transcript variant 1, mRNA [NM_199221]	GCATGAGTGTATAGGTGAAGGTTTCACTTTAAGATGCTGTCTTCAGTTCTCTTGCCTATG	CD300 molecule like family member B	GO:0005515|GO:0071222|GO:0016020|GO:0005886|GO:0002446|GO:0016021|GO:0033005|GO:0002376	NM_199221	Mm,185355
A_55_P2108933	10.3543	3.93734	4.15003	4.37715	575.066	368.883	775.842	311.206	6.2885	8.72356	6.93421	3.89948	595.332	383.509	779.132	494.268	0.0180053	0.0106737	0.00534907	0.0140651	0.010563	0.0227467	0.00889992	0.00788941	1.70456	0.469241	0.601025	1.78278	2	1	Dao	Mus musculus D-amino acid oxidase (Dao), transcript variant 2, mRNA [NM_001286396]	AGGAGGAGCACTCCACTGGTCAACATTATTAAAACACTGGATATCCAAACTCTTCAGGAT	D-amino acid oxidase	GO:0070178|GO:0048037|GO:0005102|GO:0036088|GO:0005741|GO:0046416|GO:0005829|GO:0042416|GO:0071949|GO:0006562|GO:0016491|GO:0046983|GO:0003884|GO:0055130|GO:0005778|GO:0006551|GO:0055114|GO:0005777	NM_001286396	Mm,20115
A_55_P2086075	287.855	244.96	293.919	276.351	1980.57	1310.78	821.317	1566.91	320.697	267.217	281.501	173.442	1785.67	1141.14	1038.57	1727.01	0.14534	0.186881	0.357862	0.176367	0.179595	0.234167	0.271047	0.100429	0.809262	0.798066	1.3203	1.75613	1	0	Ube2h	Mus musculus ubiquitin-conjugating enzyme E2H (Ube2h), transcript variant 1, mRNA [NM_009459]	TCATCGGAGAGTTCTATGTCTGACTTCTCAGAAGATGAGGCCCAGGACATGGAGTTGTAG	ubiquitin-conjugating enzyme E2H	GO:0005737|GO:0004842|GO:0070979|GO:0000166|GO:0043161|GO:0070936|GO:0005524|GO:0031625|GO:0016740	NM_009459	Mm,332967
A_55_P2028898	19.9273	7.46573	7.80873	7.30168	235004	149500	119671	139770	17.0089	8.65114	6.25402	2.09946	330069	138450	137686	152674	8.47955e-05	4.99378e-05	6.52517e-05	5.22406e-05	5.15315e-05	6.24857e-05	4.54225e-05	1.37513e-05	1.64551	0.799188	1.43655	3.79897	3	0	Prl2b1	Mus musculus prolactin family 2, subfamily b, member 1 (Prl2b1), mRNA [NM_025532]	GCCCCTTTATAAGACATTACGGCAAAGCTTCCTTTTAATTTCTCTCTCGTCTTTAAAAAT	prolactin family 2, subfamily b, member 1	GO:0008150|GO:0003674|GO:0005179|GO:0005576|GO:0005575	NM_025532	Mm,5099
A_55_P2032853	56.0772	89.8614	81.6183	95.9027	391.456	247.591	174.719	304.789	52.0032	92.8592	86.8502	41.468	348.727	239.257	199.902	356.804	0.143253	0.362943	0.46714	0.314652	0.149123	0.388115	0.434464	0.116221	0.960636	0.935143	1.07521	2.70737	1	0	Entpd1	Mus musculus ectonucleoside triphosphate diphosphohydrolase 1 (Entpd1), transcript variant 1, mRNA [NM_001304721]	CTAGGCTTTGTGTATGCACATGGATGTGTATGAGAGAGAAAAGTTTCAATTCATCTAAAT	ectonucleoside triphosphate diphosphohydrolase 1	GO:0043005|GO:0005615|GO:0042802|GO:0016323|GO:0000166|GO:0009181|GO:0043025|GO:0051260|GO:0016887|GO:0070062|GO:2001170|GO:0017111|GO:0017110|GO:0009986|GO:0005605|GO:0014069|GO:0030168|GO:0043262|GO:0005524|GO:0008021|GO:0016787|GO:0016020|GO:0007186|GO:0097060|GO:0016021|GO:0033602	NM_001304721	Mm,2824
A_55_P2014144	64.8606	8.16394	4.50204	6.53474	131.366	16.2835	6.41735	11.9283	67.4075	9.04503	3.58392	10.0858	159.796	14.6342	8.843	18.8972	0.493738	0.501363	0.701542	0.547835	0.421836	0.618075	0.405284	0.533717	1.17045	0.811168	1.73099	1.02645	1	0	Olfr830	Mus musculus olfactory receptor 830 (Olfr830), mRNA [NM_146566]	AACAGGGATATGAAGGAGGCCCTGAAGAAAGTTATTGGTAGGACAGCTTCTCTTCTGTGA	olfactory receptor 830	GO:0050911|GO:0007608|GO:0004984|GO:0007186|GO:0016021	NM_146566	Mm,377568
A_55_P2022342	1335.59	879.065	630.384	985.983	13173.4	4241.33	1853.25	3157.78	1349.94	994.084	740.37	303.79	9043.41	2529.1	2068.62	3965.62	0.101385	0.207262	0.340151	0.312239	0.149273	0.393058	0.357905	0.0766058	0.679195	0.527306	0.950393	4.07592	1	1	Stim1	Mus musculus stromal interaction molecule 1 (Stim1), mRNA [NM_009287]	GTGGAGCCCTGGGCAAGGATGTTATATTTGAACCAAAAGACAAACAGTTTTAAAATAAAA	stromal interaction molecule 1	GO:0005515|GO:0005513|GO:0005886|GO:0005783|GO:0030176|GO:2001256|GO:0002020|GO:0046872|GO:0042802|GO:0030426|GO:0005737|GO:0032237|GO:0002115|GO:0051010|GO:0051924|GO:0006810|GO:0006816|GO:0015279|GO:0005856|GO:0006812|GO:0006811|GO:0032541|GO:0014902|GO:0005246|GO:0070166|GO:0005874|GO:0005509|GO:0006874|GO:0033017|GO:0043234|GO:0016529|GO:0016020|GO:0005887|GO:0016021	NM_009287	Mm,645
A_55_P1967885	928.196	1125.37	1417	1178.5	3504.42	2479.37	2165.13	3304.52	869.324	1372.67	1111.73	663.577	3889.69	2904.44	1939.17	3737.72	0.264864	0.453892	0.654463	0.356633	0.223495	0.47261	0.573303	0.177535	1.1851	0.960393	1.14157	2.00881	1	0	Nr3c1	Mus musculus nuclear receptor subfamily 3, group C, member 1 (Nr3c1), mRNA [NM_008173]	CACATCACACATAAATCTGCTTTCAGTTCCAACCAGCTTGGCTTTCAAAAATAGAGCTCC	nuclear receptor subfamily 3, group C, member 1	GO:0005515|GO:0046685|GO:0003700|GO:0004883|GO:0051879|GO:0003707|GO:0032403|GO:0010906|GO:0042803|GO:0061051|GO:0005622|GO:0043525|GO:0003690|GO:0031072|GO:0042127|GO:0046983|GO:0005856|GO:0060999|GO:0060603|GO:0005496|GO:0046982|GO:0003713|GO:0014069|GO:0001047|GO:0000122|GO:0000978|GO:0043234|GO:0071383|GO:0042921|GO:0030544|GO:0005654|GO:0008270|GO:0001012|GO:0008134|GO:0043005|GO:0030325|GO:…	NM_008173	Mm,129481
A_55_P2083879	76.0469	96.9534	112.288	124.083	2298.37	1182.93	986.815	1306.76	74.8054	83.7379	97.0694	26.4895	1797.33	1265.97	821.286	1506.7	0.0330873	0.0819603	0.113788	0.0949548	0.0416204	0.0661454	0.118192	0.0175811	0.794979	1.23909	0.962741	5.40095	1	0	Vsig2	Mus musculus V-set and immunoglobulin domain containing 2 (Vsig2), mRNA [NM_020518]	ACTTCTGATCGCTGAGGGTGGTGAGCGTCCATGTTAATAATTAAAGCCTAAACCATGCCA	V-set and immunoglobulin domain containing 2	GO:0008150|GO:0003674|GO:0016020|GO:0005887|GO:0016021	NM_020518	Mm,27478
A_55_P2063553	53.4803	20.7704	11.7169	22.5318	773.569	492.418	503.505	492.426	57.3742	13.0606	16.229	8.26986	788.88	403.593	608.228	682.659	0.0691345	0.0421804	0.0232706	0.0457567	0.0727287	0.0323609	0.0266824	0.0121142	0.95058	1.30344	0.872133	3.77711	1	0			TTTAGATACATCAGGATGCTCACCCGTGCCTCGGATACTGTACATGAGAGCCTGAATAAA
A_52_P198435	236.734	190.029	195.092	183.808	1463.64	290.076	198.14	409.334	245.9	232.653	197.709	95.1569	968.52	366.493	193.605	611.627	0.161743	0.655099	0.984615	0.44904	0.253893	0.634809	1.0212	0.15558	0.637054	1.03196	0.964177	2.88623	1	0	Rasgrp3	Mus musculus RAS, guanyl releasing protein 3 (Rasgrp3), transcript variant 2, mRNA [NM_207246]	AGAAGGAATTTTGTATCTCTGGTCTTCCTATGATAAGGAAGACAAAATGTACCTTCAATG	RAS, guanyl releasing protein 3	GO:0048471|GO:0005737|GO:0007265|GO:0019900|GO:0017016|GO:0043087|GO:0032045|GO:0005096|GO:0005088	NM_207246	Mm,329203
A_51_P475378	75.2612	67.4176	72.6829	49.1496	945.194	738.329	614.605	628.82	93.3878	75.3274	66.2005	44.5301	761.253	614.915	619.332	739.075	0.0796252	0.091311	0.11826	0.0781616	0.122676	0.122501	0.10689	0.0602511	0.649066	0.745393	1.10637	1.29726	0	0	Echdc3	Mus musculus enoyl Coenzyme A hydratase domain containing 3 (Echdc3), mRNA [NM_024208]	TTCAGGCACAGTCCGTTCTGGTTGTTCATGGCAAGTTGAACAGTTCAAATCTCCATGAGA	enoyl Coenzyme A hydratase domain containing 3	GO:0005739|GO:0008150|GO:0003674|GO:0008152|GO:0003824	NM_024208	Mm,38342
A_52_P113830	59.7998	5.40057	3.54618	2.77817	21076.5	14240.7	11887.1	11185.2	56.4382	6.3646	2.46335	3.04606	22144.3	14577.8	15508.8	15725.9	0.00283727	0.000379234	0.000298323	0.000248378	0.00254866	0.000436595	0.000158836	0.000193697	1.11324	0.868617	1.87819	1.2823	1	0	1600025M17Rik	Mus musculus RIKEN cDNA 1600025M17 gene (1600025M17Rik), long non-coding RNA [NR_038168]	GCCCACCCCAAATCATTCCAAATGCTTCCAAAAGAGTGGAAAATAAAATTTCTCCTTGTG	RIKEN cDNA 1600025M17 gene		NR_038168	Mm,426148
A_51_P324814	759.26	636.518	798.075	670.745	223280	131689	98198.6	120814	1036.69	870.173	488.011	457.027	195397	109452	99426	137562	0.00340048	0.00483349	0.00812716	0.0055519	0.00530554	0.00795024	0.00490828	0.00332235	0.640931	0.607968	1.6558	1.67108	2	0	Krt18	Mus musculus keratin 18 (Krt18), mRNA [NM_010664]	GGATGGCAGAGTGGTGTCCGAGACTAATGACACCAGAGTTCTGAGGCACTGAGGCAGAGA	keratin 18	GO:0005515|GO:0005882|GO:0043066|GO:0005815|GO:0045104|GO:0003723|GO:0034451|GO:0097284|GO:0005634|GO:0097191|GO:0033209|GO:0071944|GO:0005829|GO:0005737|GO:0005913|GO:0005198|GO:0097110|GO:0045095|GO:0043000|GO:0070062	NM_010664	Mm,22479
A_51_P145511	53.422	6.81833	5.40393	3.37088	113679	62014	86932.2	102863	67.1322	8.57625	2.54956	5.62523	113624	90967.2	74798.2	115957	0.000469936	0.000109948	6.21627e-05	3.27706e-05	0.000590829	9.42784e-05	3.40858e-05	4.85114e-05	0.795385	1.16621	1.82371	0.675524	1	0	Prl2a1	Mus musculus prolactin family 2, subfamily a, member 1 (Prl2a1), mRNA [NM_019991]	CTTTTCATCATATCTTCGTCTGAGCCACTGCTTGATGATATATTGCTGTGAAACTTCCTT	prolactin family 2, subfamily a, member 1	GO:0008150|GO:0005179|GO:0005576	NM_019991	Mm,23585
A_55_P2098071	1276.1	1549.83	1639.49	1400.3	21507.5	11652.5	9033.7	17169	1116.41	1615.71	1588.69	787.878	16176.3	9855.73	8578.3	16860.6	0.0593328	0.133004	0.181486	0.0815602	0.0690153	0.163936	0.185199	0.0467289	0.859705	0.811318	0.979952	1.74539	1	0	Trim25	Mus musculus tripartite motif-containing 25 (Trim25), mRNA [NM_009546]	GAGACCCATCTAGACCTTGCCCTGTTTGTGTCTTTATTTGACTGCTTCTGATTCTTTTTC	tripartite motif-containing 25	GO:0004842|GO:0043627|GO:0045296|GO:0006513|GO:0003723|GO:0016874|GO:0046872|GO:0005829|GO:0016604|GO:0051607|GO:0051091|GO:0005737|GO:0051092|GO:0046596|GO:0042787|GO:0046597|GO:0045087|GO:0005654|GO:0043123|GO:0016740|GO:0002376	NM_009546	Mm,248445
A_66_P111035	8.23697	2.06481	2.65221	2.28031	63.5279	26.3817	16.9028	25.8814	9.63092	2.16278	2.6723	2.00972	58.9148	15.0885	14.3816	34.9202	0.129659	0.0782666	0.15691	0.0881062	0.163472	0.14334	0.185814	0.0575518	0.793159	0.546021	0.844444	1.5309	1	1	Epb41l5	Mus musculus erythrocyte membrane protein band 4,1 like 5 (Epb41l5), transcript variant 2, mRNA [NM_001113416]	AACAGAATATCAGACCACAAAAACTAATAAAGCAAGAAGATCAACCTCCTTTGAAAGAAG	erythrocyte membrane protein band 4,1 like 5	GO:0032091|GO:0005515|GO:0008092|GO:0030054|GO:0030036|GO:0005886|GO:0001756|GO:0010718|GO:0071560|GO:0031032|GO:0001839|GO:0070986|GO:0001837|GO:0051894|GO:0032092|GO:0006931|GO:0005737|GO:0032525|GO:0005912|GO:0007509|GO:0070201|GO:0005856|GO:0031252|GO:0048319|GO:0003382|GO:0048318|GO:0003383|GO:0048339|GO:0022408|GO:0019904|GO:0032587|GO:0007398|GO:0001701|GO:0009826|GO:0010608|GO:0000904|GO:…	NM_001113416	Mm,253156
A_51_P114049	4239.51	4062.58	4900.25	3774.07	12367.7	7547.17	6111.21	9465.59	5010.09	5000.8	4825.09	3142.97	11126.7	7791.84	5519.22	11913	0.34279	0.538293	0.801846	0.398714	0.450277	0.6418	0.874233	0.263826	0.761286	0.838724	0.917199	1.51128	1	0	Tmem109	Mus musculus transmembrane protein 109 (Tmem109), mRNA [NM_134142]	ATGCCTATTCTTACTGAAGGTTTGATGTGGAATCATGGCTGCAGTGATATGTTTTTATCA	transmembrane protein 109	GO:0005515|GO:0031965|GO:0005244|GO:0005783|GO:0005634|GO:0071480|GO:0042771|GO:0016529|GO:0016020|GO:0006810|GO:0060548|GO:0034765|GO:0016021|GO:0070062|GO:0006811	NM_134142	Mm,251890
A_51_P148311	1247.55	936.126	1131.3	843.593	2864.56	2373.28	1752.19	1755.29	1440.63	1056.71	1046.14	816.646	3221.54	2044.45	2013.08	2112.76	0.435512	0.394443	0.645653	0.480601	0.447185	0.516868	0.51967	0.386531	0.973895	0.763141	1.24243	1.24337	0	0	Chic2	Mus musculus cysteine-rich hydrophobic domain 2 (Chic2), mRNA [NM_028850]	AAGTTATTAGAATGGGAAAACAATAGGTTATACCACAAGCTGTGCTTGCACTGGAGACTG	cysteine-rich hydrophobic domain 2	GO:0003674|GO:0005794|GO:0016020|GO:0005886|GO:0005798|GO:0006893	NM_028850	Mm,239814
A_52_P193301	3.1776	7.31771	2.44996	2.1565	159.591	79.824	57.9611	66.3089	3.22995	2.57998	2.35986	2.31642	133.9	69.073	45.5615	76.1692	0.0199109	0.0916731	0.0422691	0.032522	0.0241222	0.0373514	0.0517951	0.0304115	0.82542	2.45434	0.816084	1.0694	1	0	Chmp4c	Mus musculus charged multivesicular body protein 4C (Chmp4c), mRNA [NM_025519]	GCTTCTGGCAGAGCTTGAGGAATTGGAGCAGGAGGAATTAAATAAGAAGATGACAAGCCT	charged multivesicular body protein 4C	GO:0032466|GO:0006997|GO:0030496|GO:0010824|GO:0015031|GO:0042803|GO:0009838|GO:0050792|GO:0000920|GO:0005737|GO:0007034|GO:0016020|GO:0006810|GO:0008218|GO:0007080|GO:0070062|GO:0005768	NM_025519	Mm,366147
A_51_P426754	2357.89	2597.76	3009.02	2363.27	37131.6	27771.7	27519.1	28486.1	2278.88	3665.22	2545.96	1262.52	35502.5	26726	25329	33917.4	0.0635009	0.0935396	0.109343	0.0829621	0.0641891	0.13714	0.100516	0.0372233	0.989278	0.682072	1.08782	2.22877	1	0	Anxa5	Mus musculus annexin A5 (Anxa5), mRNA [NM_009673]	CCTTCTGATGTTCTGTCTACAGTAGGTAGTGACCTTCCCATATCTCTCAGTCCAATGTCT	annexin A5	GO:0005515|GO:0030018|GO:0005886|GO:0005783|GO:0005634|GO:0072563|GO:0042995|GO:0005615|GO:0030425|GO:0005829|GO:0005622|GO:0005544|GO:0050819|GO:0005737|GO:0014704|GO:0043025|GO:0043204|GO:0051260|GO:0043679|GO:0070062|GO:0030971|GO:0043065|GO:0010033|GO:0005509|GO:0097211|GO:0008021|GO:0007599|GO:0042383|GO:0051592|GO:0005388|GO:0016020|GO:0007596|GO:0030195|GO:0017046|GO:0005925|GO:0009897	NM_009673	Mm,1620
A_55_P2018442	60.8025	13.9808	11.3434	17.1233	115.503	72.7298	54.6285	58.1536	53.8992	16.3177	11.2812	8.47621	122.996	68.6266	49.206	82.8431	0.526416	0.192229	0.207646	0.294449	0.438218	0.237775	0.229264	0.102316	1.20127	0.80845	0.905707	2.87783	1	0	Tbpl1	TATA box binding protein-like 1 [Source:MGI Symbol;Acc:MGI:1339946] [ENSMUST00000141569]	AATGATCGAGTTCCGTGGGCTAATTATTACTACATTGCATGGCCTCATCACCTGATGCCT	TATA box binding protein-like 1	GO:0005515|GO:0006352|GO:0001675|GO:0006355|GO:0005737|GO:0007289|GO:0005672|GO:0005634|GO:0007283|GO:0006235|GO:0003677|GO:0006351	XR_001779519	Mm,86670
A_51_P114616	40.8085	31.8039	35.6151	30.789	141.184	67.553	45.1576	49.718	41.0247	35.1459	28.6759	17.6472	98.5607	60.5046	49.0271	80.3927	0.289045	0.4708	0.788684	0.619273	0.416238	0.58088	0.5849	0.219513	0.694422	0.810494	1.34841	2.82113	1	0	Batf	Mus musculus basic leucine zipper transcription factor, ATF-like (Batf), mRNA [NM_016767]	TATAGTCAATGTACTGGACTCTCCCAGGGAAGTTCGAGCCAATGTACTGGACCCAAAAAT	basic leucine zipper transcription factor, ATF-like	GO:0005515|GO:0003700|GO:0005634|GO:0001816|GO:0030154|GO:0072540|GO:0005737|GO:0045944|GO:0043011|GO:0002320|GO:0006355|GO:0006357|GO:0030330|GO:0045190|GO:0072539|GO:0042832|GO:0000978|GO:0060218|GO:0003677|GO:0006351|GO:0006974|GO:0043565|GO:0001077|GO:0045064|GO:0005654	NM_016767	Mm,6672
A_51_P315682	570.187	503.02	525.068	525.326	2380.97	796.341	417.343	1312.16	610.501	509.693	424.434	280.718	1810.09	653.543	465.945	1233.89	0.239477	0.631664	1.25812	0.400351	0.337277	0.779891	0.910911	0.227507	0.71003	0.809939	1.38117	1.75973	1	0	Igf2bp2	Mus musculus insulin-like growth factor 2 mRNA binding protein 2 (Igf2bp2), mRNA [NM_183029]	TTAAAAAGTGACAAAGAAAAACAGAGAATATTGGAGCCGTCCTGAATTTCAATAGGGTAC	insulin-like growth factor 2 mRNA binding protein 2	GO:0048027|GO:0005737|GO:0003723|GO:0006810|GO:0005634|GO:0051028|GO:0003730|GO:0005856|GO:0003729|GO:0003676|GO:0006417|GO:0005829	NM_183029	Mm,489442
A_51_P239203	84.8921	48.3908	55.2985	45.4573	2917.41	2157.79	2422.89	2381.33	82.9895	55.0682	41.1183	33.3909	2504.68	1718.49	2200.71	2408.71	0.0290985	0.0224261	0.0228233	0.019089	0.0331338	0.0320445	0.0186841	0.0138626	0.87821	0.699843	1.22154	1.37702	0	0	Mapk13	Mus musculus mitogen-activated protein kinase 13 (Mapk13), mRNA [NM_011950]	AAGGACTCACGGCGACGAAGTGGCATGAAGCTGCAGTGATTGATGGCTGGCCTCCATGTA	mitogen-activated protein kinase 13	GO:0032755|GO:0010468|GO:0006355|GO:0006950|GO:0005634|GO:0006970|GO:0005524|GO:0006351|GO:0035556|GO:0005622|GO:0016310|GO:0007049|GO:0005737|GO:0004672|GO:0018105|GO:0000166|GO:0016301|GO:0004674|GO:0006468|GO:0016740|GO:0004707	NM_011950	Mm,27970
A_52_P254298	75.9529	19.6235	19.8138	34.3515	120.691	38.3897	27.9095	40.297	78.8277	19.1531	21.3068	15.215	120.468	27.8832	29.1686	51.4652	0.629315	0.511164	0.70993	0.852458	0.654347	0.686906	0.73047	0.295637	0.961746	0.744155	0.971881	2.88346	1	0	Slc11a2	Mus musculus solute carrier family 11 (proton-coupled divalent metal ion transporters), member 2 (Slc11a2), transcript variant 2, mRNA [NM_008732]	GAGACTCTGAGGAGCCCTTCACCACCTACTTTGATGAGAAAATCCCCATTCCTGAGGAGG	solute carrier family 11 (proton-coupled divalent metal ion transporters), member 2	GO:0005802|GO:0005215|GO:0015078|GO:0046915|GO:0031526|GO:0005765|GO:0005764|GO:0010042|GO:0006878|GO:0022890|GO:0070574|GO:0006810|GO:0007611|GO:0016151|GO:0015692|GO:0005506|GO:0009986|GO:0015099|GO:0005507|GO:0015087|GO:0015086|GO:0015093|GO:0015100|GO:0015094|GO:0060586|GO:0006783|GO:0006778|GO:0006779|GO:0005887|GO:0008270|GO:0015992|GO:0048471|GO:0005886|GO:0005634|GO:0005741|GO:0015684|GO:…	NM_008732	Mm,234608
A_52_P576778	1807.22	1147.84	1236.26	1135.11	5839.27	3676.02	2809	3201.51	2054.97	1157.56	1226.52	1034.84	4940.48	3794.43	3148.34	4409.13	0.309495	0.312252	0.440105	0.354555	0.415945	0.305068	0.389576	0.234704	0.744076	1.02355	1.1297	1.51065	1	0	Tmem30a	Mus musculus transmembrane protein 30A (Tmem30a), mRNA [NM_133718]	GTGATGAAAGGGATTATGAGATGTATGAGTGTAATGACTTGCTAACCTTTGAAAATTTGG	transmembrane protein 30A	GO:0005515|GO:0005794|GO:0005886|GO:0005783|GO:0031410|GO:0045332|GO:0031175|GO:0070863|GO:0015914|GO:0016020|GO:0006855|GO:0006869|GO:0010976|GO:0006810|GO:0036010|GO:0016021	NM_133718	Mm,486324
A_52_P423021	75.2539	58.1654	58.4184	49.9661	106.285	88.4839	61.9373	83.4678	74.7887	62.441	75.5662	41.8458	99.1053	77.9518	69.8616	119.553	0.708039	0.657357	0.943187	0.598627	0.754639	0.80102	1.08166	0.350019	0.938249	0.82065	0.871984	1.71027	1	0	Zfp654	Mus musculus zinc finger protein 654 (Zfp654), transcript variant 2, mRNA [NM_028059]	GAGCAAACACCATTAGTTACATCAGATCCTACTCTGAAAATAGATATAAACAGAAACAGG	zinc finger protein 654	GO:0008150|GO:0003674|GO:0006355|GO:0005634|GO:0005575|GO:0003676|GO:0003677|GO:0046872|GO:0006351	NM_028059	Mm,25960
A_51_P400040	382.44	321.372	365.662	302.338	1034.65	696.621	524.191	696.86	396.451	367.754	351.908	215.905	971.82	755.816	544.805	873.604	0.369634	0.46133	0.697573	0.433857	0.407947	0.486565	0.645934	0.247142	0.906082	0.948135	1.07995	1.7555	1	0	Ubxn2a	Mus musculus UBX domain protein 2A (Ubxn2a), mRNA [NM_145441]	TTGTGATGGCAAAAGATACTCAAATACTCATTTGGCAACAGTATCCAAGATGTAGACTCT	UBX domain protein 2A	GO:0010468|GO:0005801|GO:0043130|GO:0042176|GO:0005783|GO:0033130|GO:0005634|GO:0005829|GO:0019888|GO:0007030|GO:0061025|GO:0043161|GO:0031396|GO:0000045|GO:0031468	NM_145441	Mm,259170
A_55_P2185397	54.3048	76.3652	61.1293	51.118	310.358	427.793	217.397	205.625	67.8497	66.3066	60.5927	34.6874	390.529	225.529	297.884	289.317	0.174975	0.17851	0.281187	0.248598	0.173738	0.294004	0.203411	0.119894	1.00712	0.607168	1.38236	2.07348	1	0	Copz2	Mus musculus coatomer protein complex, subunit zeta 2 (Copz2), mRNA [NM_019877]	TCTCTACACCATCAAGGCTGTCTTCATCTTAGATAATGACGGGCGAAGGCTGCTGGCCAA	coatomer protein complex, subunit zeta 2	GO:0008150|GO:0003674|GO:0030126|GO:0005737|GO:0005794|GO:0030137|GO:0016020|GO:0006810|GO:0031410|GO:0016192|GO:0015031	NM_019877	Mm,22144
A_55_P2166011	171.62	149.616	159.946	147.613	829.234	825.186	730.063	621.178	210.086	187.314	179.628	151.631	989.133	779.619	880.949	843.484	0.206962	0.181312	0.219086	0.237634	0.212394	0.240263	0.203902	0.179767	0.974427	0.754638	1.07446	1.3219	0	0	Tmem128	transmembrane protein 128 [Source:MGI Symbol;Acc:MGI:1913559] [ENSMUST00000119047]	GTCAGGCACATATGTGCTATACATACATATACACAGGCAAAACACTCGTGTATAAAATAA	transmembrane protein 128	GO:0008150|GO:0003674|GO:0016020|GO:0016021|GO:0005575	XM_006504046	Mm,256185
A_55_P2029687	163.503	48.5099	52.7452	63.2608	627.285	344.657	307.525	342.824	163.478	56.8546	41.7312	23.5962	543.203	269.08	265.213	407.631	0.260651	0.140748	0.171515	0.184529	0.300953	0.211293	0.15735	0.0578861	0.866087	0.666129	1.09002	3.18779	1	0	Hmox1	Mus musculus heme oxygenase 1 (Hmox1), mRNA [NM_010442]	ATAGAGCGCAACAAGCAGAACCCAGTCTATGCCCCACTCTACTTCCCTGAGGAGCTGCAC	heme oxygenase 1	GO:0008219|GO:0042542|GO:0043627|GO:0016242|GO:0042803|GO:0043231|GO:0006879|GO:0034605|GO:0043524|GO:0051260|GO:0042168|GO:0042167|GO:0043123|GO:0006979|GO:0016239|GO:0032764|GO:0043305|GO:0006788|GO:0043392|GO:0016491|GO:0010656|GO:0072719|GO:0019899|GO:0071243|GO:0055114|GO:0020037|GO:0048471|GO:0008285|GO:0007264|GO:0005783|GO:0004392|GO:0034101|GO:0004630|GO:0005634|GO:0055072|GO:0043433|GO:…	NM_010442	Mm,276389
A_55_P2068459	136.246	77.4209	82.0053	131.651	524.542	124.283	79.1582	243.757	137.783	74.6214	67.1504	36.5704	368.588	90.4755	66.0679	264.923	0.259743	0.622941	1.03597	0.540091	0.373813	0.824769	1.01639	0.138042	0.694847	0.755292	1.01927	3.91252	1	0	Hspa1a	Mus musculus heat shock protein 1A (Hspa1a), mRNA [NM_010479]	TGACAAGAAGAAGGTGCTGGACAAGTGCCAGGAGGTCATCTCCTGGCTGGACTCCAACAC	heat shock protein 1A	GO:0005515|GO:0003725|GO:0048471|GO:0042826|GO:0042623|GO:0031249|GO:0009408|GO:0003723|GO:0000151|GO:0072562|GO:0005634|GO:0002020|GO:0005829|GO:0005739|GO:0016323|GO:0005737|GO:0016324|GO:0000723|GO:0031072|GO:0055131|GO:0016887|GO:0031625|GO:0070062|GO:0005813|GO:0045296|GO:0001664|GO:0051059|GO:0016235|GO:0001106|GO:0005814|GO:0016234|GO:0005102|GO:0031982|GO:0005524|GO:0043234|GO:0047485|GO:…	NM_010479	Mm,6388
A_66_P133244	10.0412	16.662	16.3771	18.9738	126.72	125.153	66.9278	145.665	9.03096	18.4576	16.766	9.00584	137.819	84.6799	69.6555	177.627	0.0792391	0.133133	0.244697	0.130256	0.0655274	0.217969	0.240698	0.0507008	1.20925	0.610788	1.01661	2.56912	1	0	Vcl	Mus musculus vinculin (Vcl), mRNA [NM_009502]	TAAGCGGATTAGAACCAATCTCTTACAGGTATGCGAGCGAATCCCAACTATAAGCACCCA	vinculin	GO:0005515|GO:0030018|GO:0002162|GO:0030054|GO:0005886|GO:0005884|GO:0034333|GO:0030032|GO:0002102|GO:0048675|GO:0015629|GO:0043297|GO:0005916|GO:0005737|GO:0051015|GO:0005913|GO:0005912|GO:0014704|GO:0005911|GO:0005856|GO:0007155|GO:0031625|GO:0070062|GO:0090136|GO:0030334|GO:0001725|GO:0045296|GO:0045294|GO:0003779|GO:0070527|GO:0042383|GO:0043234|GO:0016020|GO:0005198|GO:0034394|GO:0043034|GO:…	NM_009502	Mm,279361
A_55_P1965101	323.806	201.845	120.608	206.607	8944.47	6867.3	4802.42	5283	238.765	150.847	119.858	79.976	9188.2	5974.3	5362.41	7184.11	0.0362018	0.0293922	0.025114	0.0391078	0.025986	0.0252493	0.0223515	0.0111323	1.39313	1.16408	1.12359	3.51299	1	0	Xlr3b	Mus musculus X-linked lymphocyte-regulated 3B (Xlr3b), mRNA [NM_001081643]	TAGGAGTAACTTAGAATGTTTTGTTTGTGGAATTTATCGCACATGTAGTATGGGATCATC	X-linked lymphocyte-regulated 3B	GO:0051965|GO:0003674|GO:0051321|GO:0000800|GO:0061003	NM_001081643	Mm,482923
A_55_P2040678	370.687	70.7121	72.7795	96.142	693.059	161.706	108.981	307.874	396.098	84.952	59.1948	44.0041	556.57	112.609	66.7717	299.906	0.534857	0.437288	0.667819	0.312277	0.711676	0.754395	0.886526	0.146726	0.751546	0.579653	0.753299	2.1283	1	1	Susd2	Mus musculus sushi domain containing 2 (Susd2), transcript variant 1, mRNA [NM_027890]	TACAAGAACACAAGCTCATGTTACATCTTTCCTGGTTCCCGTCTGTTTGTGTTTCCCCAC	sushi domain containing 2	GO:0003674|GO:0006955|GO:0016020|GO:0005886|GO:0030247|GO:0051782|GO:0016021|GO:0070062|GO:0005044	NM_027890	Mm,247956
A_51_P343613	70.7943	116.934	118.711	118.87	495.876	288.617	231.75	320.486	57.4074	123.466	89.5301	44.0207	466.787	255.271	179.993	569.764	0.142766	0.405154	0.512236	0.370907	0.122984	0.483665	0.497408	0.0772614	1.16085	0.837676	1.02981	4.80068	1	0	Ehd2	Mus musculus EH-domain containing 2 (Ehd2), mRNA [NM_153068]	CTTCACATACACGGAGCTTATCACAGAAACATACACAGACATCCATCCATCATTCATATA	EH-domain containing 2	GO:0005515|GO:0048471|GO:0030036|GO:0005886|GO:2001137|GO:0097320|GO:0032456|GO:0046872|GO:0005829|GO:0005737|GO:0000166|GO:0015630|GO:0070062|GO:0005509|GO:0019904|GO:0005525|GO:0005524|GO:0072659|GO:0006897|GO:0045171|GO:0016020|GO:0016787|GO:0030866|GO:0005901|GO:0055038|GO:0005768|GO:0019898	NM_153068	Mm,138215
A_66_P129619	26.0835	30.4092	28.3383	32.5123	94.7535	91.8342	69.5092	71.1588	26.0387	25.9884	26.422	17.6181	78.4774	87.5656	93.6046	95.3115	0.275278	0.331131	0.407691	0.456898	0.331799	0.296788	0.282273	0.184848	0.829653	1.11572	1.44431	2.47175	2	0	Gm2011	Mus musculus predicted gene 2011 (Gm2011), non-coding RNA [NR_038067]	GGAAAGTTATGGACCTCTTGGGATGACTGGAATATCCATGGGAGGACATGTGAGTTTCTA	predicted gene 2011		NR_038067	Mm,482948
A_52_P109010	2046.62	2462.12	2720.75	2223.38	4521.31	3313.57	2523.43	4959.81	2118.9	2358.11	2318.93	1799.02	4821.47	3530.47	2760.95	6449.77	0.45266	0.743041	1.0782	0.44828	0.439471	0.66793	0.839904	0.278928	1.03001	1.11245	1.28371	1.60715	1	0	Hipk3	Mus musculus homeodomain interacting protein kinase 3 (Hipk3), transcript variant 1, mRNA [NM_010434]	GTCTATTACAGTTTGCGATAGTATTTCTCTCTAGTTCTCAGTGATTTAAATGTGACCAAG	homeodomain interacting protein kinase 3	GO:0005515|GO:0005634|GO:0005829|GO:0005737|GO:0000166|GO:0018105|GO:0016301|GO:0018107|GO:0043508|GO:0006355|GO:0043066|GO:0003714|GO:0006915|GO:0000122|GO:0005524|GO:0003677|GO:0006351|GO:0016310|GO:0016604|GO:0004672|GO:0004674|GO:0016605|GO:0043388|GO:0006468|GO:0009299|GO:0016740	NM_010434	Mm,257925
A_55_P2144115	118.655	91.3476	75.56	68.6971	411.582	241.458	249.858	181.887	132.926	84.0124	98.6117	75.6412	329.828	267.169	273.923	279.59	0.288291	0.378317	0.302412	0.377692	0.403015	0.314454	0.359997	0.270543	0.715336	1.20309	0.840039	1.39605	0	0	1700125H20Rik	Mus musculus RIKEN cDNA 1700125H20 gene (1700125H20Rik), mRNA [NM_028589]	GGGGTTGAAGAGGGTAAAGAAGGTTTACTTCATCAAAAGGATACTCAATTTCTAAGTATA	RIKEN cDNA 1700125H20 gene	GO:0008150|GO:0003674|GO:0005575	NM_028589	Mm,48850
A_55_P2092350	151.181	14.003	9.41953	19.118	441.855	29.9549	21.9705	29.0306	174.441	25.2238	9.56875	10.8775	495.008	28.4594	13.1231	44.8736	0.342151	0.467471	0.428736	0.658546	0.352401	0.88631	0.729151	0.242403	0.970916	0.527435	0.587993	2.71674	1	2			CCCGAGAACTGTCAAAACCCGACCTTTCCCATTCCGGGACCTCTGCTATCTACGGAGTAA
A_55_P2136732	3368.82	2047.02	2781.86	2407.47	8136.21	4173.19	4215.16	6001.92	4653.39	2811.71	2919.34	1981.99	9151.71	4560.16	5612.04	7367.36	0.414053	0.490518	0.659965	0.401116	0.508472	0.616583	0.520192	0.269023	0.814307	0.795542	1.26869	1.49101	1	0	Cd99	Mus musculus CD99 antigen (Cd99), mRNA [NM_025584]	AACTGACCTCTGACCCCGGTGACATCATAACCTCCACTCACAAGGAGCCATCATGGGCAG	CD99 antigen	GO:0005515|GO:0016020|GO:0016021|GO:0001773	NM_025584	Mm,423040
A_52_P511821	38.3465	22.8423	29.6573	30.6024	246.315	275.28	239.73	200.075	37.2571	31.0265	25.0794	20.6415	224.462	262.363	252.006	241.667	0.155681	0.0829785	0.123712	0.152955	0.165984	0.118258	0.0995193	0.085413	0.937931	0.701675	1.24309	1.79077	1	0	Wdfy1	Mus musculus WD repeat and FYVE domain containing 1 (Wdfy1), transcript variant 2, mRNA [NM_027057]	CTGCTTTGAAGACAGAATGACTCCTGTGGATTTATCCTAAAATCCAAGAACCTCTGTGTC	WD repeat and FYVE domain containing 1	GO:0034145|GO:0005515|GO:0005545|GO:0034141|GO:0005634|GO:0046872|GO:0005769|GO:0005829|GO:0005768	NM_027057	Mm,293273
A_55_P2046852	22.1802	14.4465	10.1311	11.9393	3754.79	1473.23	1372.06	1815.54	23.5348	18.4551	13.2321	5.83266	2786.98	1676.55	1758.42	2826.55	0.00590717	0.00980602	0.00738388	0.00657615	0.00844456	0.0110078	0.00752499	0.00206353	0.699524	0.890824	0.981247	3.18685	1	0	Gata1	Mus musculus GATA binding protein 1 (Gata1), mRNA [NM_008089]	AATAAAACCACCTGGAGACATGCGCTGGTATTTGGTTAAATAAATGTCAGTGTCAAGTGG	GATA binding protein 1	GO:0005515|GO:0003700|GO:0006366|GO:0071733|GO:0000981|GO:0050731|GO:0017053|GO:0030099|GO:0033690|GO:0000976|GO:0000977|GO:0010559|GO:0008301|GO:0001047|GO:0000122|GO:0000978|GO:0030502|GO:0000979|GO:0001701|GO:0031490|GO:0035854|GO:0045648|GO:0070742|GO:0008270|GO:0045893|GO:0001158|GO:0097067|GO:0008285|GO:0007267|GO:0005634|GO:2000678|GO:0097028|GO:0046872|GO:0002039|GO:0048873|GO:0048821|GO:…	NM_008089	Mm,335973
A_55_P2045203	4688.42	5691.34	5886.66	5473.15	13208.6	9158.26	8869.79	11575.9	4646.76	5750.83	5417.35	3868.51	11267.6	8478.6	9156.73	13128.9	0.354953	0.621443	0.663676	0.472805	0.412401	0.678275	0.591625	0.294657	0.860699	0.91621	1.12179	1.60459	1	0	Chp1	Mus musculus calcineurin-like EF hand protein 1 (Chp1), mRNA [NM_019769]	CAAACTGTTTTTATCCACAGTTGTGCCTTATTGTCCCATTAAAGTTGTATTCCTCAATTC	calcineurin-like EF hand protein 1	GO:0008017|GO:0030133|GO:0005215|GO:0032417|GO:0005886|GO:0005783|GO:0001578|GO:0031122|GO:0005634|GO:0015031|GO:0051259|GO:0046872|GO:0005829|GO:0031953|GO:0045056|GO:0005737|GO:0010923|GO:0017156|GO:0006611|GO:0015630|GO:0006810|GO:0061024|GO:0061025|GO:0060050|GO:0031397|GO:0005856|GO:0019900|GO:0070062|GO:0022406|GO:0005509|GO:0050821|GO:0032088|GO:0070885|GO:0051222|GO:0000139|GO:0016020|GO:…	NM_019769	Mm,214765
A_55_P2150343	1687.87	1003.08	1246.81	1205.8	8069.99	2738.21	1495.1	4438.41	1559.46	1287.38	1050.67	597.357	6995.4	1734.68	1374	5265.5	0.209154	0.366326	0.833927	0.271675	0.222927	0.742145	0.764676	0.113447	0.938216	0.493605	1.09056	2.39472	1	1	Piezo1	Mus musculus piezo-type mechanosensitive ion channel component 1 (Piezo1), mRNA [NM_001037298]	GCCTGGCTCTCCCTTCCCACAAGTACTGTAGGGTTTTCTAAGTAAAACATTTTTATTTAT	piezo-type mechanosensitive ion channel component 1	GO:0005515|GO:0005261|GO:0008381|GO:0005886|GO:0005783|GO:0042995|GO:0033625|GO:0033634|GO:0050982|GO:0016020|GO:0042391|GO:0006810|GO:0016021|GO:0071260|GO:0006812|GO:0006811	NM_001037298	Mm,37324
A_51_P449995	42.359	11.1919	6.94882	10.2882	158.599	29.6166	42.4447	83.7997	48.8616	9.00051	6.43151	6.70472	129.081	39.7459	16.46	59.7844	0.267083	0.377893	0.163715	0.122771	0.378535	0.226452	0.390735	0.112148	0.705571	1.66876	0.418992	1.09472	1	1	C6	Mus musculus complement component 6 (C6), mRNA [NM_016704]	TTGCTGGACCATCAAGGTATACATGCAAGGAAGACTCCTGGACACCTCCCATTTCAAATT	complement component 6	GO:0043065|GO:0005579|GO:0045917|GO:0001970|GO:0005615|GO:0001701|GO:0045766|GO:0070062	NM_016704	Mm,20247
A_51_P214470	67.0066	47.8508	59.2884	46.0928	3331.29	1744.75	1719.88	1522.14	80.6502	61.2728	45.8519	33.6633	3400.65	1530.73	1557.36	2353.88	0.0201143	0.0274256	0.0344725	0.0302816	0.0237161	0.0400284	0.0294422	0.0143012	0.848128	0.685154	1.17086	2.11742	1	0	Tdrp	Mus musculus testis development related protein (Tdrp), mRNA [NM_173744]	GCAAAGCATGTAATTTTTACTATAACATGTGAGTGTGAAAATCTCTATCCTCAGGTAACG	testis development related protein	GO:0003674|GO:0005737|GO:0005634|GO:0007283|GO:0043231|GO:0005829	NM_173744	Mm,5727
A_55_P2102857	115.156	72.0463	65.7324	67.7892	3852.82	2826.32	2270.77	1903.91	118.926	54.7646	64.7113	27.9997	4433.24	1848.92	3146.3	3000.21	0.0298887	0.0254912	0.0289472	0.0356052	0.026826	0.0296198	0.0205674	0.00933258	1.11417	0.860614	1.40743	3.81515	2	0	Krtcap3	Mus musculus keratinocyte associated protein 3 (Krtcap3), mRNA [NM_027221]	GCACGGGGGCCCTGACCCTAGGGTGGTATAAATAATTGTAATAAAAGAACTTGTATTTTG	keratinocyte associated protein 3	GO:0008150|GO:0003674|GO:0016020|GO:0016021|GO:0005575	NM_027221	Mm,389609
A_55_P2009066	22352.6	22216.9	18583.7	24829.6	209404	79130.3	65845.7	65504.9	15824.6	20013	20134.4	14716.1	194029	67527	88891.4	89329.3	0.106744	0.280764	0.282231	0.379049	0.0815581	0.296371	0.226505	0.164739	1.30881	0.947339	1.24603	2.3009	1	0	Cfap74	Mus musculus cilia and flagella associated protein 74 (Cfap74), transcript variant 2, mRNA [NM_001166029]	ATCTGCGCATGAGCCAAGGGTATTTTATGACTACTTGTACTCTACCTTTCCCGTGAACGT	cilia and flagella associated protein 74	GO:0008150|GO:0003674|GO:0005575	NM_001166029	Mm,472798
A_55_P2114680	6722.31	327.773	303.66	394.484	31031.4	5469.06	5470.53	4997.86	6488.09	456.864	292.145	383.604	25549.5	5477.43	6035.8	8149.27	0.21663	0.0599323	0.0555084	0.0789305	0.253942	0.0834084	0.048402	0.0470722	0.853066	0.71854	1.14682	1.6768	1	0	Car4	Mus musculus carbonic anhydrase 4 (Car4), mRNA [NM_007607]	TGACCTCCTCCCCAGCCCCCCAATTAAATGAAATAAAATATGGATATGTTTTTAGAAAAA	carbonic anhydrase 4	GO:0005802|GO:0005515|GO:0048471|GO:0005886|GO:0031225|GO:0031526|GO:0031362|GO:0006885|GO:0046872|GO:0016324|GO:0006730|GO:0046658|GO:0070062|GO:0030658|GO:0005791|GO:0005793|GO:0005794|GO:0009986|GO:0004089|GO:0015670|GO:0016829|GO:0042383|GO:0016529|GO:0016020|GO:0015701|GO:0008270|GO:0030667	NM_007607	Mm,1641
A_55_P2266977	1955.6	1829.69	2069.23	2091.68	4587.3	2029.49	1571.4	3600.89	1939.1	1962.15	1791.34	949.144	4227.09	1757.93	1575.63	4311.17	0.426307	0.901552	1.31681	0.580878	0.458731	1.11617	1.13691	0.220159	0.929316	0.807718	1.15824	2.63844	1	0	Ahcyl2	Mus musculus S-adenosylhomocysteine hydrolase-like 2 (Ahcyl2), transcript variant 4, mRNA [NM_001347084]	CACACACTCCTGCAAAGCTTTTTCTGCTGCTTGGCTTTTCTCTGAAAAGATCTGAAATTG	S-adenosylhomocysteine hydrolase-like 2	GO:0004013|GO:0043005|GO:0005737|GO:0016787|GO:0005783|GO:0006730|GO:0033353|GO:0043231|GO:0005829	NM_001347084	Mm,210899
A_51_P141390	1665.99	2336.04	2873.46	2120.73	4121.23	3165.07	2528.98	4606.89	1937.31	2665.45	2899.21	1742.11	4984.31	2900.1	2739.19	5376.56	0.404246	0.738068	1.13621	0.460339	0.388682	0.919086	1.05842	0.32402	1.04004	0.803045	1.0735	1.42071	1	0	Anapc1	Mus musculus anaphase promoting complex subunit 1 (Anapc1), mRNA [NM_008569]	AAATTCATGTTGAAAATAAGACAGATAACGCTGGTGCTGTCCACGTGTCATATGATGTAT	anaphase promoting complex subunit 1	GO:0005515|GO:0007049|GO:0070979|GO:0005680|GO:0005634|GO:0051301	NM_008569	Mm,277408
A_51_P122246	8787.02	5602.07	6662.56	4920.42	24422	18153.2	21611.5	16454.6	8437.18	6271.35	5174.5	4371.11	27936.9	17893	18200.4	25875.9	0.3598	0.3086	0.308287	0.29903	0.302009	0.350492	0.284307	0.168926	1.19136	0.880476	1.08435	1.77018	1	0	Creld2	Mus musculus cysteine-rich with EGF-like domains 2 (Creld2), mRNA [NM_029720]	ACAGCTGATGCTCACTTGGCCCTTTCAAAAGCTGCATTTCTTGGTGGTTCTTACACAGAT	cysteine-rich with EGF-like domains 2	GO:0008150|GO:0005794|GO:0005783|GO:0005509|GO:0005576|GO:0005615	NM_029720	Mm,292567
A_51_P429682	4559.41	3160.72	3803.25	3152.98	9851.99	5401.64	4714.45	4887.65	5144.39	3648.82	3547.82	2816.43	7381.54	5075.35	4790.27	7027.89	0.462791	0.585141	0.806721	0.645092	0.696926	0.71893	0.740629	0.400751	0.664046	0.813906	1.08924	1.60971	1	0	Ebp	Mus musculus phenylalkylamine Ca2+ antagonist (emopamil) binding protein (Ebp), mRNA [NM_007898]	AGAAGGTGGCAAGTCCGTGACGGTGGCAACTTCCCAAACCAGGAAATAAAATGTCTTTTA	phenylalkylamine Ca2+ antagonist (emopamil) binding protein	GO:0030097|GO:0006629|GO:0004769|GO:0006695|GO:0006694|GO:0000247|GO:0005783|GO:0005634|GO:0031410|GO:0005635|GO:0047750|GO:0043231|GO:0016020|GO:0016126|GO:0005789|GO:0016125|GO:0016021|GO:0016853|GO:0008202|GO:0008203	NM_007898	Mm,27183
A_55_P1966958	97.6859	83.6004	106.898	127.885	497.9	237.486	138.266	352.287	110.461	115.59	111.686	66.5722	487.896	174.849	131.755	418.147	0.196196	0.352023	0.77313	0.363015	0.226402	0.66108	0.847682	0.159208	0.86658	0.532496	0.912052	2.28014	1	1	Mef2d	Mus musculus myocyte enhancer factor 2D (Mef2d), transcript variant 1, mRNA [NM_001310587]	CAAAAACTACCCAACAACAAAACCCAGATAGTGGACTGAAACCCAAAGCTGGCTTGACGA	myocyte enhancer factor 2D	GO:0005515|GO:0003700|GO:0042826|GO:0000981|GO:0005634|GO:0035914|GO:0030154|GO:0042803|GO:0043231|GO:0005737|GO:0002062|GO:0045944|GO:0046983|GO:0033613|GO:0006355|GO:0000977|GO:0046982|GO:0006915|GO:0007275|GO:0000978|GO:0003677|GO:0001649|GO:0006351|GO:0007399|GO:0001958|GO:0001077|GO:0005654|GO:0045893|GO:0019899	NM_001310587	Mm,28184
A_51_P159896	858.725	811.372	1261.42	781.827	3946.83	2682.55	1743.18	2776.64	804.567	1525.25	1245.7	574.127	3756.95	2754.89	2098.95	3350.39	0.217573	0.302463	0.723629	0.281573	0.214154	0.553651	0.593486	0.171361	1.01596	0.546306	1.21929	1.64316	1	1	Dnajc1	Mus musculus DnaJ heat shock protein family (Hsp40) member C1 (Dnajc1), transcript variant 1, mRNA [NM_007869]	CGTCTAAGAGTAAGGAAGACTGCATTGCTAGATACAAGCTGCTGGTTGAACTGGTCCAAA	DnaJ heat shock protein family (Hsp40) member C1	GO:0005515|GO:0005886|GO:0005783|GO:0051087|GO:0005634|GO:0003677|GO:0006417|GO:0043231|GO:0016020|GO:0006457|GO:0005788|GO:0043022|GO:0050708|GO:0016021	NM_007869	Mm,246674
A_51_P248857	53.674	65.7439	79.7839	83.4646	140.613	140.207	128.634	160.386	70.5951	93.2731	77.8833	68.6791	135.24	120.812	193.766	173.013	0.381715	0.468905	0.620238	0.520397	0.522	0.772051	0.401946	0.39696	0.731256	0.607349	1.54309	1.31095	1	0	Fam212a	Mus musculus family with sequence similarity 212, member A (Fam212a), mRNA [NM_026597]	AACAGGGGCCGCAGTCGGCAGCCCCTGGTGCTAGGGGATAACTGTTTTGCTGATTTAGTT	family with sequence similarity 212, member A	GO:0005737|GO:0019901|GO:0021915|GO:0005634|GO:0070062|GO:0030291	NM_026597	Mm,76166
A_55_P2094197	9.53571	2.35573	3.09907	2.63572	131.507	49.5432	28.3841	93.9728	10.9033	2.54001	3.01455	3.0408	169.008	42.8978	40.5137	101.32	0.072511	0.047549	0.109183	0.0280477	0.0645135	0.0592108	0.0744081	0.0300118	1.12397	0.803046	1.46736	0.934557	1	0	Dnase1l3	Mus musculus deoxyribonuclease 1-like 3 (Dnase1l3), mRNA [NM_007870]	CGCCATTCTCAGATCTCTCCACATGTAAACATGCCCCCAATAAATAAATGTAATAAAATT	deoxyribonuclease 1-like 3	GO:0005783|GO:0004520|GO:0006915|GO:0005576|GO:0005634|GO:0012501|GO:0003677|GO:0004518|GO:0004536|GO:0006308|GO:0004519|GO:0016787|GO:0006309|GO:0010623	NM_007870	Mm,272258
A_51_P476601	38.9654	33.7191	41.8798	29.2576	455.623	489.562	298.138	381.812	42.3213	35.7892	40.9705	26.5846	484.943	519.885	445.765	541.989	0.0855212	0.0688761	0.140471	0.0766283	0.0872706	0.0688406	0.0919105	0.0490501	0.979955	1.00052	1.52835	1.56225	2	0	Ly96	Mus musculus lymphocyte antigen 96 (Ly96), transcript variant 1, mRNA [NM_016923]	GGAATACTATTTCCTAAGGGCCATTACAGATGTGTTGCAGAAGCTATTGCTGGGGATACT	lymphocyte antigen 96	GO:0046696|GO:0005515|GO:0034142|GO:0032760|GO:0001875|GO:0031226|GO:0005576|GO:0071222|GO:0006954|GO:0045087|GO:0031666|GO:0032496|GO:0032497|GO:0031663|GO:0002376	NM_016923	Mm,116844
A_55_P2048759	102.408	129.851	66.0258	70.8337	317.985	396.334	189.066	193.574	99.6285	104.69	74.5002	70.4741	206.067	182.668	255.568	263.741	0.322052	0.32763	0.34922	0.365925	0.483477	0.573119	0.291508	0.267209	0.666117	0.571662	1.19798	1.36943	0	1	Mgarp	Mus musculus mitochondria localized glutamic acid rich protein (Mgarp), transcript variant 1, mRNA [NM_026358]	CTTTCTCTTACTTTGTTCTATGTAAGACCAGATTACTGGGTTTGCTGTGAACTCATTTAA	mitochondria localized glutamic acid rich protein	GO:0005515|GO:0008090|GO:0010822|GO:0006626|GO:0071456|GO:0005741|GO:0097211|GO:0005739|GO:0016020|GO:0071383|GO:0019896|GO:0008089|GO:0016021|GO:0031307	NM_026358	Mm,273339
A_51_P275976	143.605	116.831	123.129	116.233	508.37	304.984	206.051	243.472	163.863	120.311	126.927	77.8145	437.048	231.481	218.359	298.435	0.282481	0.383071	0.597563	0.4774	0.37493	0.519741	0.581276	0.260742	0.753423	0.737042	1.02802	1.83093	1	0	Dok1	Mus musculus docking protein 1 (Dok1), transcript variant 1, mRNA [NM_010070]	TGAGACAGTTGCTGATAGGAGGTCCAATGGGGTGGTGGCACTGAAAAAGAAACCGTAGGG	docking protein 1	GO:0035556|GO:0005622|GO:0005515|GO:0005737|GO:0000165|GO:0005158|GO:0007265|GO:0005634|GO:0005057|GO:0007169|GO:0005829	NM_010070	Mm,156
A_52_P676956	99.0614	156.74	145.391	139.073	536.874	361.364	209.32	572.038	97.953	155.461	152.936	56.6708	412.586	364.724	218.149	414.733	0.184515	0.433746	0.694588	0.243119	0.237412	0.426242	0.701063	0.136644	0.777193	1.0176	0.990764	1.77921	1	0	Tirap	Mus musculus toll-interleukin 1 receptor (TIR) domain-containing adaptor protein (Tirap), transcript variant 2, mRNA [NM_054096]	CAGAGATGTCAACTCACCTCACAAAACTGGAAGACACGTTCATCCCCATACTGAATTTCA	toll-interleukin 1 receptor (TIR) domain-containing adaptor protein	GO:0005515|GO:0050830|GO:0007249|GO:0046330|GO:0032757|GO:0042803|GO:0032648|GO:0005080|GO:0032496|GO:0030099|GO:0070374|GO:0043123|GO:0044130|GO:0045410|GO:0032760|GO:0046982|GO:0005546|GO:0045089|GO:0045087|GO:0045088|GO:0090023|GO:0035665|GO:0002376|GO:0034145|GO:0035663|GO:0035662|GO:0005886|GO:0034141|GO:0030890|GO:0032738|GO:0032735|GO:0030139|GO:2000340|GO:0009617|GO:0005737|GO:0006954|GO:…	NM_054096	Mm,23987
A_55_P1990383	11.3001	8.53399	4.30778	9.67271	162.875	112.706	86.0393	124.533	7.46843	3.99765	2.5425	2.81018	185.757	92.4599	115.412	145.621	0.069379	0.0757189	0.0500675	0.077672	0.0402055	0.0432366	0.0220298	0.0192979	1.72561	1.75127	2.27272	4.02489	4	0	Car5b	Mus musculus carbonic anhydrase 5b, mitochondrial (Car5b), mRNA [NM_181315]	CCTTTTTTGGGTAACATTTCAAAATTCCTACTCTTGTAAAGCAAAGACCGGGAGACAAAC	carbonic anhydrase 5b, mitochondrial	GO:0005739|GO:0008270|GO:0004089|GO:0006730|GO:0046872|GO:0016829	NM_181315	Mm,180953
A_55_P2105794	7465.66	6632.47	7232.32	5413.07	24887.7	25982.6	22826.9	20962.8	8268.88	6476.82	6906.74	6486.71	27021.8	23397.5	24748.9	29960.2	0.299974	0.255266	0.316833	0.258223	0.306008	0.276817	0.279073	0.216511	0.980281	0.922147	1.13531	1.19266	0	0	Wdr61	Mus musculus WD repeat domain 61 (Wdr61), transcript variant 1, mRNA [NM_001025375]	GGGTTGATCATGACATTCCTCAGATTTTTTGGCATACTTAAAGTACAGCATATATTGTAG	WD repeat domain 61	GO:0006355|GO:0080182|GO:0035327|GO:0005634|GO:0055087|GO:0006351|GO:0005829|GO:0003674|GO:0005737|GO:0051571|GO:0045638|GO:0045944|GO:0032968|GO:2001162|GO:0016593|GO:0005654|GO:0016055	NM_001025375	Mm,28437
A_55_P1965659	20.8503	15.5434	7.19745	7.98803	339.771	140.319	65.4488	90.016	18.3051	10.0704	10.7284	8.97526	269.494	122.35	54.8284	173.4	0.0613658	0.110772	0.109971	0.0887401	0.0679238	0.0823081	0.195673	0.0517603	0.90345	1.34582	0.562013	1.71444	1	1	Havcr2	Mus musculus hepatitis A virus cellular receptor 2 (Havcr2), mRNA [NM_134250]	GCTCTCATGCAGAAGGGAAAACTAATCTCAAATGTTTTAAAGTAATAAAACTGTACTGGC	hepatitis A virus cellular receptor 2	GO:0005515|GO:0032753|GO:0030054|GO:0032715|GO:0043032|GO:0050830|GO:0032712|GO:0032815|GO:0001819|GO:0002519|GO:0042130|GO:0070374|GO:0032689|GO:0032687|GO:0045824|GO:0070062|GO:0032729|GO:0030886|GO:0009986|GO:0060135|GO:0032720|GO:0032722|GO:2000521|GO:0002838|GO:0045089|GO:0045087|GO:2001189|GO:0034162|GO:0002376|GO:0071656|GO:1900426|GO:1900425|GO:0032732|GO:0046872|GO:0006954|GO:0002281|GO:…	NM_134250	Mm,72168
A_51_P335969	12.7748	17.5184	12.0313	12.6407	2569.36	1375.15	472.709	1173.96	12.3206	13.68	11.2099	3.19323	2927.94	987.089	533.428	2042.82	0.00497197	0.0127393	0.0254518	0.0107676	0.00420794	0.0138589	0.0210149	0.00156315	1.18157	0.919213	1.21113	6.8884	1	0	Des	Mus musculus desmin (Des), mRNA [NM_010043]	CCCGGGATGGAGAGGTTGTCAGCGAGGCTACACAGCAACAACATGAAGTGCTGTAAGCCA	desmin	GO:0005515|GO:0005882|GO:0008092|GO:0030018|GO:0045109|GO:0031594|GO:0005886|GO:0042802|GO:0042383|GO:0005916|GO:0005737|GO:0007517|GO:0016020|GO:0014704|GO:0043292|GO:0005198|GO:0005911|GO:0005200|GO:0045098|GO:0005921|GO:0045111|GO:0005856|GO:0070062	NM_010043	Mm,6712
A_51_P136355	3409.44	2233.7	2607.87	1965.05	18973.4	15800.8	12895.9	11276.9	4117.26	2651.17	2254.79	2344.06	17611.1	21377.6	14016.9	16874.3	0.179696	0.141366	0.202225	0.174254	0.233787	0.124016	0.160862	0.138913	0.768631	1.1399	1.25713	1.25441	0	0	Gng11	Mus musculus guanine nucleotide binding protein (G protein), gamma 11 (Gng11), mRNA [NM_025331]	AGTTATGGAATGAAGGCATGGCTCCCCCACTTTCAGTATACTCCTTGCTGTCTCCAATAA	guanine nucleotide binding protein (G protein), gamma 11	GO:0007165|GO:0016020|GO:0007186|GO:0005886|GO:0005834|GO:0004871	NM_025331	Mm,25547
A_55_P2176565	204.096	178.994	160.448	250.27	747.864	495.574	377.741	528.003	217.22	151.334	158.519	73.9774	815.825	465.247	392.161	678.27	0.272905	0.361185	0.424756	0.473994	0.266258	0.325277	0.40422	0.109068	1.02496	1.11039	1.05081	4.34586	1	0	B3galt5	Mus musculus UDP-Gal:betaGlcNAc beta 1,3-galactosyltransferase, polypeptide 5 (B3galt5), transcript variant 2, mRNA [NM_001122993]	AGACGCTGCTTACATTCTGCTTCAGGGAAATATCAGAGGAGGAGAGCTGACTCATTTCAC	UDP-Gal:betaGlcNAc beta 1,3-galactosyltransferase, polypeptide 5	GO:0005794|GO:0016020|GO:0016757|GO:0005783|GO:0006486|GO:0016021|GO:0008378|GO:0016740	NM_001122993	Mm,154783
A_51_P286978	72.5159	29.2015	18.6919	42.5269	140.997	63.0193	81.7429	108.435	65.4717	69.8467	11.1737	13.9496	154.901	77.3406	42.5662	70.4946	0.514307	0.463374	0.228666	0.392187	0.422669	0.903104	0.262501	0.197881	1.21681	0.51309	0.871105	1.98193	1	1	1700034O15Rik	Mus musculus RIKEN cDNA 1700034O15 gene (1700034O15Rik), mRNA [NM_029671]	CAGAATTTCATGTCCCGGGGCCAAAGACACCAAACCCACACCCTTCTCTCTTAAGCTTTG	RIKEN cDNA 1700034O15 gene	GO:0008150|GO:0003674|GO:0005576|GO:0005575	NM_029671	Mm,272520
A_51_P429335	3.21497	1.84722	2.31121	2.09445	601.524	520.097	381.709	565.896	3.31725	1.89488	2.3697	2.00543	518.491	453.326	439.432	590.63	0.0053447	0.00355169	0.00605489	0.00370112	0.0063979	0.00417995	0.00539265	0.00339541	0.835384	0.849696	1.1228	1.09004	0	0	Prss16	Mus musculus protease, serine 16 (thymus) (Prss16), mRNA [NM_019429]	AATGTAGGCAAATGATTACTGTCCTTTGTAGGTAGTGATATTCTGTATGGTAAATGTCAG	protease, serine 16 (thymus)	GO:0016787|GO:0006508|GO:0008236|GO:0008233|GO:0031410|GO:0008239|GO:0005764|GO:0005768	NM_019429	Mm,32043
A_52_P222624	103.465	87.8663	54.0093	63.0828	1766.49	1034.7	850.336	978.631	103.116	75.6911	69.6539	49.3768	1629.45	1022.92	1273.13	1592.04	0.0585711	0.0849195	0.0635153	0.0644602	0.0632825	0.0739954	0.0547109	0.0310147	0.92555	1.14763	1.16093	2.07837	1	0	Hspb2	Mus musculus heat shock protein 2 (Hspb2), transcript variant 1, mRNA [NM_024441]	TGGTCCACAGTGTATGGTTTGGTCCCTTGATGTATCAAAGCCTTTGATTTAATTCTGGGT	heat shock protein 2	GO:0005737|GO:0005212|GO:0009408|GO:0005634|GO:0007525	NM_024441	Mm,1980
A_55_P1954086	193.565	330.349	299.295	251.286	1461.91	603.253	324.195	714.74	228.745	425.622	302.542	101.138	1382.41	714.563	365.015	901.972	0.132405	0.547613	0.923192	0.351577	0.165468	0.595639	0.828849	0.11213	0.800188	0.91937	1.11382	3.13544	1	0	Postn	Mus musculus periostin, osteoblast specific factor (Postn), transcript variant 4, mRNA [NM_001313898]	CTGCAGAGTTGGTAATTCAGAAAACTCAAGGTTTAAGTTAAAAGTGAGTTTAGACTTTGG	periostin, osteoblast specific factor	GO:0005802|GO:0031594|GO:0005794|GO:0005578|GO:0005576|GO:0071307|GO:0005615|GO:0046872|GO:0014911|GO:0031012|GO:0003073|GO:0005737|GO:0030198|GO:1900025|GO:0009888|GO:0007155|GO:0008201|GO:0008593|GO:0001953	NM_001313898	Mm,236067
A_51_P257258	731.826	634.11	562.446	508.217	1348.07	799.622	935.357	1618.51	725.196	572.035	592.684	456.292	1443.28	1097.54	741.774	1565.93	0.542869	0.793012	0.601317	0.314003	0.502463	0.5212	0.799009	0.291387	1.08042	1.52151	0.752579	1.07762	1	0	Cpox	Mus musculus coproporphyrinogen oxidase (Cpox), mRNA [NM_007757]	GTATGTGATTGTGTTTGCCACTTTTAGGGTAAGAAAATCTACAGATTCAACATGTCTTAC	coproporphyrinogen oxidase	GO:0005212|GO:0005743|GO:0006782|GO:0042803|GO:0042802|GO:0005829|GO:0006783|GO:0005739|GO:0005758|GO:0016020|GO:0006779|GO:0016491|GO:0006814|GO:0006813|GO:0004109|GO:0055114|GO:0005391	NM_007757	Mm,291519
A_51_P126198	73.4527	68.195	78.2388	59.5908	2440.03	1840.99	1539.22	1756.69	59.1637	95.3104	85.998	47.4487	2274.21	1754.3	1901.21	2458.45	0.0301032	0.0370426	0.0508301	0.0339222	0.0260151	0.0543296	0.0452333	0.0193003	1.15715	0.681813	1.12373	1.7576	1	0	Dapk2	Mus musculus death-associated protein kinase 2 (Dapk2), mRNA [NM_010019]	CAAGCTCGTGAGTAAAGACTCTCTAGAGGGAGGGACCAATCCTGTGACTTACCAGAATCC	death-associated protein kinase 2	GO:0005516|GO:0005794|GO:0043276|GO:0006915|GO:2000424|GO:0042981|GO:0031410|GO:0005524|GO:0043231|GO:0042802|GO:0035556|GO:0016310|GO:0005737|GO:0004672|GO:0000166|GO:0018105|GO:0004674|GO:0016301|GO:0018107|GO:0090023|GO:2001242|GO:0006468|GO:0016740	NM_010019	Mm,335252
A_51_P101545	106.898	57.0852	36.2761	74.5306	223.683	95.7422	71.1546	81.7028	114.942	49.7895	45.1264	13.9962	221.948	88.874	159.863	154.944	0.477901	0.596238	0.509821	0.912215	0.517877	0.560225	0.282281	0.0903306	0.922808	1.06428	1.80607	10.0986	2	0	Hgfac	Mus musculus hepatocyte growth factor activator (Hgfac), mRNA [NM_019447]	GGGACTCAGGTGGGCCCTTGGTCTGTGAGAAGAATGGTGTGGCTTACCTGTATGGCATCA	hepatocyte growth factor activator	GO:0005791|GO:0005737|GO:0016787|GO:0004252|GO:0006508|GO:0008236|GO:0008233|GO:0005576|GO:0005615	NM_019447	Mm,27369
A_52_P585751	1576.6	2038.73	2272.79	2341.2	22296.1	16273.1	9264.27	21531.5	1515.87	2381.11	2195.96	1301.01	21183.4	12352.1	10466.4	25643	0.0707121	0.125282	0.245328	0.108734	0.0715592	0.19277	0.20981	0.0507357	0.988162	0.649904	1.16929	2.14314	1	0	Gns	Mus musculus glucosamine (N-acetyl)-6-sulfatase (Gns), mRNA [NM_029364]	AATAGAGTGGCTATGGAAGTTACACCTTCATCTGTGGGAAGTATTCTCAAACGTAGGGGT	glucosamine (N-acetyl)-6-sulfatase	GO:0016787|GO:0008152|GO:0043199|GO:0008484|GO:0008449|GO:0005539|GO:0003824|GO:0030203|GO:0005764|GO:0046872|GO:0070062	NM_029364	Mm,207683
A_51_P432403	39.4144	33.1099	39.4132	45.9902	264.864	111.565	80.5443	131.744	44.3137	50.2048	36.9099	15.4489	249.235	83.4843	85.1201	175.827	0.14881	0.296778	0.489335	0.349087	0.177799	0.601368	0.433622	0.0878638	0.836957	0.493505	1.12848	3.97305	1	1	Fgfr2	Mus musculus fibroblast growth factor receptor 2 (Fgfr2), transcript variant 1, mRNA [NM_010207]	CTGCCTCAGTATCCACACATAAACGGCAGTGTTAAAACATGAGTGAATGTGTCTTCCTGT	fibroblast growth factor receptor 2	GO:0005515|GO:0001657|GO:0007409|GO:0009791|GO:0021860|GO:0031069|GO:0009880|GO:0000166|GO:0016301|GO:0009887|GO:0005938|GO:0005794|GO:0009986|GO:0017134|GO:0010453|GO:0030916|GO:0010518|GO:0018108|GO:0000122|GO:0001701|GO:0016310|GO:0005887|GO:0008543|GO:0005654|GO:0021847|GO:0008284|GO:0008285|GO:0005886|GO:0030324|GO:0007267|GO:0030177|GO:0005634|GO:0030282|GO:0001837|GO:0005737|GO:0035264|GO:…	NM_010207	Mm,16340
A_55_P2127303	774.999	639.442	801.578	1015.59	9958.25	6200.38	5211.18	6638.41	1015.62	597.981	593.688	315.275	8232.51	5966.47	5341.95	7070.09	0.0778248	0.10313	0.153819	0.152987	0.123368	0.100224	0.111137	0.0445927	0.630837	1.02899	1.38405	3.43075	1	0	Spsb2	Mus musculus splA/ryanodine receptor domain and SOCS box containing 2 (Spsb2), transcript variant 2, mRNA [NM_001306050]	TTAAACACCATGGCAGCCTGGGACAAAGAGGTTTTTGAAGTAAAAAATGAGATGTATTGT	splA/ryanodine receptor domain and SOCS box containing 2	GO:0035556|GO:0005515|GO:0005737	NM_001306050	Mm,261906
A_51_P195374	132.885	90.2496	82.2412	59.4421	3997.23	2055.53	1281.8	2102.13	73.3435	78.056	90.2631	37.7216	1722.86	1263.38	3093.8	1920.6	0.0332442	0.0439057	0.0641607	0.028277	0.0425708	0.0617838	0.0291755	0.0196405	0.780916	0.710635	2.19913	1.43973	2	0	Baiap2l1	Mus musculus BAI1-associated protein 2-like 1 (Baiap2l1), mRNA [NM_025833]	GCTTATCAGATTCTCAGATCTCACCGAGAAATTATCCCCAAATTGGTCCGGGTCTATGTA	BAI1-associated protein 2-like 1	GO:0007009|GO:0008286|GO:0005886|GO:0046626|GO:2000251|GO:0003779|GO:0015629|GO:0005829|GO:0009617|GO:0005737|GO:0005913|GO:0030833|GO:0030838|GO:0005654|GO:0051764|GO:0005856|GO:0070064|GO:0051017|GO:0070062	NM_025833	Mm,18814
A_55_P2073971	218.493	105.488	126.975	111.019	313.349	228.202	194.418	270.703	216.154	156.892	110.142	94.1218	304.788	202.759	191.996	263.922	0.697283	0.462256	0.653104	0.410115	0.709196	0.773786	0.573667	0.356628	0.983202	0.597395	1.13847	1.14998	0	1			ATGTAGCACTGTTTGAAAATGCTATCCAACCCTCCCTGGACATGTTTGCTGAGGAAGTAG
A_51_P450278	21.0794	9.1265	4.51561	6.90455	2024.89	554.102	942.897	1653.95	28.7132	7.99905	4.96639	5.0987	765.584	1026.48	375.556	704.088	0.0104101	0.0164708	0.00478908	0.00417457	0.0375049	0.0077927	0.0132241	0.00724156	0.277567	2.11362	0.362148	0.576474	1	3	2010003K11Rik	Mus musculus RIKEN cDNA 2010003K11 gene (2010003K11Rik), mRNA [NM_027237]	TTGCTATATGCCTGAGAAGCCCAAACATGCATATGGCTGCCTTTGGACTTCATGATATCC	RIKEN cDNA 2010003K11 gene	GO:0008150|GO:0003674|GO:0005575	NM_027237	Mm,282978
A_52_P551011	159.75	81.8718	77.6134	83.5971	1543.13	1540.45	1266.76	1207.55	189.467	86.3643	58.2279	69.033	1331.93	1464.96	1067.82	1332.34	0.103523	0.0531479	0.0612694	0.0692288	0.142249	0.0589535	0.0545296	0.0518133	0.727758	0.901522	1.1236	1.33612	0	0	Smim1	Mus musculus small integral membrane protein 1 (Smim1), transcript variant 1, mRNA [NM_001163721]	AGCCTCATGCTATAGGAGGATCTCCCAGAAGCTGTGCTCTGGCAAGCTGGGGATAGCCAT	small integral membrane protein 1	GO:0008150|GO:0003674|GO:0016020|GO:0005886|GO:0016021|GO:0070062	NM_001163721	Mm,477488
A_55_P1977066	191.748	88.3373	143.141	101.688	7075.61	9326.31	1475.9	5040.27	300.944	212.07	65.0454	115.522	6724.21	3227.69	1341.52	5631.6	0.0270999	0.00947184	0.0969858	0.0201752	0.0447553	0.0657033	0.0484862	0.0205132	0.605512	0.144161	2.00028	0.983522	1	1	Klk4	Mus musculus kallikrein related-peptidase 4 (prostase, enamel matrix, prostate) (Klk4), mRNA [NM_019928]	AAACACCTTATGCCTGTCTCCTCAGGGATCCACAAATAAAAGACCTCTCAGTTCTGTTTG	kallikrein related-peptidase 4 (prostase, enamel matrix, prostate)	GO:0030163|GO:0022617|GO:0016787|GO:0004252|GO:0097186|GO:0006508|GO:0008236|GO:0008233|GO:0005576|GO:0031214|GO:0046872	NM_019928	Mm,42080
A_55_P2116621	1636.9	881.722	919.409	858.99	14298.2	5450.14	3266.85	6139.34	1298.5	971.078	931.227	502.212	9481.5	3924.54	3333.78	5566.67	0.114483	0.16178	0.281436	0.139916	0.136951	0.247437	0.279331	0.0902176	0.835936	0.653821	1.00754	1.55087	1	0	Cited2	Mus musculus Cbp/p300-interacting transactivator, with Glu/Asp-rich carboxy-terminal domain, 2 (Cited2), mRNA [NM_010828]	GATCCTGAAAGGGTTGAGAACCTGGAAACAAAGTAAACTATAAACTTGTACAAATTGGTT	Cbp/p300-interacting transactivator, with Glu/Asp-rich carboxy-terminal domain, 2	GO:0005515|GO:0043627|GO:0000790|GO:0001658|GO:0003700|GO:0034405|GO:0003281|GO:0030154|GO:0001947|GO:0007507|GO:0007179|GO:0035802|GO:0001944|GO:0035035|GO:0003712|GO:0001102|GO:0030336|GO:0001105|GO:0022409|GO:0001106|GO:0003714|GO:0002521|GO:0003713|GO:0019904|GO:0001892|GO:0001843|GO:0007275|GO:0000122|GO:0007417|GO:0045787|GO:0001701|GO:0001841|GO:0001889|GO:0043234|GO:0007422|GO:0045893|GO:…	NM_010828	Mm,272321
A_51_P351896	13.4992	19.5085	13.7006	20.4213	80.5079	52.2334	32.5196	28.5063	18.4658	15.4624	12.6306	7.9585	57.4169	35.1072	44.2279	58.2669	0.167675	0.373487	0.421303	0.716379	0.32161	0.440433	0.28558	0.136587	0.521361	0.848	1.47526	5.24486	2	1	Fam198b	Mus musculus family with sequence similarity 198, member B (Fam198b), mRNA [NM_133187]	ATATATTATGTAGATCAGCTCAATACAAGAAGTCCTAATGAAAGCCAACACTCATGACTG	family with sequence similarity 198, member B	GO:0008150|GO:0003674|GO:0005794|GO:0016020|GO:0016021	NM_133187	Mm,460017
A_51_P329490	131.18	105.759	119.449	104.659	935.858	518.517	312.474	289.519	163.703	109.331	103.322	65.4739	842.357	322.364	522.381	545.017	0.140171	0.203964	0.382269	0.361491	0.194339	0.339154	0.197791	0.120132	0.72127	0.601392	1.93269	3.00912	2	0	Slc25a40	Mus musculus solute carrier family 25, member 40 (Slc25a40), transcript variant 1, mRNA [NM_178766]	AGCAAAAAGCACTTTATCACGTTTTATGTGTATTCTATGAAATATGACGTATACCCTCCC	solute carrier family 25, member 40	GO:0005739|GO:0016020|GO:0022857|GO:0006810|GO:0005743|GO:0016021|GO:0055085|GO:0006839	NM_178766	Mm,146262
A_51_P322972	54.9118	48.125	59.691	83.2824	2256.87	506.64	1024.1	3291.13	67.6702	53.3696	53.9795	42.9007	1752.52	1276.46	417.84	1893	0.024331	0.0949885	0.0582863	0.0253051	0.0386131	0.0418105	0.129187	0.0226628	0.630123	2.27188	0.451178	1.11659	1	1	Hkdc1	Mus musculus hexokinase domain containing 1 (Hkdc1), mRNA [NM_145419]	GTGACACAGTAGGTGTCGCTGTTTTCTGCATTTCTTTCAAGGACTGTTAGGTATACAAAT	hexokinase domain containing 1	GO:0001678|GO:0005975|GO:0004396|GO:0005524|GO:0005536|GO:0006096|GO:0005829|GO:0005739|GO:0004340|GO:0016310|GO:0008865|GO:0000166|GO:0016301|GO:0016773|GO:0046835|GO:0019158|GO:0016740	NM_145419	Mm,213213
A_51_P312336	28.0313	21.0228	22.374	28.095	242.308	67.3235	63.3047	37.8296	33.5219	24.3748	31.793	13.8767	122.55	52.6036	39.9741	123.413	0.115685	0.312266	0.353432	0.742671	0.273535	0.463369	0.79534	0.112441	0.422924	0.673903	0.444379	6.60498	1	2	Slc14a1	Mus musculus solute carrier family 14 (urea transporter), member 1 (Slc14a1), transcript variant 2, mRNA [NM_028122]	TAAGAAACGTTAGTTAGCTTTTTGTTCCAAGCTGACCGAGCTGTGGGAAGAACTTTGTTG	solute carrier family 14 (urea transporter), member 1	GO:0005886|GO:0005730|GO:0015840|GO:0043231|GO:0016020|GO:0005887|GO:0005372|GO:0006810|GO:0015265|GO:0015204|GO:0006833|GO:0016021|GO:0071918	NM_028122	Mm,33832
A_55_P2028193	10325.3	7853.25	8831.56	7561.84	53007.7	27546.4	23857.3	29874.7	11685.4	9320.54	7898.21	7167.8	49042.1	26163.6	24886.4	39835	0.194789	0.285092	0.370182	0.253119	0.238274	0.35624	0.31737	0.179937	0.817502	0.800279	1.1664	1.40671	1	0	Mgat1	Mus musculus mannoside acetylglucosaminyltransferase 1 (Mgat1), transcript variant 1, mRNA [NM_001110148]	GTGTCCTTGTTTGTTGCCTGATCTTAGTTTCATGGAAGAAAATGGAATCTACAGAATTAT	mannoside acetylglucosaminyltransferase 1	GO:0008375|GO:0003827|GO:0005794|GO:0016020|GO:0016757|GO:0006486|GO:0016021|GO:0006049|GO:0001701|GO:0046872|GO:0016740|GO:0070062	NM_001110148	Mm,196933
A_55_P2106922	1417.45	1943.49	1912.78	1805.15	4447.94	3236.75	3530.12	4585.28	1588.06	1807.17	1634.88	1340.24	3987.31	3698.66	3009.59	4312.28	0.318675	0.600446	0.541846	0.393685	0.398278	0.4886	0.543223	0.310797	0.800132	1.22891	0.997465	1.2667	0	0	Arfgap3	Mus musculus ADP-ribosylation factor GTPase activating protein 3 (Arfgap3), mRNA [NM_025445]	GGCTGTGTTTTAGACAGCTCCAGAATATATTGTTCAGCGCAGTAAAATATATTTGGAATT	ADP-ribosylation factor GTPase activating protein 3	GO:0005737|GO:0005794|GO:0016020|GO:0006810|GO:0016192|GO:0015031|GO:0046872|GO:0005829|GO:0005096	NM_025445	Mm,258910
A_51_P462428	71.1285	102.381	86.149	102.859	392.947	427.513	130.231	396.833	78.6173	93.2657	82.5738	34.8918	296.749	450.318	97.5481	258.928	0.181013	0.23948	0.661508	0.259201	0.264928	0.207111	0.846493	0.134755	0.683254	1.15629	0.781468	1.9235	1	0	Galnt15	UDP-N-acetyl-alpha-D-galactosamine:polypeptide N-acetylgalactosaminyltransferase 15 [Source:MGI Symbol;Acc:MGI:1926004] [ENSMUST00000022460]	ACTGCTGTGCAGAAAGGGCCACGGATGGAAGCAAACAAGCGATCAGAGTTATGTTTTAAT	UDP-N-acetyl-alpha-D-galactosamine:polypeptide N-acetylgalactosaminyltransferase 15	GO:0030133|GO:0008150|GO:0003674|GO:0004653|GO:0005794|GO:0016020|GO:0016757|GO:0030246|GO:0016021|GO:0046872|GO:0016740	XM_006519699	Mm,40681
A_51_P301809	108.514	57.8276	67.844	113.071	373.567	123.816	48.841	256.464	107.092	94.5371	60.9081	45.1478	325.399	102.991	63.9182	240.094	0.29048	0.467046	1.38908	0.440885	0.329111	0.917915	0.952907	0.188042	0.88262	0.508812	1.45773	2.3446	2	1	Slit3	Mus musculus slit homolog 3 (Drosophila) (Slit3), mRNA [NM_011412]	AATATGTCTTCCAGTGCACGGACGGCTCCTCATTCGTGGAAGAGGTGGAGAGACACTTGG	slit homolog 3 (Drosophila)	GO:0030308|GO:0008285|GO:0005509|GO:0050919|GO:0005102|GO:0005576|GO:0007275|GO:0048846|GO:0048495|GO:0035385|GO:0005615|GO:0030154|GO:0007399|GO:0005739|GO:0016020|GO:0070100|GO:0007411|GO:0010629|GO:0009887	NM_011412	Mm,478604
A_66_P112573	678.317	537.455	779.795	421.819	27115.9	22095.1	20157.9	18210.9	781.687	613.464	594.268	392.473	24850	21794	22835.3	25345.5	0.0250154	0.0243246	0.0386843	0.023163	0.0314563	0.0281483	0.0260241	0.0154849	0.795245	0.864159	1.48648	1.49584	2	0	Isg20	Mus musculus interferon-stimulated protein (Isg20), transcript variant 4, mRNA [NM_001291220]	CCGCAATGTGTAAAACCAAGAACACTCCCCCATTACAGCAACTCTCTTGCTTTGAGGCAA	interferon-stimulated protein	GO:0030619|GO:0015030|GO:0008310|GO:0006364|GO:0003723|GO:0005634|GO:0008859|GO:0046872|GO:0005737|GO:0004527|GO:0051607|GO:0045071|GO:0005730|GO:0030620|GO:0034511|GO:0003676|GO:0009615|GO:0006401|GO:0004518|GO:0000175|GO:0016787|GO:0016605|GO:0045087|GO:0000738|GO:0002376	NM_001291220	Mm,322843
A_55_P2020911	2289.43	2403.4	2745.26	2336.83	6169.49	4883.28	4591.46	6819.17	2964.65	2238.28	2406.95	1891.45	6738.37	5293.36	5684.4	7906.22	0.371089	0.492169	0.597905	0.342685	0.439966	0.422846	0.42343	0.239236	0.843449	1.16394	1.41205	1.43242	2	0	Rps6ka6	Mus musculus ribosomal protein S6 kinase polypeptide 6 (Rps6ka6), mRNA [NM_025949]	CTTCAAACTGTAAGTGATCCTTGTCCATGCACAAATATCTGTTTCCTACATGTGATATAT	ribosomal protein S6 kinase polypeptide 6	GO:0000287|GO:2000381|GO:0005730|GO:0005634|GO:0005524|GO:0046872|GO:0045992|GO:0035556|GO:0005739|GO:0016310|GO:0005737|GO:0004672|GO:0000166|GO:0004674|GO:0016301|GO:0001650|GO:0070373|GO:0006468|GO:0006978|GO:0016740	NM_025949	Mm,37617
A_51_P354038	153.831	152.461	164.158	131.145	1806.52	819.244	604.519	1048.61	167.526	171.674	161.406	72.169	1263.49	697.192	590.377	1129.22	0.0851531	0.186099	0.271551	0.125066	0.13259	0.246237	0.273395	0.0639106	0.642228	0.755774	0.993257	1.9569	1	0	Tmc6	Mus musculus transmembrane channel-like gene family 6 (Tmc6), transcript variant 1, mRNA [NM_145439]	GAGTGACTTCCCATGAACTCTAGTTGGCATAGAGCAAGAATGTGGGATGTGGGACCCCTT	transmembrane channel-like gene family 6	GO:0008150|GO:0003674|GO:0031965|GO:0005737|GO:0005794|GO:0016020|GO:0005783|GO:0006810|GO:0016021|GO:0070062|GO:0006811	NM_145439	Mm,286963
A_55_P2185332	298.088	265.649	242.293	311.366	3438.17	1746.84	1262.84	1906.67	318.283	288.084	225.652	129.525	2656.86	1823.6	1201.29	2241.77	0.0866996	0.152074	0.191863	0.163303	0.119797	0.157975	0.187841	0.057778	0.723724	0.962642	1.02141	2.82639	1	0	Il17rc	Mus musculus interleukin 17 receptor C (Il17rc), transcript variant 2, mRNA [NM_134159]	GCGAGGAATGGGACCTGGGACCCTGCACTACACTAGAATAAAAGCCGATACAGTATTCCT	interleukin 17 receptor C	GO:1900017|GO:0005515|GO:0030368|GO:0016020|GO:0009986|GO:0005886|GO:0005887|GO:2000778|GO:0050832|GO:0005102|GO:0071621|GO:0016021	NM_134159	Mm,213397
A_55_P2184189	92.1314	116.047	116.776	158.891	558.868	396.736	376.505	368.708	87.9915	105.785	123.725	55.6602	434.69	435.663	272.426	457.777	0.164854	0.292505	0.310157	0.430939	0.202424	0.242815	0.454161	0.121588	0.814399	1.20464	0.682923	3.54425	1	0	Ncf2		GGAAATGTGGACTAACTTACCATTTCCCTATTAAAATTGAACCTGTCACACGACAAAAAA	neutrophil cytosolic factor 2	GO:0045730|GO:0042554|GO:0005515|GO:0006909|GO:0014070|GO:0001669|GO:0006801|GO:0005730|GO:0045777|GO:0008022|GO:0032870|GO:0005829|GO:0009749|GO:0048365|GO:0005737|GO:0043525|GO:0006742|GO:0016176|GO:0016020|GO:0016175|GO:0032496|GO:0043020		Mm,270307
A_51_P357433	52.3993	30.6225	27.8253	52.8647	183.45	56.371	61.187	91.2176	44.5521	33.0244	23.5868	12.3518	185.711	72.6071	46.1645	139.374	0.285632	0.543233	0.454759	0.579545	0.239901	0.454837	0.510929	0.0886234	1.19063	1.19434	0.890062	6.53942	1	0	Ap1g2	Mus musculus adaptor protein complex AP-1, gamma 2 subunit (Ap1g2), transcript variant 1, mRNA [NM_007455]	ACGGAAATAACAGACCCACGTAAATGGCGAAGTAAACTTTATTTAAAGGCAAACTGAGCG	adaptor protein complex AP-1, gamma 2 subunit	GO:0030133|GO:0005515|GO:0005802|GO:0030131|GO:0005794|GO:0005798|GO:0031410|GO:0015031|GO:0006886|GO:0030117|GO:0016020|GO:0008565|GO:0006810|GO:0016192|GO:0005768	NM_007455	Mm,238879
A_52_P506271	116.489	36.5517	44.239	41.1551	875.999	628.462	613.664	515.147	131.745	54.5586	47.9089	33.2489	961.245	619.829	762.59	839.011	0.132978	0.0581606	0.0720899	0.07989	0.137057	0.088022	0.0628239	0.0396287	0.970239	0.66075	1.14749	2.01596	1	0	Cmtm4	Mus musculus CKLF-like MARVEL transmembrane domain containing 4 (Cmtm4), mRNA [NM_153582]	TTTCTTTATCGCCTCAATCGTGTTGGCTGCTCTAAACCATAAAACCGGAGCGGAAATTGC	CKLF-like MARVEL transmembrane domain containing 4	GO:0008150|GO:0003674|GO:0016020|GO:0006935|GO:0016021|GO:0005615|GO:0005125	NM_153582	Mm,29658
A_52_P630016	1606.75	955.95	1051.24	796.275	3084.39	2410.52	2411.14	1669.43	1641.11	1002.53	1168.79	936.752	2783.18	2315.52	2893.48	2683.59	0.52093	0.396575	0.435995	0.476974	0.589653	0.43296	0.403941	0.349067	0.883453	0.915961	1.07935	1.36642	0	0	Bet1l	Mus musculus Bet1 golgi vesicular membrane trafficking protein like (Bet1l), mRNA [NM_018742]	CTCAGAGCTCTGGTGCTGTGGAGGACATTCTGGACAGAGAGAACAAGCGGATGGCTGACA	Bet1 golgi vesicular membrane trafficking protein like	GO:0005484|GO:0030173|GO:0005794|GO:0016020|GO:0005795|GO:0000139|GO:2000156|GO:0006810|GO:0042147|GO:0016021|GO:0015031|GO:0005768	NM_018742	Mm,155696
A_52_P418644	771.608	800.354	1109.85	823.647	10471.6	7408.65	5371.37	7983.57	806.86	1109.62	1119.64	516.048	8810.92	6373.63	6199.33	10129.5	0.0736859	0.10803	0.206623	0.103168	0.091575	0.174095	0.180607	0.0509449	0.804651	0.620521	1.14405	2.02508	1	0	Plp2	Mus musculus proteolipid protein 2 (Plp2), mRNA [NM_019755]	AGATGATCTGTGCTGCTGTCTTACTTGTCTTCTACACGTGTGACCTGCACTCCAAGATAT	proteolipid protein 2	GO:0005886|GO:0005789|GO:0016021|GO:0070062|GO:0019956	NM_019755	Mm,18565
A_55_P2023114	74.0775	10.6759	8.88063	17.6717	112.205	24.2318	18.6122	23.5407	82.9959	16.9984	10.1981	8.78544	112.848	19.6567	13.1735	26.2187	0.660201	0.440573	0.477139	0.750687	0.735464	0.864765	0.774134	0.335083	0.897665	0.509471	0.616353	2.2403	1	1	Hsd3b2	Mus musculus hydroxy-delta-5-steroid dehydrogenase, 3 beta- and steroid delta-isomerase 2 (Hsd3b2), mRNA [NM_153193]	AAGCTTTGATGATATAAGTTACACCTTGAGCAAGGAGTGGGGCTTCTGCCTTGATTCCAG	hydroxy-delta-5-steroid dehydrogenase, 3 beta- and steroid delta-isomerase 2	GO:0004769|GO:0006694|GO:0005783|GO:0005743|GO:0003824|GO:0003854|GO:0016616|GO:0005739|GO:0005758|GO:0016020|GO:0008152|GO:0016491|GO:0016021|GO:0016853|GO:0055114	NM_153193	Mm,482364
A_55_P1979341	2146.22	1460.04	1467.46	1394.77	13531.7	8534.35	8995.31	9297.47	2354.81	1768.62	1370.17	1582.31	11995.2	10689.3	7019.19	11253.2	0.158607	0.171078	0.163136	0.150016	0.196313	0.165457	0.195203	0.14061	0.80793	1.03397	0.835725	1.06689	0	0	Cyba	Mus musculus cytochrome b-245, alpha polypeptide (Cyba), transcript variant 1, mRNA [NM_007806]	TCGTGTGACCTTCAGTGGCTGTCTACAGCTCCTGCTTGAGTTTCTGTGGAGTTGTCCCCC	cytochrome b-245, alpha polypeptide	GO:0045730|GO:0032755|GO:0005515|GO:0017124|GO:0005886|GO:1900426|GO:0030307|GO:0051279|GO:0006801|GO:0005634|GO:0050665|GO:0046872|GO:0030425|GO:0070257|GO:0005739|GO:0050766|GO:0005737|GO:0016324|GO:0006954|GO:0016175|GO:0043025|GO:0006810|GO:0034137|GO:0032930|GO:0033864|GO:0042554|GO:0001725|GO:0005794|GO:0046982|GO:0032760|GO:0071310|GO:0072593|GO:0009055|GO:0097038|GO:0048661|GO:0014895|GO:…	NM_007806	Mm,271671
A_55_P1987780	4.49718	4.80145	2.31307	2.08317	128	88.8716	68.7603	69.7887	4.91756	4.05336	2.31633	2.07246	115.36	67.5442	98.9732	115.286	0.0351343	0.0540269	0.0336396	0.0298497	0.0426281	0.0600104	0.0234036	0.0179766	0.824205	0.900291	1.43737	1.66047	2	0	2010204K13Rik	Mus musculus RIKEN cDNA 2010204K13 gene (2010204K13Rik), transcript variant 1, long non-coding RNA [NR_027924]	AAAGGAGTTTCTCCATTAGCACAGAATAAACTTCTTTCATCTATGGTTTGTGGGTCATGC	RIKEN cDNA 2010204K13 gene	GO:0008150|GO:0003674|GO:0005575	NR_027924	Mm,45111
A_52_P225570	408.869	497.173	546.587	532.713	1992.89	994.244	818.234	1552.26	454.294	579.199	489.382	244.534	1757.58	794.243	826.036	1852.79	0.205164	0.500051	0.668008	0.343185	0.258476	0.729246	0.592446	0.131981	0.793745	0.685709	1.12754	2.60025	1	0	Parva	Mus musculus parvin, alpha (Parva), mRNA [NM_020606]	GGATGTTTCCGTTTAGATTCTAGGATGGAATACTTAACATACGATTGTGGTTTTGAAGAA	parvin, alpha	GO:0005515|GO:0070252|GO:0030036|GO:0030054|GO:0005886|GO:0008360|GO:0071670|GO:0005634|GO:0002040|GO:0015629|GO:0051291|GO:0005829|GO:0005737|GO:0006935|GO:0034446|GO:0034113|GO:0007155|GO:0005856|GO:0045296|GO:0031532|GO:0003779|GO:0001525|GO:0030027|GO:0043234|GO:0007163|GO:0016020|GO:0060271|GO:0003148|GO:0030030|GO:0005925	NM_020606	Mm,143763
A_55_P2059732	57.9901	28.1739	21.8107	51.8665	144.264	99.5639	33.9123	61.6289	54.6656	30.1763	27.9059	6.58329	105.006	61.5447	48.3598	69.8353	0.401973	0.282973	0.64315	0.841593	0.520597	0.490315	0.577047	0.0942688	0.772139	0.577124	1.11455	8.92759	1	1			ATTGCCATGAGAGCAGCTCAGTCAATGTCTAAGAATCGATGTCCTCTTCCGTCTAACATG
A_51_P451428	63.0089	63.0841	75.2772	74.6148	277.661	143.396	148.285	214.487	61	69.2866	51.025	23.1304	234.252	157.822	126.609	240.523	0.226928	0.439928	0.507651	0.347876	0.260404	0.439018	0.403013	0.0961671	0.871445	1.00207	1.25964	3.61741	1	0	Marveld2	Mus musculus MARVEL (membrane-associating) domain containing 2 (Marveld2), transcript variant 1, mRNA [NM_001038602]	CCTGGCAATACTCTTGCAGACTAACTTTTGTAGTGAGACCTTGTCTCAGAGCACGAAACA	MARVEL (membrane-associating) domain containing 2	GO:0043220|GO:0030054|GO:0005886|GO:0007605|GO:0031410|GO:0045216|GO:0003674|GO:0016323|GO:0005737|GO:0016324|GO:0033010|GO:0070830|GO:0016020|GO:0061028|GO:0005923|GO:0016021	NM_001038602	Mm,25300
A_51_P123676	37.0063	65.1596	67.5477	54.6735	606.774	245.347	108.19	448.434	44.1007	75.9043	64.311	17.3438	426.734	202.286	106.981	408.221	0.0609886	0.265582	0.624342	0.121921	0.103345	0.375233	0.601145	0.0424862	0.590149	0.707778	1.03859	2.86966	1	1	Synpo	Mus musculus synaptopodin (Synpo), transcript variant A, mRNA [NM_177340]	GTTAAAGGTAAAGGGATGATGCGATTTTGGAGTGATTAGTAGATTTGCCCACATATCAGG	synaptopodin	GO:0030424|GO:0001725|GO:0030018|GO:0030054|GO:0005886|GO:0051492|GO:0045202|GO:0003779|GO:0005634|GO:0042995|GO:0015629|GO:0030425|GO:0005737|GO:0043197|GO:0030865|GO:0016020|GO:0045211|GO:0032233|GO:0008542|GO:0048169|GO:0005923|GO:0005856	NM_177340	Mm,252321
A_51_P191520	529.12	331.393	276.674	307.393	1815	1347.52	1078.4	1436.24	386.057	320.124	288.757	184.246	1735.53	1242.65	1000.95	1444.21	0.291525	0.245928	0.256559	0.214027	0.222442	0.257613	0.288484	0.127576	1.31057	0.954641	0.889336	1.67764	1	0	Stard10	Mus musculus START domain containing 10 (Stard10), mRNA [NM_019990]	GCTGTGGAGATGGATCGAACTCTGCACAAGATCAAGTGTCGGATGGAATGCTGTGACGTG	START domain containing 10	GO:0031514|GO:0042995|GO:0005829|GO:0008289|GO:0005902|GO:0005929|GO:0005737|GO:0046581|GO:0035360|GO:0016020|GO:0006869|GO:0032782|GO:0006810	NM_019990	Mm,28896
A_51_P270891	358.406	153.186	142.966	141.113	591.124	237.593	184.405	244.234	341.789	159.362	126.933	116.496	523.945	214.077	184.381	280.659	0.606313	0.644739	0.775285	0.577779	0.652338	0.744416	0.688425	0.415081	0.929446	0.8661	1.12617	1.39197	0	0	1700056E22Rik	Mus musculus RIKEN cDNA 1700056E22 gene (1700056E22Rik), mRNA [NM_028516]	TAAAGAATCCTAAAGCAATAGAGCTTTTTATACCTCCCTACCCCCTCAGAGAGGAAGACC	RIKEN cDNA 1700056E22 gene	GO:0008150|GO:0003674|GO:0005575	NM_028516	Mm,50115
A_55_P2266013	64.2941	15.4176	8.27875	18.3328	169.157	87.7662	75.003	84.4966	63.5823	18.4083	8.92783	9.05602	119.431	49.1226	72.8475	76.8563	0.380086	0.175667	0.110379	0.216964	0.532375	0.374742	0.122555	0.117831	0.713943	0.468767	0.900647	1.84133	1	1	Gm13032	Mus musculus predicted gene 13032 (Gm13032), long non-coding RNA [NR_045944]	GAGCCAGGGAAAAGTTGAAGTTTGGTTCTGAAGGTCCCTGTCACTTGATTACAATTTTTT	predicted gene 13032	GO:0008150|GO:0003674|GO:0005575	NR_045944	Mm,491285
A_55_P2034481	15609.6	17690.2	16383.9	15132.8	65437.3	27985	20429.5	29570.5	21538	14774.4	19527.8	9470.82	54822.3	25745.4	29535.6	43387	0.238544	0.632133	0.80197	0.511752	0.39287	0.573867	0.661161	0.218287	0.607182	1.10153	1.21297	2.3444	1	0	Erdr1	Mus musculus erythroid differentiation regulator 1 (Erdr1), transcript variant 1, coding, mRNA [NM_133362]	ATGTCACCCACGAAAGCACACACGTAGAAGCGGACGCCGTGGTCAAGATGTCTCTGCCAT	erythroid differentiation regulator 1	GO:0003674|GO:0030336|GO:0008285|GO:0005575|GO:0035019	NM_133362	Mm,391385
A_55_P1996623	448.471	329.459	344.745	304.137	1243.9	740.043	565.873	719.876	501.687	395.169	353.956	267.987	1141.33	648.103	703.869	981.804	0.360537	0.445189	0.609227	0.422486	0.439565	0.609731	0.502871	0.272953	0.820215	0.73014	1.2115	1.54783	1	0	Dnajb12	Mus musculus DnaJ heat shock protein family (Hsp40) member B12 (Dnajb12), mRNA [NM_019965]	GGAACAGAGAGGAGAGAATTCCAGAGAACGTAACTTAGAAATGCGTATGTATGTATATAT	DnaJ heat shock protein family (Hsp40) member B12	GO:0016020|GO:0070389|GO:0005783|GO:0051085|GO:0030544|GO:0030176|GO:0005634|GO:0016021|GO:0071218|GO:0043623	NM_019965	Mm,103610
A_51_P124535	4831.03	5526.47	6327.31	4461.9	15613.1	7334.53	6722.62	8886.81	5296.9	6492.91	6316.63	3279.49	13678.3	7251.62	6574	11641.9	0.309423	0.753486	0.941197	0.502081	0.387249	0.895374	0.96085	0.281698	0.799027	0.841533	0.979545	1.78234	1	0	Mest	Mus musculus mesoderm specific transcript (Mest), transcript variant 2, mRNA [NM_008590]	TCTGAAAGACCTAAGAGCAAATGGTGCTGAATACTTTTTTAAGCCACAGTTTTAACTTAG	mesoderm specific transcript	GO:0016787|GO:0016020|GO:0005783|GO:0032526|GO:0016021|GO:0010883|GO:0003824|GO:0070062	NM_008590	Mm,335639
A_66_P107790	6158.22	5884.05	7054.55	4908.97	71726.6	56888.5	47434.9	51931.7	6969.42	7161.89	6977.9	4603.88	66781.7	52390.4	53112.6	63433.2	0.0858569	0.103431	0.148721	0.0945275	0.104361	0.136702	0.131379	0.0725784	0.822689	0.756618	1.13199	1.30242	0	0	Myl12a	Mus musculus myosin, light chain 12A, regulatory, non-sarcomeric (Myl12a), mRNA [NM_026064]	ATGTACCTTATAATACTGGAAATGGGACCTTCTGTCATTGTGATGAGAAAGTAAGTTCAT	myosin, light chain 12A, regulatory, non-sarcomeric	GO:0005515|GO:0043234|GO:0030018|GO:0001725|GO:0072661|GO:0008360|GO:0035254|GO:0016460|GO:0070062	NM_026064	Mm,489605
A_55_P2311780	16.8824	4.40293	2.87458	2.24833	450.373	69.7961	46.6322	65.5733	16.308	2.11865	2.64936	1.96152	506.261	88.8571	62.7073	99.1805	0.0374855	0.0630828	0.0616437	0.0342873	0.0322126	0.0238434	0.0422496	0.0197772	1.16369	2.64571	1.45904	1.73368	3	0	4930554H23Rik	Mus musculus RIKEN cDNA 4930554H23 gene (4930554H23Rik), long non-coding RNA [NR_131089]	GTAGGCAATAATCCCTCTTCTTTGGCTTCTGTGAGGATTAAGTAAATCAAGAAGCCATCA	RIKEN cDNA 4930554H23 gene	GO:0008150|GO:0003674|GO:0005575	NR_131089	Mm,410771
A_52_P649332	3055.48	2517.95	2949.79	2312.23	9912.75	9652.59	7471.61	7169.44	3397.73	3105.19	2818.66	2157	9171.13	8411.39	8115.67	10570.5	0.308237	0.260857	0.3948	0.322512	0.370481	0.369165	0.347311	0.204058	0.831992	0.706614	1.13673	1.58049	1	0	Sdf4	Mus musculus stromal cell derived factor 4 (Sdf4), transcript variant 1, mRNA [NM_011341]	CTACATGGACCCCATGAATGAATACAATGCCCTCAACGAAGCCAAACAGATGATTGCCAT	stromal cell derived factor 4	GO:0009650|GO:0005794|GO:0005886|GO:0005770|GO:0005796|GO:0070625|GO:0045471|GO:0005509|GO:0021549|GO:0046872|GO:0042802|GO:0005737|GO:0016020|GO:0017156|GO:0045444|GO:0070062	NM_011341	Mm,293517
A_52_P263201	229.034	215.793	255.478	198.116	660.843	689.77	609.889	615.868	227.334	249.67	243.468	174.633	644.674	617.7	598.244	741.739	0.346578	0.312848	0.418893	0.321685	0.352634	0.404194	0.406971	0.235437	0.982826	0.774005	1.02929	1.36633	0	0	Tmem33	Mus musculus transmembrane protein 33 (Tmem33), transcript variant 2, mRNA [NM_030108]	CATGATGACCAATAAATTGGACACAGCAATGTGGCTTTCTCGCCTGTTCACAGTTTATTG	transmembrane protein 33	GO:0005515|GO:0042470|GO:0034976|GO:0005783|GO:0071786|GO:0005634|GO:0030176|GO:0005635|GO:0051292|GO:0016020|GO:0005643|GO:0005789|GO:0017056|GO:0016021|GO:0034613|GO:0070062	NM_030108	Mm,23217
A_55_P2161590	3.17823	4.77725	2.44483	2.14177	134.447	57.1791	55.2795	61.2902	3.20919	2.02969	2.37342	2.31917	196.139	68.8026	75.0804	207.822	0.0236393	0.0835489	0.0442268	0.0349448	0.0163618	0.0295002	0.0316117	0.0111594	1.44479	2.83214	1.39906	3.13142	3	0	Pramel6	Mus musculus preferentially expressed antigen in melanoma like 6 (Pramel6), mRNA [NM_178249]	CCAAGAATTGAGCACTATGTATGTGGATGTCCTTATTTGCATGTAATAAATATTCTGAGC	preferentially expressed antigen in melanoma like 6	GO:0008150|GO:0003674|GO:0005575	NM_178249	Mm,21815
A_66_P111090	53.8494	70.2869	57.902	71.6359	2004.63	1437.53	1390.64	1499.77	58.8251	50.7273	59.3732	21.1802	1972.66	1338.99	1721.14	1987.11	0.0268625	0.0488944	0.0416369	0.0477647	0.0298202	0.0378849	0.0344965	0.0106588	0.900815	1.2906	1.20699	4.48125	1	0	Sctr	Mus musculus secretin receptor (Sctr), transcript variant 1, mRNA [NM_001012322]	CCTGGAGCAGGAAACAGGCCTGGGATTTGGTCTTTCTAGTTCTTCTAAGAAGAGCACTTC	secretin receptor	GO:0005881|GO:0042277|GO:0015055|GO:0005886|GO:0004930|GO:0030819|GO:0007165|GO:0007186|GO:0016020|GO:0004871|GO:0016021|GO:0007166|GO:0004888	NM_001012322	Mm,189223
A_55_P2090025	1887.11	2453.14	2800.9	2456.54	4935.18	3008.01	2755.51	3404.24	1885.13	2718.99	2834.19	1219.16	4255.24	2874.42	2597.26	4659.95	0.38238	0.815537	1.01647	0.72161	0.443015	0.945927	1.09122	0.261624	0.863131	0.862157	0.931501	2.75819	1	0	Mest	Mus musculus mesoderm specific transcript (Mest), transcript variant 1, mRNA [NM_001252292]	CCTCTCATTTCTGTGACATCTGACCAAATAAATAGAGCTGCTGTTGTTTTGTGTTATTAG	mesoderm specific transcript	GO:0016787|GO:0016020|GO:0005783|GO:0032526|GO:0016021|GO:0010883|GO:0003824|GO:0070062	NM_001252292	Mm,335639
A_51_P515684	25.2087	12.2848	11.548	14.1887	213.929	75.4917	84.3358	106.254	23.7613	11.5138	6.68045	2.50056	154.052	89.6486	51.8482	102.824	0.117837	0.16273	0.136929	0.133536	0.154242	0.128432	0.128846	0.0243188	0.763972	1.26705	1.06273	5.49108	1	0	1700001L05Rik	Mus musculus RIKEN cDNA 1700001L05 gene (1700001L05Rik), long non-coding RNA [NR_027980]	CCCAGCATCCTGAAGCATATGAGGCACCTTAGAGAAAAGGTCTAAATGGGCCTTATAAGA	RIKEN cDNA 1700001L05 gene	GO:0008150|GO:0003674|GO:0005575	NR_027980	Mm,66794
A_66_P127022	44.5432	26.5227	20.5802	17.013	90.155	52.9058	49.6294	58.1295	47.7522	21.8424	17.64	15.6709	93.8266	47.9601	50.413	69.5819	0.494073	0.50132	0.414677	0.292674	0.508941	0.455428	0.34991	0.225215	0.970788	1.10077	1.1851	1.29953	0	0	Iqck	Mus musculus IQ motif containing K (Iqck), mRNA [NM_001081446]	CCTATCTGCCCATGCTTAACAACCTTTAAAGTCTGTGATATTTTATATACAGCCCTGTAC	IQ motif containing K	GO:0008150|GO:0003674|GO:0005575	NM_001081446	Mm,458509
A_51_P345649	741.844	1311.68	1173.55	1487.33	4900.07	3798.41	1413.79	5816.76	738.618	1247.53	395.869	493.225	4403.09	2231.59	1579.28	5528.31	0.151395	0.345323	0.830073	0.255697	0.16775	0.559032	0.250664	0.089218	0.902502	0.617716	3.3115	2.86598	2	0	Pdgfra	Mus musculus platelet derived growth factor receptor, alpha polypeptide (Pdgfra), transcript variant 2, mRNA [NM_011058]	TGTATATATCTGTTGCTATGTAGACTTGGAGAATACTGCCAAAATGTGTATGACAAGCTG	platelet derived growth factor receptor, alpha polypeptide	GO:0030054|GO:0001553|GO:0031226|GO:0050731|GO:0048705|GO:0048701|GO:0009653|GO:0032403|GO:0042803|GO:0030539|GO:0046777|GO:0043552|GO:0006935|GO:0000166|GO:0016301|GO:0030198|GO:0035790|GO:0009887|GO:0038085|GO:0030335|GO:0009986|GO:0048407|GO:0023019|GO:0045740|GO:0007275|GO:0018108|GO:0005161|GO:0001701|GO:0043234|GO:0016310|GO:0005887|GO:0042060|GO:0038091|GO:0009897|GO:0043548|GO:0010544|GO:…	NM_011058	Mm,221403
A_55_P1991069	895.447	235.64	212.356	284.611	3017.98	867.625	743.747	1029.08	934.828	276.526	196.401	178.912	2932.64	821.665	878.02	1567.21	0.296704	0.271592	0.285521	0.276568	0.318767	0.336543	0.223686	0.11416	0.930788	0.807005	1.27644	2.42264	1	0	Milr1	Mus musculus mast cell immunoglobulin like receptor 1 (Milr1), transcript variant 1, mRNA [NM_001033435]	AAACATACTTAGGTTTTGTGGCCTTCCACCTTCTCCCTTCCCAACACAATTATCTTGGGG	mast cell immunoglobulin like receptor 1	GO:0005622|GO:0005515|GO:0043303|GO:0016020|GO:0005886|GO:0005887|GO:0005623|GO:0005576|GO:0016021|GO:0033004|GO:0042629	NM_001033435	Mm,343952
A_55_P2018076	1410.86	1041.37	1094.02	1008.62	9417.84	3429.61	2371.85	5491.63	1420.55	1318.07	1042.98	556.414	7792.04	2521.87	2413.21	6588.07	0.149807	0.303642	0.461253	0.183665	0.182308	0.522653	0.432194	0.0844579	0.821727	0.580963	1.06723	2.17464	1	1	Arap1	Mus musculus ArfGAP with RhoGAP domain, ankyrin repeat and PH domain 1 (Arap1), transcript variant 3, mRNA [NM_001040111]	GGCTGTCTGCTATCCCTTCCCCACTTTGGATACTTTTTGATAATATAAATATATCTGTAT	ArfGAP with RhoGAP domain, ankyrin repeat and PH domain 1	GO:0005802|GO:0005794|GO:0005886|GO:0008360|GO:0005547|GO:0051491|GO:0031410|GO:0031702|GO:0046872|GO:0043231|GO:0005829|GO:0051497|GO:0043547|GO:0007165|GO:0005737|GO:0016020|GO:0001921|GO:0005654|GO:0051270|GO:0005096	NM_001040111	Mm,277687
A_55_P1986531	9.24915	7.08385	4.64934	6.88923	59.5343	10.7074	14.1025	37.4637	8.70899	8.68932	6.58698	2.32973	54.7508	16.6704	15.0764	43.3287	0.155358	0.661584	0.329682	0.183891	0.159066	0.521242	0.436907	0.0537689	0.976692	1.26924	0.754583	3.42003	1	0	G6b	Mus musculus immunoreceptor tyrosine-based inhibitory motif (ITIM) containing platelet receptor (G6b), transcript variant 1, mRNA [NM_001191012]	AATGAGCGTCCTGGAAAACATCCCTTTCTTCTTTATCAAATAAAGGCAGACTTTGAATCC	immunoreceptor tyrosine-based inhibitory motif (ITIM) containing platelet receptor	GO:0005515|GO:0035855|GO:0005794|GO:0016020|GO:0005886|GO:0007596|GO:0007229|GO:0030219|GO:0030218|GO:0016021|GO:0009968|GO:0030220	NM_001191012	Mm,390956
A_52_P15300	4.41719	2.20366	2.86156	9.48246	49.8145	60.4175	30.4344	29.6476	3.57836	3.37336	2.87778	2.40204	51.3345	44.7493	30.9868	44.6332	0.0886728	0.0364739	0.0940237	0.31984	0.0697067	0.0753835	0.0928711	0.0538173	1.27208	0.483845	1.01241	5.94306	1	1	Hoxb2	Mus musculus homeobox B2 (Hoxb2), mRNA [NM_134032]	TGGTAAAACTCCTTCCAACGAAATCTCAGGAATAATTAAACTCTAGTGGGAGAGGGTTTT	homeobox B2	GO:0006355|GO:0003700|GO:0002011|GO:0048705|GO:0021569|GO:0048857|GO:0048704|GO:0005634|GO:0007275|GO:0009953|GO:0009952|GO:0003677|GO:0006351|GO:0005829|GO:0043565|GO:0021570|GO:0016607|GO:0021612	NM_134032	Mm,281153
A_55_P2086128	3.63289	2.88404	2.96692	6.95931	824.074	732.303	398.141	1066.17	3.56552	2.43745	2.95067	2.69274	1551.02	727.389	399.071	1177.52	0.00440845	0.00393831	0.00745193	0.00652737	0.00229882	0.00335095	0.00739384	0.0022868	1.9177	1.17528	1.00786	2.85437	2	0	Fa2h	Mus musculus fatty acid 2-hydroxylase (Fa2h), mRNA [NM_178086]	CTGTTTACGGTGAAGCTATCTAGAGATTTTTGGGATAAATATACAAAACTGCACTTGTGA	fatty acid 2-hydroxylase	GO:0006629|GO:0042634|GO:0008610|GO:0005506|GO:0005783|GO:0046872|GO:0032287|GO:0043231|GO:0032286|GO:0001949|GO:0016020|GO:0042127|GO:0006631|GO:0006810|GO:0016491|GO:0006633|GO:0016021|GO:0030258|GO:0080132|GO:0055114|GO:0020037	NM_178086	Mm,41083
A_52_P679105	195.274	228.783	269.69	204.597	1898.37	1390.46	906.334	1349.83	274.296	263.482	203.62	134.335	1976.67	1451.9	596.858	1603.06	0.102864	0.164538	0.297561	0.151573	0.138767	0.181474	0.341152	0.0837992	0.741272	0.906676	0.872224	1.80877	1	0	Prss23	Mus musculus protease, serine 23 (Prss23), mRNA [NM_029614]	ATTTATTGGCTATATTGATACCCATATAAGACTGTATCTTACAGTGCACAGAATTCCCAC	protease, serine 23	GO:0016787|GO:0004252|GO:0006508|GO:0008236|GO:0008233|GO:0005634|GO:0005576|GO:0005615|GO:0070062	NM_029614	Mm,250438
A_51_P433000	106.852	14.6567	7.94124	21.3647	238.539	55.2999	26.1131	79.0037	117.998	13.3743	8.52743	5.72719	205.265	43.8094	17.5791	76.7287	0.447941	0.26504	0.304109	0.270427	0.574857	0.305284	0.48509	0.0746421	0.779222	0.868178	0.626913	3.62298	1	0	Chmp4c	charged multivesicular body protein 4C [Source:MGI Symbol;Acc:MGI:1913621] [ENSMUST00000029049]	TTATACCTCTGGCTGACCTTCATTCATCTTGCTTTGGCCTCTGAAGCCCTAGAATTACAG	charged multivesicular body protein 4C	GO:0032466|GO:0006997|GO:0030496|GO:0010824|GO:0015031|GO:0042803|GO:0009838|GO:0050792|GO:0000920|GO:0005737|GO:0007034|GO:0016020|GO:0006810|GO:0008218|GO:0007080|GO:0070062|GO:0005768		Mm,440046
A_52_P652913	603.491	520.491	511.916	404.824	4347.46	3172.87	2056.43	2826.35	572.404	590.028	472.196	325.602	3791.46	2709.87	2307.33	3547.5	0.138814	0.164044	0.248935	0.143232	0.150972	0.217733	0.20465	0.0917837	0.919471	0.75342	1.21639	1.56054	1	0	Akip1	Mus musculus A kinase (PRKA) interacting protein 1 (Akip1), mRNA [NM_020616]	CCGTCACTACCAACATTTCACTCTCAAAGTAGCAAGAAGAATAAAACCACCCTATAATTG	A kinase (PRKA) interacting protein 1	GO:0005515|GO:0048471|GO:0034446|GO:0005654|GO:0005634	NM_020616	Mm,334138
A_55_P1983368	297.443	153.543	137.024	151.682	7235.06	2563.09	2292.01	3446.49	326.501	158.995	143.812	65.9241	5778.12	2946.7	2518.91	4583.73	0.0411114	0.0599053	0.0597831	0.0440106	0.0565064	0.0539569	0.0570931	0.0143822	0.727553	1.11024	1.04712	3.06008	1	0	Sh3d21	Mus musculus SH3 domain containing 21 (Sh3d21), transcript variant 1, mRNA [NM_001162533]	CCTGCTTGGGCCACCCCGGTCCTTGCACACAACTTTGACAAACTCCATGGAAGTAAAAAA	SH3 domain containing 21	GO:0008150|GO:0003674|GO:0005886|GO:0005654|GO:0005634|GO:0070062	NM_001162533	Mm,29813
A_55_P1970775	6997.92	7793.15	7593.34	7147.29	14824	10962.8	9529.89	12388.5	6799.81	6672	6942.07	5423.88	12781.3	9900.76	8877.02	14764.7	0.472068	0.71087	0.796792	0.57693	0.532014	0.673888	0.782028	0.367355	0.887323	1.05488	1.01888	1.57049	1	0	Hdac1	Mus musculus histone deacetylase 1 (Hdac1), mRNA [NM_008228]	GTGGAGGTTGATAGCCTAGCTTCCTTTTTGAGATATTTTCATTTTGTGAAACTCTTTGTA	histone deacetylase 1	GO:0005515|GO:0000792|GO:0000790|GO:0003700|GO:0006325|GO:0032403|GO:0043524|GO:0016581|GO:0016580|GO:0017053|GO:0043025|GO:0000785|GO:0043124|GO:0001103|GO:0000976|GO:0042531|GO:0032760|GO:0001106|GO:0043044|GO:0003714|GO:0031492|GO:0019213|GO:0001047|GO:0000122|GO:0000978|GO:0033558|GO:0032922|GO:0043922|GO:0043234|GO:0000118|GO:0035851|GO:0007623|GO:0005654|GO:0000980|GO:0019899|GO:0042733|GO:…	NM_008228	Mm,202504
A_55_P2179974	311.281	67.1753	53.1946	89.5056	1570.36	755.668	528.013	667.436	321.28	74.5578	68.9054	40.3702	1340.46	603.231	553.699	761.865	0.198222	0.0888953	0.100745	0.134104	0.239679	0.123597	0.124446	0.0529886	0.827033	0.719232	0.80955	2.5308	1	0	Spsb1	Mus musculus splA/ryanodine receptor domain and SOCS box containing 1 (Spsb1), mRNA [NM_029035]	TGAAGCAGCAGCACCCAGGCCCTTCCCTGAACCAGATGCAGAGAATAAACTATGAGAACC	splA/ryanodine receptor domain and SOCS box containing 1	GO:0035556|GO:0005737|GO:0004842	NM_029035	Mm,30
A_51_P201480	1347.61	1129.86	1165.37	1291.83	4629.81	1955.54	1459.94	2766.86	1386.33	1189.11	1013.74	674.351	3765.32	1477.29	1367.43	3013.23	0.291073	0.577774	0.798233	0.466895	0.368184	0.804931	0.741346	0.223797	0.790564	0.717794	1.07674	2.08624	1	0	Stat3	Mus musculus signal transducer and activator of transcription 3 (Stat3), transcript variant 1, mRNA [NM_213659]	CACTCTGTGAGCTGATACCCCAGGCTGGGAACTCCTGGCTCTGCACTTTCAACCTTGCTA	signal transducer and activator of transcription 3	GO:0001754|GO:0005515|GO:0000790|GO:0010730|GO:0001659|GO:0003700|GO:0044212|GO:0006366|GO:0000981|GO:0019221|GO:0006606|GO:0042803|GO:0042802|GO:0044320|GO:0042789|GO:0045820|GO:0004879|GO:0032355|GO:0045747|GO:0001103|GO:0019901|GO:0019903|GO:0044321|GO:0006953|GO:0000978|GO:0031490|GO:0016310|GO:0019953|GO:0035278|GO:0045648|GO:0033210|GO:0005654|GO:0031730|GO:0008134|GO:0008284|GO:0008285|GO:…	NM_213659	Mm,249934
A_51_P114693	1246.76	1313.35	1278.48	1373.6	20917.4	8750.7	5141.8	12014	1132.4	1302.41	1058.03	522.398	18806.4	6485.21	5481.08	14967.5	0.0596041	0.150085	0.248645	0.114333	0.0602136	0.200828	0.193032	0.0349022	0.989878	0.747332	1.2881	3.2758	1	0	Parm1	Mus musculus prostate androgen-regulated mucin-like protein 1 (Parm1), mRNA [NM_145562]	ATAGAACTCTCGCTCCACACCTATAAAGCAGCAACTGCTTCACTGCCTTGCTGTTTGTAT	prostate androgen-regulated mucin-like protein 1	GO:0003674|GO:0005794|GO:0016020|GO:0005886|GO:0005770|GO:0005634|GO:0016021|GO:0005769|GO:0051973|GO:0043231|GO:0005829|GO:0005768	NM_145562	Mm,5002
A_55_P2066096	5772.56	6166.62	6446.43	5578.53	14413.4	7787.11	5419.7	9832.67	6251.47	6379.08	6078.41	4427.35	12503.6	6952.46	6647.76	12172.2	0.400498	0.791901	1.18944	0.567346	0.499973	0.917528	0.914355	0.363725	0.801039	0.863081	1.30085	1.55982	1	0	Zfand3	Mus musculus zinc finger, AN1-type domain 3 (Zfand3), mRNA [NM_148926]	GTCCTAGATTGACTTACACACATAGCCTAGAGCTCAGTTTTAGTTTAACATTGTGAAAAT	zinc finger, AN1-type domain 3	GO:0008150|GO:0008270|GO:0005575|GO:0003677|GO:0046872	NM_148926	Mm,220972
A_51_P451176	33.4356	8.83971	8.41533	13.4584	264.32	125.872	81.8135	136.372	43.559	10.2489	11.4588	3.06761	302.785	117.361	115.116	198.382	0.126496	0.0702275	0.10286	0.0986882	0.143861	0.0873286	0.0995413	0.0154632	0.879294	0.804176	1.03334	6.38214	1	0	Bhlhe41	Mus musculus basic helix-loop-helix family, member e41 (Bhlhe41), transcript variant 1, mRNA [NM_024469]	GAGGAGTCGCCGGGTTTCCAAGTTCAAACGTCCTCTAAAGCGTGCCAGGGAGGAAGAGTA	basic helix-loop-helix family, member e41	GO:0071820|GO:0005515|GO:0001191|GO:0042826|GO:0003705|GO:0000981|GO:0005634|GO:0010832|GO:0042803|GO:0010944|GO:0009649|GO:0017053|GO:0046983|GO:0001102|GO:0006355|GO:0046982|GO:0003714|GO:0043426|GO:0043425|GO:0070888|GO:0000122|GO:0000978|GO:0003677|GO:0006351|GO:0032922|GO:0001078|GO:0007623|GO:0048511|GO:0045892	NM_024469	Mm,154529
A_55_P2038318	38.3005	27.2059	26.8742	57.2016	462.19	322.259	149.541	306.136	45.5464	36.6	20.6135	15.294	471.164	222.219	155.074	497.214	0.0828675	0.0844225	0.179711	0.18685	0.0966678	0.164702	0.132927	0.0307594	0.857239	0.512576	1.35196	6.07457	1	1	Psg16	Mus musculus pregnancy specific glycoprotein 16 (Psg16), transcript variant 1, mRNA [NM_001310628]	TTTTAACGTTGTTGCAACTGCTATAGACTATGAGTGTAGGGAGCCATTCCGGACTTCCTG	pregnancy specific glycoprotein 16	GO:0008150|GO:0003674|GO:0009986	NM_001310628	Mm,143686
A_51_P455647	793.992	797.826	1126.45	782.429	17081.8	11931.2	15297.2	13586	1024.95	1050.6	1057.34	537.356	16928.7	11288.2	15375.6	16434.1	0.0464817	0.0668688	0.0736377	0.0575907	0.0605454	0.0930713	0.0687677	0.0326977	0.767716	0.718468	1.07082	1.76131	1	0	Car2	Mus musculus carbonic anhydrase 2 (Car2), mRNA [NM_009801]	CCTCTCATCCGTTGTGCTTACTAACAAAATGTGAAAAGCAAGACCCAGGTGTCTCATGTG	carbonic anhydrase 2	GO:0030424|GO:0005886|GO:0005615|GO:0006885|GO:0046872|GO:0005829|GO:0016323|GO:0005737|GO:0044070|GO:0045780|GO:0043209|GO:0004064|GO:0006730|GO:0070062|GO:2001225|GO:0032849|GO:0045177|GO:0045672|GO:0004089|GO:0015670|GO:0038166|GO:0046903|GO:0016829|GO:0032230|GO:0005902|GO:0016020|GO:0051453|GO:0008270|GO:2001150|GO:0002009	NM_009801	Mm,1186
A_55_P2090077	3.35582	2.80484	3.68362	2.1728	47.1434	23.7425	7.6148	81.1977	4.58847	2.65211	2.54311	4.07894	61.1218	32.5767	16.6348	67.6674	0.0711832	0.118136	0.483745	0.0267594	0.075071	0.0814112	0.152879	0.0602792	0.948211	1.4511	3.16423	0.443925	2	1	Myh13	Mus musculus myosin, heavy polypeptide 13, skeletal muscle (Myh13), mRNA [NM_001081250]	AGCTGAAGCTCTGAAGGGAGCCCACAAATATGAGCGCAAAGTTAAAGAGATGACTTACCA	myosin, heavy polypeptide 13, skeletal muscle	GO:0030016|GO:0070062|GO:0009267	NM_001081250	Mm,461064
A_55_P1967829	22.058	16.301	14.5128	22.3355	66.9542	27.8563	30.3611	44.9165	18.9814	17.4882	11.214	8.19647	63.3498	31.3226	26.3003	41.6953	0.329449	0.585183	0.478007	0.497267	0.299629	0.558326	0.426384	0.19658	1.09952	1.0481	1.12107	2.52959	1	0	Klc3	Mus musculus kinesin light chain 3 (Klc3), transcript variant 1, mRNA [NM_001286038]	AGAACAAGTATCAGCAGGCAGAGGAGCTATACAAGGAGATCCTCAGCCAGGAGGCCCTGC	kinesin light chain 3	GO:0005515|GO:0008017|GO:0043005|GO:0005871|GO:0031514|GO:0005874|GO:0003777|GO:0005737|GO:0042073|GO:0035253|GO:0008088|GO:0019894|GO:0005856	NM_001286038	Mm,213403
A_55_P1998456	90.1353	16.0197	9.58125	19.5775	416.44	205.111	173.819	144.875	89.9528	14.3655	12.1839	9.93685	298.202	218.447	118.541	235.239	0.216443	0.0781025	0.0551219	0.135133	0.30165	0.065762	0.102782	0.0422415	0.717529	1.18765	0.536299	3.19906	1	1	Birc7	Mus musculus baculoviral IAP repeat-containing 7 (livin) (Birc7), mRNA [NM_001163247]	CAGCTGTGCCCTATCTGCAGGGTGCCTATCTGTAGCTGTGTACGCACATTCCTGTCCTAA	baculoviral IAP repeat-containing 7 (livin)	GO:0043066|GO:0004842|GO:0004869|GO:0005794|GO:0016567|GO:0005815|GO:0010466|GO:0006915|GO:0070247|GO:0005634|GO:0009966|GO:0030414|GO:0046872|GO:0005829|GO:0005737|GO:0042127|GO:0043027|GO:0016740	NM_001163247	Mm,187879
A_55_P2035484	1609.25	1523.85	1679.17	1427.75	5694.24	4135.19	4007.24	3943.34	1759.01	1577.2	1512.88	1130.83	4588.31	3968.68	3824.77	5194.32	0.282611	0.368507	0.419034	0.362066	0.383367	0.397412	0.395549	0.217706	0.73718	0.927267	1.05937	1.6631	1	0	Gucd1	Mus musculus guanylyl cyclase domain containing 1 (Gucd1), transcript variant 1, mRNA [NM_175133]	CCGGAGGATGAAAGGGATCTTTTGCATAGCAGAGGATTTTATACACAAATATATTTTGTT	guanylyl cyclase domain containing 1	GO:0008150|GO:0003674|GO:0005575	NM_175133	Mm,29382
A_66_P110633	95.4444	28.7247	30.7355	40.2577	716.395	381.701	386.597	407.526	87.4799	35.5016	31.0967	29.1675	446.259	400.821	232.326	421.473	0.133229	0.0752543	0.0795027	0.0987857	0.19603	0.0885723	0.133849	0.0692037	0.679636	0.849637	0.593971	1.42746	1	1	Apol9b	Mus musculus apolipoprotein L 9b (Apol9b), transcript variant 1, mRNA [NM_001168660]	AGCCGACACCCATCCTCAGGCATGTCATGGTCCCCTAAATAAACCGTTTCTGTTGTTCCT	apolipoprotein L 9b	GO:0008150|GO:0003674|GO:0005575	NM_001168660	Mm,422856
A_52_P106620	126.644	70.9324	61.0791	72.1637	7210.09	10203.9	4407.25	5483.63	130.502	68.9865	48.329	53.8109	7173.1	8681.16	4132.8	7290.37	0.0175649	0.0069515	0.0138588	0.0131598	0.0181933	0.00794669	0.011694	0.00738109	0.965463	0.874767	1.18512	1.78291	1	0	Tnfrsf11b	Mus musculus tumor necrosis factor receptor superfamily, member 11b (osteoprotegerin) (Tnfrsf11b), mRNA [NM_008764]	TTTATCCAGCTGTCATGTCTGGTTCAGTATCTACAGACTGTGTGTCCTCTCATTACCACA	tumor necrosis factor receptor superfamily, member 11b (osteoprotegerin)	GO:0005578|GO:0006915|GO:0042981|GO:0005576|GO:0097190|GO:0005615|GO:0045779|GO:0007165|GO:0006955|GO:0005031|GO:0006954|GO:0005887|GO:0030198|GO:0042127|GO:0032496|GO:0042489	NM_008764	Mm,15383
A_55_P2236138	41.0049	1.94895	2.48402	7.62489	207.638	118.55	45.3943	60.1478	42.723	3.42408	7.94144	3.10016	278.439	101.629	51.6566	199.706	0.197482	0.0164399	0.0547209	0.126769	0.153438	0.0336922	0.153735	0.0155236	1.28705	0.487945	0.355942	8.1662	1	2	4930447F24Rik	Mus musculus RIKEN cDNA 4930447F24 gene (4930447F24Rik), transcript variant 1, long non-coding RNA [NR_126077]	AATAGGACGTGGATACCTTGTGAATGCCTGGTCTCTACCACAAAATTGGAGGACAGACTA	RIKEN cDNA 4930447F24 gene		NR_126077	Mm,436935
A_55_P2020636	33.5936	14.6207	11.9895	20.3667	69.8322	23.2254	13.5913	22.1456	30.3059	13.072	13.059	9.80625	83.0678	13.9374	15.7293	19.8822	0.481062	0.629515	0.882139	0.919673	0.364834	0.937907	0.830234	0.493218	1.31858	0.671191	1.06252	1.86464	1	0			GTGGCTGATGAGCAGTTATTGGCACTGATCACCCTGTGGCCTCAGCACTACACAGATTAA
A_55_P2344608	74.5776	15.4437	20.5193	18.6665	172.034	36.4357	41.3635	46.3785	75.2958	21.3543	18.3887	10.9937	189.214	45.9169	45.7469	61.7045	0.433505	0.423861	0.496072	0.402483	0.397941	0.465063	0.401967	0.178167	1.08937	0.911404	1.23411	2.25902	1	0	D7Wsu130e	Q4S509_TETNG (Q4S509) Chromosome 6 SCAF14737, whole genome shotgun sequence, partial (12%) [TC1687528]	GGCCTTCACTCTGAGCCATCTGTCAGCTCTGCCAAGCTGAATTTTTAATAAAAGCCCATT	DNA segment, Chr 7, Wayne State University 130, expressed			Mm,3635
A_51_P327751	3.83566	17.1076	13.1005	26.8783	412.294	126.857	124.619	152.193	3.3078	12.9061	18.8772	1.93773	260.442	167.3	113.81	179.333	0.00930321	0.134857	0.105125	0.176607	0.0127007	0.0771434	0.165865	0.0108052	0.732495	1.74814	0.633795	16.3446	2	0	Ifit1	Mus musculus interferon-induced protein with tetratricopeptide repeats 1 (Ifit1), mRNA [NM_008331]	CACACATTACTGGAAAGATACTAAGAACCAAGAAGACTTTTGGCTTCCTAGAGAATTAAA	interferon-induced protein with tetratricopeptide repeats 1	GO:0005515|GO:0051607|GO:0005737|GO:0035458|GO:0035457|GO:0045087|GO:0003723|GO:0009615|GO:0002376	NM_008331	Mm,439751
A_51_P433388	96.2643	13.8215	14.0272	14.3272	376.437	29.2026	19.4673	30.8411	113.609	14.0906	12.2824	8.72334	413.952	28.2225	13.2048	40.5879	0.255725	0.473297	0.720554	0.464549	0.274449	0.49927	0.930146	0.214924	0.931775	0.947979	0.774667	2.16145	1	0	1700019A02Rik	Mus musculus RIKEN cDNA 1700019A02 gene (1700019A02Rik), mRNA [NM_027070]	CTGGAACGTTTTGGACTCTCATGATTCACTTCTGCATCTTCTCTCCGGGTTTGCTATGTA	RIKEN cDNA 1700019A02 gene	GO:0008150|GO:0003674|GO:0005575	NM_027070	Mm,307084
A_55_P2178678	172.182	112.722	135.674	118.876	597.903	359.767	158.923	266.955	147.171	120.156	131.223	89.6332	502.85	338.624	152.146	426.634	0.287977	0.313319	0.853711	0.445301	0.292674	0.354836	0.86248	0.210094	0.983952	0.882996	0.989832	2.11954	1	0	P2rx5	Mus musculus purinergic receptor P2X, ligand-gated ion channel, 5 (P2rx5), mRNA [NM_033321]	GCTCTCAGAAGCCCAGCCTTGATGTGCTAATGAGATAAAGGATAATTTTCACTGAAAAGC	purinergic receptor P2X, ligand-gated ion channel, 5	GO:0004931|GO:0005886|GO:0005525|GO:0005524|GO:0019228|GO:0005639|GO:0005829|GO:0005887|GO:0008144|GO:0043416|GO:0001614|GO:0051260|GO:0008270|GO:0007166	NM_033321	Mm,156893
A_52_P168575	6.53719	1.89952	2.38806	2.43412	216.32	106.297	62.32	139.08	3.31623	4.11655	2.57042	2.03968	170.257	102.278	74.7255	123.955	0.03022	0.0178699	0.0383194	0.0175016	0.0194778	0.0402489	0.0343982	0.016455	1.55151	0.443985	1.114	1.0636	1	1	Fam169b	Mus musculus family with sequence similarity 169, member B (Fam169b), mRNA [NM_001013811]	AACTCATAAGTATCTCTGTGATTTAGTAACATTATTGCTCAATAAAGACCTTCCACATGT	family with sequence similarity 169, member B	GO:0008150|GO:0003674|GO:0005575	NM_001013811	Mm,216193
A_55_P2066299	775.421	698.849	667.11	738.56	3217.88	1847.11	1856.81	2254.78	853.15	751.83	714.491	523.566	3497.03	1761.78	2115.08	3235.48	0.240972	0.378348	0.359278	0.327552	0.243964	0.426744	0.337808	0.16182	0.987736	0.886592	1.06356	2.02418	1	0	Gpr137b	Mus musculus G protein-coupled receptor 137B (Gpr137b), mRNA [NM_031999]	CATCCATTTTTACAACAAAGTTGTCAGCATTCATGTCAGCAATAAAAAGACTACAGCTCT	G protein-coupled receptor 137B	GO:0008150|GO:0003674|GO:0005575	NM_031999	Mm,379269
A_51_P214197	125.34	155.218	149.076	108.086	1063.53	1167.32	1161.32	1221.35	109.013	157.024	136.522	99.3127	1115.98	1232.96	948.687	1525.36	0.117853	0.132969	0.128368	0.088497	0.0976835	0.127356	0.143907	0.0651078	1.20648	1.04408	0.89202	1.35924	0	0	Stk17b	Mus musculus serine/threonine kinase 17b (apoptosis-inducing) (Stk17b), mRNA [NM_133810]	GATAACAGATCTCATAAATATGCTACTCTATCAGACTCCGTCGCCAAAACAAATTAAAAG	serine/threonine kinase 17b (apoptosis-inducing)	GO:0005886|GO:0006915|GO:0005634|GO:0012501|GO:0015629|GO:0005524|GO:2000271|GO:0035556|GO:0016310|GO:0046777|GO:0004672|GO:0000166|GO:0016020|GO:0004674|GO:0016301|GO:0006468|GO:0016740	NM_133810	Mm,25559
A_52_P163515	110.35	77.1847	70.6277	61.748	183.95	107.239	70.1644	97.2726	98.1908	82.7419	72.1549	38.6116	163.175	94.4222	67.6773	107.71	0.59989	0.719746	1.0066	0.634793	0.60175	0.876297	1.06616	0.358476	0.996909	0.82135	0.944137	1.77081	1	0		predicted gene 13142 [Source:MGI Symbol;Acc:MGI:3651745] [ENSMUST00000117213]	TGGAGAAAGACACAACGCTGACAGAGCTTTTTGATCAGAGGACTGCTGAAATTTCAGCCA
A_51_P370163	1554.14	1011.1	1233.94	1149.58	3058.19	1541.49	1269.27	2079.31	1497.13	1391.98	1214.77	684.027	2837.92	1139.73	1136.79	2323.47	0.508188	0.655924	0.97217	0.552868	0.527545	1.22133	1.06859	0.294399	0.963308	0.537059	0.909765	1.87795	1	1	Ctr9	Mus musculus CTR9 homolog, Paf1/RNA polymerase II complex component (Ctr9), mRNA [NM_009431]	GGTAGGCAGCATGCTGCTATGTACAAACTTGTACCAAATGTTGCAGAAGCAGAGATAAAA	CTR9 homolog, Paf1/RNA polymerase II complex component	GO:0005515|GO:2000653|GO:0033523|GO:0001832|GO:0080182|GO:0005634|GO:1900364|GO:0001711|GO:0045638|GO:0045944|GO:2001162|GO:0070102|GO:0016055|GO:0042169|GO:0006355|GO:0000993|GO:0001826|GO:0016570|GO:0035327|GO:0000122|GO:0001829|GO:0007259|GO:0006351|GO:0071222|GO:0051571|GO:0019827|GO:0032968|GO:0016593|GO:2001168|GO:0005654|GO:0010390	NM_009431	Mm,255858
A_55_P2331804	249.685	25.6715	17.3741	32.4495	1444.85	1165.11	2241.21	1580.9	280.532	24.8573	25.6406	9.16704	1673.41	1116.92	1834.63	1675.49	0.17281	0.0220336	0.0077521	0.020526	0.167641	0.0222552	0.0139759	0.00547127	1.03083	0.990046	0.554677	3.75159	1	1	AU015791	Mus musculus expressed sequence AU015791 (AU015791), long non-coding RNA [NR_102381]	TGATTGAACATATCCGGGTTTTGTTTCTGGCCAGTGCTGGAAAGTGACTTGTGATCGCAT	expressed sequence AU015791		NR_102381	Mm,274150
A_55_P2091196	113.94	83.8472	64.6531	76.6288	5792.19	2630.13	2161.89	2273.29	99.5613	65.3035	93.6554	35.7107	3678.58	2321.96	3689.05	3020.8	0.0196712	0.0318795	0.0299058	0.0337083	0.0270651	0.0281242	0.0253874	0.0118216	0.726811	1.13352	1.17798	2.85141	1	0	Hrct1	Mus musculus histidine rich carboxyl terminus 1 (Hrct1), mRNA [NM_027511]	AGACTGTGGTACGGGCATTCACTGCTGCTTGGCTGTAAGAAATAAAAGCCACCAGGAAGC	histidine rich carboxyl terminus 1	GO:0008150|GO:0003674|GO:0016020|GO:0016021|GO:0005575	NM_027511	Mm,18796
A_51_P128575	121.196	17.5033	15.9054	23.0187	496.555	375.04	247.358	370.852	150.907	18.5135	12.9052	18.7632	390.534	456.231	205.907	191.326	0.244074	0.0466706	0.0643013	0.0620699	0.386412	0.0405792	0.0626745	0.0980692	0.631642	1.15011	1.02596	0.63292	0	0	Scgb1a1	Mus musculus secretoglobin, family 1A, member 1 (uteroglobin) (Scgb1a1), mRNA [NM_011681]	TGAAGCTCACTGGATTTCAGAGATATTCTACTGCTAAAGCCTTGTCACTGCCCTGTGTCT	secretoglobin, family 1A, member 1 (uteroglobin)	GO:0005791|GO:0043488|GO:0097160|GO:0005783|GO:0032714|GO:0032713|GO:0050727|GO:0005576|GO:0000122|GO:0005635|GO:0019834|GO:0005615|GO:0042130|GO:0005622|GO:0007165|GO:0005737|GO:0032696|GO:0034097|GO:0030141|GO:0032689|GO:0070062	NM_011681	Mm,2258
A_51_P342387	11.8329	4.45861	2.8885	3.73815	353.349	76.4395	309.656	197.129	12.3753	6.0634	4.72911	2.50547	351.719	227.893	78.8098	290.445	0.0334879	0.0583286	0.00932809	0.018963	0.0351851	0.0266064	0.0600067	0.0086263	0.951762	2.19228	0.155451	2.19827	2	1	Apoh	Mus musculus apolipoprotein H (Apoh), mRNA [NM_013475]	AGTCGTTTCCAGAATCAAAATTGAATGTCGTATTTGTATTTCTGCTTGTCTTAGGAATCC	apolipoprotein H	GO:0060268|GO:0005886|GO:0031100|GO:0042627|GO:0010898|GO:0005615|GO:0042802|GO:0008289|GO:0034361|GO:0005737|GO:0005543|GO:0034364|GO:0008201|GO:0033033|GO:0034197|GO:0070062|GO:0009986|GO:0051918|GO:0051917|GO:0005576|GO:0060230|GO:0031012|GO:0010596|GO:0030193|GO:0034392|GO:0007596|GO:0001937|GO:0007597|GO:0030195|GO:0016525|GO:0006641|GO:0031639|GO:0051006	NM_013475	Mm,2266
A_52_P237077	4.82714	13.5847	15.9009	20.4446	65.6222	69.866	20.6929	62.5599	6.55432	10.0247	15.4785	4.53582	49.912	72.5106	21.4711	61.445	0.0735595	0.194439	0.768423	0.326801	0.131318	0.138251	0.7209	0.0738191	0.560165	1.40642	1.06592	4.42705	2	1	Esr1	Mus musculus estrogen receptor 1 (alpha) (Esr1), transcript variant 1, mRNA [NM_007956]	TTTTTTGTAGACGTTTCAAACTACCGTGTCATGTATGCAGTTATTAATGCCTAAAGCCTT	estrogen receptor 1 (alpha)	GO:0005515|GO:0043627|GO:0000790|GO:0003700|GO:0006366|GO:0008013|GO:0034121|GO:0003707|GO:0032403|GO:0042802|GO:0043523|GO:0002064|GO:0004879|GO:0005496|GO:0032355|GO:0043124|GO:0005794|GO:0019901|GO:0001093|GO:0030331|GO:0035327|GO:0000122|GO:0000978|GO:0001547|GO:0043234|GO:0016049|GO:0017025|GO:0008270|GO:0019899|GO:0008134|GO:0043005|GO:0005886|GO:0042562|GO:0007200|GO:0030284|GO:0038052|GO:…	NM_007956	Mm,9213
A_65_P06572	95.9999	70.8221	78.3573	55.7634	224.698	113.618	101.565	141.055	94.7923	73.7347	72.4711	50.6394	208.312	126.706	109.751	180.457	0.42724	0.623337	0.7715	0.395331	0.455049	0.581934	0.660321	0.280618	0.938888	1.07115	1.16837	1.40879	1	0	Smad5	Mus musculus SMAD family member 5 (Smad5), transcript variant 2, mRNA [NM_001164041]	TGTGAGCTGACATGGAAAACAGATATTATTTTTTCTACGTAATTGTGACCAACACATTCG	SMAD family member 5	GO:0071773|GO:0005515|GO:0001657|GO:0003700|GO:0051216|GO:0005634|GO:0060395|GO:0060048|GO:0007281|GO:0046872|GO:0030154|GO:0005829|GO:0005622|GO:0005737|GO:0045944|GO:0001880|GO:0017151|GO:0007179|GO:0031625|GO:0005667|GO:0006355|GO:0002051|GO:0007275|GO:0001525|GO:0030509|GO:0003677|GO:0000979|GO:0006351|GO:0045669|GO:0060348|GO:0043234|GO:0071407|GO:0030218|GO:0005654|GO:0006468	NM_001164041	Mm,272920
A_52_P68028	385.798	107.261	102.912	140.605	647.101	141.755	105.508	280.172	380.322	140.518	80.13	68.5078	618.567	151.323	84.6162	303.637	0.596194	0.756667	0.975395	0.501851	0.614844	0.9286	0.946983	0.225624	0.969669	0.814847	1.03	2.22428	1	0	Ace	Mus musculus angiotensin I converting enzyme (peptidyl-dipeptidase A) 1 (Ace), transcript variant 2, mRNA [NM_009598]	ATGGGGGACATGGTGTTTGAGTGGAACATACCCTAGCTGAGCCTTCCTCCTTTGCTGTCC	angiotensin I converting enzyme (peptidyl-dipeptidase A) 1	GO:0005515|GO:0060047|GO:0007283|GO:0031526|GO:0005615|GO:0005764|GO:0009792|GO:0003081|GO:0003084|GO:0009925|GO:0070573|GO:0046325|GO:0006508|GO:0032496|GO:0043171|GO:0070062|GO:0051019|GO:0048286|GO:0031434|GO:0010608|GO:0004175|GO:0071838|GO:0035814|GO:0042447|GO:0008270|GO:0008233|GO:0060177|GO:0008237|GO:0009897|GO:0008238|GO:0032091|GO:0031404|GO:0005886|GO:1900086|GO:0061098|GO:0097225|GO:…	NM_009598	Mm,754
A_55_P2014209	422.186	432.353	416.109	413.596	1003.93	673.186	541.186	857.435	549.904	415.702	426.969	295.082	1148.02	574.54	518.654	955.645	0.420532	0.642248	0.768884	0.482365	0.479003	0.72354	0.823225	0.308778	0.877932	0.887647	0.93399	1.56218	1	0	Scyl2	Mus musculus SCY1-like 2 (S, cerevisiae) (Scyl2), transcript variant 1, mRNA [NM_198021]	GTCTCAAAGTGCGAAAGGACAACTGAATTATCCTGAATAGCAGTTTTTAAATCAGATGTT	SCY1-like 2 (S, cerevisiae)	GO:0005515|GO:2000370|GO:0005794|GO:0008333|GO:0005102|GO:0031410|GO:0005524|GO:0005737|GO:0004672|GO:0016020|GO:0006468|GO:0090090|GO:0002092|GO:2000286|GO:0005768	NM_198021	Mm,27651
A_55_P2106745	3.41822	8.74121	6.18561	16.1055	82.3308	55.4483	23.6703	72.0618	7.84089	12.8719	10.4557	1.96198	43.7174	46.8606	16.2876	53.5906	0.0415181	0.157646	0.261323	0.223496	0.179354	0.274684	0.641945	0.0366106	0.231487	0.573918	0.407081	6.10468	1	3	Trim63	Mus musculus tripartite motif-containing 63 (Trim63), mRNA [NM_001039048]	ATGGACTACTTTACTCTGGACTTAGAACACATAGCAGAGGCCTTGAGGGCCATTGACTTT	tripartite motif-containing 63	GO:0005515|GO:0010468|GO:0004842|GO:0005634|GO:0014894|GO:0046872|GO:0031432|GO:0005622|GO:0010614|GO:0005737|GO:0006936|GO:0043292|GO:0014878|GO:0043161|GO:0008270|GO:0016740|GO:0071549	NM_001039048	Mm,331961
A_51_P220682	1549.97	1186.81	1249.21	1264.73	3064.22	1872.58	1607.03	1851.1	1911.61	1269.5	1377.79	1114	2657.38	1883.44	1782.16	2708.9	0.505829	0.633781	0.777341	0.683228	0.719358	0.67403	0.773102	0.411237	0.703167	0.940286	1.00548	1.6614	1	0	Retreg3	Mus musculus family with sequence similarity 134, member C (Fam134c), transcript variant 1, mRNA [NM_026501]	TTCCTTAGAGCCAGGTAGATGTCTTACAGGTGAACTCGATGATGTGGAAAAGAACAAAAA	reticulophagy regulator family member 3	GO:0003674|GO:0016020|GO:0010976|GO:0016021|GO:0005575	NM_026501	Mm,33881
A_55_P2151986	221.659	180.628	202.23	203.296	2671.07	2303.55	2537.65	2415.52	291.493	228.08	170.583	167.847	2830.2	2360.06	2426.24	2988.74	0.0829853	0.0784128	0.0796919	0.0841624	0.102994	0.0966418	0.0703079	0.0561598	0.80573	0.811375	1.13347	1.49862	1	0	Gngt2	Mus musculus guanine nucleotide binding protein (G protein), gamma transducing activity polypeptide 2 (Gngt2), transcript variant 3, mRNA [NM_001284393]	GTGTACTGGGATACCTAAGGACCAATGTTTTCTTCCTCTTAGACACAAATAAAGATGCTG	guanine nucleotide binding protein (G protein), gamma transducing activity polypeptide 2	GO:0007165|GO:0016020|GO:0007186|GO:0005886|GO:0005834|GO:0004871	NM_001284393	Mm,46299
A_51_P100327	15.7752	17.9104	16.5886	27.5993	273.763	156.069	134.076	201.63	15.4282	18.8296	14.8151	5.89358	233.31	118.066	115.529	228.549	0.0576234	0.114759	0.123726	0.13688	0.0661275	0.159484	0.128236	0.025787	0.871399	0.719566	0.964824	5.30812	1	0	Tap1	Mus musculus transporter 1, ATP-binding cassette, sub-family B (MDR/TAP) (Tap1), transcript variant 1, mRNA [NM_013683]	TATTTGGAAGAAGTTTTCGAGAAAATATTGCGTATGGCCTGAACCGGACTCCAACCATGG	transporter 1, ATP-binding cassette, sub-family B (MDR/TAP)	GO:0042287|GO:0042825|GO:0042288|GO:0005783|GO:0042626|GO:0030176|GO:0015031|GO:0042803|GO:0043231|GO:0005739|GO:0046967|GO:0015833|GO:0000166|GO:0019885|GO:0042605|GO:0006810|GO:0015197|GO:0015440|GO:0016887|GO:0042270|GO:0046982|GO:0005815|GO:0046980|GO:0006952|GO:0055085|GO:0005524|GO:0002250|GO:0043531|GO:0016020|GO:0015433|GO:0016021|GO:0046978|GO:0046979|GO:0023029|GO:0002376	NM_013683	Mm,482076
A_52_P432685	99.5057	89.2663	115.755	101.316	696.837	303.199	249.726	417.696	132.511	119.595	106.167	73.1126	659.767	349.679	267.34	533.113	0.142796	0.294416	0.463526	0.242559	0.200845	0.342014	0.397125	0.137143	0.710977	0.860828	1.1672	1.76866	1	0	Ctdsp2	Mus musculus CTD (carboxy-terminal domain, RNA polymerase II, polypeptide A) small phosphatase 2 (Ctdsp2), transcript variant b, mRNA [NM_146012]	CTGTTCTTTTAACTCTTAAAAATCTCTTTCTAAACTTGGAGTGGTTTATATTCGCCCGAG	CTD (carboxy-terminal domain, RNA polymerase II, polypeptide A) small phosphatase 2	GO:0016791|GO:0006470|GO:0016787|GO:0001933|GO:2000134|GO:0005634|GO:0004721|GO:0005575|GO:0046872|GO:0008420	NM_146012	Mm,29490
A_51_P115005	36.6089	50.9371	44.2754	57.9353	366.338	228.898	169.764	265.893	25.119	30.0062	44.9464	14.5203	293.199	206.859	193.641	328.909	0.099932	0.222532	0.260805	0.21789	0.0856723	0.145056	0.232113	0.0441469	1.16644	1.53411	1.12361	4.93557	2	0	Edn1	Mus musculus endothelin 1 (Edn1), mRNA [NM_010104]	CAGTAAAAATATGTTCCCGTATGTATTGTAACTGGCTAATGGAAGAGGTTAGATTGAATC	endothelin 1	GO:0005515|GO:0019722|GO:0005615|GO:0006885|GO:0019229|GO:0046888|GO:0007507|GO:0001516|GO:0014032|GO:0015758|GO:0046887|GO:0003100|GO:0031583|GO:0030335|GO:0043179|GO:0045840|GO:0000122|GO:0001701|GO:0005125|GO:0014065|GO:0032269|GO:0045793|GO:0001501|GO:0007186|GO:0005179|GO:0035815|GO:0016049|GO:0010460|GO:0035810|GO:0030072|GO:0008284|GO:0042482|GO:0030818|GO:0007267|GO:0031707|GO:0009953|GO:…	NM_010104	Mm,14543
A_51_P117739	45.2364	43.6363	50.9406	38.4271	211.926	208.026	85.1154	208.03	54.3491	59.3567	51.6704	29.043	182.51	285.556	80.1483	199.47	0.213454	0.209764	0.598489	0.184719	0.297788	0.207863	0.644685	0.145601	0.716798	1.00914	0.928343	1.26867	0	0	Vegfd	Mus musculus vascular endothelial growth factor D (Vegfd), transcript variant 1, mRNA [NM_010216]	GGCTGGCAAAGTCCAAGGGCAATGCTCATGAGTTATTGTGCTTCTTTCTTATGCGGAATT	vascular endothelial growth factor D	GO:0005515|GO:0032755|GO:0008284|GO:0030947|GO:0008283|GO:0060754|GO:0005615|GO:0030154|GO:0042803|GO:0051781|GO:0001666|GO:0048010|GO:0007275|GO:0005576|GO:0001525|GO:0005161|GO:0042056|GO:0045766|GO:0050930|GO:0016020|GO:0001938|GO:0071542|GO:0043185|GO:0043184|GO:0008083|GO:0005172	NM_010216	Mm,297978
A_51_P327796	2270.69	1920.86	1876.63	2399.28	24575.5	14127.5	7497.6	14094.1	2504.72	2224.79	1793.69	1095.06	18872.7	10556	8578.54	18985.2	0.0923963	0.135966	0.250298	0.170233	0.132717	0.21076	0.20909	0.0576799	0.696192	0.645123	1.19708	2.95133	1	0	Itgb5	Mus musculus integrin beta 5 (Itgb5), transcript variant 2, mRNA [NM_010580]	GCCAGACAAGAAGGTATCCGGAAGAGTCTGTGTGTACAAAGCTAGCGCGCAGCCTGGCTT	integrin beta 5	GO:0090136|GO:0005515|GO:0008305|GO:0009986|GO:0043149|GO:0005102|GO:0043235|GO:0005178|GO:0007160|GO:0016020|GO:0007229|GO:0034684|GO:0004872|GO:0007179|GO:0016021|GO:0007155|GO:0031252|GO:0005925|GO:0070062	NM_010580	Mm,6424
A_51_P348617	822.594	799.37	899.267	669.226	4885.45	3506.94	3395.87	3045.98	1069.49	945.504	850.328	776.906	4037.37	3728.21	3792.42	4352.69	0.168376	0.227939	0.264812	0.219708	0.264898	0.253608	0.224218	0.178489	0.635628	0.898786	1.18105	1.23093	0	0	Borcs8	Mus musculus BLOC-1 related complex subunit 8 (Borcs8), transcript variant 1, mRNA [NM_001145552]	CTACTGATTCTGCCATAATTGTCTACCTTGGTCATAAATTAGGGTCACTCTTCCAGGAGC	BLOC-1 related complex subunit 8	GO:0008150|GO:0003674	NM_001145552	Mm,644
A_55_P1991896	3.18233	1.79541	2.23784	2.04523	98234.8	39596.6	25339.4	31671.1	4.36095	1.84503	2.32999	1.95522	98638.3	32873.8	28307.5	37518.6	3.23951e-05	4.53425e-05	8.83145e-05	6.45771e-05	4.42115e-05	5.61247e-05	8.231e-05	5.21134e-05	0.732731	0.807888	1.07295	1.23917	0	0	Ceacam5	Mus musculus carcinoembryonic antigen-related cell adhesion molecule 5 (Ceacam5), mRNA [NM_028480]	GTGGAAGGACAGGCCATGATTTAATGTGAAACATGTTTTTCAAAGCAAAATAAAGACATC	carcinoembryonic antigen-related cell adhesion molecule 5	GO:0008150|GO:0003674|GO:0005575	NM_028480	Mm,244138
A_55_P2106801	305.995	137.155	102.274	76.6837	6828.47	1735.53	3200.74	4102.09	295.982	641.984	77.7481	163.898	3815.37	5612.15	3002.87	3065.22	0.0448117	0.0790273	0.0319532	0.0186938	0.0775763	0.114392	0.0258913	0.0534703	0.577647	0.690848	1.23413	0.349611	0	2	Bglap3	Mus musculus bone gamma-carboxyglutamate protein 3 (Bglap3), transcript variant 1, mRNA [NM_001305448]	TCTCTGCCCTGCAAGTATGGATGTCACAGCAGCTCCAAAATAAAGTTCAGATGAGGAAGT	bone gamma-carboxyglutamate protein 3	GO:0005791|GO:0030500|GO:0005794|GO:0005509|GO:0005576|GO:0042995|GO:0005615|GO:0031214|GO:0031982|GO:0046872|GO:0030425|GO:0008150|GO:0005737|GO:0043204|GO:0008147	NM_001305448	Mm,482191
A_52_P552547	174.587	171.968	184.185	156.97	441.586	313.283	248.922	343.239	178.072	186.53	182.924	116.986	391.119	290.395	329.864	398.47	0.395364	0.548922	0.739932	0.45732	0.455288	0.642333	0.554545	0.293589	0.868383	0.854576	1.3343	1.55769	1	0	Lppos	Mus musculus LIM domain containing preferred translocation partner in lipoma, opposite strand (Lppos), long non-coding RNA [NR_037954]	TAACTGTGAGCTTAGACCCAAGTTAGAGCTAGGCAGATGACTTGACCCACTGAAGTGACT	LIM domain containing preferred translocation partner in lipoma, opposite strand	GO:0008150|GO:0003674|GO:0005575	NR_037954	Mm,361995
A_51_P466378	103.443	33.5687	30.6441	37.5547	195.681	53.9336	47.3839	45.9624	105.878	30.4804	26.3945	21.6059	208.659	58.6319	42.6335	86.2324	0.528631	0.622408	0.646719	0.817074	0.507419	0.519861	0.619102	0.250555	1.0418	1.19726	1.04461	3.26106	1	0	Itgal	Mus musculus integrin alpha L (Itgal), transcript variant 2, mRNA [NM_008400]	ACTTGAGAGCCCTGGCTCTGACCAGCTTCAGTCACATGCCACCGTGTATCCTGTCCTTCA	integrin alpha L	GO:0006909|GO:0005886|GO:0034687|GO:0032403|GO:0046872|GO:0050850|GO:0016337|GO:0005911|GO:0042102|GO:0007159|GO:0007155|GO:0050839|GO:0007157|GO:0070062|GO:0001772|GO:0008305|GO:0022407|GO:0022409|GO:0046982|GO:0009986|GO:0030369|GO:0007160|GO:0016020|GO:0007229|GO:0002291|GO:0043113|GO:0050798|GO:0016021|GO:0009897|GO:0007166	NM_008400	Mm,1618
A_52_P481182	39.2072	49.7438	45.6902	52.9061	322.76	172.521	225.369	233.212	33.0145	44.0753	40.8808	32.1627	301.9	172.665	225.822	375.026	0.121475	0.288334	0.202735	0.226859	0.109356	0.255266	0.181031	0.0857613	1.11082	1.12955	1.11989	2.64523	1	0	Stard5	Mus musculus StAR-related lipid transfer (START) domain containing 5 (Stard5), mRNA [NM_023377]	CTGTTGTTGGAGCAGCTTGGATTTAGTCAAAGGGCTCATTAGGACACAGCTTCATTTTGA	StAR-related lipid transfer (START) domain containing 5	GO:0005739|GO:0032052|GO:0070508|GO:0015485|GO:0017127|GO:0006869|GO:0006810|GO:0008289	NM_023377	Mm,357953
A_66_P103418	158.66	53.0674	45.2325	58.4783	687.752	305.126	274.013	346.538	161.411	46.3649	50.4592	21.7944	633.51	228.37	290.042	386.095	0.230693	0.17392	0.165074	0.16875	0.254789	0.203025	0.173972	0.0564483	0.90543	0.856644	0.948855	2.98946	1	0	Tmc8	Mus musculus transmembrane channel-like gene family 8 (Tmc8), transcript variant A, mRNA [NM_001195088]	AAACCACTGCATACAGATGGCTCCTGGTCCTCTAGCAAGGTTCTCCAAAGCAAGCCACAC	transmembrane channel-like gene family 8	GO:0032091|GO:0031965|GO:0005794|GO:0005783|GO:0005102|GO:0001558|GO:0005615|GO:0005737|GO:0055069|GO:0016020|GO:0006810|GO:0016021|GO:0070062|GO:0006811|GO:0032460	NM_001195088	Mm,116675
A_51_P327585	288.034	191.889	196.919	218.858	695.136	370.279	395.366	504.384	284.359	211.263	190.536	136.803	575.528	394.506	347.014	509.39	0.414356	0.518228	0.498068	0.433913	0.494083	0.535512	0.549075	0.268563	0.838636	0.967725	0.907104	1.61569	1	0	Gstm4	Mus musculus glutathione S-transferase, mu 4 (Gstm4), transcript variant 1, mRNA [NM_026764]	TCCCCATGCTTGTCTGGAGACCAGAGACGGCTGGTGTGTGAATTTGGTCTCTGCACAGCT	glutathione S-transferase, mu 4	GO:0043295|GO:0005737|GO:0018916|GO:0042178|GO:0006749|GO:0019899|GO:0004364|GO:0042803|GO:0005829	NM_026764	Mm,31203
A_55_P2176802	110.409	89.6453	101.43	82.0091	274.88	136.709	102.087	200.375	110.955	110.238	108.475	65.2913	281.416	126.241	76.659	260.418	0.401663	0.655737	0.99356	0.409277	0.394276	0.873236	1.41504	0.250717	1.01874	0.750927	0.702145	1.63243	1	0	Hipk1	Mus musculus homeodomain interacting protein kinase 1 (Hipk1), transcript variant 2, mRNA [NM_001301304]	ATTCTTGTGACAGCATTTTTGGACGTTGGAAGAGCTCAGAAGCCCATCTTCTGCAGTTAC	homeodomain interacting protein kinase 1	GO:0005515|GO:0008284|GO:0034333|GO:0061072|GO:0005634|GO:0009952|GO:0048596|GO:0005829|GO:0007224|GO:0005737|GO:0000166|GO:0016301|GO:0030182|GO:0005813|GO:0006355|GO:0060235|GO:0003714|GO:0072577|GO:0010842|GO:0060059|GO:0000122|GO:0097191|GO:0010803|GO:0005524|GO:0003677|GO:0006351|GO:0042771|GO:0016310|GO:0004672|GO:0016607|GO:0004674|GO:0016605|GO:0043388|GO:0005654|GO:0006468|GO:0016740	NM_001301304	Mm,20827
A_55_P1998942	255.863	7.65282	2.50003	9.32723	2413.78	1408.84	1113.59	1251.38	207.034	11.844	3.11414	5.88027	1949.37	1159.04	1147.85	1669.82	0.106001	0.005432	0.00224501	0.00745357	0.106205	0.0102188	0.00271301	0.00352149	0.998074	0.53157	0.827496	2.1166	1	1	Oas1a	Mus musculus 2'-5' oligoadenylate synthetase 1A (Oas1a), mRNA [NM_145211]	TGATGTGTGGGTATGGTACCCATGTTTTATTAAAAAGGATGGTTCCCGAGTGAGCTCCTG	2'-5' oligoadenylate synthetase 1A	GO:0005515|GO:0003725|GO:0005737|GO:0001730|GO:0048525|GO:0008270|GO:0005634|GO:0009615|GO:0006164|GO:0005829	NM_145211	Mm,14301
A_51_P114634	637.848	392.012	440.81	576.298	2029.97	1366.64	898.963	970.826	705.685	407.499	343.46	360.832	1344.53	750.909	1354.24	1354.1	0.314215	0.286843	0.490354	0.593616	0.524858	0.542675	0.253618	0.266475	0.598667	0.528572	1.93344	2.22766	2	2	Amz1	Mus musculus archaelysin family metallopeptidase 1 (Amz1), mRNA [NM_173405]	TCTTTTGTCTTTGATGACATTTTTCCTGTCTCTGGCTATATCAATTCCTGACATAGGATG	archaelysin family metallopeptidase 1	GO:0008150|GO:0003674|GO:0016787|GO:0006508|GO:0008270|GO:0008233|GO:0005575|GO:0046872|GO:0008237	NM_173405	Mm,491298
A_51_P296608	183.357	83.9949	110.917	99.4826	1363.72	457.01	379.766	431.117	207.03	115.508	122.824	65.0452	971.882	579.465	409.65	655.173	0.134454	0.183792	0.292067	0.230756	0.21302	0.199336	0.299826	0.0992795	0.63118	0.922022	0.97412	2.3243	1	0	Gadd45a	Mus musculus growth arrest and DNA-damage-inducible 45 alpha (Gadd45a), mRNA [NM_007836]	AAGGGACAAAAACTACAAAGCACTGCAAGAAAGAAAACTGCTAATTTAGGATGGCCAGGT	growth arrest and DNA-damage-inducible 45 alpha	GO:0005515|GO:0043065|GO:0046982|GO:0007098|GO:0046330|GO:0006950|GO:0001047|GO:0005634|GO:0071479|GO:0042803|GO:0006974|GO:0071850|GO:0042770|GO:0005737|GO:0007049|GO:0047485|GO:0000185|GO:1900745|GO:0016607|GO:0051726|GO:0007050|GO:0006469|GO:0019900|GO:2000379	NM_007836	Mm,72235
A_55_P2175955	4.42424	4.81245	2.58728	12.2844	107.074	50.6246	67.8333	156.941	6.0388	5.8012	2.67306	1.96867	81.3961	71.5035	30.4979	87.332	0.0413195	0.0950614	0.0381417	0.0782745	0.0741903	0.0811317	0.0876473	0.0225424	0.556939	1.17169	0.435172	3.47232	1	2	Ano9	Mus musculus anoctamin 9 (Ano9), mRNA [NM_178381]	GGATCCGTACAGCGGCAAAACTTTTTACAAGCAAAATAAACCTGTGTGTATTGATTTCTG	anoctamin 9	GO:0005622|GO:0006821|GO:0016020|GO:0005886|GO:0017128|GO:0006869|GO:0006810|GO:0005229|GO:0016021	NM_178381	Mm,235813
A_51_P297069	6.09121	13.775	13.4657	10.3818	120.261	155.697	89.5519	108.999	3.95173	14.4789	12.3995	7.84955	107.7	128.741	68.4515	160.395	0.05065	0.088473	0.150368	0.0952464	0.0366919	0.112465	0.181143	0.0489389	1.38041	0.786669	0.830104	1.94623	1	0	Tmod1	Mus musculus tropomodulin 1 (Tmod1), mRNA [NM_021883]	CTAGACTGTAGTCGGACCTTTTATAAAACATGGCTAATGTGAAAGCTTTTTCTTTAGGCA	tropomodulin 1	GO:0008344|GO:0070307|GO:0005884|GO:0003779|GO:0005634|GO:0030016|GO:0030017|GO:0051694|GO:0005737|GO:0051015|GO:0006936|GO:0008180|GO:0016020|GO:0030239|GO:0005865|GO:0030863|GO:0007015|GO:0030241|GO:0005523|GO:0005856	NM_021883	Mm,249594
A_55_P2047621	16.1012	26.6557	19.9596	32.8379	329.109	217.289	320.575	450.433	21.4237	38.1499	24.3849	11.0354	219.663	482.991	235.404	260.791	0.0489237	0.122674	0.0622619	0.0729031	0.0975298	0.0789869	0.103588	0.0423153	0.501628	1.55309	0.601056	1.72286	2	1	Cutal	Mus musculus cutA divalent cation tolerance homolog-like (Cutal), transcript variant 1, mRNA [NM_030021]	GCCCAAGGCTTAAGAATTACTTCCCAAGTTGACATTTCAGTTTCAAGGATTTAAATAAAC	cutA divalent cation tolerance homolog-like	GO:0008150|GO:0005507|GO:0005575	NM_030021	Mm,215255
A_52_P572447	1284.3	878.587	1031.94	815.438	2507.19	1404.64	1354.17	1748.21	1470.72	1072.78	959.6	931.748	2111.59	1550.93	1162.54	2019.8	0.512248	0.625488	0.762049	0.466441	0.696498	0.691698	0.825432	0.461307	0.735462	0.90428	0.923212	1.01113	0	0	Agpat5	Mus musculus 1-acylglycerol-3-phosphate O-acyltransferase 5 (lysophosphatidic acid acyltransferase, epsilon) (Agpat5), mRNA [NM_026792]	GGAAAAGTGTTCATTCCAGACTAAGTGTGAAGAAGACTTTACCTTCAGTGTTGATCTTGG	1-acylglycerol-3-phosphate O-acyltransferase 5 (lysophosphatidic acid acyltransferase, epsilon)	GO:0006629|GO:0016746|GO:0005783|GO:0006639|GO:0005634|GO:0008654|GO:0003841|GO:0005739|GO:0016020|GO:0002244|GO:0008152|GO:0016021|GO:0016740	NM_026792	Mm,24117
A_52_P192426	701.785	855.602	764.809	826.314	7368.42	3326.9	2584.84	4498.19	829.571	923.071	784.773	419.734	5870.28	2937.86	2663.21	4831.46	0.0952422	0.257177	0.295883	0.183699	0.141317	0.314199	0.294672	0.0868751	0.673961	0.818518	1.00411	2.11452	1	0	Tnfrsf1a	Mus musculus tumor necrosis factor receptor superfamily, member 1a (Tnfrsf1a), mRNA [NM_011609]	AGCAATCTTTGTATCAATTATATCACACTAATGGATGAACTGTGTAAGGTAAGGACAAGC	tumor necrosis factor receptor superfamily, member 1a	GO:0005515|GO:0006693|GO:0033160|GO:0032715|GO:0019221|GO:0045202|GO:0002020|GO:0005615|GO:0032403|GO:0043525|GO:0042127|GO:0032496|GO:0042742|GO:0005794|GO:0042531|GO:0009986|GO:0032760|GO:0007275|GO:0006952|GO:0033209|GO:0043235|GO:0043234|GO:0005031|GO:0005887|GO:0045121|GO:0030424|GO:0005886|GO:0005634|GO:0051291|GO:0005829|GO:0005739|GO:0006955|GO:0006954|GO:0045944|GO:0043066|GO:0008630|GO:…	NM_011609	Mm,1258
A_51_P114722	3.63374	4.22601	2.42265	2.40351	57.5955	40.3392	52.9215	76.6334	4.05887	2.13585	3.42065	2.11238	62.2525	90.3174	10.6835	60.8589	0.0630907	0.104762	0.0457781	0.0313638	0.0652001	0.0236482	0.320181	0.0347095	0.967648	4.43	0.142976	0.903607	1	1	Hao2	Mus musculus hydroxyacid oxidase 2 (Hao2), mRNA [NM_019545]	GTCACAGCATGTTACAGAAATATTATGATCTATTGCCTAATGTCCATTGTTAACAGAAGC	hydroxyacid oxidase 2	GO:0019395|GO:0052852|GO:0052853|GO:0010181|GO:0005102|GO:0003824|GO:0052854|GO:0005739|GO:0018924|GO:0003973|GO:0016491|GO:0051260|GO:0070062|GO:0055114|GO:0005777	NM_019545	Mm,281874
A_66_P138201	35.355	6.13755	2.44135	4.18601	3162.91	2334.11	1859.82	2571.49	32.5853	3.31067	2.52524	2.2157	3275.04	2376.19	2968.17	3414.4	0.011178	0.0026295	0.00131268	0.00162785	0.00994962	0.00139327	0.000850774	0.000648928	1.12346	1.88728	1.54292	2.50853	3	0	Rhox10	Mus musculus reproductive homeobox 10 (Rhox10), mRNA [NM_001024850]	GAGTAGTACCTCTGTTCCTGAGGAGCAAATAGGGTTCATTGTGTGCCAGCAACATCTTGG	reproductive homeobox 10	GO:0008150|GO:0005575	NM_001024850	Mm,244139
A_51_P192800	1903.46	1633.07	1671.74	1984.15	12535.8	5348.92	3474.28	9124.78	1759.52	1942.12	1634.94	803.675	12207.7	4325.53	3602.53	10180.1	0.151843	0.305309	0.481176	0.217446	0.144132	0.44899	0.453832	0.0789455	1.0535	0.67999	1.06025	2.75438	1	0	Grn	Mus musculus granulin (Grn), mRNA [NM_008175]	TCCACTGTTCAGCCAGGGGAACCAAGTGTTTGCGAAAGAAGATTCCTCGCTGGGACATGT	granulin	GO:0050679|GO:0001835|GO:0005783|GO:0007566|GO:0003723|GO:0005576|GO:0048488|GO:0005125|GO:0005615|GO:0005764|GO:0035988|GO:0061351|GO:0005739|GO:0010976|GO:0060179|GO:0060999|GO:0032355|GO:0070062|GO:0005768	NM_008175	Mm,1568
A_52_P80944	10.2493	11.0965	6.47512	10.5027	236.559	77.3664	55.7714	137.396	11.9226	9.3485	11.5449	7.23148	204.185	72.4412	52.7713	129.614	0.0433269	0.143428	0.116101	0.0764413	0.058391	0.12905	0.218773	0.0557925	0.742013	1.11142	0.530692	1.3701	0	1	Zfp36	Mus musculus zinc finger protein 36 (Zfp36), mRNA [NM_011756]	TTATGACGACTTTATTTATTGTATTAAGATTTTATAGTATTTATATATATTGGGTCGTCT	zinc finger protein 36	GO:0005515|GO:0010837|GO:0019957|GO:0030014|GO:0045616|GO:0042594|GO:0000165|GO:0031072|GO:0071356|GO:0006810|GO:0017091|GO:0070578|GO:0070063|GO:0000289|GO:0000288|GO:0043488|GO:0038066|GO:0019901|GO:0032680|GO:0007275|GO:0000122|GO:0006402|GO:0071385|GO:0045085|GO:0061158|GO:0031086|GO:0035278|GO:0050779|GO:0045647|GO:1900153|GO:0045600|GO:0019899|GO:0061014|GO:0010494|GO:0003723|GO:2000637|GO:…	NM_011756	Mm,389856
A_55_P1962149	10.5751	19.092	30.3737	46.4938	188.092	158.045	113.573	118.202	27.98	28.5151	23.9597	8.98253	217.41	110.235	130.767	191.96	0.0562228	0.1208	0.267437	0.393342	0.128697	0.258676	0.183225	0.0467937	0.436862	0.466995	1.45961	8.40588	2	2	Dnah10	Mus musculus dynein, axonemal, heavy chain 10 (Dnah10), mRNA [NM_019536]	GGTCATGAAAGGTGTTTGATGCTGATTTTCCTTGAAATCAGCCAACTAAATCAATGTATT	dynein, axonemal, heavy chain 10	GO:0045505|GO:0045503|GO:0008569|GO:0030286|GO:0003341|GO:0036156|GO:0051959|GO:0003777|GO:0007018	NM_019536	Mm,261014
A_51_P100573	99.6385	96.1013	117.036	108.329	402.191	250.968	183.469	270.324	96.2221	125.655	120.44	45.6021	356.355	224.001	193.924	300.833	0.247739	0.382922	0.637909	0.400738	0.270018	0.560959	0.621069	0.151586	0.917493	0.68262	1.02711	2.64363	1	0	Map3k3	Mus musculus mitogen-activated protein kinase kinase kinase 3 (Map3k3), mRNA [NM_011947]	CAAGGGTATGAATAGTGTTACTTCATTCAGAGTGTTACTTTGTTTCTCTCCCAATGTTTG	mitogen-activated protein kinase kinase kinase 3	GO:0005515|GO:0001568|GO:0042981|GO:0005524|GO:0046872|GO:0035556|GO:0032147|GO:0007346|GO:0016310|GO:0005737|GO:0046777|GO:0004672|GO:1900745|GO:0000166|GO:0000165|GO:0004674|GO:0016301|GO:0006468|GO:0004709|GO:0016740	NM_011947	Mm,27041
A_51_P112762	403.624	280.076	310.546	373.743	1254.81	474.646	281.962	645.295	482.796	318.685	291.73	200.217	1171.04	340.366	277.353	837.657	0.321662	0.590073	1.10137	0.579181	0.412278	0.936302	1.05184	0.23902	0.780206	0.630217	1.04709	2.42315	1	0	Slc5a3	Mus musculus solute carrier family 5 (inositol transporters), member 3 (Slc5a3), mRNA [NM_017391]	GAAGAGACTCCACAAGTTAAAGTGATCCTAAACATTGGACTTTTTGCTGTGTGTTCACTT	solute carrier family 5 (inositol transporters), member 3	GO:0005215|GO:0006020|GO:0055085|GO:0015798|GO:0043576|GO:0016020|GO:0005887|GO:0007422|GO:0006810|GO:0016021|GO:0006814|GO:0006811|GO:0015293	NM_017391	Mm,217354
A_55_P2037338	599.707	439.826	315.371	539.383	2296.51	1172.91	828.694	1226.1	541.852	344.385	291.913	207.101	2077.6	827.637	819.834	1446.55	0.261139	0.374986	0.380564	0.439918	0.260806	0.416106	0.356063	0.143169	1.00127	0.901179	1.06881	3.07271	1	0	Plcd3	Mus musculus phospholipase C, delta 3 (Plcd3), mRNA [NM_152813]	TGGCAGTAGGTTTGTAACTTGTGTTATAGAAGAGCCCAAGAGGGCAGAAGAGTAACTATT	phospholipase C, delta 3	GO:0006629|GO:0008081|GO:0001525|GO:0046872|GO:0005829|GO:0016042|GO:0035556|GO:0007165|GO:0005737|GO:0016020|GO:0016787|GO:0004435|GO:0042127|GO:0060716|GO:0004871	NM_152813	Mm,264743
A_66_P138308	162.999	129.42	124.707	126.09	372.481	211.608	151.53	307.571	161.938	148.622	137.131	73.9718	276.717	203.886	131.611	307.065	0.437604	0.611604	0.822983	0.409953	0.585211	0.728949	1.04195	0.2409	0.747772	0.839022	0.78985	1.70176	1	0	Cndp2	Mus musculus CNDP dipeptidase 2 (metallopeptidase M20 family) (Cndp2), transcript variant 1, mRNA [NM_001289531]	TTTTTGCCCAGAAAGACAAGTTCTTCAAAGATGTGGACTATGTGTGCATTTCAGACAATT	CNDP dipeptidase 2 (metallopeptidase M20 family)	GO:0005737|GO:0016787|GO:0008152|GO:0006508|GO:0004180|GO:0008233|GO:0005654|GO:0016805|GO:0046872|GO:0008237|GO:0070062|GO:0005829	NM_001289531	Mm,29646
A_55_P2012349	1183.04	873.204	993.792	838.199	5174.72	2978.38	2348.25	3061.86	1246.38	991.391	992.729	604.298	5269.3	2402.38	2389.6	4232.39	0.22862	0.293181	0.423205	0.273755	0.236537	0.412671	0.415437	0.142779	0.966528	0.710447	1.0187	1.91733	1	0	Fermt2	Mus musculus fermitin family member 2 (Fermt2), mRNA [NM_146054]	GGGGTGGACTTACCAGTATTGTCCAATAATCCATGAATTAAAGACTGTATAAATGCATTT	fermitin family member 2	GO:0001725|GO:0030054|GO:0005886|GO:0008360|GO:0005547|GO:0005634|GO:0072657|GO:0042995|GO:0033622|GO:0031234|GO:0008289|GO:0005737|GO:0031941|GO:0016020|GO:0007160|GO:0007229|GO:0048041|GO:0034446|GO:0005654|GO:0007179|GO:0016055|GO:0005856|GO:0007155|GO:0005925	NM_146054	Mm,210018
A_51_P167876	17.4836	14.2331	9.41908	10.1929	540.659	480.685	319.91	246.123	19.3759	16.2113	11.2124	9.1954	981.354	218.843	349.685	708.073	0.0323375	0.0296099	0.0294429	0.0414139	0.0197441	0.0740776	0.0320642	0.0129865	1.63784	0.399715	0.918249	3.18899	2	1	Tfrc	Mus musculus transferrin receptor (Tfrc), mRNA [NM_011638]	ATCTCTATATAGAGACAGCAATTGGATTAGCAAAGTTGAGAAACTTTCCTTTGACAATGC	transferrin receptor	GO:0071281|GO:0005515|GO:0003725|GO:0048471|GO:0005886|GO:0030890|GO:0003723|GO:0051087|GO:0072562|GO:0005634|GO:0005615|GO:0042803|GO:0042802|GO:0031623|GO:0005739|GO:0006879|GO:0033572|GO:0016323|GO:0005737|GO:0033570|GO:0045780|GO:0004998|GO:0031668|GO:0042102|GO:0070062|GO:0009986|GO:0030316|GO:0005576|GO:0031410|GO:0035690|GO:0006898|GO:0006897|GO:0097286|GO:0005905|GO:0016020|GO:0005887|GO:…	NM_011638	Mm,28683
A_51_P219789	1920.07	1228.03	1976.53	2214.21	28638.6	21787.1	20751.9	23785	2270.41	2000.1	1403.46	1083.41	31527.7	24869.7	16089.5	31550.1	0.0670448	0.0563651	0.0952459	0.0930926	0.0720133	0.0804231	0.0872285	0.0343393	0.931006	0.700857	1.09191	2.71097	1	0	H2-Q2	Mus musculus histocompatibility 2, Q region locus 2 (H2-Q2), mRNA [NM_010392]	ATCCACTGACTCTTACATGGTGATCATTGCTGTTCTGGTTGTCCTTGGAGCTGTGATCAT	histocompatibility 2, Q region locus 2	GO:0002474|GO:0030881|GO:0042277|GO:0007565|GO:0005794|GO:0046982|GO:0005886|GO:0009986|GO:0005783|GO:0042612|GO:0003723|GO:0005797|GO:0005102|GO:0070971|GO:0042608|GO:0016020|GO:0035264|GO:0042605|GO:0070062|GO:0046977	NM_010392	Mm,427969
A_55_P2148046	50.5569	27.2391	24.6577	46.2941	721.775	408.563	243.372	348.245	52.5463	37.2896	21.6331	11.8463	776.569	424.383	208.352	515.899	0.0700453	0.0666704	0.101317	0.132936	0.0676647	0.0878677	0.10383	0.0229624	1.03518	0.758759	0.975797	5.78928	1	0		predicted gene 8815 [Source:MGI Symbol;Acc:MGI:3648635] [ENSMUST00000173809]	TACCTTCTGGAGAGGAGCAGAGATACACATGCCATGTGGACCATGAGAGGCTGCCTGAGG
A_51_P378009	942.862	1046.53	1064.51	762.096	2130.02	1962.67	1717.47	2028.6	891.502	1011.8	1102.23	786.764	2378.41	1887.54	1733.82	2857.05	0.442654	0.533218	0.619813	0.375677	0.374831	0.536044	0.635726	0.275377	1.18094	0.994729	0.974968	1.36423	0	0	Blzf1	Mus musculus basic leucine zipper nuclear factor 1 (Blzf1), transcript variant 1, mRNA [NM_025505]	ATAAGCACCAACTCATATTGGTGTGGAGAACAACAGGAGACACTAGCTTGCTAATATGAT	basic leucine zipper nuclear factor 1	GO:0005515|GO:0005737|GO:0005794|GO:0000139|GO:0043001|GO:0007030|GO:0006810|GO:0005634|GO:0019899|GO:0016192|GO:0015031|GO:0031625	NM_025505	Mm,33285
A_55_P1976934	281.261	64.9548	54.011	95.4757	778.944	210.919	208.094	213.965	299.275	76.9637	49.6451	39.3073	866.331	178.628	178.961	281.501	0.36108	0.307961	0.259551	0.446221	0.345451	0.430861	0.277407	0.139635	1.04524	0.714757	0.93563	3.19563	1	0	Unc13d	unc-13 homolog D (C, elegans) [Source:MGI Symbol;Acc:MGI:1917700] [ENSMUST00000155120]	TTTCCTGCTCCCATCTCTCTCCAGCACCTCAGGGTATAAGGTTTTTCTAGATAAGAGGAT	unc-13 homolog D (C, elegans)	GO:0005515|GO:0006909|GO:0033093|GO:0043304|GO:0017137|GO:0043320|GO:0005783|GO:0006887|GO:0005764|GO:0005829|GO:0045921|GO:0051607|GO:0005737|GO:1900026|GO:0016020|GO:0002432|GO:0002467|GO:0070382|GO:0005768		Mm,259460
A_52_P525183	84.7509	46.6839	43.9372	47.684	250.088	111.406	111.877	144.19	57.5196	52.9921	44.2718	39.0135	195.627	131.407	117.445	181.79	0.338885	0.419042	0.392728	0.330702	0.294027	0.403268	0.376956	0.214608	1.15256	1.03911	1.04184	1.54096	1	0	Acot2	Mus musculus acyl-CoA thioesterase 2 (Acot2), mRNA [NM_134188]	GGGGAAACCTCATATATATTATCACAATGTCAGTTCAGGTTAGTTCATTTGAACATATTC	acyl-CoA thioesterase 2	GO:0052689|GO:0000038|GO:0001666|GO:0006637|GO:0001676|GO:0016290|GO:0005102|GO:0005739|GO:0047617|GO:0016787|GO:0006631|GO:0016790|GO:0042760|GO:0070062	NM_134188
A_55_P2050592	71.2191	47.9707	45.4113	48.5354	196.789	111.352	67.2404	109.826	57.6716	54.9578	50.5259	16.1621	179.642	88.0233	75.0793	101.828	0.361906	0.430802	0.675358	0.441931	0.321036	0.624355	0.672967	0.158719	1.1273	0.689995	1.00355	2.78437	1	0	Gm5785	PREDICTED: Mus musculus predicted gene 5785 (Gm5785), mRNA [XM_011244243]	TTCTAACAATGTAGCTACCACAGGACTGTGGCCAGAACAAATGAAAAACTCTTCAAACCC	predicted gene 5785	GO:0008150|GO:0003674|GO:0005575	XM_011244243	Mm,403066
A_51_P378051	19.0873	36.0143	31.0816	39.1087	339.524	99.535	51.5326	131.171	23.3741	49.5343	22.7863	9.70792	237.893	49.8512	61.4589	184.106	0.0562178	0.361825	0.603144	0.29815	0.0982547	0.993644	0.370757	0.05273	0.572164	0.36414	1.62679	5.65428	2	2	Aoc3	Mus musculus amine oxidase, copper containing 3 (Aoc3), mRNA [NM_009675]	GAAAAGCTAAAAATGAGTAGGCGATAAGTGTACATTTGTTTATTTCTGCTGCATTCCTTG	amine oxidase, copper containing 3	GO:0005886|GO:0005783|GO:0005615|GO:0046872|GO:0042803|GO:0043231|GO:0005737|GO:0002675|GO:0007155|GO:0046677|GO:0035902|GO:0048038|GO:0005794|GO:0046982|GO:0009986|GO:0005507|GO:0002523|GO:0005509|GO:0052596|GO:0052595|GO:0052594|GO:0052593|GO:0010828|GO:0005902|GO:0008131|GO:0016020|GO:0002687|GO:0008217|GO:0016491|GO:0009308|GO:0042755|GO:0016021|GO:0005769|GO:0055114	NM_009675	Mm,67281
A_51_P281593	943.341	942.875	1224.01	1147.13	3746.76	3319.59	2826.26	3227.09	1180.61	1261.36	1115.28	766.147	3798.98	3067.66	3690.39	4221.71	0.251775	0.284034	0.433084	0.355469	0.310771	0.41118	0.302213	0.181478	0.810163	0.690777	1.43304	1.95874	2	0	Plpp5	Mus musculus phospholipid phosphatase 5 (Plpp5), transcript variant 2, mRNA [NM_001293703]	GAAAATAAATGCAACACTTTCTGCCTTTGTTCATAAAGAAATAAATGGCGCAACTAGAGG	phospholipid phosphatase 5	GO:0007165|GO:0016787|GO:0016020|GO:0046839|GO:0005887|GO:0016021|GO:0008195|GO:0006644	NM_001293703	Mm,385055
A_52_P375312	38.979	116.035	81.2771	175.699	1821.54	999.669	515.887	785.916	38.8827	77.5948	114.221	9.95667	1743.77	1063.77	682.298	1346.2	0.0213989	0.116074	0.157548	0.223559	0.0222981	0.0729432	0.167406	0.00739611	0.959676	1.59129	0.941116	30.2266	2	0	Jaml	Mus musculus junction adhesion molecule like (Jaml), mRNA [NM_001005421]	AAAGCATCCAGTTTGGTCCGCTCTTCAGTCAGATCCAAGTAATGTGGTTGAAAAGAAAAA	junction adhesion molecule like	GO:0072672|GO:0060054|GO:0030054|GO:0005886|GO:0030593|GO:0046629|GO:0035696|GO:0050900|GO:0042803|GO:0005178|GO:0016020|GO:0005923|GO:0016021|GO:0007155|GO:0050839|GO:0007157|GO:0002376	NM_001005421	Mm,190461
A_55_P2072095	3.63884	2.29757	2.98124	2.58098	1291.15	477.299	372.451	579.703	3.56291	2.45559	2.98524	2.81591	761.499	445.891	350.923	790.712	0.00281829	0.00481368	0.00800439	0.00445224	0.0046788	0.00550715	0.00850682	0.00356123	0.602352	0.874079	0.940937	1.2502	0	0	Dpcr1	Mus musculus diffuse panbronchiolitis critical region 1 (human) (Dpcr1), mRNA [NM_001033366]	TTGGAAGATTTTCTTTCCAATTTAACCCGTTTCTTTACCTGGTGCGCAAGACGAGGAGCG	diffuse panbronchiolitis critical region 1 (human)	GO:0003674|GO:0016020|GO:0016021|GO:0005575	NM_001033366	Mm,296301
A_51_P101075	7608.97	6696.27	7882.82	6749.19	28159.6	12950.4	11258.6	17023	8654.55	7835.82	7207.23	4492.84	21789.9	13389	11536	22056.2	0.270209	0.517069	0.70016	0.396475	0.397182	0.585243	0.624762	0.203699	0.680315	0.883511	1.12068	1.94637	1	0	Cnppd1	Mus musculus cyclin Pas1/PHO80 domain containing 1 (Cnppd1), mRNA [NM_026977]	CTTTTTGGGTGTTCTCTTCACAGGCCTCTCTGGTTACCACTGCTTTGTATCTGGGTTTTT	cyclin Pas1/PHO80 domain containing 1	GO:0008150|GO:0003674|GO:0019901|GO:0016020|GO:0016021|GO:0005575|GO:0000079	NM_026977	Mm,28193
A_55_P2275279	64.8073	39.4727	43.8918	58.7721	191.391	108.191	104.631	139.566	51.1618	47.6797	40.5778	35.185	166.133	97.221	104.83	174.9	0.338612	0.364843	0.419491	0.421108	0.307957	0.490425	0.387082	0.201172	1.09954	0.743931	1.08373	2.09327	1	0	Mid2	Mus musculus midline 2 (Mid2), mRNA [NM_011845]	CCTTCTAGTAATGGCTAGTTTGACCAGGTAGAATTTGCACAGTGTCAAATTATCATTTAT	midline 2	GO:0051219|GO:0008017|GO:0046982|GO:0005874|GO:0032897|GO:0035372|GO:0046872|GO:0042803|GO:0042802|GO:0005622|GO:0051091|GO:0005737|GO:0051092|GO:0046597|GO:0045087|GO:0008270|GO:0005856|GO:0043123|GO:0016740|GO:0070062|GO:0010508	NM_011845	Mm,131097
A_51_P142515	155.04	163.824	214.23	132.572	1728.86	835.622	409.66	828.488	162.018	213.428	189.906	84.9343	1079.73	708.221	327.439	931.732	0.0896776	0.196051	0.522946	0.160017	0.150054	0.301358	0.579976	0.0911574	0.597634	0.650558	0.90167	1.75539	1	1	Antxr2	Mus musculus anthrax toxin receptor 2 (Antxr2), mRNA [NM_133738]	CCACGTTTGTGGCACTGCTCCAAGAAGCCTTATGCACACATACAAATATACAAATGCACA	anthrax toxin receptor 2	GO:0022414|GO:0016020|GO:0009986|GO:0004872|GO:0016021|GO:0046872|GO:0009897	NM_133738	Mm,24842
A_51_P312121	3.15516	3.78847	2.26235	2.01742	1071.74	942.687	272.759	576.02	3.29453	4.77214	2.28267	1.91715	763.502	466.521	251.42	959.723	0.00294397	0.0040188	0.00829432	0.00350234	0.00431503	0.0102292	0.00907912	0.00199761	0.682259	0.392875	0.91356	1.75326	1	1	Xdh	Mus musculus xanthine dehydrogenase (Xdh), mRNA [NM_011723]	TTGAGTAATTCTGGGTGATTCTGAGTCCATTTTTGATCACATATTTGAAATGAGGTTAGC	xanthine dehydrogenase	GO:0051898|GO:0005515|GO:2001213|GO:0045453|GO:0050660|GO:0003824|GO:0010044|GO:0005615|GO:0046872|GO:0042803|GO:0005829|GO:0005737|GO:1900745|GO:0030856|GO:0005777|GO:0016903|GO:0051536|GO:0005506|GO:0051537|GO:0006919|GO:0004854|GO:0004855|GO:0009055|GO:0016614|GO:0005576|GO:1900747|GO:0043546|GO:0016529|GO:0007595|GO:0001937|GO:0010629|GO:0009115|GO:0016491|GO:0001933|GO:2000379|GO:0045602|GO:…	NM_011723	Mm,11223
A_51_P384318	15.0065	19.7167	18.8818	13.7372	327.274	139.618	106.418	180.665	15.2129	23.713	13.8112	7.74626	339.136	107.019	92.6582	281.516	0.045853	0.141219	0.17743	0.0760369	0.044858	0.221577	0.149055	0.0275162	1.02218	0.637335	1.19036	2.76335	1	0	C1ra	Mus musculus complement component 1, r subcomponent A (C1ra), mRNA [NM_023143]	TCTGACCAATTGTTGATAAGCACTATGATTCTCATATAAAAATCAAAGATGCAGAACGCG	complement component 1, r subcomponent A	GO:0016787|GO:0004252|GO:0045087|GO:0006958|GO:0005509|GO:0006508|GO:0008236|GO:0072562|GO:0008233|GO:0005615|GO:0070062|GO:0002376	NM_023143	Mm,333375
A_55_P2019684	36.6	26.1509	21.4144	25.9323	398.49	283.947	346.176	318.254	30.4886	23.204	21.2324	9.83277	346.358	294.615	240.539	389.65	0.0918468	0.0920978	0.0618598	0.081483	0.0880262	0.0787605	0.0882703	0.0252349	1.0434	1.16934	0.7008	3.22899	1	0	Bspry	Mus musculus B-box and SPRY domain containing (Bspry), mRNA [NM_138653]	ATACGAAGGACAACCTGCCAGGATACTGTTGGCCAGAACGTCGTCGTGGGAGTGTGGTAG	B-box and SPRY domain containing	GO:0005622|GO:0048471|GO:0005737|GO:0016020|GO:0006810|GO:0008270|GO:0006816|GO:0005499|GO:0031252|GO:0046872|GO:0006811	NM_138653	Mm,29808
A_55_P1972406	419.898	364.434	462.032	358.065	1282.05	752.207	713.47	754.477	445.536	439.414	442.311	243.894	1149.32	708.239	661.615	1003.41	0.327521	0.484486	0.647585	0.474586	0.387651	0.620431	0.668532	0.243064	0.844885	0.780885	0.968667	1.95252	1	0	Tor1b	Mus musculus torsin family 1, member B (Tor1b), mRNA [NM_133673]	AGGATGAGAAGATCTACTCAGACAAGGGCTGCAAGACTGTGCAGTCCCGGCTGGATTTCC	torsin family 1, member B	GO:0005515|GO:0005783|GO:0005634|GO:0005635|GO:0071763|GO:0005524|GO:0005737|GO:0000166|GO:0016020|GO:0016787|GO:0051085|GO:0005788|GO:0051260|GO:0007029|GO:0016887|GO:0070062	NM_133673	Mm,249164
A_52_P104761	168.064	94.3693	92.0274	77.9666	1096.28	793.722	516.061	634.62	141.015	108.409	106.393	65.9359	1149.8	623.112	634.668	888.99	0.153303	0.118895	0.178327	0.122855	0.122643	0.173979	0.167636	0.0741695	1.25	0.683384	1.06377	1.65642	1	0	Rlim	Mus musculus ring finger protein, LIM domain interacting (Rlim), mRNA [NM_011276]	GGCAATGAGAAGCTTTGGTGAAAATGATGCATTGAAAACGTGTAGTGTTTGCATTACAGA	ring finger protein, LIM domain interacting	GO:0005515|GO:0006511|GO:0004842|GO:0006355|GO:0016567|GO:0005634|GO:0000122|GO:1900095|GO:0060816|GO:0046872|GO:0006351|GO:0043433|GO:0005829|GO:0005654|GO:0043161|GO:0016740	NM_011276	Mm,427762
A_55_P2060376	3.76229	7.52753	2.48362	2.08323	7905.58	7199.21	7200.15	4134.75	6.13492	1.94214	4.17432	2.018	4509.87	12289.5	4426.1	4259.32	0.000475904	0.0010456	0.00034494	0.000503834	0.00136033	0.000158032	0.000943115	0.000473784	0.349844	6.61642	0.365746	1.06342	1	2	Gzmg	Mus musculus granzyme G (Gzmg), mRNA [NM_010375]	CAAAAAACTCTGGTACACCTATTCCAAGACCACGCAGATCTGTGCTGGAGACCCAAAAAA	granzyme G	GO:0016787|GO:0016020|GO:0004252|GO:0019835|GO:0006508|GO:0008236|GO:0008233|GO:0030141	NM_010375	Mm,14868
A_66_P105298	3.24516	5.29596	2.33674	2.09323	129.6	66.4819	42.7918	34.9562	3.29814	1.92032	2.43044	2.02314	139.708	105.318	77.6312	149.767	0.0250398	0.0796602	0.0546072	0.0598815	0.0236074	0.0182335	0.0313075	0.0135087	1.06067	4.36888	1.74422	4.43282	3	0	Gm5091	Mus musculus predicted gene 5091 (Gm5091), long non-coding RNA [NR_046164]	GGTGCCAACTTTTGTGTCGTGCTATCAGAATGGAATGTTTTAATTGAGATATTTAGCTAA	predicted gene 5091		NR_046164	Mm,256835
A_52_P4698	2421.05	2764.87	2992.5	2156.06	5777.39	3375.85	2902.11	4576.91	2430.07	3058.14	3064.35	2241.57	3760.5	4257.61	4252.55	4881.61	0.419056	0.819014	1.03115	0.471074	0.646209	0.718277	0.720592	0.459187	0.648484	1.14025	1.43097	1.02589	1	0	Rfwd3	Mus musculus ring finger and WD repeat domain 3 (Rfwd3), mRNA [NM_146218]	CACAGTATGGACCGATTGACCAAAGACAACCTTATTGCAAGAAACTTCATCTCTAAACCT	ring finger and WD repeat domain 3	GO:0004842|GO:0016567|GO:2000001|GO:0035861|GO:0005634|GO:0006974|GO:0046872|GO:0002039|GO:0005737|GO:0006281|GO:0010212|GO:0005654|GO:0031571|GO:0016740	NM_146218	Mm,334816
A_51_P117130	36.4793	34.6315	35.9436	40.0554	368.318	156.518	175.553	208.837	36.515	36.3222	30.9064	19.1747	226.558	139.345	142.453	240.698	0.099043	0.221263	0.204745	0.191802	0.161173	0.260664	0.216959	0.0796627	0.614513	0.848841	0.943705	2.40768	1	0	Naga	Mus musculus N-acetyl galactosaminidase, alpha (Naga), mRNA [NM_008669]	ACTGAAGTCAACTTCACTGTGATCATCAATCCTTCGGGGGTTGTGATGTGGTACCTCTAT	N-acetyl galactosaminidase, alpha	GO:0009311|GO:0046477|GO:0005975|GO:0019377|GO:0016139|GO:0003824|GO:0005764|GO:0008456|GO:0042803|GO:0004553|GO:0005737|GO:0016052|GO:0016787|GO:0016798|GO:0008152|GO:0004557|GO:0070062	NM_008669	Mm,20325
A_55_P2007878	29.4247	15.6061	21.5801	14.5774	164.891	114.65	113.268	108.965	26.1761	21.0052	20.7921	12.5055	197.938	120.823	109.937	189.622	0.178449	0.136119	0.190522	0.13378	0.132244	0.173851	0.189127	0.0659497	1.34939	0.782965	1.00738	2.02852	1	0	Rnf144b	Mus musculus ring finger protein 144B (Rnf144b), transcript variant 1, mRNA [NM_146042]	CACATGTGTACATTAGCATCTGATGTCTGTACAGAACATTCCCTGGCCACGTGCTTTTTT	ring finger protein 144B	GO:0000209|GO:0043066|GO:0004842|GO:0016567|GO:0031966|GO:0032436|GO:0000151|GO:0006915|GO:0046872|GO:0005739|GO:0005737|GO:0042787|GO:0016020|GO:0016021|GO:0016740|GO:0031624	NM_146042	Mm,287609
A_52_P477369	171.03	140.346	161.791	189.159	532.971	275.92	193.004	302.725	175.871	159.414	203.133	69.0584	586.589	232.126	206.865	396.003	0.320899	0.508648	0.83828	0.624854	0.299819	0.686756	0.981959	0.174389	1.07031	0.740654	0.853681	3.58311	1	0	Csnk1d	Mus musculus casein kinase 1, delta (Csnk1d), transcript variant 1, mRNA [NM_139059]	TGCAGATGATGCTGAGCGGGAACGCCGGGATCGAGAAGAACGATTAAGACACTCCCGGAA	casein kinase 1, delta	GO:0005515|GO:0043005|GO:0048471|GO:0005886|GO:0008360|GO:0090263|GO:0050321|GO:0032436|GO:0030177|GO:0005634|GO:0005737|GO:2000052|GO:0000166|GO:0018105|GO:0016301|GO:0071539|GO:0007030|GO:0005876|GO:0005856|GO:0016055|GO:0042277|GO:0005813|GO:0045296|GO:0005794|GO:0005819|GO:0051225|GO:0005524|GO:0032922|GO:0006897|GO:0016310|GO:0004672|GO:0016020|GO:0004674|GO:0034067|GO:0007020|GO:0001934|GO:…	NM_139059	Mm,216227
A_55_P2070661	1300.12	1316.61	1029.23	1980.89	21431.9	14320.1	10146.7	13076.1	1288.93	1185.38	1245.37	309.916	23910	13567.7	13763.2	17195.5	0.0606627	0.0919415	0.101434	0.151489	0.0539074	0.0873675	0.0904859	0.0180231	1.12531	1.05235	1.121	8.40526	1	0	Taf7l	Mus musculus TATA-box binding protein associated factor 7 like (Taf7l), mRNA [NM_028958]	TTGAAGGCCAGCCTGGGCTGTATATAAGACCCTGTCTCAAAATAAAATAAACTGAAAACC	TATA-box binding protein associated factor 7 like	GO:0035035|GO:0005515|GO:0006355|GO:0005669|GO:0006367|GO:0044212|GO:0010369|GO:0006357|GO:0003713|GO:0007286|GO:0005634|GO:0007275|GO:0030317|GO:0007283|GO:0030154|GO:0006351|GO:0005737|GO:0051123|GO:0008134	NM_028958	Mm,103259
A_51_P124568	1148.63	823.484	795.859	796.543	7898.45	4434.96	4259.86	4899.87	1102.43	835.033	756.517	459.9	7277.21	4250.37	3597.95	6225.16	0.145424	0.18568	0.186827	0.162564	0.15149	0.196461	0.210263	0.0738777	0.959957	0.945126	0.88854	2.20045	1	0	Mpp1	Mus musculus membrane protein, palmitoylated (Mpp1), mRNA [NM_008621]	CTCAGGCTCCTAAAGGGGTGAAGCTTTCCTACTATCTACATTTCAAAATGATCTCTGGAA	membrane protein, palmitoylated	GO:0005622|GO:0005515|GO:0016020|GO:0090022|GO:0030863|GO:0042995	NM_008621	Mm,391267
A_55_P2043612	40.327	47.4846	41.0177	50.3155	235.158	94.1226	63.7417	116.699	52.6604	59.4013	35.0506	12.6279	234.629	78.6574	74.1363	153.441	0.171489	0.504498	0.643498	0.431157	0.224441	0.75519	0.472786	0.0822984	0.764072	0.66804	1.36108	5.23894	1	0	Prdm6	Mus musculus PR domain containing 6 (Prdm6), mRNA [NM_001033281]	CATTTAAAGTGTACGGAGCTTCATAATACAATATATATTGTTCTGAAGCAGCTAGTCGAG	PR domain containing 6	GO:0006355|GO:0051151|GO:0008168|GO:0005634|GO:0003676|GO:0032259|GO:0006351|GO:0042803|GO:0046872|GO:0018024|GO:0045892|GO:0016569|GO:0016740|GO:0022008	NM_001033281	Mm,297645
A_52_P470316	404.535	507.987	519.273	515.682	1635.19	1227.32	954.297	1358.35	438.381	591.274	464.17	247.633	1735.53	1156.88	1307.15	1859.52	0.247394	0.413901	0.544142	0.379639	0.252591	0.511093	0.355101	0.13317	0.979422	0.809835	1.53236	2.85078	2	0	Laptm4b	Mus musculus lysosomal-associated protein transmembrane 4B (Laptm4b), mRNA [NM_033521]	AAGGATTTTCTTTGGGCCAAATAAAGACCCCCAAGGTAATAGGCAACAGTGAGGGCAACA	lysosomal-associated protein transmembrane 4B	GO:0008150|GO:0003674|GO:0016020|GO:0006810|GO:0016021	NM_033521	Mm,197518
A_55_P2113026	7.80222	8.46316	9.50793	3.90023	649.133	257.729	162.027	271.668	12.2102	9.19281	9.15509	4.02745	594.656	269.777	196.059	304.034	0.0120194	0.0328374	0.0586811	0.0143566	0.0205332	0.0340756	0.0466956	0.0132467	0.585366	0.963662	1.25667	1.08379	0	1	Foxo4	Mus musculus forkhead box O4 (Foxo4), mRNA [NM_018789]	GCTAAGGATTGGTGGCAACACACTCAAGTGTTGAGGAAATTATAAAGATAAATCTATGAC	forkhead box O4	GO:0007095|GO:0005515|GO:0008286|GO:0003700|GO:0008285|GO:0008013|GO:0000981|GO:0005634|GO:0009653|GO:0071158|GO:0030154|GO:0005829|GO:0014911|GO:0042802|GO:0005737|GO:0045944|GO:0007050|GO:0006355|GO:0051151|GO:0007275|GO:0070317|GO:0003677|GO:0006351|GO:0048863|GO:0043565|GO:0007049|GO:0007517|GO:0016607|GO:0016525|GO:0045893|GO:0019899|GO:0008134	NM_018789	Mm,240299
A_55_P2370384	15.368	41.9979	10.1169	31.8485	84.8088	243.52	64.1201	91.8118	77.3471	42.3599	2.45644	35.1117	281.211	128.166	42.4087	263.338	0.181208	0.172462	0.157781	0.346889	0.27505	0.330509	0.057923	0.133333	0.658818	0.521807	2.72398	2.60167	2	1	1600029I14Rik	Mus musculus RIKEN cDNA 1600029I14 gene (1600029I14Rik), long non-coding RNA [NR_028123]	TAACCTCAGAAGACATTGGGTCTCTTCAACAATAAAGCTTTGATCCTAGTGTGGTACCTT	RIKEN cDNA 1600029I14 gene	GO:0008150|GO:0003674|GO:0005575	NR_028123	Mm,307159
A_51_P352594	142.82	129.865	134.826	148.291	851.655	281.872	222.387	467.449	145.782	135.107	124.496	76.2236	637.031	229.873	204.046	508.334	0.167697	0.460723	0.606267	0.317234	0.228845	0.587744	0.610139	0.149948	0.732798	0.783883	0.993654	2.11563	1	0	St5	Mus musculus suppression of tumorigenicity 5 (St5), transcript variant 1, mRNA [NM_001001326]	TCCTCCACAAGAAGAATTAAATGCCTTTCCTGGTAGCAGAGTTTAGTGCTTTGCAGAGCC	suppression of tumorigenicity 5	GO:0005085|GO:0017112|GO:0070374|GO:0005575	NM_001001326	Mm,252009
A_55_P2008437	11.3942	8.87432	10.586	2.40927	863.689	459.708	424.014	397.86	7.41341	7.14401	8.88284	4.9001	785.694	403.232	437.156	601.277	0.0131925	0.0193043	0.0249661	0.00605558	0.00943548	0.0177169	0.0203196	0.0081495	1.39818	1.0896	1.22867	0.743061	0	0	Cdkn2a	Mus musculus cyclin-dependent kinase inhibitor 2A (Cdkn2a), transcript variant 1, mRNA [NM_009877]	GGCATGAGAAACTGAGCGAAGGCGGCCGCGAAGGGAATAATGGCTGGATTGTTTAAAAAA	cyclin-dependent kinase inhibitor 2A	GO:0005515|GO:0010468|GO:0033088|GO:0014070|GO:0030308|GO:0003700|GO:0001652|GO:0006364|GO:0009303|GO:0035985|GO:0035986|GO:0008637|GO:0000209|GO:0019901|GO:0007569|GO:0010389|GO:0007568|GO:0010243|GO:0030889|GO:0045786|GO:0043234|GO:0007049|GO:0008544|GO:0005654|GO:0045893|GO:0045892|GO:0001953|GO:0008134|GO:0032091|GO:0048103|GO:0008285|GO:0045736|GO:0003723|GO:0005634|GO:0000079|GO:0005739|GO:…	NM_009877	Mm,4733
A_55_P1957439	449.225	85.4783	67.5102	94.6726	638.403	123.66	86.69	115.507	492.153	85.9461	71.9668	66.9614	593.495	122.713	85.1915	162.833	0.703669	0.691237	0.778754	0.819627	0.829246	0.700385	0.844766	0.411229	0.848565	0.986938	0.921858	1.99312	1	0			TTCAAACTAGAGTTCTTCTTGCCCGTGCCTCCTGAGTGCTAAGATTATAAGTGTGTGCCA
A_51_P230624	246.06	226	196.965	158.363	1444.65	832.835	764.32	893.485	238.917	208.832	191.972	128.748	1376.7	995.313	874.186	1198.65	0.170326	0.271362	0.2577	0.177242	0.173543	0.209816	0.219601	0.107411	0.981462	1.29334	1.17349	1.65013	1	0	Ccdc71l	Mus musculus coiled-coil domain containing 71 like (Ccdc71l), mRNA [NM_001162903]	GAGTTTCAAGCTTATGACTGTTAATGTAAGGATTTGTATGGCTTTGAATTTCATGAGCTC	coiled-coil domain containing 71 like	GO:0008150|GO:0003674|GO:0005575	NM_001162903	Mm,341352
A_55_P1973748	2681.54	1455.91	1886.06	1774.28	4426.95	2414.61	2392.73	2144.12	2845.76	1930.71	1779.94	1236.83	4164.51	2108.28	2482.88	3082.79	0.605731	0.602959	0.788248	0.82751	0.683336	0.915773	0.716886	0.401206	0.886432	0.658416	1.09955	2.06256	1	0	Nrbp1	Mus musculus nuclear receptor binding protein 1 (Nrbp1), transcript variant 2, mRNA [NM_147201]	TGTTTACTTGTTTTGCACAGACGTGGGCCTGGGCCTTCTCAGCAGCCACCTTCTAGCTGG	nuclear receptor binding protein 1	GO:0005515|GO:0048471|GO:0007254|GO:0005634|GO:0042995|GO:0005524|GO:0042803|GO:0042802|GO:0005829|GO:0012505|GO:0006888|GO:0035556|GO:0005737|GO:0004672|GO:0016020|GO:0004674|GO:0006468	NM_147201	Mm,292040
A_66_P105075	416.533	492.786	489.142	512.668	1901.8	1358.21	493.727	1732.66	368.154	500.785	514.976	249.513	1244	1135.14	556.612	1289.33	0.21902	0.36282	0.990714	0.295885	0.295943	0.441167	0.925198	0.193523	0.740077	0.822409	1.07081	1.52894	1	0	Mmp11	Mus musculus matrix metallopeptidase 11 (Mmp11), transcript variant 1, mRNA [NM_008606]	TGGAGAGATAGTGAACTGATCATATTCTGGCAGGTGATTCAGACAAGTGCTTCCTGGAAC	matrix metallopeptidase 11	GO:0045599|GO:0005578|GO:0005576|GO:0007275|GO:0046872|GO:0031012|GO:0016787|GO:0030198|GO:0030199|GO:0030574|GO:0006508|GO:0071711|GO:0008233|GO:0008270|GO:0004222|GO:0008237	NM_008606	Mm,4561
A_55_P2165364	3.57744	2.08786	2.67998	2.34696	75.94	118.659	137.919	132.578	3.57092	2.20864	2.76743	2.08956	54.9262	80.7515	90.8175	62.1193	0.0471088	0.0175954	0.0194315	0.0177025	0.0650131	0.027351	0.0304725	0.0336378	0.724605	0.643318	0.637673	0.526268	0	1	Gjb5	Mus musculus gap junction protein, beta 5 (Gjb5), mRNA [NM_010291]	CACGTACGTGTGAATCACTGCTGTTAGGGAGTGCTCAATAATAAATGCTTGTGTGAAGTG	gap junction protein, beta 5	GO:0030054|GO:0007154|GO:0060713|GO:0016020|GO:0005886|GO:0060708|GO:0060707|GO:0005921|GO:0005922|GO:0016021	NM_010291	Mm,26859
A_55_P2046158	11225.8	7734.18	8157.89	5839.73	18913.4	10881.8	10334.5	10787.8	11773.7	8260.33	8098.4	6289.06	13773.2	12822.2	11300.3	15011.1	0.593535	0.710745	0.789383	0.541329	0.85483	0.644221	0.716655	0.41896	0.694331	1.10326	1.10148	1.29208	0	0	Tax1bp3		GTATGATGGTATCCCATGTTCAACACTTGTGTCCAATAAACAACGCTGGAATTCAAAAAA	Tax1 (human T cell leukemia virus type I) binding protein 3	GO:0005515|GO:0008285|GO:0005886|GO:0008013|GO:0030111|GO:0030178|GO:0005634|GO:0007266|GO:0008022|GO:0015629|GO:2000009|GO:0043231|GO:0005737|GO:0016020|GO:0001650|GO:0016055|GO:0070062		Mm,371656
A_55_P2229137	40.5721	28.9541	31.5741	46.0629	382.936	239.856	181.626	210.975	48.9818	39.8536	41.0906	12.4576	372.563	188.917	209.249	302.981	0.10595	0.120714	0.173842	0.218333	0.131472	0.210958	0.196372	0.0411166	0.805871	0.57222	0.885267	5.3101	1	1	Tmem116	transmembrane protein 116 [Source:MGI Symbol;Acc:MGI:1924712] [ENSMUST00000156080]	GGACCGTTCACAGCTGCCTATCGCTCCATTTCCACAGGAAGCAATGTTCTTTTCTGGCCT	transmembrane protein 116	GO:0008150|GO:0003674|GO:0005575		Mm,358781
A_55_P2013043	195.821	152.676	152.247	158.184	22865.4	21548.6	16524.4	15938.1	234.333	162.469	146.267	114.714	17921.6	15207.4	18083	18320.2	0.00856411	0.00708522	0.00921346	0.00992489	0.0130755	0.0106836	0.00808865	0.0062616	0.654975	0.663187	1.13906	1.58504	1	0	Serpinb6b	Mus musculus serine (or cysteine) peptidase inhibitor, clade B, member 6b (Serpinb6b), mRNA [NM_011454]	CCTTCATCCTCTCTGCAGCAATACTGGGATCTCAATTTTTTGGTTACTTAGTAATTTATT	serine (or cysteine) peptidase inhibitor, clade B, member 6b	GO:0010951|GO:0008406|GO:0005622|GO:0005737|GO:0004867|GO:0005615	NM_011454	Mm,36526
A_55_P2033041	3.2228	1.84071	2.30301	2.07283	407.767	257.839	181.95	170.881	3.28762	6.93964	2.40424	2.0126	386.444	182.501	274.19	416.764	0.00790353	0.00713898	0.0126574	0.0121303	0.00850736	0.0380253	0.00876851	0.00482911	0.929022	0.187743	1.44351	2.51191	2	1	Sirpb1b	Mus musculus signal-regulatory protein beta 1B (Sirpb1b), mRNA [NM_001173460]	CTCTGCATATGTATTGCTATCCCAGAACTTTAAAGCTGTGCATATTGAATTGTATTCTTG	signal-regulatory protein beta 1B	GO:0008150|GO:0003674|GO:0070062	NM_001173460	Mm,423523
A_51_P136441	17.2142	14.6965	9.70908	9.25835	60.9721	65.6212	45.8057	41.8603	12.1858	15.1578	10.7878	7.48179	76.9396	52.3524	53.6872	50.5471	0.28233	0.223959	0.211962	0.221173	0.158381	0.289534	0.200937	0.148016	1.7826	0.773516	1.05487	1.49425	2	0	Nudt12	Mus musculus nudix (nucleoside diphosphate linked moiety X)-type motif 12 (Nudt12), mRNA [NM_026497]	CCGAGCTATCGCACATCAGTTAATCAAACACTGGGTGGGAATGAACCCCAATCTCTAAAT	nudix (nucleoside diphosphate linked moiety X)-type motif 12	GO:0005737|GO:0006742|GO:0016787|GO:0000210|GO:0005634|GO:0035529|GO:0019677|GO:0046872|GO:0005777	NM_026497	Mm,36507
A_51_P122660	14.8456	9.0581	12.4198	8.63543	885.157	1010.71	806.274	794.156	14.2049	12.7368	10.0863	6.70127	890.204	863.576	1083.91	1129.47	0.0167717	0.0089621	0.015404	0.0108737	0.0159569	0.0147489	0.00930549	0.0059331	1.05106	0.607646	1.65537	1.83272	2	0	Liph	Mus musculus lipase, member H (Liph), transcript variant 2, mRNA [NM_153404]	GGAAGAAAACCAAGGTTATTTTCGGCTGTGTTCCAAGGATGTCGCGTCACAAAAATGTCA	lipase, member H	GO:0052689|GO:0016042|GO:0006629|GO:0016787|GO:0016020|GO:0005886|GO:0005576|GO:0004620|GO:0008201|GO:0005615	NM_153404	Mm,33192
A_51_P143296	548.785	206.03	180.047	230.185	5982.36	2315.56	1297.76	6393.55	555.955	243.066	203.083	149.046	6403.08	1807.41	1435.13	5224.77	0.0917338	0.0889762	0.138737	0.0360027	0.0868263	0.134483	0.141508	0.0285268	1.05652	0.661618	0.980415	1.26207	0	0	Myh8	Mus musculus myosin, heavy polypeptide 8, skeletal muscle, perinatal (Myh8), mRNA [NM_177369]	CCAGGTCAACAAGCTGCGGGTGAAGAGCCGAGAGGTTCACACCAAAATCAGCGCAGAGTA	myosin, heavy polypeptide 8, skeletal muscle, perinatal	GO:0005515|GO:0030049|GO:0046034|GO:0003779|GO:0016459|GO:0005524|GO:0000146|GO:0003774|GO:0005737|GO:0032982|GO:0000166|GO:0003009|GO:0016887	NM_177369	Mm,340163
A_51_P513244	225.938	185.614	278.392	230.886	502.852	290.836	350.869	327.811	248.775	203.353	274.765	150.627	349.953	250.925	309.141	428.104	0.449313	0.638209	0.793435	0.704325	0.710883	0.810411	0.8888	0.351846	0.632049	0.787513	0.892704	2.0018	1	0	Zfp949	Mus musculus zinc finger protein 949 (Zfp949), transcript variant 1, mRNA [NM_001142943]	AGAATCTCAACGACGCTCAGAAGATGCTGTACAGGAGTGTGGTGCTGGAGACATATAATA	zinc finger protein 949	GO:0008150|GO:0003674|GO:0005575	NM_001142943	Mm,259988
A_66_P119518	35.3994	35.8432	24.7308	57.1619	405.394	310.707	344.265	256.239	39.742	34.8871	22.6534	10.6734	310.395	243.959	259.064	330.551	0.0873209	0.11536	0.0718365	0.223081	0.128037	0.143004	0.0874435	0.0322897	0.681998	0.806695	0.82152	6.90874	1	0	Tuba8	Mus musculus tubulin, alpha 8 (Tuba8), mRNA [NM_017379]	AGAAGTGGGGACTGATTCGTTTGAAGAAGAGAATGAGGGGGAGGAATTTTAAATATACAC	tubulin, alpha 8	GO:0005737|GO:0000166|GO:0015630|GO:0005874|GO:0005200|GO:0003924|GO:0000226|GO:0007017|GO:0005856|GO:0005525	NM_017379	Mm,32884
A_52_P359819	33.1199	13.9606	13.6126	9.75417	881.533	562.599	511.341	537.435	36.5001	14.3473	6.39844	10.3969	654.305	551.396	505.445	759.25	0.0375708	0.0248145	0.0266214	0.0181495	0.0557846	0.02602	0.012659	0.0136936	0.673498	0.953671	2.10296	1.3254	1	0	Ntf5	Mus musculus neurotrophin 5 (Ntf5), mRNA [NM_198190]	CCCTGGCTCATCAAAACGGACGAGGAAAGAACGCATGAAAAGGGGATGCATGATGCATGC	neurotrophin 5	GO:0008344|GO:0061193|GO:0005166|GO:0042490|GO:0007616|GO:0005102|GO:0007267|GO:0005576|GO:0031410|GO:0060384|GO:0043524|GO:0008052|GO:0008544|GO:0007402|GO:0048812|GO:0045664|GO:0060548|GO:0007169|GO:0008083	NM_198190	Mm,20344
A_51_P109881	79.8141	32.2324	23.6988	35.7892	115.464	56.1448	46.1089	47.0304	74.6519	28.8355	29.4892	30.2951	108.385	53.1193	62.4472	73.3811	0.691247	0.574094	0.513975	0.76098	0.688768	0.542845	0.472226	0.412846	1.0036	1.05757	1.08841	1.84325	1	0		XM_417001 endothelin receptor type B {Gallus gallus} (exp=-1; wgp=0; cg=0), partial (4%) [TC1592411]	TCTTATTCCGTTACGGCAAAGGGCTGCTGGCTTTTCGGCTACATAAATAAGACCCCTTCT
A_55_P2352896	271.449	49.736	57.0102	69.0747	592.549	187.955	162.926	172.653	298.698	70.8056	55.7804	40.4491	607.208	167.404	179.968	224.046	0.458104	0.264617	0.349914	0.400077	0.491921	0.422963	0.309945	0.180539	0.931255	0.625628	1.12895	2.21602	1	0	Mon2	Mus musculus MON2 homolog, regulator of endosome to Golgi trafficking (Mon2), transcript variant 3, mRNA [NM_153395]	TTGTGAATGCACTGGGGTCTTTTATCCAGTCTCTGTTTCTTGTCCCTCCTACTGGAAATC	MON2 homolog, regulator of endosome to Golgi trafficking	GO:0006810|GO:0015031|GO:0070062	NM_153395	Mm,169924
A_55_P2002898	3.16865	3.26386	2.21277	3.47235	347150	121713	102887	115035	3.28263	2.92877	2.3238	3.9551	320385	113523	111386	126393	9.12759e-06	2.68161e-05	2.15068e-05	3.01851e-05	1.02459e-05	2.57988e-05	2.08626e-05	3.12922e-05	0.890854	1.03943	1.03088	0.964622	0	0	Ctsj	Mus musculus cathepsin J (Ctsj), mRNA [NM_012007]	CTTGTTCTACAACAGCATGGCAACTACTATAATTAAATTCTCTACTGATGTGTCTTCATG	cathepsin J	GO:0004197|GO:0048471|GO:0016787|GO:0051603|GO:0006508|GO:0008233|GO:0008234|GO:0005764|GO:0005615	NM_012007	Mm,31948
A_55_P2125811	772.312	735.916	728.907	691.07	10617.5	5657.39	3662.26	5892.51	868.791	926.027	734.721	366.568	10784.9	4489.85	4136.06	7589.69	0.0727395	0.13008	0.199032	0.117279	0.0805559	0.206249	0.177638	0.0482982	0.902969	0.630695	1.12044	2.42824	1	0	Esam	Mus musculus endothelial cell-specific adhesion molecule (Esam), transcript variant 1, mRNA [NM_027102]	GTTGTAGCAGGGGGATAGGAAAGACATTTTAAAACCTGACTTGAAATTGATGTTTTTGTT	endothelial cell-specific adhesion molecule	GO:0016337|GO:0030054|GO:0016338|GO:0016020|GO:0005912|GO:0005886|GO:0016021|GO:0005923|GO:0007155|GO:0007156|GO:0070062	NM_027102	Mm,41751
A_55_P2180347	42.9099	6.89645	3.8883	5.40481	91.6573	33.124	31.1111	27.1651	49.4474	5.82729	3.93975	4.25211	90.2356	29.7654	26.747	44.4248	0.468157	0.208201	0.124981	0.198962	0.547981	0.195774	0.147297	0.0957148	0.85433	1.06348	0.848499	2.07869	1	0			TCTTGTGATCTCTGTTCTCTCTTGGCAGAACCAGCTTCTTGCAAAAGGACTGTCCTTTGT
A_51_P121455	454.416	368.248	379.568	387.632	816.987	489.409	528.064	590.182	428.273	407.889	358.906	211.046	962.756	485.269	390.472	678.434	0.55621	0.752433	0.718791	0.6568	0.444841	0.840541	0.919159	0.311079	1.25036	0.895178	0.782009	2.11136	1	0	Slc25a39	Mus musculus solute carrier family 25, member 39 (Slc25a39), mRNA [NM_026542]	GTTCACTGGCACCTTGGATGCCTTTGTGAAGATTGTGCGGCATGAGGGCACTAGGACCCT	solute carrier family 25, member 39	GO:0005739|GO:0016020|GO:0022857|GO:0006810|GO:0005743|GO:0016021|GO:0006839|GO:0006783	NM_026542	Mm,44226
A_51_P119429	186.649	164.396	169.639	130.371	1097.65	260.344	225.023	325.371	226.182	141.605	158.04	91.6188	993.923	271.988	277.614	773.251	0.170044	0.631456	0.753872	0.400683	0.227565	0.52063	0.569282	0.118485	0.747235	1.21287	1.32425	3.38171	1	0	Nckap1l	Mus musculus NCK associated protein 1 like (Nckap1l), mRNA [NM_153505]	TAGTTGGAATGGGAAAATATAATTAGCCAGTTGATTAATTAGGGTCGTGCCCATGCTTCC	NCK associated protein 1 like	GO:0050853|GO:0031209|GO:0001782|GO:0030890|GO:0032715|GO:0045579|GO:0034101|GO:0043378|GO:0030011|GO:0032403|GO:0060100|GO:0005829|GO:0070358|GO:0005737|GO:0030838|GO:0006935|GO:0042102|GO:0043029|GO:0002262|GO:0070062|GO:0035509|GO:0043066|GO:0042493|GO:0045588|GO:0030593|GO:0033630|GO:0030295|GO:0032700|GO:0006461|GO:0016020|GO:0045648|GO:0030866|GO:0043372|GO:0090023|GO:0016021|GO:0045621|GO:…	NM_153505	Mm,30805
A_55_P2126552	1109.76	1154.64	1334.23	1045.19	3277.73	2449.35	2049.93	2463.01	1373.45	1136.97	1357.51	946.692	3400.79	2425.85	2379.96	3384.15	0.338575	0.471408	0.650865	0.424353	0.403863	0.468691	0.570391	0.279742	0.838342	1.0058	1.14108	1.51694	1	0	Zdhhc13	Mus musculus zinc finger, DHHC domain containing 13 (Zdhhc13), mRNA [NM_028031]	CCTGTTACTGAGCAATTTGGCAAGCAGCTTTTAAAAACATATGAAAATATTTTCCCCAAG	zinc finger, DHHC domain containing 13	GO:0005515|GO:0005794|GO:0016746|GO:0005783|GO:0015095|GO:0031410|GO:0000139|GO:0016020|GO:0030660|GO:0016409|GO:0004871|GO:0016021|GO:0043123|GO:0016740|GO:0019706	NM_028031	Mm,279116
A_52_P222073	523.37	429.638	410.794	449.268	2416.69	702.78	795.87	1287.96	519.921	395.395	401.048	227.389	1591.63	866.074	804.178	1342.1	0.216565	0.61134	0.516157	0.348821	0.32666	0.456537	0.498705	0.169428	0.662968	1.33908	1.03499	2.05881	1	0	Ackr2	Mus musculus atypical chemokine receptor 2 (Ackr2), transcript variant 2, mRNA [NM_021609]	GCCAGCTTTCACCTCACGGGGCCCAATATTCAAATTGTACAGGGGACAAAAATGTTGAAT	atypical chemokine receptor 2	GO:0005515|GO:0031965|GO:0005886|GO:0004930|GO:0005884|GO:0019957|GO:0043231|GO:0005829|GO:0007165|GO:0006954|GO:0016020|GO:0007186|GO:0006935|GO:0005887|GO:0004950|GO:0016493|GO:0005654|GO:0016021|GO:0004871|GO:0005044|GO:0005768	NM_021609	Mm,258105
A_55_P2143050	3.5817	2.0955	2.68738	2.35783	207.919	479.651	639.659	412.679	3.57407	3.33019	2.77923	2.11842	550.516	383.285	416.642	698.933	0.0172264	0.0043688	0.00420128	0.00571347	0.00649221	0.00868856	0.00667055	0.00303093	2.6534	0.502823	0.629825	1.88506	2	1	Ear7	Mus musculus eosinophil-associated, ribonuclease A family, member 7 (Ear7), mRNA [NM_017385]	TACCTATAATTGTCTGTAACCTCACAACTCCAGGAAGAACTTATACCCAATGCAGATACC	eosinophil-associated, ribonuclease A family, member 7	GO:0016070|GO:0004540|GO:0030141	NM_017385	Mm,221324
A_51_P140901	226.979	210.257	348.898	214.394	764.659	540.018	535.257	612.342	308.765	317.703	309.349	173.896	655.204	477.27	566.657	767.087	0.296837	0.389351	0.651833	0.350122	0.47125	0.665668	0.545919	0.226696	0.629892	0.584903	1.19401	1.54445	1	1	Pmm2	Mus musculus phosphomannomutase 2 (Pmm2), mRNA [NM_016881]	CTTTAACCCTCAGTGTTCAAAAGGGTGTCTACCCCAGGTTGGCAGAGAACTTGGCTTCTG	phosphomannomutase 2	GO:0004615|GO:0005737|GO:0043025|GO:0009298|GO:0005634|GO:0006487|GO:0016853|GO:0045047|GO:0070062|GO:0006013|GO:0005829	NM_016881	Mm,9699
A_52_P48681	16.8477	27.3446	25.5183	26.696	183.766	74.8358	63.4912	146.659	17.4867	29.3262	22.9358	17.3172	93.5461	126.789	40.7027	106.599	0.0916803	0.365395	0.401919	0.182028	0.186931	0.231298	0.563496	0.162452	0.490448	1.57976	0.713259	1.1205	1	1	Cldn1	Mus musculus claudin 1 (Cldn1), mRNA [NM_016674]	CTCTCTCAAATGAGGAGTTCCTAAAGCTTACTAAGTTAAACTGATCTTAAGTCTTTAAGG	claudin 1	GO:0005515|GO:0030054|GO:0005886|GO:0061436|GO:0051291|GO:0016328|GO:0045216|GO:0042802|GO:0016323|GO:0005737|GO:0016324|GO:0016338|GO:0070830|GO:0008065|GO:0016020|GO:0001618|GO:0005198|GO:0005887|GO:0051260|GO:0070673|GO:0005923|GO:0016021	NM_016674	Mm,289441
A_52_P438082	444.921	279.984	273.901	237.353	937.866	551.646	358.582	397.621	516.538	316.202	339.443	165.883	750.128	527.245	406.176	525.656	0.474397	0.507543	0.763844	0.596932	0.6886	0.599725	0.835705	0.315572	0.688929	0.846294	0.914011	1.89159	1	0	Cebpg	Mus musculus CCAAT/enhancer binding protein (C/EBP), gamma (Cebpg), mRNA [NM_009884]	AAATTAAGTTGCTGACAAAGGAATTAAGTGTACTGAAAGATTTGTTTCTTGAGCATGCGC	CCAAT/enhancer binding protein (C/EBP), gamma	GO:0005515|GO:0003700|GO:0042267|GO:0005634|GO:0045739|GO:0043353|GO:0042803|GO:0043433|GO:0006955|GO:0003690|GO:0045944|GO:0045078|GO:0030183|GO:0044377|GO:0006338|GO:0006355|GO:0046982|GO:0006357|GO:0016071|GO:0006337|GO:0000978|GO:0003677|GO:0006351|GO:0043565|GO:0001077|GO:0005654|GO:0008134	NM_009884	Mm,273090
A_55_P1997595	3.14466	1.81297	3.5258	1.99883	312.794	60.8131	71.2482	179.893	3.28658	2.40328	2.27357	2.03254	84.7489	89.1462	28.6871	87.6686	0.0100534	0.0298121	0.0494861	0.0111112	0.0387802	0.0269589	0.0792539	0.0231843	0.259241	1.10584	0.624399	0.479255	0	2	Slc6a19	Mus musculus solute carrier family 6 (neurotransmitter transporter), member 19 (Slc6a19), mRNA [NM_028878]	CTGAAGAGGGCATATTTATGCACACATGTATATATGCACACATGTGTTATCTAGATGTAT	solute carrier family 6 (neurotransmitter transporter), member 19	GO:0005515|GO:0005886|GO:0005328|GO:0006865|GO:0031526|GO:0015804|GO:0016020|GO:0005887|GO:0006810|GO:0006836|GO:0015175|GO:0016021|GO:0070062|GO:0015293	NM_028878	Mm,271635
A_55_P2009915	25.2365	24.4064	17.3512	20.8546	310.332	208.321	199.596	228.899	20.3145	24.7689	20.9737	12.2631	312.113	200.198	169.239	274.255	0.0813209	0.117158	0.0869316	0.0911083	0.0650869	0.123722	0.123929	0.0447142	1.24942	0.946943	0.701462	2.03757	1	0	Stxbp3	Mus musculus syntaxin binding protein 3 (Stxbp3), mRNA [NM_011504]	TAAGAATCGTGAACCTGTCAGACAAATGAAAGCTCTTTATTTCATCTCTCCAACACCAAA	syntaxin binding protein 3	GO:0005515|GO:0005886|GO:0042581|GO:0015031|GO:0006887|GO:0051291|GO:0006904|GO:0005829|GO:0016323|GO:0005737|GO:0016324|GO:0015758|GO:0022615|GO:0006810|GO:0031091|GO:0017075|GO:0016192|GO:0070062|GO:0019905|GO:0032868|GO:0070527|GO:0016020|GO:0045955|GO:0007420|GO:0070820|GO:0030073	NM_011504	Mm,316894
A_52_P219904	89.8689	52.3152	60.2127	67.2724	202.558	98.7354	90.8372	116.463	96.1759	63.1891	61.6669	37.1149	211.81	87.7545	98.5103	142.907	0.44367	0.529852	0.662864	0.577628	0.454067	0.720067	0.625994	0.259713	0.977103	0.735837	1.0589	2.2241	1	0	Afmid	Mus musculus arylformamidase (Afmid), mRNA [NM_027827]	CCTGTGTGTAGCAGGCTCTACCAGACCTGATAACTATTCCTGCAGCACACCACTGGGCCT	arylformamidase	GO:0006569|GO:0005737|GO:0019441|GO:0016787|GO:0004061|GO:0008152|GO:0005634	NM_027827	Mm,273958
A_51_P483576	15.2024	10.4494	4.42717	7.4666	63.4	27.9224	12.7434	30.909	17.195	7.70333	2.31039	6.52167	50.713	36.5018	21.453	33.2119	0.239786	0.37423	0.347408	0.241567	0.339066	0.21104	0.107695	0.196366	0.707195	1.77327	3.22584	1.23019	2	0		immunoglobulin lambda constant 3 [Source:MGI Symbol;Acc:MGI:99886] [ENSMUST00000200235]	CTGCCAAGTTACACATGAAGGGGACACTGTGGAGAAGAGTCTGTCTCCTGCAGAATGTCT				Mm,456234
A_66_P118124	72.0686	19.3998	10.2268	24.4399	5952.14	3491.49	3604.44	2880.58	72.697	21.3276	10.8512	13.1925	5548.05	3717.9	3374.21	4402.95	0.012108	0.0055563	0.00283727	0.00848438	0.0131032	0.00573645	0.00321593	0.00299629	0.924053	0.968596	0.882255	2.83163	1	0	Fxyd3	Mus musculus FXYD domain-containing ion transport regulator 3 (Fxyd3), mRNA [NM_008557]	GAGGTTGTTCTGAGCCTGTTGGTCCTTCTAGCAGGCCTGCCTACTTTGGATGCCAATGAC	FXYD domain-containing ion transport regulator 3	GO:0005515|GO:0006821|GO:0005886|GO:0034707|GO:2000649|GO:0005254|GO:0050790|GO:0016020|GO:0005887|GO:0005789|GO:0006810|GO:0051117|GO:0016021|GO:0005216|GO:0070062|GO:0006811|GO:0017080	NM_008557	Mm,263847
A_51_P453475	148.567	225.931	260.081	214.47	3385.36	1341.53	1259.2	1644.16	159.29	322.307	253.926	65.8323	2721.46	1170.31	1332.19	2199.75	0.043885	0.168413	0.206545	0.130444	0.0585313	0.275404	0.190608	0.0299272	0.74977	0.611511	1.08361	4.35869	1	0	Slc1a5	Mus musculus solute carrier family 1 (neutral amino acid transporter), member 5 (Slc1a5), mRNA [NM_009201]	CCTACCCTCTCAGGAAATGGGTTGTCCTGTAGAGTTCTCTACCCTTTTAAAGGCAAAAGT	solute carrier family 1 (neutral amino acid transporter), member 5	GO:0015194|GO:0016020|GO:0005886|GO:0015825|GO:0015175|GO:0006810|GO:0016021|GO:0010585|GO:0070062|GO:0015293	NM_009201	Mm,1056
A_55_P1973254	176.017	193.904	255.969	213.958	5604.03	2812.41	3793.15	3650.03	162.432	200.98	130.287	126.728	3707.81	3175.09	2178.94	3236.87	0.0314091	0.0689457	0.0674818	0.0586181	0.0438082	0.0632991	0.0597935	0.0391515	0.716968	1.0892	1.12858	1.49721	1	0	Cmtm7	Mus musculus CKLF-like MARVEL transmembrane domain containing 7 (Cmtm7), transcript variant 1, mRNA [NM_133978]	TGTCAATCTGGTCTTGAAGCGTCTCTAAGTGAAGAGCCAGAAGAAACACTATGTGGCCAT	CKLF-like MARVEL transmembrane domain containing 7	GO:0003674|GO:0016020|GO:0006935|GO:0002337|GO:0016021|GO:0005615|GO:0005125	NM_133978	Mm,35600
A_51_P349546	45.5628	54.8892	51.1739	54.0845	914.612	852.034	262.916	619.016	40.1895	71.3192	60.5888	23.9157	675.403	400.372	175.676	797.678	0.0498165	0.0644213	0.19464	0.0873717	0.0595044	0.178132	0.34489	0.0299817	0.83719	0.361649	0.564353	2.91417	1	2	Cd109	Mus musculus CD109 antigen (Cd109), mRNA [NM_153098]	AGCTTGTGTAAGCACGTAAAACAATTCACCCAATCTTTGTGTGGAAGATGACCAGGATGA	CD109 antigen	GO:0010839|GO:0050431|GO:0072675|GO:0004866|GO:0005886|GO:0009986|GO:0004867|GO:0010466|GO:0005576|GO:0031225|GO:0030414|GO:0005615|GO:0045616|GO:0016020|GO:0061045|GO:0001933|GO:0001942|GO:0030512	NM_153098	Mm,32955
A_55_P1961127	8874.09	12966	11853.4	11932.4	275238	140723	115384	178164	10435.3	15658	10641	5544.66	244804	129094	132192	177760	0.0322416	0.092138	0.102729	0.0669743	0.0426272	0.121291	0.0804963	0.0311919	0.756361	0.759643	1.2762	2.14717	1	0	H19	Mus musculus H19, imprinted maternally expressed transcript (H19), transcript variant 1, long non-coding RNA [NR_130973]	TAGTCTGGAAGCAGTTCCATCATAAAGTGTTCAACATGCCCTACTTCATCCTTTGCCCCT	H19, imprinted maternally expressed transcript	GO:0010468|GO:2000653|GO:0005737|GO:0008285|GO:0040015|GO:0044030|GO:0040014|GO:0010629|GO:0005844	NR_130973	Mm,14802
A_55_P2111459	1570.8	1024.8	1032.57	1374.43	4241.89	1925.49	1488.23	2222.32	1735.57	1054.04	1041.92	681.546	4422.56	1688.82	2371.61	3598.53	0.370306	0.532229	0.693825	0.618465	0.392436	0.624126	0.439332	0.189396	0.943608	0.852759	1.57927	3.26547	2	0	Trpv2	Mus musculus transient receptor potential cation channel, subfamily V, member 2 (Trpv2), mRNA [NM_011706]	AGGGAATTTTGCCAGCCACACCCGAGGCTACTGAATTTTGGTGGAAATATAAATATTTTT	transient receptor potential cation channel, subfamily V, member 2	GO:0030424|GO:0008285|GO:0005886|GO:0009408|GO:0045773|GO:0090280|GO:0009266|GO:0005622|GO:0005737|GO:0006810|GO:0006816|GO:0006811|GO:0005262|GO:0005261|GO:0009986|GO:0006915|GO:0032584|GO:0044295|GO:0055085|GO:0030027|GO:0044297|GO:0012505|GO:0016020|GO:0005887|GO:0070588|GO:0016021|GO:0005216	NM_011706	Mm,288064
A_55_P2045916	71.9511	55.5766	56.0622	84.3683	893.337	1154.97	540.333	644.561	69.744	68.0316	50.3913	25.8743	746.714	607.202	497.717	805.914	0.0805419	0.0481195	0.103755	0.130893	0.0934012	0.112041	0.101245	0.0321056	0.862322	0.42948	1.02479	4.07694	1	1		histocompatibility 2, Q region locus 3 [Source:MGI Symbol;Acc:MGI:95932] [ENSMUST00000172583]	GGTGCTTTCACCTCAGGTACCTGCAGTTCGCCTATGATGGCCTTGATTACATTGCCCTGA
A_51_P112308	395.073	392.768	398.939	411.725	1062.35	792.71	683.773	753.27	448.298	338.912	363.647	306.923	1012.81	807.13	749.447	993.133	0.371886	0.495475	0.583438	0.546583	0.442628	0.419897	0.48522	0.309045	0.840176	1.17999	1.20242	1.76862	1	0	1810011O10Rik	Mus musculus RIKEN cDNA 1810011O10 gene (1810011O10Rik), mRNA [NM_026931]	CTCCAGACACTGTAGTAAGCATTAGGAAATGAATATGGGGGATTTTAGAAGGATGCTGTG	RIKEN cDNA 1810011O10 gene	GO:0045746|GO:0042346|GO:0043066|GO:0005886|GO:0005730|GO:0005112|GO:0006915|GO:0005634|GO:0043620|GO:0010739|GO:0005829|GO:0005622|GO:0034605|GO:0005737|GO:0016607|GO:1900020|GO:0002264|GO:0005654	NM_026931	Mm,25775
A_51_P265151	50.9481	82.9701	83.6833	77.5978	226.857	171.429	111.706	242.193	46.7694	98.449	90.3753	37.6929	201.888	131.423	122.237	261.846	0.224582	0.48399	0.749137	0.320396	0.231661	0.749098	0.739342	0.143951	0.969446	0.646097	1.01325	2.22574	1	0	Arhgef10	Mus musculus Rho guanine nucleotide exchange factor (GEF) 10 (Arhgef10), transcript variant 1, mRNA [NM_172751]	GAAACAACATAGCACCTAGTAGCATAGGAGGTCATTAACAACCCTTAAAATCATTCTACT	Rho guanine nucleotide exchange factor (GEF) 10	GO:0005085|GO:0051298|GO:0005813|GO:0035023|GO:0022011|GO:0051496|GO:0090307|GO:0019894|GO:0005089|GO:0005829	NM_172751	Mm,240298
A_55_P2010292	245.369	29.2355	18.9943	36.4822	1567.68	336.881	878.521	1443.73	292.734	34.2465	24.1597	37.0646	1313.32	949.432	309.142	1036.03	0.156517	0.086783	0.0216208	0.0252693	0.222896	0.0360705	0.0781508	0.0357757	0.702197	2.40592	0.276654	0.706326	1	1	Serpina1e	Mus musculus serine (or cysteine) peptidase inhibitor, clade A, member 1E (Serpina1e), mRNA [NM_009247]	GCGGTTTTTTGTCTATGCCCCCTATCTTGCACTTCAACCGCCCTTTCCTTTTCATAATAT	serine (or cysteine) peptidase inhibitor, clade A, member 1E	GO:0005794|GO:0004866|GO:0004867|GO:0005783|GO:0010466|GO:0043434|GO:0005576|GO:0002020|GO:0030414|GO:0005615|GO:0042802|GO:0043231|GO:0034097|GO:0070062	NM_009247	Mm,312593
A_55_P2106039	149.583	125.891	107.105	136.084	799.042	351.619	207.219	473.567	182.315	118.388	113.692	51.7174	770.947	295.039	197.082	610.562	0.187203	0.358032	0.51687	0.287359	0.236482	0.401262	0.576877	0.0847044	0.791617	0.892264	0.895979	3.39249	1	0	Map3k6	Mus musculus mitogen-activated protein kinase kinase kinase 6 (Map3k6), mRNA [NM_016693]	ACAGATACGGATGGATGAACAGAGAAGACACAAACAGCTTTGGACACACCTGTCCTAGAA	mitogen-activated protein kinase kinase kinase 6	GO:0005515|GO:0000287|GO:0005524|GO:0046872|GO:0016310|GO:0000186|GO:0004672|GO:0000166|GO:0004674|GO:0016301|GO:0006468|GO:0004709|GO:0016740	NM_016693	Mm,36640
A_66_P138363	100.999	19.5164	31.4095	27.7098	163.732	48.2396	40.5912	62.548	105.825	25.3389	24.9646	21.0535	120.964	48.9674	46.6717	90.9012	0.616855	0.404572	0.773801	0.443016	0.874849	0.517465	0.534898	0.231609	0.705099	0.781834	1.44663	1.91278	2	0	Gm9530	PREDICTED: Mus musculus predicted gene 9530 (Gm9530), transcript variant X13, misc_RNA [XR_387492]	GTCGGTTTCTTTGTAAAATAGGGTTCATAATTCTTGCTTTGCTGGTCTATTGTAGGATTA	predicted gene 9530	GO:0008150|GO:0003674|GO:0005575	XR_387492
A_52_P617838	26.3009	17.18	18.3617	17.6489	146.612	135.708	100.652	114.419	28.406	18.2793	21.2149	13.5999	147.919	89.5361	132.513	151.096	0.179391	0.126595	0.182427	0.154248	0.192038	0.204156	0.160097	0.0900085	0.934146	0.620089	1.13948	1.71371	1	0	A930012O16Rik		TCTGTCAAAACCACTGCATTTTGGCATTGTTCCTGTGTATATCACATTTCATCCCCACCA	RIKEN cDNA A930012O16 gene	GO:0008150|GO:0003674|GO:0005575		Mm,347582
A_51_P155465	5.80219	1.82275	2.27749	2.05523	50.2816	50.0831	91.0105	63.8413	4.82313	1.87756	2.38803	2.00313	188.074	191.004	32.2498	170.35	0.115394	0.0363945	0.0250245	0.0321929	0.0256448	0.00982997	0.074048	0.0117589	4.4997	3.70241	0.337949	2.73774	3	1	Cuzd1	Mus musculus CUB and zona pellucida-like domains 1 (Cuzd1), mRNA [NM_008411]	GTAAGATTTTGATATGTGATAACAATGACCAAACATCTCGCTGCAATCAAGGCTGTGTCC	CUB and zona pellucida-like domains 1	GO:0042588|GO:0007565|GO:0007049|GO:0042589|GO:0009755|GO:0016020|GO:0032023|GO:0031410|GO:0016021|GO:0007155|GO:0051301	NM_008411	Mm,142717
A_55_P1991585	1041.42	572.16	530.467	472.828	3988.21	2345.74	1957.86	1564.89	1099.89	584.419	462.195	421.572	3520.54	1977.11	1854.61	2233.07	0.261124	0.243914	0.270942	0.302148	0.312421	0.295593	0.249214	0.188786	0.835808	0.825169	1.08718	1.60048	1	0	Blvrb	Mus musculus biliverdin reductase B (flavin reductase (NADPH)) (Blvrb), transcript variant 1, mRNA [NM_144923]	AATAGAGGGGTCAATAAATTTTTAGCCAAAAGCTTCAAATTCTTTCAGGAAGCCTAACCC	biliverdin reductase B (flavin reductase (NADPH))	GO:0005737|GO:0042602|GO:0005886|GO:0043195|GO:0004074|GO:0016491|GO:0005654|GO:0042167|GO:0070062|GO:0055114|GO:0005829	NM_144923	Mm,24021
A_66_P133270	301.285	230.668	277.159	277.418	1366.64	536.451	464.941	910.071	302.3	304.029	287.886	174.744	958.1	617.793	374.523	831.277	0.220456	0.429989	0.596118	0.304831	0.31552	0.49212	0.768674	0.210212	0.698707	0.873748	0.775515	1.45011	1	0	Mfsd1	Mus musculus major facilitator superfamily domain containing 1 (Mfsd1), mRNA [NM_025813]	GCTACTACGTGGCGGTGTTCCCGTTCATCGGGCTGGGCAAAGTTTTCTTCATGGAGAAAT	major facilitator superfamily domain containing 1	GO:0008150|GO:0003674|GO:0016020|GO:0006810|GO:0016021|GO:0005575|GO:0055085	NM_025813	Mm,491153
A_55_P1953459	2191.72	2675.87	2867.85	2338.36	15148.2	7048.18	5298.92	9535.19	2709.01	2892.23	2691.21	1677.34	13098.4	7125.69	5399.7	11815.9	0.144685	0.379654	0.541213	0.245235	0.206819	0.405888	0.4984	0.141956	0.69957	0.935366	1.0859	1.72754	1	0	Yap1	Mus musculus yes-associated protein 1 (Yap1), transcript variant 1, mRNA [NM_001171147]	GGCTGTAGTAGGTAGCATACAGGTAAGAACTTAACTGGTTATTCTTGAATTTCTTTTACA	yes-associated protein 1	GO:0005515|GO:0044212|GO:0071300|GO:0010837|GO:0090263|GO:0060242|GO:0003143|GO:0042127|GO:0072307|GO:0070064|GO:0048339|GO:0046982|GO:0003714|GO:0003713|GO:0035329|GO:0000979|GO:0071148|GO:0071149|GO:0060828|GO:0072091|GO:0060487|GO:0060449|GO:0045893|GO:2001237|GO:0008284|GO:0008283|GO:0005634|GO:0071480|GO:2000737|GO:0005829|GO:0005737|GO:0050767|GO:0030857|GO:0045944|GO:0033613|GO:0035019|GO:…	NM_001171147	Mm,221992
A_55_P2040951	55.9202	42.1936	38.1652	26.9441	1124.97	403.299	335.019	941.476	52.9622	165.361	22.5307	39.7832	1053.48	310.804	285.096	1083.73	0.0497084	0.104621	0.11392	0.028619	0.0502736	0.532041	0.0790283	0.0367097	0.988757	0.196641	1.4415	0.779603	1	1	Actc1	Mus musculus actin, alpha, cardiac muscle 1 (Actc1), mRNA [NM_009608]	CTCTCATCAGTCATTGTACAGTTTGTTTACACAAGTGCAGTTTGTTTGTGCTTCAAATAT	actin, alpha, cardiac muscle 1	GO:0005515|GO:0030240|GO:0042643|GO:0060047|GO:0070252|GO:0005884|GO:0031032|GO:0072562|GO:0030017|GO:0005615|GO:0060048|GO:0005737|GO:0000166|GO:0055003|GO:0005856|GO:0016887|GO:0055008|GO:0070062|GO:0030048|GO:0043066|GO:0005524|GO:0033275|GO:0016020|GO:0017022|GO:0005925|GO:0031674	NM_009608	Mm,686
A_55_P1971094	3.32351	1.90241	2.4002	2.12479	6180.51	2300.31	1939.67	3320.39	3.34525	1.97453	2.5059	1.9744	5766.31	2437.71	2188.38	4410.67	0.000537741	0.000827023	0.00123743	0.000639923	0.000580137	0.000809996	0.00114509	0.000447642	0.926921	1.02102	1.08064	1.42954	1	0	Esx1	Mus musculus extraembryonic, spermatogenesis, homeobox 1 (Esx1), mRNA [NM_007957]	GCATTACCTGTCAAGAAGCTGTTAAACGAAATGTACAAAGTTAATGCCTTCTTTGTTTTG	extraembryonic, spermatogenesis, homeobox 1	GO:0001568|GO:0060713|GO:0006357|GO:0060716|GO:0005634	NM_007957	Mm,8017
A_55_P2096599	113.436	132.929	167.374	223.785	318.235	217.249	130.242	293.833	149.351	154.59	180.695	70.3027	333.795	159.179	127.18	274.081	0.356453	0.611871	1.2851	0.761605	0.447433	0.971172	1.42078	0.256504	0.796662	0.630033	0.904504	2.96917	1	0	Tsc22d4	Mus musculus TSC22 domain family, member 4 (Tsc22d4), transcript variant 2, mRNA [NM_023910]	TCACGGAGAAGAGATGGAGCAGTTCGGCTGAGGATGGAGTTAGTTGCTCCAGCGGAGACA	TSC22 domain family, member 4	GO:0005515|GO:0006355|GO:0005737|GO:0003700|GO:0070236|GO:0006970|GO:0005634|GO:0006351	NM_023910	Mm,491129
A_55_P2029116	127.235	24.6097	23.976	41.0251	632.764	108.599	78.5852	114.167	128.936	34.2779	26.6707	16.5706	681.615	119.991	102.181	168.706	0.201078	0.226612	0.305095	0.359344	0.189163	0.285671	0.261014	0.0982217	1.06299	0.793263	1.16888	3.6585	1	0	Pex11g	peroxisomal biogenesis factor 11 gamma [Source:MGI Symbol;Acc:MGI:1920905] [ENSMUST00000118194]	AAAGCTGACACCTCAGTGTCTTCGAATGTGTCTCTGCTTCTGATCTCCAGCTTCTTTACT	peroxisomal biogenesis factor 11 gamma	GO:0043234|GO:0003674|GO:0016020|GO:0016021|GO:0031231|GO:0005779|GO:0044375|GO:0016559|GO:0005777		Mm,45279
A_55_P2062977	10.2418	13.4089	15.6025	19.822	52.1149	35.438	27.1488	49.4676	10.3468	17.0434	17.3127	9.21181	55.9673	29.9057	36.1323	77.1206	0.196524	0.378376	0.574703	0.400707	0.184871	0.569905	0.479149	0.119447	1.06303	0.663927	1.19943	3.35469	1	0	Ppp3cc	PREDICTED: Mus musculus protein phosphatase 3, catalytic subunit, gamma isoform (Ppp3cc), transcript variant X2, mRNA [XM_006518715]	GATGAATATGAAAGCATAGTGAACCACTTCTGCATACCCATAAGAATGGCTGGAATGTAG	protein phosphatase 3, catalytic subunit, gamma isoform	GO:0005516|GO:0016787|GO:0004721|GO:0046872|GO:0070062	XM_006518715	Mm,439683
A_55_P2177112	286.83	115.862	114.394	130.356	793.278	430.77	428.98	337.889	263.79	129.177	118.987	72.9085	807.491	381.042	467.514	514.13	0.361576	0.268965	0.266665	0.385795	0.326678	0.33901	0.254509	0.141809	1.10683	0.793383	1.04776	2.72052	1	0	Prrg2	Mus musculus proline-rich Gla (G-carboxyglutamic acid) polypeptide 2 (Prrg2), mRNA [NM_022999]	TTAGTCTATATGGGATTGGCCACCTGCCTGGACACCTCACCTCACAGAGAGCAAAACCAA	proline-rich Gla (G-carboxyglutamic acid) polypeptide 2	GO:0005515|GO:0008150|GO:0016020|GO:0004252|GO:0005887|GO:0005509|GO:0005576|GO:0016021	NM_022999	Mm,379098
A_52_P466090	98.9933	107.833	162.445	121.319	745.5	372.558	248.078	700.405	94.3259	152.578	132.614	57.9744	394.226	503.881	234.713	518.55	0.132788	0.289439	0.654815	0.173213	0.239268	0.302806	0.565005	0.111801	0.554974	0.955857	1.15895	1.54929	1	1	Samhd1	Mus musculus SAM domain and HD domain, 1 (Samhd1), transcript variant 1, mRNA [NM_018851]	TGAACTGAAGGCCGAAGATTTCATAGTTGATGTTATCAATGTGGATTATGGGATGGAAGA	SAM domain and HD domain, 1	GO:0032567|GO:0046061|GO:0006203|GO:0005886|GO:0003723|GO:0004540|GO:0005634|GO:0008832|GO:0003676|GO:0003824|GO:0046872|GO:0051607|GO:0016793|GO:0016787|GO:0051289|GO:0045087|GO:0045088|GO:0008152|GO:0005654|GO:0008270|GO:0002376	NM_018851	Mm,248478
A_55_P2157914	58.4133	23.1672	13.5721	29.3371	815.433	351.352	339.29	344.317	53.478	23.9593	19.7015	12.7125	643.183	306.592	328.546	493.422	0.0716347	0.0659372	0.0400013	0.0852036	0.083146	0.078147	0.0599659	0.025764	0.861553	0.843758	0.667067	3.30707	1	0			TTACACCTTCGACCTCCCATCGCACCCATATTTATTTTAATGGAGACTCAGAGGTTGTGT
A_51_P186856	116.159	21.5713	22.0731	28.0116	354.547	185.995	182.366	346.584	151.214	40.2002	14.7853	18.5794	451.302	121.121	73.292	343.312	0.327627	0.115978	0.121037	0.080822	0.335062	0.331901	0.201732	0.054118	0.97781	0.349435	0.599991	1.49344	1	2	Krt5	Mus musculus keratin 5 (Krt5), mRNA [NM_027011]	CGGATACCCACCTAAATTCTGTCCTGGTTCTGACTTCCTCCAGAGTCTGTCCAATAAAAT	keratin 5	GO:0005882|GO:0005739|GO:0005515|GO:0005737|GO:0016020|GO:0005886|GO:0005198|GO:0097110|GO:0005634|GO:0045095|GO:0070062	NM_027011	Mm,451847
A_51_P321331	180.253	142.338	136.243	151.093	1214.02	691.265	419.768	742.232	185.924	152.337	168.373	88.4751	980.656	585.653	398.517	799.069	0.148476	0.20591	0.324568	0.203566	0.189591	0.260115	0.422499	0.110723	0.783136	0.79161	0.768211	1.83852	1	0	Sptlc2	Mus musculus serine palmitoyltransferase, long chain base subunit 2 (Sptlc2), mRNA [NM_011479]	TGCCATTGTTTATGGTCAGCCTCGGACAAGAAGACCCTGGAAGAAAATCTTAATCCTTGT	serine palmitoyltransferase, long chain base subunit 2	GO:0006629|GO:0006665|GO:0004758|GO:0016746|GO:0009058|GO:0005783|GO:0006686|GO:0030148|GO:0003824|GO:0005739|GO:0016020|GO:0030170|GO:0008152|GO:0016021|GO:0046513|GO:0017059|GO:0046512|GO:0046511|GO:0016740	NM_011479	Mm,565
A_55_P2167451	1011.66	714.989	895.865	847.211	4636.58	1763.67	1391.63	2216.96	1295.35	953.847	824.066	515.715	3549.37	1577.53	1590.94	3178.73	0.218191	0.405398	0.643751	0.382149	0.364951	0.604646	0.517973	0.162239	0.597863	0.670471	1.24283	2.35547	1	1	Cnnm2	Mus musculus cyclin M2 (Cnnm2), transcript variant 1, mRNA [NM_033569]	TGCCCGGTGGGTGTCGCTGTCGAACTTGATGGATGAATGAAGAAAAATCATGTCACTGCA	cyclin M2	GO:0016323|GO:0015693|GO:0016020|GO:0010960|GO:0005886|GO:0015095|GO:0006810|GO:0016021|GO:0005524|GO:0043231|GO:0006811	NM_033569	Mm,306903
A_52_P435561	8.33092	2.95133	2.19788	4.44694	65.9442	44.0276	65.5383	64.9992	10.8561	4.0834	2.31681	3.17025	49.2414	59.1848	26.0054	54.8688	0.126333	0.0670335	0.0335358	0.0684153	0.220467	0.0689941	0.0890897	0.0577788	0.573023	0.971583	0.376427	1.18409	0	2	Prr15l	Mus musculus proline rich 15-like (Prr15l), mRNA [NM_146026]	TTTGGTCACAGCCACTTGGCGGTTGATCCCTGCTGGCAGGAACACCCGGTTCTTAGGTTT	proline rich 15-like	GO:0008150|GO:0003674|GO:0005575	NM_146026	Mm,342551
A_51_P309733	9.53027	1.77206	2.20536	2.01585	4597.7	2173.73	1929.92	3471.28	8.43227	1.82391	2.32408	1.95262	3868.59	2510.46	1259.65	2747.84	0.00207283	0.000815214	0.00114272	0.000580721	0.00217967	0.000726523	0.00184502	0.000710602	0.950984	1.12208	0.619352	0.817223	0	0	Cyp11a1	Mus musculus cytochrome P450, family 11, subfamily a, polypeptide 1 (Cyp11a1), transcript variant 1, mRNA [NM_019779]	CATCCTCCTTATCAATCTGCTGGAGAACTTCAGAATTGAAGTTCAAAATCTCCGTGATGT	cytochrome P450, family 11, subfamily a, polypeptide 1	GO:0006629|GO:0042542|GO:0006694|GO:0005506|GO:0007617|GO:0008386|GO:0005743|GO:0046872|GO:0005739|GO:0004497|GO:0016020|GO:0015485|GO:0016491|GO:0006700|GO:0043204|GO:0016705|GO:0030061|GO:0008202|GO:0055114|GO:0020037|GO:0008203	NM_019779	Mm,302865
A_51_P350048	143.379	110.885	114.089	120.212	627.899	576.156	498.519	484.983	136.479	110.729	108.405	75.443	506.333	671.52	359.919	518.621	0.228347	0.192457	0.228856	0.247869	0.269543	0.164892	0.301193	0.145469	0.847164	1.16717	0.759834	1.70394	1	0	Gstt2	Mus musculus glutathione S-transferase, theta 2 (Gstt2), mRNA [NM_010361]	CGGAACAGAGATAGAATGGTCCTGGTTCTGCAACAGCTGGAGGACAAGTTCCTCAGGGAC	glutathione S-transferase, theta 2	GO:0004602|GO:0005737|GO:0006749|GO:0005654|GO:0005634|GO:0004364|GO:0016740|GO:0070062|GO:0005829	NM_010361	Mm,24118
A_55_P2106265	255.344	243.724	250.239	260.756	1873.72	1022.1	539.152	1288.48	255.677	241.134	252.053	99.1724	1724.31	795.618	695.758	1358.81	0.136277	0.238454	0.464134	0.202375	0.148278	0.303078	0.362272	0.0729848	0.919061	0.786776	1.28118	2.77283	1	0	Mbnl2	Mus musculus muscleblind-like 2 (Mbnl2), transcript variant 1, mRNA [NM_175341]	ATGATGCACAGCGCTACGTCCGCCACTGTCTCTGCAGCAACAACTCCTGCAACAAGTGTC	muscleblind like splicing factor 2	GO:0008380|GO:0006397|GO:0005737|GO:0000381|GO:0003723|GO:0043484|GO:0005654|GO:0005634|GO:0046872	NM_175341	Mm,238266
A_55_P1994032	17081.8	12735.1	15071.3	13123.3	43974.2	27963.8	32503.2	29937	16553.3	13473.5	11494	11765.4	35568.9	30614.1	34349	39953	0.388452	0.455413	0.463686	0.438363	0.465386	0.440108	0.334625	0.29448	0.834688	1.03478	1.38569	1.4886	1	0	Xbp1	Mus musculus X-box binding protein 1 (Xbp1), transcript variant 1, mRNA [NM_013842]	TTCTTGCTAGTGTAGCTTCTAGAAGGTGCTTTCTCCATTTATTTAAAACTACCCTTGCAA	X-box binding protein 1	GO:0031670|GO:0006986|GO:0006511|GO:0034976|GO:0003700|GO:0006366|GO:0000981|GO:0010832|GO:0002020|GO:0015031|GO:0042993|GO:0030154|GO:0030968|GO:0006810|GO:0031625|GO:0042632|GO:0032869|GO:0000977|GO:0030335|GO:0019901|GO:0006990|GO:0001047|GO:0007275|GO:0000122|GO:0014065|GO:0031490|GO:0001889|GO:0007517|GO:0035470|GO:0010506|GO:0016049|GO:0002070|GO:0001158|GO:0010508|GO:0006629|GO:0035924|GO:…	NM_013842	Mm,469937
A_51_P113195	7.22893	6.80623	5.6519	7.68077	113.194	142.456	201.051	130.628	11.6116	6.70619	4.31929	5.07421	238.686	109.184	104.729	206.368	0.0638632	0.0477778	0.0281118	0.0587986	0.048648	0.0614208	0.0412424	0.0245882	1.31276	0.777877	0.681624	2.39133	1	0	Upk1b	Mus musculus uroplakin 1B (Upk1b), mRNA [NM_178924]	CTATATAAGACAGAAAGTTTGGAGAATGGAGACGACTCTCATTCCTGTCTATGTTTAATG	uroplakin 1B	GO:0016324|GO:0016020|GO:0030855|GO:0016021|GO:0007166|GO:0070062	NM_178924	Mm,130793
A_52_P188261	209.323	160.276	168.585	249.816	971.969	656.582	523.712	744.558	204.871	158.834	142.896	101.691	817.988	610.908	594.765	965.187	0.21536	0.244106	0.321904	0.335522	0.250458	0.259997	0.240256	0.105359	0.859867	0.938883	1.33984	3.18456	1	0	Camk2d	Mus musculus calcium/calmodulin-dependent protein kinase II, delta (Camk2d), transcript variant 1, mRNA [NM_001025439]	ATGCATATGTGACACGTCATCTTATCATGTGACACGTCATCTTATCATGTATTCCTTCCT	calcium/calmodulin-dependent protein kinase II, delta	GO:0005515|GO:0005516|GO:0031594|GO:2000650|GO:0060048|GO:0051259|GO:0030154|GO:0042803|GO:0046777|GO:0000166|GO:0018105|GO:0016301|GO:0018107|GO:0043025|GO:0086003|GO:0061049|GO:0010666|GO:0070374|GO:0004683|GO:0010389|GO:0032469|GO:0031432|GO:0044325|GO:0016310|GO:0043234|GO:0002028|GO:0055119|GO:0060341|GO:0050998|GO:0048471|GO:0005886|GO:0035022|GO:0005634|GO:0014911|GO:0005829|GO:0035556|GO:…	NM_001025439	Mm,255822
A_51_P254855	3.616	5.36813	3.55765	3.43587	237.683	95.8356	45.138	76.49	3.2461	2.24181	2.84157	2.0048	133.859	73.0988	55.4738	98.1451	0.0152136	0.0560139	0.0788173	0.0449191	0.0242502	0.0306682	0.0512236	0.0204269	0.62736	1.82645	1.53869	2.19902	3	0	Ptgs2	Mus musculus prostaglandin-endoperoxide synthase 2 (Ptgs2), mRNA [NM_011198]	TTTTTGAAAAGTTTGAAGTTAGAACTTAGGCTGTTGGAATTTACGCATAAAGCAGACTGC	prostaglandin-endoperoxide synthase 2	GO:0006693|GO:0035633|GO:0042640|GO:0051213|GO:0042803|GO:0071636|GO:0043231|GO:0031622|GO:0004601|GO:0001516|GO:0042127|GO:0032496|GO:0090050|GO:0051926|GO:0007613|GO:0007612|GO:0010942|GO:0006979|GO:0007566|GO:0071471|GO:0051968|GO:0031394|GO:0045786|GO:0043234|GO:0050873|GO:0032227|GO:0016491|GO:0019899|GO:0055114|GO:0020037|GO:0006629|GO:0042346|GO:0043005|GO:0008284|GO:0008285|GO:0005783|GO:…	NM_011198	Mm,292547
A_51_P308298	3546.37	4224.06	3945.35	3264.33	18154.6	7931.88	6747.03	9115.3	5371.91	4138.66	3876.32	2571.89	17615.1	7115.29	7249.69	13747.3	0.195342	0.532542	0.584754	0.358116	0.304961	0.581658	0.534687	0.187083	0.640548	0.915558	1.09364	1.91421	1	0	Myl9	Mus musculus myosin, light polypeptide 9, regulatory (Myl9), mRNA [NM_172118]	CTTAGGCTTGTGGAGTTGTCTCAGCACCCCCAGAATGCATTGAGGGAAGGGAAGCTGCCT	myosin, light polypeptide 9, regulatory	GO:0070527|GO:0030018|GO:0001725|GO:0005509|GO:0016459|GO:0016460|GO:0046872|GO:0032036	NM_172118	Mm,271770
A_55_P2045258	1490.06	1335.38	1558.4	1604.61	6213.19	3733.61	4096.01	4468.53	1591.16	1619.13	1544.24	1078.3	6269.11	3387.01	3582.76	5695.68	0.239822	0.357665	0.380469	0.35909	0.25381	0.478042	0.431019	0.189318	0.944887	0.748187	0.88272	1.89676	1	0	Ehd1	Mus musculus EH-domain containing 1 (Ehd1), mRNA [NM_010119]	GCCCAAGCTGCTGGATACAGTGGATGATATGCTGGCCAACGATATAGCTCGGCTGATGGT	EH-domain containing 1	GO:0005515|GO:0048471|GO:0005886|GO:2001137|GO:0032456|GO:0030139|GO:0042995|GO:0015031|GO:0006886|GO:0046872|GO:0031175|GO:0034383|GO:0000166|GO:0043209|GO:0016197|GO:0006810|GO:0051260|GO:0031095|GO:0070062|GO:0042632|GO:0005811|GO:0017137|GO:0045296|GO:0020018|GO:0005509|GO:0031410|GO:0005525|GO:0010886|GO:0005524|GO:0006897|GO:0005929|GO:0016020|GO:0031901|GO:0060271|GO:0030030|GO:0055038|GO:…	NM_010119	Mm,30169
A_51_P441974	824.681	585.882	658.769	618.032	4459.95	2555.57	1993.05	2476.5	945.618	776.838	690.327	468.298	4135.95	2167.91	2041.11	3313.1	0.184908	0.229257	0.330534	0.249559	0.228634	0.358335	0.338211	0.141348	0.808751	0.639786	0.9773	1.76557	1	0	Pip5k1a	Mus musculus phosphatidylinositol-4-phosphate 5-kinase, type 1 alpha (Pip5k1a), transcript variant 2, mRNA [NM_008847]	TTCTATAGCTGAATATTTTTCCAGACCCCCATTCTTTGTGCTGACATGGGGTTGCTGGAC	phosphatidylinositol-4-phosphate 5-kinase, type 1 alpha	GO:0005515|GO:0005886|GO:0072661|GO:0005634|GO:0042995|GO:0005829|GO:0010761|GO:0005737|GO:0000166|GO:0016301|GO:0048041|GO:0097178|GO:0019900|GO:0006661|GO:0031532|GO:0046488|GO:0016307|GO:0032587|GO:0008654|GO:0005524|GO:0030027|GO:0016308|GO:0016310|GO:0016020|GO:0016607|GO:0060326|GO:0005847|GO:0005654|GO:0005925|GO:0016740	NM_008847	Mm,296409
A_52_P157316	40.1875	6.21297	5.4839	7.02548	115.251	52.5992	28.4266	36.4565	40.7178	5.40928	2.48212	3.26985	80.3425	26.6139	30.3887	48.7626	0.348696	0.118119	0.192914	0.192708	0.506803	0.20325	0.0816791	0.0670564	0.688031	0.581151	2.36186	2.87382	2	1	Trim34a	Mus musculus tripartite motif-containing 34A (Trim34a), mRNA [NM_030684]	CTTGGAGAACTGACTCACCATTGTTTTAGAATCTGCCTAGCCATCCAGCAGTCCTTAAGA	tripartite motif-containing 34A	GO:0005622|GO:0051607|GO:0005737|GO:0008270|GO:0046872	NM_030684	Mm,326945
A_55_P2122260	191.312	143.604	181.218	153.13	568.906	400.438	239.849	492.786	204.684	142.228	161.5	77.6628	598.116	292.14	289.951	518.506	0.336281	0.358618	0.755548	0.310743	0.342215	0.486849	0.55699	0.149782	0.98266	0.736611	1.35648	2.07464	1	0	Tmem87b	Mus musculus transmembrane protein 87B (Tmem87b), mRNA [NM_028248]	AGTTGGTAGGATACTCCCATGCATTTCCTGTTTTTTGTTTGTTTGTTTGCTTTTTTGGGT	transmembrane protein 87B	GO:0008150|GO:0003674|GO:0016020|GO:0016021|GO:0005575	NM_028248	Mm,259688
A_55_P2416494	35.7769	28.8212	27.3573	61.222	383.32	160.421	173.037	272.214	41.4969	29.7033	25.3514	12.9354	334.241	355.218	147.144	381.303	0.0933343	0.17966	0.158101	0.224904	0.124153	0.0836201	0.17229	0.0339242	0.75177	2.14852	0.917646	6.62962	2	0	8430426J06Rik	Mus musculus RIKEN cDNA 8430426J06 gene (8430426J06Rik), transcript variant 1, long non-coding RNA [NR_077229]	CGTTTGTATTCATTTTGTGTGAGTGCATGTGTGTATTTGGGTGCAAATAAAAGCCAAGGG	RIKEN cDNA 8430426J06 gene		NR_077229	Mm,296832
A_55_P2079855	122.899	24.455	14.1787	30.5014	798.096	370.8	261.615	339.257	129.094	20.8753	14.7606	15.9911	934.83	338.796	313.125	455.238	0.15399	0.0659518	0.0541971	0.0899064	0.138093	0.0616161	0.0471398	0.0351269	1.11512	1.07037	1.14971	2.55947	1	0	Prl6a1	Mus musculus prolactin family 6, subfamily a, member 1 (Prl6a1), mRNA [NM_011166]	ATTCCGTGGCCCACAGACGTGGTCATTTCCCAGATGCTGTCTTTGAGTCAACCTTGCTTC	prolactin family 6, subfamily a, member 1	GO:0008150|GO:0003674|GO:0005179|GO:0005576|GO:0005575	NM_011166	Mm,7512
A_55_P2038525	621.114	215.362	202.928	287.401	2657.53	672.551	1005.48	1321.52	650.275	232.696	190.361	147.515	2588.38	931.139	357.557	1731.39	0.233719	0.320217	0.201823	0.217477	0.251229	0.249905	0.532393	0.0852005	0.930301	1.28135	0.379086	2.55253	1	1	C3	Mus musculus complement component 3 (C3), mRNA [NM_009778]	TGCAGAAAGGGAAGAAGTACCTCATGTGGGGCCTCTCCTCTGACCTCTGGGGAGAAAAGC	complement component 3	GO:0006629|GO:0005515|GO:0004866|GO:0072562|GO:0001970|GO:0005615|GO:0008289|GO:0006957|GO:0006956|GO:0050766|GO:0006954|GO:0006958|GO:0006631|GO:0070374|GO:0001798|GO:0070062|GO:0045745|GO:0048037|GO:2000427|GO:0005576|GO:0010884|GO:0010866|GO:0010575|GO:0031715|GO:0045766|GO:0010828|GO:0048639|GO:0007596|GO:0045087|GO:0001934|GO:0002376	NM_009778	Mm,19131
[truncated: 4,917 more rows]
