# Supplementary material for: Prenatal Alcohol Exposure Impairs the Placenta–Cortex Transcriptomic Signature, Leading to Dysregulation of Angiogenic Pathways
Source: Int J Mol Sci. 2023 Aug 30;24(17):13484. doi: 10.3390/ijms241713484 (PMC10488081; doi:10.3390/ijms241713484)
Supplement: Supplementary file 1 [file ijms-24-13484-s001.zip › Supplementary Table S14.xlsx]

## Sheet: 183 commun UP 3sur4
Supplementary table 14:
Filtration of the 5836 entities present simultaneously among the 6238 Up ³2´ control and the 6584 Up ³2´ ethanol (Suppl. table 12): - removal of duplicates (−964 entities) - removal of RIKEN (−247 entities) - removal of unidentified genes (−259 entities) - Selection of entities with a cortex/placenta ratio modified by ³ 40% under ethanol treatment in at least 3 out of 4 experiments (183)																															Comparaison intra-organe, effet alcool
	Raw signals of the 5836 genes from the "common UP" group under ethanol treatment								Raw signals of the 5836 genes from the "common UP" group under control condition								Cortex EtOH / Placenta EtOH				Cortex CT / Placenta CT				Inter-organ effect of alcohol						Variation dans le cortex après traitement à l'éthanol (% du contrôle)						Variation dans le placenta après traitement à l'éthanol (% du contrôle)
ProbeName	Cor-EOH1-lame1bis-US84603591_252665519606_S01_GE1_105_Dec08_1_1,txt:gProcessedSignal(raw)	Cor-EOH2-lame2-US84603591_252665519413_S01_GE1_105_Dec08_1_3,txt:gProcessedSignal(raw)	Cor-EOH3-lame3-US84603591_252665519414_S01_GE1_105_Dec08_1_2,txt:gProcessedSignal(raw)	Cor-EOH4-lame4-US84603591_252665519415_S01_GE1_105_Dec08_1_1,txt:gProcessedSignal(raw)	Pl-EOH1-lame1bis-US84603591_252665519606_S01_GE1_105_Dec08_1_3,txt:gProcessedSignal(raw)	Pl-EOH2-lame2-US84603591_252665519413_S01_GE1_105_Dec08_1_1,txt:gProcessedSignal(raw)	Pl-EOH3-lame3-US84603591_252665519414_S01_GE1_105_Dec08_1_4,txt:gProcessedSignal(raw)	Pl-EOH4-lame4-US84603591_252665519415_S01_GE1_105_Dec08_1_3,txt:gProcessedSignal(raw)	Cor-CT1-lame1bis-US84603591_252665519606_S01_GE1_105_Dec08_1_2.txt:gProcessedSignal(raw)	Cor-CT2-lame2-US84603591_252665519413_S01_GE1_105_Dec08_1_2.txt:gProcessedSignal(raw)	Cor-CT3-lame3-US84603591_252665519414_S01_GE1_105_Dec08_1_1.txt:gProcessedSignal(raw)	Cor-CT4-lame4-US84603591_252665519415_S01_GE1_105_Dec08_1_4.txt:gProcessedSignal(raw)	Pl-CT1-lame1bis-US84603591_252665519606_S01_GE1_105_Dec08_1_4.txt:gProcessedSignal(raw)	Pl-CT2-lame2-US84603591_252665519413_S01_GE1_105_Dec08_1_4.txt:gProcessedSignal(raw)	Pl-CT3-lame3-US84603591_252665519414_S01_GE1_105_Dec08_1_3.txt:gProcessedSignal(raw)	Pl-CT4-lame4-US84603591_252665519415_S01_GE1_105_Dec08_1_2.txt:gProcessedSignal(raw)	Cor EtOH/PL EtOH lame1	Cor EtOH/PL EtOH lame2	Cor EtOH/PL EtOH lame3	Cor EtOH/PL EtOH lame4	Cor CT/PL CT lame1	Cor CT/PL CT lame2	Cor CT/PL CT lame3	Cor CT/PL CT lame4	EtOH/CT (%) lame 1	EtOH/CT (%) lame 2	EtOH/CT (%) lame 3	EtOH/CT (%) lame 4	Score +40% 3/4	Score -40% 3/4	Cor EtOH/Ctrl lame1	Cor EtOH/Ctrl lame2	Cor EtOH/Ctrl lame3	Cor EtOH/Ctrl lame4	Score +40% 3/43	Score -40% 3/42	PL EtOH/Ctrl lame1	PL EtOH/Ctrl lame2	PL EtOH/Ctrl lame3	PL EtOH/Ctrl lame4	Score +40% 3/42	Score -40% 3/43	Lame 1	Lame 2	Lame 3	Lame 4	SCORE+	SCORE-	Cor-EOH1-lame1bis-US84603591_252665519606_S01_GE1_105_Dec08_1_1,txt:gProcessedSignal(normalized)
A_55_P1980426	52151.7	25134.5	29587.7	32033.6	552.989	148.14	330.158	259.703	53505.2	27856.9	26891.7	20547.6	1048.02	242.337	171.262	503.178	94.3089	169.667	89.6169	123.347	51.0538	114.951	157.021	40.8356	1.84725	1.47599	0.570734	3.02058	3	1	0.974704	0.902271	1.10025	1.559	1	0	0.527652	0.6113	1.92779	0.516125	1	2	94.3089	169.667	89.6169	123.347	4	0	3.30341
A_66_P100777	1819.56	1441.62	1404.28	1615.68	7.16561	1.91892	3.70379	2.52672	1562.05	1481.72	1179.93	1131.5	11.2414	2.36383	5.03431	3.18041	253.929	751.267	379.147	639.438	138.954	626.83	234.379	355.771	1.82743	1.19852	1.61767	1.79733	3	0	1.16485	0.972938	1.19013	1.42791	1	0	0.637428	0.811785	0.73571	0.794463	0	0	253.929	751.267	379.147	639.438	4	0	3.84415
A_51_P213099	1922.69	1997.21	2601.73	3492.99	6.64226	20.5831	19.4122	24.5402	2664.82	2286.05	1740.26	736.729	13.5755	14.913	20.2825	13.5498	289.463	97.0314	134.026	142.337	196.296	153.292	85.801	54.3721	1.47463	0.632983	1.56205	2.61783	3	0	0.721507	0.87365	1.49503	4.74121	2	0	0.489282	1.38021	0.957093	1.81112	1	1	289.463	97.0314	134.026	142.337	4	0	2.62533
A_55_P2143851	1900.75	1166.64	871.833	1727.23	20.0215	6.99049	5.00753	10.7229	1731	1113.36	963.172	663.733	25.7767	2.991	10.1081	10.9099	94.9354	166.889	174.105	161.078	67.1537	372.235	95.287	60.8379	1.4137	0.448344	1.82716	2.64766	3	1	1.09806	1.04786	0.905169	2.60229	1	0	0.776729	2.33717	0.495396	0.982864	1	1	94.9354	166.889	174.105	161.078	4	0	3.66753
A_55_P2132756	760.818	876.504	815.044	1481.69	168.521	59.0286	33.1073	85.1698	581.355	722.193	729.364	297.838	188.184	37.0326	45.9563	113.874	4.51468	14.8488	24.6183	17.3969	3.08928	19.5016	15.8708	2.6155	1.4614	0.761416	1.55117	6.65147	3	0	1.3087	1.21367	1.11747	4.97482	1	0	0.895508	1.59396	0.720408	0.747928	1	0	4.51468	14.8488	24.6183	17.3969	4	0	1.03142
A_52_P150950	305.723	283.835	321.038	466.236	3.46896	1.98538	2.47031	2.54063	311.28	200.105	210.552	257.606	4.56705	2.73157	2.45004	2.60433	88.131	142.962	129.959	183.512	68.1577	73.2565	85.9379	98.9146	1.29305	1.95153	1.51224	1.85526	3	0	0.98215	1.41843	1.52475	1.80988	3	0	0.759564	0.726828	1.00827	0.975541	0	0	88.131	142.962	129.959	183.512	4	0	2.78602
A_51_P489138	108.928	70.4571	72.5458	105.313	26.9447	6.51882	6.16257	14.2525	73.5931	71.354	37.7271	30.5215	28.4869	6.7998	4.59948	13.1002	4.04266	10.8083	11.772	7.38906	2.5834	10.4935	8.20246	2.32985	1.56486	1.02999	1.43518	3.17148	3	0	1.48015	0.987431	1.92291	3.45045	3	0	0.945862	0.958679	1.33984	1.08796	0	0	4.04266	10.8083	11.772	7.38906	4	0	1.12174
A_55_P1993517	206.025	61.6564	17.7776	54.4868	76.3749	10.6609	2.26206	10.9486	213.514	50.626	13.2235	37.0725	69.2259	12.3022	3.74269	15.6734	2.69755	5.78343	7.85905	4.97662	3.08431	4.1152	3.53316	2.36531	0.874603	1.40538	2.22437	2.10401	3	0	0.964923	1.21788	1.34439	1.46974	1	0	1.10327	0.866583	0.604393	0.698543	0	0	2.69755	5.78343	7.85905	4.97662	4	0	2.44822
A_55_P2154749	765.733	837.871	925.242	996.039	5.53867	2.54493	2.202	2.45084	647.458	978.135	883.715	525.077	25.5297	2.29901	3.32471	31.6784	138.252	329.231	420.183	406.406	25.361	425.459	265.802	16.5753	5.45138	0.773827	1.58081	24.5189	3	0	1.18268	0.8566	1.04699	1.89694	1	0	0.21695	1.10697	0.662312	0.0773664	0	2	138.252	329.231	420.183	406.406	4	0	3.49969
A_51_P250797	708.577	609.91	635.097	656.27	6.33694	22.0233	6.1199	10.7691	700.517	351.739	566.259	588.105	12.7274	7.79179	10.5109	28.1089	111.817	27.6938	103.776	60.9401	55.0401	45.1422	53.8736	20.9224	2.03156	0.613479	1.92629	2.91268	3	0	1.01151	1.73399	1.12157	1.1159	1	0	0.497897	2.82648	0.582244	0.38312	1	3	111.817	27.6938	103.776	60.9401	4	0	2.02703
A_52_P130912	73.4942	61.3441	62.3907	65.282	3.53862	1.68899	2.14766	2.3968	65.2342	74.6549	60.5059	34.0609	5.44107	2.27069	2.99749	6.23939	20.7692	36.3201	29.0505	27.2371	11.9892	32.8776	20.1855	5.45902	1.73232	1.10471	1.43917	4.98938	3	0	1.12662	0.821703	1.03115	1.91662	1	0	0.650354	0.74382	0.716488	0.38414	0	1	20.7692	36.3201	29.0505	27.2371	4	0	1.85872
A_51_P142421	487.387	392.387	330.462	408.066	13.979	25.0308	15.112	13.3709	441.404	320.269	287.177	183.775	18.8958	34.5443	6.37345	21.1746	34.8656	15.6762	21.8675	30.5189	23.3599	9.27125	45.0583	8.67903	1.49254	1.69084	0.485315	3.5164	3	1	1.10417	1.22518	1.15073	2.22047	1	0	0.739796	0.7246	2.37109	0.63146	1	0	34.8656	15.6762	21.8675	30.5189	4	0	1.82183
A_55_P2131283	106.939	99.8923	98.1542	110.438	5.51876	2.05522	2.73137	3.43002	88.9752	112.349	114.914	64.517	7.01932	3.16262	5.295	2.98778	19.3773	48.6043	35.9359	32.1975	12.6758	35.5241	21.7024	21.5936	1.52869	1.36821	1.65585	1.49106	3	0	1.20189	0.889125	0.854153	1.71177	1	0	0.786225	0.649847	0.515839	1.14802	0	1	19.3773	48.6043	35.9359	32.1975	4	0	1.95583
A_55_P2471752	86.1205	74.7628	67.9179	85.3764	3.66744	1.83267	2.63572	2.32833	70.2355	77.4083	72.3393	31.097	4.78605	5.73631	2.25231	2.4714	23.4825	40.7945	25.7682	36.6685	14.6751	13.4944	32.1178	12.5827	1.60016	3.02306	0.802302	2.91419	3	0	1.22617	0.965825	0.93888	2.74548	1	0	0.766277	0.319486	1.17023	0.942109	0	1	23.4825	40.7945	25.7682	36.6685	4	0	1.87341
A_55_P1970905	473.313	554.499	682.316	826.661	45.6532	11.2871	11.7202	19.3445	502.314	566.13	673.644	287.467	41.937	16.8918	22.9446	35.8626	10.3676	49.127	58.2171	42.7337	11.9778	33.5151	29.3596	8.01579	0.865565	1.46582	1.9829	5.33119	3	0	0.942266	0.979455	1.01287	2.87567	1	0	1.08861	0.668198	0.510805	0.539405	0	2	10.3676	49.127	58.2171	42.7337	4	0	1.63111
A_52_P58283	86.8602	55.0818	46.8933	60.0853	3.45547	1.62913	2.04242	2.10977	91.1406	20.4371	24.267	41.0285	3.89653	1.97748	2.0328	2.27974	25.137	33.8105	22.9596	28.4795	23.3902	10.3349	11.9378	17.997	1.07468	3.27148	1.92328	1.58246	3	0	0.953034	2.69518	1.93239	1.46448	3	0	0.886807	0.823843	1.00474	0.925447	0	0	25.137	33.8105	22.9596	28.4795	4	0	2.33691
A_52_P171212	120.656	74.7299	77.9497	95.8271	8.90014	10.5254	2.01898	9.79366	124.532	73.9325	78.5449	51.5047	15.4838	3.86223	3.08952	7.95266	13.5567	7.09998	38.6084	9.7846	8.04269	19.1424	25.423	6.47642	1.68559	0.370903	1.51864	1.5108	3	1	0.968879	1.01079	0.992422	1.86055	1	0	0.574802	2.7252	0.653494	1.2315	1	1	13.5567	7.09998	38.6084	9.7846	4	0	1.47451
A_55_P2112494	531.699	336.445	379.715	370.665	4.3427	3.07656	2.27931	2.41027	378.801	415.973	423.242	343.123	6.82886	2.20278	3.99872	4.84187	122.435	109.358	166.592	153.786	55.4706	188.84	105.844	70.8658	2.20721	0.579101	1.57393	2.1701	3	1	1.40363	0.808814	0.897157	1.08027	1	0	0.635933	1.39667	0.570009	0.497798	0	2	122.435	109.358	166.592	153.786	4	0	3.38468
A_52_P26357	10007.3	7698.66	10406.8	9168.62	9.74581	6.00137	2.3758	9.39355	11406.4	10195	9607.45	6577.81	5.2002	14.3393	5.47739	12.5702	1026.83	1282.82	4380.34	976.055	2193.45	710.983	1754.02	523.286	0.468134	1.80429	2.49732	1.86524	3	1	0.877339	0.755143	1.0832	1.39387	0	0	1.87412	0.418527	0.433747	0.747288	1	2	1026.83	1282.82	4380.34	976.055	4	0	4.62297
A_55_P2138841	96.3597	59.0974	72.0801	68.8627	11.1257	4.52424	2.0235	5.19207	83.7608	82.1568	75.3374	53.4787	22.2242	6.58462	4.85182	9.1955	8.66101	13.0624	35.6216	13.2631	3.76889	12.4771	15.5277	5.81574	2.29802	1.04691	2.29407	2.28054	3	0	1.15042	0.719324	0.956764	1.28767	0	0	0.500611	0.687093	0.41706	0.564631	0	3	8.66101	13.0624	35.6216	13.2631	4	0	1.6689
A_55_P2017982	462.511	438.76	368.47	473.843	57.0923	21.9178	24.7222	46.4753	313.932	333.275	328.455	234.97	56.4797	27.1913	23.511	72.3897	8.1011	20.0185	14.9044	10.1956	5.55831	12.2567	13.9703	3.2459	1.45748	1.63327	1.06687	3.14107	3	0	1.47328	1.31651	1.12183	2.01661	2	0	1.01085	0.806058	1.05152	0.642015	0	0	8.1011	20.0185	14.9044	10.1956	4	0	1.28859
A_66_P132218	257.821	195.932	232.367	208.679	50.0961	21.1086	16.311	26.3166	316.743	224.663	208.619	149.419	63.8957	36.1089	27.664	42.2449	5.14653	9.2821	14.246	7.92955	4.95719	6.22183	7.54118	3.53696	1.0382	1.49186	1.8891	2.24191	3	0	0.813976	0.872115	1.11383	1.3966	0	0	0.784029	0.584582	0.58961	0.622952	0	2	5.14653	9.2821	14.246	7.92955	4	0	1.13878
A_55_P1968438	6716.7	4861.49	4763.61	5626.4	73.5159	51.8228	70.3948	70.4831	6801.61	4130.5	4246.56	4098.35	85.6334	67.0582	91.4323	91.1776	91.3639	93.8099	67.6699	79.8262	79.4271	61.5956	46.4449	44.9491	1.15029	1.523	1.45699	1.77593	3	0	0.987516	1.17697	1.12176	1.37285	0	0	0.858496	0.772802	0.769912	0.773031	0	0	91.3639	93.8099	67.6699	79.8262	4	0	2.72301
A_55_P2052197	400.162	462.852	566.676	497.672	5.5686	4.45615	1.9476	2.88021	386.316	694.502	621.943	208.856	9.58349	1.84063	4.12421	2.14438	71.8605	103.868	290.961	172.79	40.3106	377.318	150.803	97.3969	1.78267	0.27528	1.92941	1.77408	3	1	1.03584	0.666452	0.911137	2.38285	1	0	0.581062	2.421	0.472237	1.34314	1	2	71.8605	103.868	290.961	172.79	4	0	2.76745
A_55_P2096435	40.4432	62.3097	57.1405	47.2642	5.65705	8.0654	2.05866	8.108	24.2793	53.4329	64.7793	22.4264	8.08404	4.6359	13.625	6.37916	7.14917	7.72556	27.7561	5.82933	3.00336	11.5259	4.75446	3.51558	2.38039	0.670279	5.83792	1.65814	3	0	1.66575	1.16613	0.88208	2.10752	2	0	0.69978	1.73977	0.151095	1.27101	1	1	7.14917	7.72556	27.7561	5.82933	4	0	0.686165
A_55_P2183979	671.271	1185.08	906.998	630.85	3.68548	1.84972	4.5027	6.44263	772.705	916.946	880.848	363.058	3.83344	5.43561	7.58288	6.70899	182.139	640.682	201.434	97.918	201.569	168.693	116.163	54.1152	0.903607	3.79792	1.73407	1.80944	3	0	0.868729	1.29242	1.02969	1.7376	1	0	0.961402	0.340297	0.593798	0.960299	0	2	182.139	640.682	201.434	97.918	4	0	2.9203
A_51_P379698	578.922	351.646	264.491	470.948	12.825	7.04231	1.88225	4.17222	490.368	270.381	235.365	163.844	20.8852	3.46376	2.40152	3.55486	45.14	49.9333	140.519	112.877	23.4792	78.06	98.007	46.0902	1.92255	0.639679	1.43376	2.44905	3	0	1.18059	1.30056	1.12374	2.87436	1	0	0.614072	2.03314	0.783774	1.17367	1	0	45.14	49.9333	140.519	112.877	4	0	3.13412
A_55_P2073754	324.497	236.436	202.285	294.113	68.4363	13.9898	11.1903	45.109	242.511	203.224	197.149	143.076	62.934	20.146	15.8227	47.8304	4.74159	16.9006	18.0768	6.52005	3.85341	10.0875	12.4599	2.99131	1.23049	1.67539	1.4508	2.17966	3	0	1.33807	1.16343	1.02606	2.05564	1	0	1.08743	0.694422	0.707233	0.943102	0	0	4.74159	16.9006	18.0768	6.52005	4	0	1.23141
A_55_P2121240	618.017	574.834	563.818	416.204	50.9713	3.78532	1.835	2.63079	561.178	683.364	695.44	287.459	64.8198	4.1362	3.61656	3.09394	12.1248	151.859	307.258	158.205	8.65751	165.215	192.293	92.9103	1.40049	0.919157	1.59786	1.70277	3	0	1.10128	0.841183	0.810736	1.44787	1	0	0.786354	0.915168	0.507388	0.850303	0	1	12.1248	151.859	307.258	158.205	4	0	1.87392
A_55_P2079076	1030.88	831.443	850.703	1358.7	34.2903	4.83912	1.81337	6.37469	808.749	843.999	710.153	387.459	37.5747	9.89151	2.2335	10.5548	30.0634	171.817	469.129	213.14	21.5238	85.3256	317.955	36.7092	1.39675	2.01366	1.47546	5.80619	3	0	1.27466	0.985123	1.19792	3.5067	1	0	0.91259	0.48922	0.811895	0.60396	0	1	30.0634	171.817	469.129	213.14	4	0	2.41442
A_51_P359272	508.533	472.676	490.005	456.683	70.4531	37.6752	23.1451	49.2304	467.198	565.607	503.311	244.507	96.8648	29.7978	40.012	89.3071	7.21804	12.5461	21.171	9.27645	4.8232	18.9815	12.579	2.73782	1.49653	0.660962	1.68304	3.38826	3	0	1.08847	0.835696	0.973563	1.86777	1	0	0.727335	1.26436	0.578455	0.551248	0	2	7.21804	12.5461	21.171	9.27645	4	0	1.27474
A_55_P2175915	77.183	117.633	32.8312	169.2	5.0062	7.89188	2.63845	10.52	20.1493	81.3339	180.93	46.7459	5.79482	10.6185	3.61355	4.09825	15.4175	14.9056	12.4434	16.0836	3.47712	7.65967	50.0698	11.4063	4.43398	1.94598	0.24852	1.41006	3	1	3.83056	1.4463	0.181458	3.61957	3	1	0.86391	0.743223	0.730154	2.56695	1	0	15.4175	14.9056	12.4434	16.0836	4	0	1.52133
A_55_P2175095	75.1452	79.0187	68.0027	95.6632	3.42506	1.60053	1.96013	2.00911	55.4581	25.2851	48.6144	27.6379	3.88457	1.9102	1.97217	2.97267	21.9398	49.3703	34.693	47.6148	14.2765	13.2369	24.6503	9.29734	1.53678	3.72976	1.40741	5.12134	4	0	1.35499	3.12511	1.39882	3.4613	2	0	0.881709	0.837885	0.993896	0.675858	0	0	21.9398	49.3703	34.693	47.6148	4	0	1.94065
A_55_P2052794	95.9174	235.083	287.737	463.306	8.70672	23.0809	2.76736	9.43927	93.577	302.7	292.705	42.3403	14.5173	6.02461	6.70184	12.9447	11.0165	10.1852	103.975	49.0829	6.44591	50.2439	43.6753	3.27085	1.70907	0.202715	2.38064	15.0061	3	1	1.02501	0.776621	0.983028	10.9424	1	0	0.599749	3.8311	0.412926	0.729198	1	2	11.0165	10.1852	103.975	49.0829	4	0	0.550672
A_52_P165773	499.948	450.105	359.505	572.666	3.23465	1.50378	2.39682	1.87462	367.073	426.37	362.87	300.49	4.40481	1.76782	3.49871	3.65678	154.56	299.315	149.993	305.483	83.3346	241.184	103.716	82.1735	1.85469	1.24103	1.44619	3.71754	3	0	1.36198	1.05567	0.990726	1.90577	1	0	0.734345	0.85064	0.685058	0.512643	0	1	154.56	299.315	149.993	305.483	4	0	3.27723
A_55_P2042637	116.237	60.8162	79.4045	84.6087	20.8013	3.55629	1.95985	7.28473	89.9225	63.6405	60.3044	35.7842	26.605	7.0129	11.0639	18.7921	5.58796	17.101	40.5155	11.6145	3.3799	9.07477	5.45057	1.90422	1.65329	1.88446	7.43327	6.09938	4	0	1.29264	0.955621	1.31673	2.36441	1	0	0.781857	0.507107	0.17714	0.387648	0	3	5.58796	17.101	40.5155	11.6145	4	0	1.4674
A_52_P477573	184.387	99.0813	75.1054	115.695	23.0435	13.3477	6.10809	11.253	143.349	107.985	90.538	47.6704	26.1641	14.1144	10.4461	17.5975	8.00167	7.42309	12.296	10.2813	5.47884	7.65067	8.66712	2.70892	1.46047	0.970253	1.4187	3.79533	3	0	1.28628	0.917551	0.829545	2.42699	1	0	0.880732	0.945682	0.584722	0.639467	0	1	8.00167	7.42309	12.296	10.2813	4	0	1.9418
A_55_P2152009	2349.63	1219.66	1199.82	1057.11	293.082	109.021	125.423	147.403	2465.37	1055.87	1063.07	878.42	220.376	135.782	200.259	193.303	8.01696	11.1874	9.56619	7.17157	11.1871	7.77622	5.30846	4.54426	0.716627	1.43867	1.80206	1.57816	3	0	0.953055	1.15512	1.12864	1.20343	0	0	1.32992	0.802911	0.626303	0.76255	0	0	8.01696	11.1874	9.56619	7.17157	4	0	1.84494
A_52_P287692	268.345	170.957	143.797	294.054	4.79359	2.83553	15.4476	1.8561	349.235	130.655	166.473	157.716	11.5147	6.17828	4.51265	4.31854	55.98	60.291	9.30869	158.425	30.3295	21.1474	36.8903	36.5206	1.84573	2.85098	0.252334	4.33797	3	1	0.768381	1.30846	0.863785	1.86445	1	0	0.416302	0.458951	3.42318	0.429798	1	3	55.98	60.291	9.30869	158.425	4	0	1.69643
A_55_P2100375	166.454	214.227	171.388	225.146	12.0625	4.01407	2.84497	4.55848	138.752	169.715	155.626	70.5218	42.726	7.38262	3.2907	10.9694	13.7993	53.369	60.2426	49.3907	3.24748	22.9885	47.2927	6.42898	4.24923	2.32156	1.27382	7.68251	3	0	1.19966	1.26227	1.10128	3.19258	1	0	0.282323	0.543719	0.864548	0.415565	0	3	13.7993	53.369	60.2426	49.3907	4	0	1.83737
A_51_P338878	303.572	206.634	186.175	178.371	35.9613	9.60092	3.76087	9.55745	280.413	179.981	282.368	172.931	52.8745	7.481	19.36	17.9834	8.44163	21.5223	49.5031	18.663	5.30337	24.0584	14.5851	9.61612	1.59175	0.894585	3.39407	1.9408	3	0	1.08259	1.14809	0.659333	1.03146	0	0	0.680125	1.28337	0.19426	0.531459	0	2	8.44163	21.5223	49.5031	18.663	4	0	1.71232
A_55_P2048980	395.413	375.759	277.56	415.442	3.67747	1.74372	2.55846	3.0663	263.574	289.253	233.983	163.529	5.25928	1.71262	20.3622	1.97141	107.523	215.493	108.487	135.486	50.1159	168.895	11.491	82.9506	2.14549	1.2759	9.44101	1.63333	3	0	1.5002	1.29907	1.18624	2.54047	2	0	0.699234	1.01816	0.125647	1.55539	1	1	107.523	215.493	108.487	135.486	4	0	3.07834
A_52_P243391	744.642	612.371	720.605	789.645	4.74001	1.50007	1.85295	22.8377	594.849	735.59	671.179	346.153	8.52094	3.03398	3.92447	12.3189	157.097	408.228	388.895	34.5763	69.8102	242.45	171.024	28.0993	2.25034	1.68376	2.27392	1.2305	3	0	1.25182	0.83249	1.07364	2.2812	1	0	0.556278	0.494423	0.472154	1.85388	1	3	157.097	408.228	388.895	34.5763	4	0	2.10391
A_55_P2085974	722.47	670.349	599.805	526.842	74.0115	25.4027	34.156	47.5014	592.423	661.176	642.674	368.345	96.452	35.372	27.6528	76.5426	9.7616	26.3889	17.5608	11.0911	6.14215	18.692	23.2408	4.81229	1.58928	1.41177	0.7556	2.30474	3	0	1.21952	1.01387	0.933297	1.4303	1	0	0.76734	0.718157	1.23517	0.620588	0	0	9.7616	26.3889	17.5608	11.0911	4	0	1.58416
A_51_P334876	2887.85	2149.81	1778.14	2771.64	75.2345	41.1185	25.2197	54.1133	2817.77	1790.3	1801.95	1437.48	103.257	40.1582	42.4262	86.637	38.3846	52.2833	70.506	51.2191	27.2888	44.5811	42.4725	16.592	1.40661	1.17277	1.66004	3.08697	3	0	1.02487	1.20081	0.986788	1.92812	1	0	0.72861	1.02391	0.594437	0.624598	0	1	38.3846	52.2833	70.506	51.2191	4	0	2.68589
A_55_P1968858	6090.86	4329.11	4494.04	5519.54	27.4177	2.38854	3.49736	4.81325	5637.73	3870.33	4163.62	3180.82	39.3641	2.04486	4.98667	4.81235	222.15	1812.45	1284.98	1146.74	143.22	1892.71	834.951	660.97	1.55111	0.957592	1.53899	1.73493	3	0	1.08038	1.11854	1.07936	1.73526	1	0	0.696517	1.16807	0.701342	1.00019	0	0	222.15	1812.45	1284.98	1146.74	4	0	3.93789
A_51_P517672	1262.23	765.651	899.509	1356.08	12.2924	9.37208	5.64751	9.93695	1374.71	859.332	750.691	507.321	21.2925	11.075	9.67342	6.04193	102.684	81.6949	159.275	136.468	64.5629	77.5921	77.6035	83.9667	1.59045	1.05288	2.05243	1.62527	3	0	0.918184	0.890985	1.19824	2.67302	1	0	0.577311	0.846238	0.583817	1.64466	1	2	102.684	81.6949	159.275	136.468	4	0	3.23529
A_51_P392214	3307.41	2963.82	2357.57	2930.58	359.748	464.686	268.095	339.709	2526.86	2622.2	2111.26	1684.3	546.207	319.431	340.253	634.583	9.19368	6.37811	8.79377	8.62673	4.62619	8.20896	6.20496	2.65419	1.98731	0.77697	1.41722	3.25023	3	0	1.3089	1.13028	1.11667	1.73994	1	0	0.65863	1.45473	0.787929	0.535327	1	1	9.19368	6.37811	8.79377	8.62673	4	0	1.05978
A_55_P1958583	144.976	100.413	99.9347	112.582	19.7887	14.2386	12.2366	14.9965	154.236	97.4328	103.034	67.5541	38.1784	19.6243	17.5744	22.1738	7.32621	7.05218	8.1669	7.50722	4.03987	4.9649	5.86271	3.04657	1.81347	1.42041	1.39302	2.46415	3	0	0.939964	1.03059	0.969921	1.66654	1	0	0.518322	0.725558	0.69627	0.676314	0	1	7.32621	7.05218	8.1669	7.50722	4	0	1.23874
A_55_P2146200	52.6671	39.2421	37.6586	39.7229	5.30897	1.41307	1.69781	1.72425	66.2146	44.4379	40.0229	15.6021	9.5037	2.97624	1.62105	1.87835	9.92041	27.7709	22.1808	23.0378	6.96725	14.9309	24.6894	8.30629	1.42386	1.85996	0.89839	2.77354	3	0	0.7954	0.883078	0.940927	2.546	1	0	0.558621	0.474783	1.04735	0.917959	0	2	9.92041	27.7709	22.1808	23.0378	4	0	1.71803
A_55_P1999532	80.5255	92.5195	89.0321	80.4773	8.06382	1.6264	1.97657	3.72332	187.619	87.7376	79.3843	47.9665	3.61578	3.49721	3.25583	5.82975	9.98603	56.886	45.0437	21.6144	51.889	25.0879	24.3822	8.22789	0.19245	2.26747	1.8474	2.62697	3	1	0.429196	1.0545	1.12153	1.67778	1	1	2.23017	0.465057	0.607087	0.638676	1	1	9.98603	56.886	45.0437	21.6144	4	0	1.60406
A_55_P1994630	99.6841	134.628	203.258	344.512	3.13135	11.2895	6.16522	6.86624	48.6946	159.597	176.209	26.5108	4.11943	10.0461	8.69285	3.755	31.8342	11.9251	32.9685	50.1748	11.8207	15.8865	20.2705	7.06012	2.69309	0.750645	1.62642	7.10679	3	0	2.04713	0.843551	1.15351	12.9952	2	0	0.760142	1.12377	0.709228	1.82856	1	0	31.8342	11.9251	32.9685	50.1748	4	0	1.09432
A_52_P497188	285.687	284.971	327.495	256.324	86.8376	60.3796	46.6462	53.8917	279.903	248.513	301.968	218.649	121.491	75.4853	57.4485	67.6957	3.2899	4.71965	7.02083	4.75628	2.3039	3.2922	5.25633	3.22988	1.42797	1.43358	1.33569	1.47259	3	0	1.02066	1.1467	1.08454	1.17231	0	0	0.714766	0.799885	0.811966	0.796088	0	0	3.2899	4.71965	7.02083	4.75628	4	0	0.617622
A_51_P104392	405.602	179.217	255.115	225.572	26.6342	4.586	6.99303	9.21439	468.043	265.226	320.057	163.325	15.5753	13.6933	13.0698	9.35404	15.2286	39.0792	36.4813	24.4804	30.0503	19.369	24.4883	17.4603	0.506771	2.01762	1.48974	1.40206	3	1	0.866592	0.675716	0.797093	1.38112	0	0	1.71003	0.334908	0.535054	0.98507	1	2	15.2286	39.0792	36.4813	24.4804	4	0	2.3125
A_55_P2058297	492.777	437.14	428.597	475.652	18.5309	4.08691	1.77356	4.43634	467.987	434.695	434.803	260.363	27.6127	8.45755	7.18689	8.43071	26.5922	106.961	241.659	107.217	16.9482	51.3973	60.4994	30.8827	1.56903	2.08107	3.9944	3.47176	4	0	1.05297	1.00563	0.985728	1.82688	1	0	0.671098	0.483226	0.246777	0.526212	0	3	26.5922	106.961	241.659	107.217	4	0	2.31057
A_51_P317695	566.993	505.917	567.742	678.684	162.902	7.11306	5.45348	23.4956	764.305	593.562	620.168	365.06	60.6978	37.1676	38.4216	55.3712	3.48058	71.1251	104.107	28.8856	12.592	15.9699	16.1411	6.59296	0.276413	4.45371	6.44977	4.38127	3	1	0.741841	0.852342	0.915465	1.8591	1	0	2.68381	0.191378	0.141938	0.424329	1	3	3.48058	71.1251	104.107	28.8856	4	0	0.843772
A_55_P2023306	217.812	124.503	113.613	113.145	26.0427	4.19711	1.99406	4.20892	198.364	161.09	150.02	59.4822	34.5657	3.8435	4.21811	3.2885	8.36366	29.6641	56.9758	26.8822	5.73875	41.9122	35.5657	18.088	1.4574	0.707767	1.60198	1.48619	3	0	1.09805	0.772883	0.757318	1.90216	1	0	0.753426	1.092	0.472738	1.27989	0	1	8.36366	29.6641	56.9758	26.8822	4	0	1.82242
A_52_P319066	179.002	214.343	206.889	162.586	14.2438	3.60408	2.04115	3.21176	171.029	226.316	268.363	102.745	10.7778	5.99075	5.57808	7.43822	12.567	59.4723	101.359	50.622	15.8687	37.7775	48.1104	13.8131	0.791939	1.57428	2.10681	3.66478	3	0	1.04662	0.947097	0.770929	1.58242	1	0	1.32159	0.601608	0.365923	0.431791	0	2	12.567	59.4723	101.359	50.622	4	0	1.76989
A_65_P12251	2194.24	1558.42	1467.46	1693.26	2.93224	1.38638	1.69737	1.67108	2362.03	1534.38	1436.67	983.119	5.94234	3.14294	1.58721	1.81374	748.313	1124.09	864.547	1013.28	397.492	488.198	905.155	542.041	1.88259	2.30253	0.955138	1.86937	3	0	0.928962	1.01567	1.02143	1.72234	1	0	0.493449	0.441109	1.06941	0.921345	0	2	748.313	1124.09	864.547	1013.28	4	0	4.64539
A_52_P482251	457.335	1145.78	977.431	931.578	16.1788	10.9974	7.39677	9.72282	794.978	1161.75	885.848	476.073	12.88	17.1103	13.6084	21.5399	28.2675	104.186	132.143	95.8136	61.7219	67.8977	65.0957	22.1019	0.457982	1.53446	2.02998	4.33509	3	1	0.57528	0.986253	1.10338	1.9568	1	1	1.25612	0.642735	0.543545	0.451386	0	2	28.2675	104.186	132.143	95.8136	4	0	2.21213
A_52_P193555	221.614	262.326	267.873	222.101	3.92678	1.57289	1.72012	1.67513	293.145	237.732	238.76	114.02	8.28157	1.5751	2.45231	1.8117	56.4366	166.779	155.729	132.588	35.3973	150.931	97.3612	62.9356	1.59437	1.105	1.5995	2.10672	3	0	0.755986	1.10345	1.12193	1.94791	1	0	0.474159	0.998601	0.701429	0.924616	0	1	56.4366	166.779	155.729	132.588	4	0	2.81502
A_55_P2158227	546.287	621.336	608.28	527.83	98.8381	75.6352	58.0406	116.89	567.746	574.292	598.619	445.763	144.952	98.9297	84.5063	162.064	5.52709	8.2149	10.4803	4.51561	3.9168	5.80505	7.08372	2.75054	1.41112	1.41513	1.47949	1.64172	4	0	0.962202	1.08192	1.01614	1.1841	0	0	0.681869	0.764535	0.68682	0.72126	0	0	5.52709	8.2149	10.4803	4.51561	4	0	0.702633
A_55_P2269334	77.8639	52.3656	42.5848	45.8208	6.44982	3.24743	5.08948	1.93232	62.5464	30.5736	30.1545	26.7334	4.34803	5.46279	5.44143	3.39298	12.0723	16.1252	8.36723	23.7129	14.385	5.5967	5.54164	7.87902	0.839224	2.8812	1.50988	3.00962	3	0	1.2449	1.71277	1.41222	1.71399	3	0	1.48339	0.594465	0.935319	0.569504	1	2	12.0723	16.1252	8.36723	23.7129	4	0	1.59008
A_55_P1967746	61.4145	51.3779	34.321	64.066	2.96112	1.39849	1.72245	1.6761	60.874	34.8023	31.912	26.8736	4.35731	1.58482	1.62695	1.80482	20.7403	36.7382	19.9257	38.2233	13.9706	21.9597	19.6146	14.8899	1.48457	1.67298	1.01586	2.56706	3	0	1.00888	1.47628	1.07549	2.38398	2	0	0.679575	0.882425	1.0587	0.928679	0	0	20.7403	36.7382	19.9257	38.2233	4	0	2.18486
A_55_P2177658	7085.75	4788.79	5069.98	6333.6	98.4874	48.1882	37.4672	50.7335	7196.37	5797.77	4971.61	3051.6	202.648	35.9613	53.0828	64.5247	71.9458	99.3767	135.318	124.841	35.5117	161.223	93.6577	47.2935	2.02597	0.616394	1.44481	2.6397	3	0	0.984629	0.825971	1.01979	2.0755	1	0	0.486003	1.34	0.705827	0.786265	0	1	71.9458	99.3767	135.318	124.841	4	0	3.14676
A_51_P313651	661.301	599.068	644.98	661.762	3.56516	10.5507	1.72982	7.67991	485.472	635.589	595.556	332.874	4.26736	2.47128	2.92915	5.79854	185.49	56.7801	372.86	86.1678	113.764	257.19	203.32	57.4065	1.63048	0.220771	1.83386	1.50101	3	1	1.36218	0.94254	1.08299	1.98803	1	0	0.835449	4.26931	0.590552	1.32446	1	1	185.49	56.7801	372.86	86.1678	4	0	2.50808
A_55_P2038723	29.7107	29.9884	27.5235	52.4159	16.5879	4.443	1.74373	12.3019	57.9622	25.173	25.5413	18.3298	13.2337	5.74714	3.64482	14.499	1.7911	6.74959	15.7843	4.26078	4.37988	4.38008	7.00757	1.26422	0.408938	1.54097	2.25246	3.37029	3	1	0.512586	1.19129	1.07761	2.8596	1	1	1.25346	0.773079	0.478414	0.848471	0	1	1.7911	6.74959	15.7843	4.26078	3	0	0.226426
A_55_P1981704	261.313	235.69	248.797	293.038	43.5327	13.0156	16.7517	22.4503	321.207	263.328	176.789	175.013	41.0046	23.7391	23.6145	38.1772	6.00267	18.1082	14.852	13.0528	7.83343	11.0926	7.48643	4.58422	0.766289	1.63246	1.98386	2.84732	3	0	0.813534	0.895042	1.40731	1.67438	2	0	1.06165	0.548278	0.709382	0.588055	0	2	6.00267	18.1082	14.852	13.0528	4	0	1.23691
A_55_P1975973	1350.66	699.984	652.123	1037.22	9.21792	10.4553	4.74063	11.7892	1257.89	778.251	657.878	503.826	24.1546	5.77346	8.60063	8.47203	146.526	66.95	137.56	87.9804	52.0767	134.798	76.4919	59.4694	2.81365	0.496669	1.79837	1.47942	3	1	1.07375	0.899432	0.991252	2.05868	1	0	0.381621	1.81093	0.551196	1.39154	1	2	146.526	66.95	137.56	87.9804	4	0	3.4124
A_52_P1172945	390.061	322.455	307.984	542.865	5.02868	1.41632	1.68332	1.69633	445.685	276.353	231.13	191.832	3.95913	2.14447	2.0047	6.07966	77.5674	227.671	182.963	320.023	112.571	128.867	115.294	31.553	0.689052	1.76671	1.58692	10.1424	3	0	0.875196	1.16682	1.33251	2.8299	1	0	1.27015	0.660451	0.839685	0.279017	0	1	77.5674	227.671	182.963	320.023	4	0	3.12998
A_55_P2178466	1472.72	802.061	646.825	812.631	3.77522	5.46306	1.717	6.58707	1578.2	1002.43	731.216	623.079	6.28733	4.466	5.57586	7.95399	390.102	146.815	376.719	123.368	251.013	224.458	131.14	78.3354	1.55411	0.654087	2.87266	1.57487	3	0	0.933165	0.800116	0.884589	1.30422	0	0	0.600449	1.22326	0.307934	0.828147	0	1	390.102	146.815	376.719	123.368	4	0	3.96298
A_51_P487027	173.784	141.688	140.912	157.359	10.5355	1.84394	1.90708	14.6759	132.112	177.182	167.703	77.5657	19.2424	8.20956	2.73699	15.1359	16.4951	76.8396	73.889	10.7223	6.8657	21.5824	61.2727	5.1246	2.40254	3.56029	1.2059	2.09232	3	0	1.31542	0.799672	0.840247	2.02872	1	0	0.547513	0.224609	0.696778	0.969603	0	2	16.4951	76.8396	73.889	10.7223	4	0	1.40128
A_51_P288558	208.001	226.79	298.924	310.7	3.58664	7.92465	10.2165	7.06697	303.628	278.373	200.753	132.937	13.6779	19.0959	10.7713	21.7554	57.9932	28.6183	29.259	43.965	22.1983	14.5776	18.6377	6.11053	2.6125	1.96317	1.56988	7.19496	4	0	0.685052	0.8147	1.48901	2.3372	2	0	0.262221	0.414992	0.948487	0.324838	0	3	57.9932	28.6183	29.259	43.965	4	0	1.48413
A_65_P03874	445.939	193.011	167.11	232.594	62.2378	20.338	4.76615	31.5671	306.099	241.505	174.254	115.929	67.2648	10.0079	10.0213	35.1408	7.16509	9.49015	35.062	7.36824	4.55066	24.1314	17.3884	3.29899	1.57452	0.39327	2.0164	2.23349	3	1	1.45685	0.799198	0.959006	2.00635	2	0	0.925265	2.03219	0.475603	0.898303	1	1	7.16509	9.49015	35.062	7.36824	4	0	1.94939
A_55_P2116973	53.7	101.408	135.234	96.4028	6.96076	3.56051	2.06379	4.85193	55.558	160.758	138.301	30.1868	11.5082	2.78941	3.67315	4.47896	7.71468	28.4812	65.5274	19.869	4.82769	57.6317	37.6519	6.73969	1.59801	0.494194	1.74035	2.94805	3	1	0.966558	0.630809	0.977826	3.19354	1	0	0.604852	1.27644	0.561857	1.08327	0	1	7.71468	28.4812	65.5274	19.869	4	0	1.32453
A_55_P1960994	1000.57	698.32	789.778	850.149	4.40582	1.7239	1.70915	5.59265	1234.83	732.647	766.209	473.315	4.27857	3.27461	4.89487	6.63843	227.102	405.082	462.087	152.012	288.607	223.736	156.533	71.2992	0.786889	1.81054	2.95201	2.13203	3	0	0.810291	0.953146	1.03076	1.79616	1	0	1.02974	0.526444	0.349173	0.842465	0	2	227.102	405.082	462.087	152.012	4	0	3.4062
A_51_P137913	226.618	113.298	103.854	105.24	3.72853	1.45151	1.71178	1.74496	139.819	108.759	100.175	74.8645	8.20166	2.08171	1.65466	1.89377	60.7795	78.0552	60.6704	60.3107	17.0477	52.2451	60.5414	39.5319	3.56527	1.49402	1.00213	1.52562	3	0	1.6208	1.04173	1.03672	1.40574	2	0	0.454607	0.697269	1.03452	0.921421	0	1	60.7795	78.0552	60.6704	60.3107	4	0	3.27425
A_51_P493671	742.2	590.544	524.298	614.004	3.00441	2.28333	1.72137	1.69016	612.593	614.453	635.581	343.478	4.36089	1.60373	3.63456	1.8125	247.037	258.633	304.582	363.282	140.474	383.141	174.871	189.505	1.75859	0.675032	1.74175	1.91701	3	0	1.21157	0.961089	0.824912	1.78761	1	0	0.688945	1.42377	0.473612	0.932499	1	1	247.037	258.633	304.582	363.282	4	0	3.81385
A_55_P2099620	67.9867	37.721	64.1434	63.7549	4.76073	3.91154	1.93082	1.76055	96.4056	31.6491	46.334	16.1549	11.2548	2.72706	5.30349	1.87254	14.2807	9.64352	33.2208	36.2131	8.56571	11.6056	8.73652	8.62724	1.6672	0.830938	3.80252	4.19753	3	0	0.705215	1.19185	1.38437	3.94648	1	0	0.422994	1.43434	0.364066	0.94019	1	2	14.2807	9.64352	33.2208	36.2131	4	0	1.82265
A_55_P2003388	94.0672	78.8188	78.6082	116.873	2.98749	1.42705	2.79464	1.70438	118.014	82.8366	76.8035	55.1236	4.13697	4.12214	4.67351	1.84326	31.487	55.2319	28.1282	68.5722	28.5267	20.0956	16.4338	29.9055	1.10378	2.74846	1.7116	2.29296	3	0	0.797085	0.951497	1.0235	2.1202	1	0	0.722144	0.346192	0.597975	0.924654	0	2	31.487	55.2319	28.1282	68.5722	4	0	1.85307
A_66_P122719	45.2498	219.059	352.148	525.827	5.11129	37.1185	15.0873	35.2523	64.8383	253.81	316.205	36.9404	15.7875	28.235	29.003	23.6546	8.8529	5.90161	23.3408	14.9161	4.10693	8.98921	10.9025	1.56165	2.1556	0.656522	2.14087	9.55148	3	0	0.697886	0.863082	1.11367	14.2345	1	0	0.323755	1.31463	0.520196	1.49029	1	2	8.8529	5.90161	23.3408	14.9161	4	0	-0.563512
A_51_P356055	915.952	610.446	610.9	684.424	2.9993	1.6221	1.71984	1.75538	859.528	709.439	549.877	594.521	5.26139	8.26254	3.14199	6.68039	305.389	376.331	355.209	389.9	163.365	85.8622	175.009	88.9951	1.86936	4.38297	2.02965	4.38114	4	0	1.06565	0.860463	1.11098	1.15122	0	0	0.570057	0.19632	0.547372	0.262767	0	4	305.389	376.331	355.209	389.9	4	0	4.00768
A_55_P1954393	10367.8	10901.4	10416.4	11727.3	1052.59	626.184	529.892	988.658	10717.4	10650.9	9801.98	4754.32	838.32	915.976	870.255	1032.43	9.8498	17.4092	19.6576	11.8618	12.7843	11.6279	11.2633	4.605	0.770459	1.49719	1.74527	2.57586	3	0	0.96738	1.02351	1.06268	2.46666	1	0	1.25559	0.683625	0.608893	0.957606	0	0	9.8498	17.4092	19.6576	11.8618	4	0	1.28562
A_55_P2070045	5274.22	3143.82	3001.7	3589.98	377.185	149.052	153.457	194.043	5187.25	3030.02	2959.52	2289.43	581.199	216.869	107.515	442.902	13.9831	21.0921	19.5605	18.5009	8.92508	13.9716	27.5267	5.16916	1.56672	1.50964	0.710602	3.57909	3	0	1.01677	1.03756	1.01425	1.56806	1	0	0.648976	0.687289	1.42731	0.438118	1	1	13.9831	21.0921	19.5605	18.5009	4	0	2.13027
A_55_P2005426	1739.68	1734.55	1468.33	1797.79	3.03317	2.33848	1.73143	1.70717	1691.6	1438.11	1597.21	976.663	4.35098	45.8482	1.66521	2.20806	573.552	741.742	848.043	1053.08	388.786	31.3669	959.16	442.318	1.47524	23.6473	0.884152	2.38082	3	0	1.02842	1.20613	0.919309	1.84075	1	0	0.697124	0.0510049	1.03976	0.773156	0	1	573.552	741.742	848.043	1053.08	4	0	4.29264
A_65_P07627	360.874	312.708	343.49	419.892	3.13968	4.23668	1.75965	1.76871	378.469	356.141	316.38	233.268	5.52144	2.8623	4.36745	3.57047	114.94	73.8098	195.203	237.4	68.5454	124.425	72.4405	65.3326	1.67684	0.593207	2.69467	3.63372	3	1	0.95351	0.878046	1.08569	1.80004	1	0	0.568634	1.48017	0.402903	0.495371	1	3	114.94	73.8098	195.203	237.4	4	0	2.72933
A_51_P480202	4718.84	5112.89	5971.73	3722.46	45.8761	10.5284	2.18891	11.9533	5089.28	6038.89	6504.67	3879.55	20.834	21.5424	4.94488	23.6911	102.86	485.628	2728.18	311.417	244.278	280.326	1315.44	163.756	0.42108	1.73237	2.07397	1.90172	3	1	0.927211	0.84666	0.918068	0.959507	0	0	2.20198	0.48873	0.442662	0.504547	1	3	102.86	485.628	2728.18	311.417	4	0	3.30216
A_66_P129564	115.768	53.0769	73.0404	84.5671	3.18691	1.48801	1.82564	1.84696	112.135	51.197	53.142	46.9382	4.00508	2.5227	3.49916	1.94308	36.3262	35.6698	40.0082	45.7872	27.9982	20.2945	15.1871	24.1566	1.29745	1.7576	2.63436	1.89543	3	0	1.0324	1.03672	1.37444	1.80167	1	0	0.795717	0.589848	0.521735	0.950533	0	2	36.3262	35.6698	40.0082	45.7872	4	0	2.68107
A_51_P172085	6924.56	2548.57	2571.05	3599.86	518.868	123.135	142.368	181.209	6892.76	2840.4	2282.45	2886.6	278.542	192.849	187.615	229.423	13.3455	20.6973	18.0592	19.8658	24.7458	14.7286	12.1656	12.582	0.539303	1.40525	1.48445	1.57891	3	1	1.00461	0.897258	1.12645	1.24709	0	0	1.8628	0.638505	0.758829	0.789847	1	0	13.3455	20.6973	18.0592	19.8658	4	0	2.4047
A_55_P2137527	2723.59	1792.26	2081.73	2059.8	331.013	253.438	216.932	226.441	3497.89	1479.51	1534.51	1457.82	319.908	322.851	264.012	312.58	8.22804	7.07176	9.59623	9.09641	10.9341	4.58266	5.81225	4.66384	0.752515	1.54316	1.65104	1.95041	3	0	0.778637	1.21138	1.35661	1.41293	1	0	1.03471	0.785001	0.821672	0.724426	0	0	8.22804	7.07176	9.59623	9.09641	4	0	1.25215
A_51_P347619	284.965	183.366	243.249	278.692	3.02671	3.33754	3.67063	1.71717	320.596	72.3296	152.597	114.843	55.9441	5.12848	3.39374	2.89105	94.1501	54.9404	66.2691	162.297	5.73065	14.1035	44.9642	39.7235	16.4292	3.89551	1.47382	4.08568	4	0	0.888861	2.53514	1.59406	2.42673	3	0	0.0541024	0.650786	1.08159	0.59396	0	2	94.1501	54.9404	66.2691	162.297	4	0	2.58252
A_55_P1990116	1184.5	924.733	812.246	1239.55	5.00334	9.02691	4.18761	8.35429	1264.11	844.039	780.569	733.725	9.17862	10.6148	9.6728	12.0131	236.742	102.442	193.964	148.373	137.723	79.5155	80.6973	61.0772	1.71898	1.28833	2.4036	2.42927	3	0	0.937027	1.0956	1.04058	1.6894	1	0	0.545108	0.85041	0.432927	0.695432	0	2	236.742	102.442	193.964	148.373	4	0	3.18995
A_52_P450934	588.578	271.943	316.56	363.659	65.4562	35.0419	69.5667	70.8877	564.54	299.307	290.875	255.218	94.6349	78.6264	56.2128	76.1679	8.99193	7.76051	4.55045	5.13008	5.96546	3.80669	5.17454	3.35073	1.50733	2.03865	0.879393	1.53103	3	0	1.04258	0.908575	1.0883	1.4249	1	0	0.691671	0.445675	1.23756	0.930676	0	1	8.99193	7.76051	4.55045	5.13008	4	0	1.22253
A_55_P1953753	13822.3	15836.4	17082.1	15475.9	8.20989	13.9403	5.28417	10.6776	13173.4	17207.2	18049.2	9534.65	11.8589	10.5969	10.2368	24.8276	1683.62	1136.02	3232.7	1449.38	1110.84	1623.8	1763.18	384.034	1.51563	0.699604	1.83345	3.7741	3	0	1.04926	0.920332	0.94642	1.62313	1	0	0.692296	1.3155	0.516196	0.43007	0	2	1683.62	1136.02	3232.7	1449.38	4	0	4.49989
A_55_P2055031	860.57	566.332	503.253	719.17	3.10971	1.48453	2.49826	1.79003	783.722	434.588	402.102	544.788	4.70966	1.69239	1.70646	1.94121	276.736	381.49	201.442	401.764	166.407	256.789	235.636	280.644	1.66301	1.48562	0.854885	1.43158	3	0	1.09806	1.30315	1.25156	1.32009	0	0	0.660284	0.877176	1.464	0.922122	1	0	276.736	381.49	201.442	401.764	4	0	3.7882
A_55_P2109392	66.4274	51.7848	51.7147	61.6985	18.1426	4.69815	8.25886	8.51055	76.282	42.8427	43.7493	27.8761	11.1002	10.5812	11.0572	11.6671	3.6614	11.0224	6.26172	7.24965	6.87215	4.04895	3.95664	2.38928	0.532788	2.72228	1.58258	3.03424	3	1	0.870814	1.20872	1.18207	2.21331	1	0	1.63445	0.44401	0.746923	0.729446	1	1	3.6614	11.0224	6.26172	7.24965	4	0	0.871572
A_51_P503883	146.326	231.985	205.341	422.781	45.6388	25.6989	24.7484	27.1013	131.213	139.8	178.977	49.0491	33.9612	22.0438	31.0274	34.9934	3.20617	9.02706	8.29715	15.6	3.86362	6.34191	5.76836	1.40167	0.829836	1.4234	1.43839	11.1296	3	0	1.11518	1.65941	1.14731	8.61954	2	0	1.34385	1.16581	0.797632	0.774469	0	0	3.20617	9.02706	8.29715	15.6	4	0	0.592206
A_55_P2398788	164.467	51.1202	41.0843	69.0709	13.8028	2.30862	8.20065	3.71511	193.121	60.3766	44.2886	23.7797	28.2394	4.43813	4.22788	3.68643	11.9154	22.1432	5.00988	18.5919	6.83874	13.6041	10.4754	6.45061	1.74235	1.62769	0.478253	2.88219	3	1	0.851622	0.84669	0.927648	2.90461	1	0	0.488779	0.520179	1.93966	1.00778	1	2	11.9154	22.1432	5.00988	18.5919	4	0	2.35061
A_55_P2020607	1105.95	1069.83	869.255	1388.05	8.13769	7.01419	4.78102	9.03112	932.372	855.999	746.787	523.972	14.8932	5.26959	7.0449	23.5981	135.905	152.524	181.814	153.696	62.6041	162.441	106.004	22.204	2.17086	0.938946	1.71516	6.92201	3	0	1.18617	1.2498	1.16399	2.64909	1	0	0.546405	1.33107	0.678649	0.382705	0	2	135.905	152.524	181.814	153.696	4	0	3.10894
A_55_P2053236	1039.62	671.529	928.307	742.423	13.1214	22.7374	20.8587	20.8714	1503.29	725.077	703.089	431.046	36.6626	25.2538	23.0795	29.1788	79.2306	29.5342	44.5045	35.5713	41.0033	28.7116	30.4638	14.7725	1.9323	1.02865	1.4609	2.40793	3	0	0.691564	0.92615	1.32033	1.72238	1	0	0.357897	0.900357	0.903777	0.715292	0	1	79.2306	29.5342	44.5045	35.5713	4	0	2.26008
A_55_P2080126	1105.26	971.337	1055.87	841.795	11.323	1.47764	9.57291	1.7813	1010.38	1081.58	1072.5	612.886	34.7968	3.75922	4.41339	1.92294	97.6122	657.359	110.298	472.572	29.0366	287.713	243.011	318.723	3.3617	2.28478	0.453882	1.48271	3	1	1.09391	0.898076	0.984498	1.37349	0	0	0.325403	0.39307	2.16906	0.926343	1	2	97.6122	657.359	110.298	472.572	4	0	2.77704
A_52_P16419	671.775	557.538	508.911	485.542	35.6887	14.7651	23.9796	30.5862	518.316	527.098	560.108	373.029	45.2087	35.38	16.1108	43.9246	18.8232	37.7606	21.2227	15.8746	11.465	14.8982	34.766	8.49248	1.6418	2.53458	0.610443	1.86925	3	0	1.29607	1.05775	0.908595	1.30162	0	0	0.789421	0.417329	1.48842	0.696333	1	1	18.8232	37.7606	21.2227	15.8746	4	0	1.79325
A_51_P271311	669.05	440.259	415.466	743.078	3.13684	1.45853	1.77564	1.77333	633.368	441.448	440.921	317.979	13.2519	2.12006	1.72942	1.89939	213.288	301.851	233.981	419.029	47.7944	208.224	254.954	167.411	4.46261	1.44964	0.917738	2.503	3	0	1.05634	0.997307	0.942267	2.33687	1	0	0.236708	0.687967	1.02673	0.933631	0	1	213.288	301.851	233.981	419.029	4	0	3.80959
A_55_P2072233	36779.8	23065.4	22195.4	28389.4	5.05868	3.64007	8.23748	7.54747	36695.6	18241.5	18295.7	17025.8	13.8012	4.41183	4.43358	7.89078	7270.62	6336.53	2694.44	3761.44	2658.87	4134.69	4126.63	2157.68	2.73448	1.53253	0.652939	1.74328	3	0	1.00229	1.26445	1.21315	1.66744	1	0	0.366539	0.825072	1.85798	0.956493	1	1	7270.62	6336.53	2694.44	3761.44	4	0	5.61362
A_55_P2008956	25.9953	49.3504	65.2026	64.1653	3.4691	2.00211	5.28051	16.1274	32.3856	58.4628	55.3394	24.1638	9.39796	3.42198	1.7504	8.83544	7.49341	24.6491	12.3478	3.97866	3.44602	17.0845	31.6152	2.73487	2.17451	1.44278	0.390565	1.45479	3	1	0.802683	0.844133	1.17823	2.65544	1	0	0.369133	0.585074	3.01674	1.82531	2	2	7.49341	24.6491	12.3478	3.97866	4	0	-0.0652499
A_51_P290207	312.719	210.39	237.793	169.455	39.1381	46.9793	38.6525	45.6113	232.643	251.084	203.226	160.002	67.4195	74.8717	51.0621	68.9477	7.99015	4.47834	6.15207	3.7152	3.45067	3.35352	3.97999	2.32062	2.31553	1.33541	1.54575	1.60095	3	0	1.34421	0.837926	1.17009	1.05908	0	0	0.580516	0.627465	0.756971	0.661534	0	1	7.99015	4.47834	6.15207	3.7152	4	0	1.10511
A_52_P570240	7227.16	5152.81	6217.15	6190.76	281.233	130.059	76.069	180.962	6774.59	6261.89	5720.21	3353.08	393.091	123.251	102.749	214.129	25.6981	39.6191	81.7304	34.2103	17.2342	50.8059	55.6715	15.6592	1.49112	0.779813	1.46808	2.18468	3	0	1.06681	0.822884	1.08687	1.84629	1	0	0.715441	1.05523	0.740335	0.845108	0	0	25.6981	39.6191	81.7304	34.2103	4	0	2.30911
A_55_P1976200	9451.69	10249.9	12261.7	13608.4	103.516	86.683	72.7614	97.4635	8689.14	12135.1	10942.7	6876.78	195.545	68.7712	97.7131	174.03	91.3065	118.246	168.519	139.626	44.4356	176.456	111.988	39.5149	2.05481	0.670114	1.5048	3.5335	3	0	1.08776	0.844649	1.12054	1.9789	1	0	0.529373	1.26045	0.744643	0.560039	0	2	91.3065	118.246	168.519	139.626	4	0	2.82095
A_51_P274073	3401.63	3323.24	3313.22	3974.59	25.1882	1.48746	2.45941	6.70987	2805.67	3309.79	3072.65	1711.25	35.8509	3.76119	1.79654	5.5375	135.049	2234.16	1347.16	592.349	78.2596	879.985	1710.31	309.028	1.72565	2.53887	0.78767	1.91681	3	0	1.21241	1.00406	1.07829	2.32263	1	0	0.702582	0.395477	1.36897	1.21171	0	1	135.049	2234.16	1347.16	592.349	4	0	3.48277
A_66_P110964	72.7524	46.5747	60.7533	47.5072	14.6841	1.49745	2.49009	2.48041	60.9807	55.4499	56.8793	23.8118	20.7132	3.86885	1.80703	1.97699	4.9545	31.1026	24.3981	19.153	2.94406	14.3324	31.4767	12.0445	1.68288	2.17009	0.775116	1.59019	3	0	1.19304	0.839942	1.06811	1.99512	1	0	0.708926	0.387054	1.378	1.25464	0	1	4.9545	31.1026	24.3981	19.153	4	0	1.25059
A_55_P2136174	85.0618	171.935	197.484	177.791	3.307	16.507	1.82681	11.2085	68.3138	203.414	205.255	55.4758	4.13259	11.733	9.06218	8.9951	25.7218	10.4159	108.103	15.8622	16.5305	17.3369	22.6497	6.16734	1.55602	0.600793	4.77285	2.57196	3	0	1.24516	0.845247	0.96214	3.20483	1	0	0.800222	1.40689	0.201586	1.24606	1	1	25.7218	10.4159	108.103	15.8622	4	0	0.705841
A_55_P1969416	444.41	348.653	371.021	399.162	7.69523	6.27063	1.89052	2.50361	422.662	413.836	350.589	221.252	21.2904	5.51432	5.3063	6.0226	57.7514	55.601	196.253	159.435	19.8522	75.0475	66.0703	36.737	2.90907	0.740878	2.97037	4.3399	3	0	1.05146	0.842492	1.05828	1.80411	1	0	0.361441	1.13715	0.356278	0.415702	0	3	57.7514	55.601	196.253	159.435	4	0	2.60366
A_51_P517525	144.987	74.3591	83.9273	97.2507	6.52456	1.70622	2.17592	2.25565	143.919	68.3768	74.2246	25.6923	19.9842	2.22134	2.16806	2.27244	22.2217	43.5813	38.5709	43.1142	7.20167	30.7817	34.2354	11.3061	3.08563	1.41582	1.12664	3.81338	3	0	1.00742	1.08749	1.13072	3.78521	1	0	0.326486	0.768101	1.00363	0.992614	0	1	22.2217	43.5813	38.5709	43.1142	4	0	2.47758
A_52_P328365	616.499	475.112	567.461	782.784	3.56971	1.71959	2.20201	5.6888	574.665	525.963	573.623	214.97	60.4504	4.25586	2.18921	2.29001	172.703	276.293	257.701	137.601	9.50639	123.586	262.023	93.8728	18.167	2.23564	0.983504	1.46582	3	0	1.0728	0.903318	0.989257	3.64137	1	0	0.0590519	0.404053	1.00585	2.48418	1	2	172.703	276.293	257.701	137.601	4	0	2.97307
A_55_P2095814	191.978	163.941	215.83	204.727	19.4344	12.1884	2.14646	14.2757	227.251	240.464	224.524	141.9	32.6223	5.58682	4.53482	27.9448	9.87826	13.4505	100.552	14.3409	6.96611	43.0413	49.5112	5.07789	1.41805	0.312503	2.03089	2.82419	3	1	0.844787	0.681767	0.961278	1.44275	1	0	0.59574	2.18164	0.473328	0.510855	1	3	9.87826	13.4505	100.552	14.3409	4	0	1.46503
A_51_P347529	56.0413	40.0455	58.9903	59.5755	7.75288	1.59297	1.95025	2.17222	90.2928	61.8791	38.956	23.1309	8.86416	4.64435	1.98363	2.12962	7.22844	25.1388	30.2475	27.4261	10.1863	13.3235	19.6387	10.8615	0.709625	1.8868	1.5402	2.52508	3	0	0.620661	0.647157	1.51428	2.57559	2	0	0.874632	0.342992	0.983172	1.02	0	1	7.22844	25.1388	30.2475	27.4261	4	0	1.42823
A_55_P2275354	126.01	224.749	209.004	269.809	4.30797	1.87113	3.31741	2.50141	130.08	197.17	199.921	89.4746	3.92169	2.34526	5.25738	2.64858	29.2503	120.114	63.0021	107.863	33.1693	84.0715	38.0268	33.782	0.881849	1.42872	1.65678	3.1929	3	0	0.96871	1.13988	1.04543	3.01548	1	0	1.0985	0.797834	0.631001	0.944433	0	0	29.2503	120.114	63.0021	107.863	4	0	1.93399
A_51_P446796	4764.65	3078.51	3717.96	4698.29	97.8821	52.4445	23.0761	122.007	5427.89	3505.23	3463.33	1935.83	159.622	45.6684	41.0964	104.476	48.6775	58.7003	161.118	38.5084	34.0046	76.754	84.2734	18.5289	1.43149	0.764784	1.91185	2.07829	3	0	0.87781	0.87826	1.07352	2.42701	1	0	0.613212	1.14838	0.56151	1.16779	0	1	48.6775	58.7003	161.118	38.5084	4	0	2.36398
A_55_P2187171	71.963	134.364	97.6245	96.171	3.50007	6.9417	2.24373	2.32823	30.1227	93.8563	56.5031	41.0289	12.6937	3.80118	2.22678	2.32842	20.5604	19.3561	43.5098	41.3066	2.37305	24.6913	25.3744	17.6209	8.66414	0.783925	1.71472	2.34418	3	0	2.389	1.4316	1.72777	2.34398	4	0	0.275734	1.82619	1.00761	0.999915	1	1	20.5604	19.3561	43.5098	41.3066	4	0	1.21007
A_51_P213928	1162.01	854.185	986.317	1134.27	37.141	5.71782	3.74445	4.90639	1314.66	808.787	885.438	680.725	30.4012	11.3519	5.07397	11.9632	31.2864	149.39	263.408	231.183	43.2435	71.2468	174.506	56.9015	0.723494	2.0968	1.50945	4.06287	3	0	0.883889	1.05613	1.11393	1.66627	1	0	1.22169	0.503688	0.737972	0.410123	0	2	31.2864	149.39	263.408	231.183	4	0	2.4647
A_55_P1958210	7794.14	7611.07	7252.85	7892.07	14.0246	15.5395	14.6861	10.8519	7358.71	8504.02	7428.3	5937.12	22.2944	15.9543	23.4047	21.2269	555.749	489.79	493.857	727.251	330.07	533.023	317.385	279.698	1.68373	0.918891	1.55602	2.60013	3	0	1.05917	0.894997	0.976381	1.32928	0	0	0.629063	0.973997	0.627487	0.511235	0	1	555.749	489.79	493.857	727.251	4	0	3.83622
A_51_P158678	3180.39	2430.74	2428.17	2710.99	39.6285	11.3619	18.6851	21.5016	3459.24	2687.98	2481.41	1808.21	109.212	23.7334	6.2937	20.4535	80.255	213.937	129.952	126.083	31.6746	113.257	394.27	88.4059	2.53373	1.88895	0.329602	1.42619	3	1	0.919389	0.904303	0.978543	1.49927	1	0	0.36286	0.478732	2.96886	1.05124	1	2	80.255	213.937	129.952	126.083	4	0	3.08734
A_55_P1983046	535.993	519.475	526.225	619.271	22.3866	6.86067	4.46567	13.7657	571.909	504.993	497.325	259.547	34.9114	9.3836	5.97312	11.6715	23.9426	75.7179	117.838	44.9867	16.3817	53.8165	83.2606	22.2376	1.46154	1.40696	1.41529	2.023	4	0	0.9372	1.02868	1.05811	2.38597	1	0	0.64124	0.731134	0.747628	1.17942	0	0	23.9426	75.7179	117.838	44.9867	4	0	2.23191
A_52_P306236	563.965	386.905	430.687	487.536	5.00922	1.63193	2.40076	2.06305	606.773	430.371	414.081	330.438	9.21025	2.96812	2.0029	5.28352	112.585	237.084	179.396	236.318	65.8802	144.998	206.741	62.5412	1.70894	1.63509	0.867735	3.77859	3	0	0.92945	0.899003	1.0401	1.47542	1	0	0.543875	0.54982	1.19864	0.390468	0	3	112.585	237.084	179.396	236.318	4	0	3.33498
A_55_P2100968	235.661	279.927	397.366	464.127	29.819	28.3748	19.9752	34.2582	262.924	290.829	274.27	109.442	51.3171	32.0725	23.4752	24.9523	7.90305	9.86531	19.8929	13.5479	5.12352	9.06785	11.6834	4.38605	1.5425	1.08794	1.70267	3.08886	3	0	0.896305	0.962514	1.44881	4.24085	2	0	0.581072	0.884709	0.850906	1.37295	0	1	7.90305	9.86531	19.8929	13.5479	4	0	0.981474
A_55_P2397904	1350.63	938.952	1007.14	1471.79	3.53791	1.64947	2.66977	2.07554	1711.29	817.635	669.587	628.375	15.8411	1.97494	2.58841	2.22605	381.76	569.246	377.239	709.112	108.029	414.005	258.687	282.282	3.53388	1.37497	1.45829	2.51207	3	0	0.789247	1.14837	1.50413	2.34222	2	0	0.223337	0.835197	1.03143	0.932387	0	1	381.76	569.246	377.239	709.112	4	0	3.89012
A_55_P2034245	109.977	67.0903	63.8969	63.6695	7.8135	1.80881	2.70293	4.14676	105.841	64.2121	63.2305	50.2569	18.0263	5.37216	5.49208	4.00759	14.0753	37.0908	23.6399	15.354	5.87145	11.9528	11.513	12.5404	2.39724	3.10312	2.05332	1.22436	3	0	1.03908	1.04482	1.01054	1.26688	0	0	0.433449	0.336701	0.49215	1.03473	0	3	14.0753	37.0908	23.6399	15.354	4	0	2.12011
A_55_P2098100	1304.05	979.269	871.88	1115.14	4.80377	3.97604	2.93621	5.69316	1160.27	946.948	879.078	644.202	8.71325	6.07704	2.16263	11.4069	271.464	246.292	296.941	195.874	133.161	155.824	406.486	56.4748	2.03862	1.58058	0.730507	3.46834	3	0	1.12393	1.03413	0.991811	1.73104	1	0	0.551318	0.654273	1.3577	0.499098	0	2	271.464	246.292	296.941	195.874	4	0	3.67732
A_55_P2031671	177.02	42.9666	51.3373	52.1324	31.7044	7.00095	7.15331	6.54718	99.199	42.7861	37.4468	43.3336	36.6198	9.84938	8.1535	18.3617	5.58344	6.13725	7.17672	7.96257	2.70889	4.34404	4.59273	2.36	2.06115	1.4128	1.56263	3.37397	4	0	1.78449	1.00422	1.37094	1.20305	1	0	0.865774	0.710801	0.87733	0.356568	0	1	5.58344	6.13725	7.17672	7.96257	4	0	2.02086
A_55_P1979242	1110.68	848.497	1194.62	798.667	13.954	20.9036	31.5388	21.7376	1785.94	1166.64	686.853	1048.48	67.291	84.357	7.59149	54.4664	79.5958	40.5909	37.8777	36.7413	26.5405	13.8298	90.4767	19.25	2.99903	2.93504	0.418646	1.90864	3	1	0.621902	0.727303	1.73926	0.761738	1	0	0.207368	0.247799	4.1545	0.399101	1	3	79.5958	40.5909	37.8777	36.7413	4	0	1.96198
A_51_P440985	360.638	155.352	179.425	114.438	47.3922	1.88235	6.29152	2.46103	350.303	158.682	184.528	72.6607	118.474	3.38604	5.37474	3.05776	7.60965	82.5305	28.5186	46.5	2.95679	46.8636	34.3324	23.7627	2.57362	1.76108	0.830662	1.95685	3	0	1.0295	0.979014	0.972348	1.57496	1	0	0.400022	0.555917	1.17057	0.804847	0	2	7.60965	82.5305	28.5186	46.5	4	0	2.08071
A_55_P2129261	334.725	219.878	236.944	364.849	3.57965	1.649	1.98977	2.09171	361.123	182.639	182.072	120.281	7.10839	1.99311	2.03683	2.2387	93.5078	133.34	119.081	174.427	50.8024	91.6354	89.3897	53.7278	1.84062	1.45512	1.33216	3.24649	3	0	0.926902	1.20389	1.30138	3.03331	1	0	0.503581	0.827351	0.976895	0.934337	0	1	93.5078	133.34	119.081	174.427	4	0	3.13342
A_55_P2350022	1237.29	721.174	713.758	934.795	8.91894	1.79283	2.06541	4.97413	948.891	685.767	678.352	464.207	21.5112	2.58154	3.26391	10.9804	138.726	402.255	345.578	187.931	44.1114	265.642	207.834	42.276	3.14489	1.51427	1.66276	4.44535	4	0	1.30393	1.05163	1.05219	2.01375	1	0	0.414618	0.69448	0.6328	0.453001	0	2	138.726	402.255	345.578	187.931	4	0	3.77576
A_55_P2013178	201.401	195.233	260.488	312.201	3.73374	1.69275	4.39374	2.13066	232.877	242.065	218.267	153.585	10.9654	4.62365	4.03086	2.28749	53.9407	115.335	59.2862	146.528	21.2376	52.3538	54.149	67.1411	2.53987	2.20299	1.09487	2.18239	3	0	0.864835	0.806529	1.19344	2.03276	1	0	0.340503	0.366107	1.09002	0.931438	0	2	53.9407	115.335	59.2862	146.528	4	0	2.06956
A_55_P2234704	126.771	107.559	106.676	122.282	3.59329	1.81872	2.3317	2.42878	122.182	92.921	110.611	46.5517	10.6829	2.39238	2.29922	4.14068	35.28	59.14	45.7503	50.347	11.4372	38.8404	48.1081	11.2425	3.08467	1.52264	0.950988	4.47826	3	0	1.03756	1.15753	0.964425	2.6268	1	0	0.336361	0.760211	1.01413	0.586566	0	2	35.28	59.14	45.7503	50.347	4	0	2.19393
A_55_P2061849	53.8173	35.5838	34.2581	55.4116	3.6456	4.10445	2.01919	4.57988	62.0201	41.4925	36.8317	15.123	4.95059	7.40254	4.0437	3.87165	14.7623	8.66957	16.9662	12.0989	12.5278	5.60516	9.10843	3.90609	1.17836	1.54671	1.8627	3.09746	3	0	0.867739	0.857597	0.930124	3.66406	1	0	0.736397	0.554465	0.499342	1.18293	0	2	14.7623	8.66957	16.9662	12.0989	4	0	1.5703
A_52_P676947	65.2433	58.5338	58.9291	85.3971	3.64062	1.7209	2.02099	2.16284	86.4044	49.128	33.5277	37.8742	9.76497	2.0612	2.08812	2.32504	17.921	34.0134	29.1586	39.4838	8.84841	23.8347	16.0564	16.2897	2.02533	1.42706	1.81602	2.42385	4	0	0.755092	1.19145	1.75763	2.25476	2	0	0.372824	0.834902	0.967848	0.930237	0	1	17.921	34.0134	29.1586	39.4838	4	0	1.81667
A_51_P359173	358.075	230.683	237.459	304.055	3.6532	2.08777	2.03964	2.16219	232.681	233.81	205.291	89.3854	3.87912	3.47508	2.08435	2.25183	98.0167	110.492	116.422	140.624	59.983	67.2817	98.4916	39.6946	1.63407	1.64223	1.18205	3.54265	3	0	1.53891	0.986627	1.15669	3.40162	2	0	0.941761	0.600784	0.978552	0.960191	0	0	98.0167	110.492	116.422	140.624	4	0	3.21128
A_52_P529195	136.585	107.798	147.086	126.352	8.67165	1.87697	2.17424	5.05209	146.984	138.283	128.813	87.1813	7.59235	4.76003	4.48292	7.24591	15.7508	57.4318	67.6493	25.0099	19.3595	29.0509	28.734	12.0318	0.813594	1.97693	2.35432	2.07865	3	0	0.929252	0.779543	1.14186	1.44931	1	0	1.14216	0.394319	0.485005	0.697234	0	2	15.7508	57.4318	67.6493	25.0099	4	0	1.93278
A_55_P2018027	190.636	124.033	155.597	168.362	10.5005	2.39479	2.01767	4.36393	199.743	180.403	149.446	67.4994	17.0876	5.40525	2.48076	5.63666	18.1549	51.7927	77.117	38.5804	11.6894	33.3755	60.2422	11.9751	1.55311	1.55182	1.28012	3.22172	3	0	0.954407	0.687531	1.04115	2.49427	1	0	0.614512	0.443049	0.813327	0.774205	0	1	18.1549	51.7927	77.117	38.5804	4	0	2.16016
A_55_P2035792	59.1456	57.2657	58.0648	74.9868	7.51739	4.45002	2.38117	2.48506	42.0609	79.1538	72.4496	34.8806	8.92562	2.44087	5.15137	4.8474	7.86784	12.8686	24.385	30.175	4.71238	32.4285	14.0641	7.19573	1.66961	0.396831	1.73384	4.19346	3	1	1.40619	0.723474	0.801451	2.14981	2	0	0.842226	1.82313	0.46224	0.512658	1	2	7.86784	12.8686	24.385	30.175	4	0	1.38932
A_51_P284665	1013.66	771.037	613.535	592.283	10.8731	2.05176	4.87893	2.26411	995.489	870.369	925.866	421.31	18.9215	8.72772	5.67643	7.40537	93.226	375.794	125.752	261.596	52.6116	99.7247	163.107	56.8925	1.77197	3.76831	0.770979	4.59808	3	0	1.01825	0.885873	0.662661	1.40581	1	0	0.574643	0.235085	0.859506	0.305739	0	3	93.226	375.794	125.752	261.596	4	0	3.39866
A_55_P2157195	214.812	98.8974	80.8573	97.6182	57.5381	1.73139	2.11674	2.98236	201.354	60.1528	57.4517	75.6611	40.0773	4.00516	4.66258	8.04135	3.73339	57.1202	38.199	32.7319	5.02414	15.0188	12.3219	9.40901	0.74309	3.80324	3.10009	3.47878	3	0	1.06684	1.6441	1.40739	1.2902	2	0	1.43568	0.43229	0.453984	0.370878	1	3	3.73339	57.1202	38.199	32.7319	4	0	1.47593
A_55_P2288232	1610.42	2090.31	2335.54	2404.45	56.0605	30.0293	30.5685	70.0504	1596.05	2070.85	2376.49	1209.82	74.736	49.4355	43.9904	87.6646	28.7265	69.6089	76.4034	34.3245	21.3559	41.89	54.023	13.8005	1.34513	1.66171	1.41427	2.48719	3	0	1.009	1.00939	0.982766	1.98745	1	0	0.750114	0.607445	0.694891	0.799073	0	0	28.7265	69.6089	76.4034	34.3245	4	0	1.85183
A_55_P1972963	1298.28	155.716	291.823	302.856	3.62763	1.97621	2.92687	2.6703	996.578	226.56	164.192	70.4959	4.02614	2.63703	2.47743	2.58471	357.887	78.7955	99.7048	113.417	247.527	85.9147	66.275	27.2742	1.44585	0.917136	1.50441	4.15838	3	0	1.30274	0.687308	1.77733	4.29608	2	0	0.901019	0.749407	1.18141	1.03311	0	0	357.887	78.7955	99.7048	113.417	4	0	5.0515
A_55_P2026649	47.9233	67.4198	81.4447	25.7395	3.77131	5.38057	4.42234	3.81831	25.8357	22.8133	60.7333	29.9263	7.96665	4.47547	5.49423	3.85382	12.7074	12.5302	18.4167	6.74108	3.24298	5.09742	11.054	7.76538	3.91842	2.45815	1.66606	0.868094	3	0	1.85493	2.95528	1.34102	0.860096	2	0	0.473387	1.20224	0.804906	0.990787	0	1	12.7074	12.5302	18.4167	6.74108	4	0	1.3223
A_55_P2380806	76.2114	70.9311	89.6914	82.1698	21.8083	11.0619	4.782	8.94031	86.7399	79.715	90.4081	36.8347	36.7121	9.83714	7.6481	7.32804	3.4946	6.41221	18.7561	9.19093	2.36271	8.10348	11.821	5.02654	1.47906	0.791291	1.58667	1.82848	3	0	0.878619	0.889809	0.992073	2.23077	1	0	0.594037	1.1245	0.625253	1.22001	0	1	3.4946	6.41221	18.7561	9.19093	4	0	0.846671
A_52_P671132	17992.9	10265.3	8407.26	11092.7	3.77979	1.82175	2.10938	2.30432	17416.9	8406.06	8131.97	7916.49	6.13989	5.29703	2.21882	2.46586	4760.29	5634.84	3985.66	4813.84	2836.67	1586.94	3664.99	3210.44	1.67813	3.55076	1.0875	1.49943	3	0	1.03307	1.22117	1.03385	1.40121	1	0	0.615611	0.343919	0.950674	0.934492	0	1	4760.29	5634.84	3985.66	4813.84	4	0	6.26511
A_65_P20249	5190.76	4050.62	3934.62	5214.64	218.95	189.293	85.105	246.03	4478.81	4941.25	3737.09	2892.98	273.855	115.965	127.084	263.011	23.7075	21.3986	46.2325	21.1951	16.3547	42.61	29.4064	10.9995	1.44959	0.502198	1.57219	1.92692	3	1	1.15896	0.819755	1.05286	1.80251	1	0	0.799509	1.63234	0.669675	0.935438	1	0	23.7075	21.3986	46.2325	21.1951	4	0	1.86653
A_55_P2075499	53.1538	37.7664	35.9182	46.5891	6.84427	1.731	2.07983	2.23401	56.724	40.9526	34.7562	17.8986	12.3607	3.49948	4.23786	9.23272	7.76618	21.8176	17.2698	20.8544	4.58905	11.7025	8.20136	1.9386	1.69233	1.86435	2.10572	10.7575	4	0	0.937061	0.922197	1.03343	2.60295	1	0	0.553712	0.494647	0.490773	0.241967	0	4	7.76618	21.8176	17.2698	20.8544	4	0	1.58221
A_51_P416669	718.514	250.888	302.491	281.296	16.2454	5.55855	4.32749	10.107	853.383	346.788	307.63	324.639	30.3021	17.2912	2.28451	20.4689	44.2287	45.1356	69.8998	27.8319	28.1625	20.0557	134.659	15.8601	1.57048	2.25051	0.519087	1.75484	3	1	0.84196	0.723464	0.983296	0.866488	0	0	0.536115	0.321467	1.89428	0.493771	1	3	44.2287	45.1356	69.8998	27.8319	4	0	3.24002
A_55_P2048767	145.026	233.172	157.524	236.55	16.8302	23.9454	40.277	32.9087	206.951	162.598	113.461	134.101	57.5704	33.5354	6.30458	64.2013	8.617	9.73764	3.91101	7.18809	3.59474	4.84855	17.9966	2.08876	2.39711	2.00836	0.21732	3.44132	3	1	0.700773	1.43404	1.38835	1.76397	2	0	0.292341	0.714035	6.38853	0.512586	1	2	8.617	9.73764	3.91101	7.18809	4	0	0.23446
A_51_P227275	133.351	141.224	126.717	120.017	38.1293	8.24374	13.644	9.32576	150.707	178.835	95.5831	108.694	29.7572	18.3425	14.6996	14.576	3.49733	17.1311	9.28739	12.8694	5.06458	9.74979	6.50241	7.45705	0.690547	1.75707	1.4283	1.7258	3	0	0.884832	0.789689	1.32573	1.10417	0	0	1.28135	0.449435	0.928185	0.639802	0	1	3.49733	17.1311	9.28739	12.8694	4	0	0.847234
A_51_P511285	126.4	119.682	121.15	202.335	3.85838	6.40972	9.90462	5.30569	152.193	94.4096	153.442	53.073	12.4185	12.1253	5.90156	8.48359	32.7599	18.672	12.2317	38.1356	12.2553	7.78616	26.0003	6.25596	2.67312	2.3981	0.470444	6.09588	3	1	0.830526	1.26769	0.78955	3.8124	1	0	0.310696	0.528623	1.67831	0.625405	1	2	32.7599	18.672	12.2317	38.1356	4	0	1.1472
A_51_P153557	525.863	354.032	287.13	339.963	43.0834	9.28472	3.67117	10.8601	329.476	370.407	307.072	150.599	13.2581	16.3085	9.90853	12.0637	12.2057	38.1306	78.2123	31.3037	24.8509	22.7125	30.9906	12.4836	0.491158	1.67884	2.52374	2.50758	3	1	1.59606	0.955791	0.93506	2.25741	2	0	3.24958	0.569317	0.370506	0.900234	1	2	12.2057	38.1306	78.2123	31.3037	4	0	2.06211
A_55_P2130129	721.57	508.734	481.521	550.007	150.9	74.5707	35.0376	70.668	758.846	482.854	499.375	476.142	227.746	64.1998	62.5563	90.9872	4.78176	6.82217	13.743	7.78296	3.33199	7.52111	7.98281	5.23307	1.43511	0.907069	1.72157	1.48727	3	0	0.950878	1.0536	0.964248	1.15513	0	0	0.662583	1.16154	0.560096	0.776681	0	1	4.78176	6.82217	13.743	7.78296	4	0	1.24142
A_51_P368210	451.687	233.767	207.018	288.702	15.6464	9.47308	4.24393	2.81513	342.106	209.254	177.56	111.322	16.7305	4.87556	5.11795	4.30413	28.8685	24.677	48.7798	102.554	20.448	42.9191	34.6936	25.864	1.4118	0.574965	1.40602	3.96512	3	1	1.32031	1.11714	1.1659	2.59339	1	0	0.935198	1.94297	0.829225	0.654052	1	0	28.8685	24.677	48.7798	102.554	4	0	2.75035
A_55_P2030627	80.7897	44.2027	36.8069	54.6755	7.01183	1.83848	7.25076	2.37001	61.0646	49.7001	41.721	20.415	8.7172	3.56088	2.28933	2.51414	11.5219	24.0431	5.07628	23.0697	7.00507	13.9573	18.2241	8.12008	1.6448	1.72262	0.278547	2.84107	3	1	1.32302	0.88939	0.882215	2.6782	1	0	0.804367	0.516299	3.1672	0.942672	1	1	11.5219	24.0431	5.07628	23.0697	4	0	1.49317
A_51_P368757	829.821	636.231	790.044	1057.91	4.09604	2.19875	2.58027	4.59967	736.057	695.44	180.042	347.474	4.7203	3.58808	2.68772	2.98668	202.591	289.361	306.186	229.997	155.934	193.82	66.9867	116.341	1.29921	1.49294	4.57086	1.97692	3	0	1.12739	0.914862	4.38811	3.04458	2	0	0.86775	0.612792	0.96002	1.54006	1	0	202.591	289.361	306.186	229.997	4	0	3.34443
A_55_P1961129	59.6271	31.123	29.7149	40.7247	17.4632	1.82957	6.13636	2.35304	65.8935	30.5244	29.3298	19.99	33.7058	3.08942	2.25381	5.28226	3.41444	17.0111	4.84244	17.3073	1.95496	9.88028	13.0134	3.78435	1.74655	1.72172	0.37211	4.57337	3	1	0.904901	1.01961	1.01313	2.03726	1	0	0.518107	0.592206	2.72266	0.44546	1	3	3.41444	17.0111	4.84244	17.3073	4	0	1.20909
A_66_P114229	507.195	377.024	709.842	423.332	10.4095	10.8978	5.78253	8.51873	823.107	497.933	572.354	272.942	35.6512	5.91816	14.801	14.8946	48.7242	34.5962	122.756	49.6943	23.0878	84.1366	38.6699	18.3249	2.11039	0.411191	3.17447	2.71184	3	1	0.616196	0.757177	1.24021	1.551	1	0	0.291982	1.84142	0.390684	0.571935	1	3	48.7242	34.5962	122.756	49.6943	4	0	2.32214
A_51_P151586	128.123	165.035	194.944	82.0744	21.6905	19.6547	16.7572	14.299	99.9911	193.47	170.814	57.7012	28.4695	23.6078	21.7634	24.3207	5.90687	8.39673	11.6335	5.73985	3.51221	8.19515	7.84869	2.37251	1.68181	1.0246	1.48222	2.41931	3	0	1.28135	0.853031	1.14126	1.4224	1	0	0.761886	0.832552	0.769971	0.587938	0	1	5.90687	8.39673	11.6335	5.73985	4	0	0.943611
A_55_P2181634	45.9038	61.5849	73.0373	73.4436	7.99723	1.94304	5.13948	3.60502	70.6819	54.0314	48.7614	28.5168	4.91381	6.52645	5.63666	4.22037	5.73996	31.6951	14.211	20.3726	14.3843	8.27885	8.65075	6.75693	0.399042	3.82845	1.64275	3.01507	3	1	0.649442	1.1398	1.49785	2.57545	2	0	1.6275	0.297718	0.911795	0.854194	1	1	5.73996	31.6951	14.211	20.3726	4	0	0.889779
A_51_P185259	378.723	271.926	249.3	280.034	74.5513	41.7166	27.5979	37.2133	308.46	257.376	169.643	161.41	88.461	28.8156	28.7168	34.3692	5.08003	6.51842	9.03329	7.52511	3.48696	8.93183	5.90744	4.69635	1.45686	0.729797	1.52914	1.60233	3	0	1.22778	1.05653	1.46956	1.73493	2	0	0.84276	1.44771	0.961037	1.08275	1	0	5.08003	6.51842	9.03329	7.52511	4	0	1.29275
A_55_P2052062	12032.8	7190.99	10631.4	8054.53	893.128	348.966	508.539	655.836	13360.4	7026.84	7854.93	6278.86	912.731	692.079	574.106	867.884	13.4727	20.6066	20.9058	12.2813	14.6378	10.1532	13.682	7.23468	0.920404	2.02956	1.52798	1.69756	3	0	0.900637	1.02336	1.35347	1.2828	0	0	0.978523	0.504229	0.885793	0.755672	0	1	13.4727	20.6066	20.9058	12.2813	4	0	1.77878
A_55_P1967473	106.954	54.6201	70.7577	71.783	3.87815	1.95476	2.26646	2.50059	121.755	45.1302	43.7077	42.9784	4.11355	2.41012	2.39663	2.63276	27.5786	27.9421	31.2195	28.7064	29.5985	18.7253	18.2371	16.3245	0.931758	1.49221	1.71187	1.75849	3	0	0.878437	1.21028	1.61889	1.67021	2	0	0.942774	0.811065	0.945683	0.9498	0	0	27.5786	27.9421	31.2195	28.7064	4	0	2.39013
A_52_P231232	808.564	600.775	730.778	721.416	21.2597	3.76886	2.24482	8.1014	937.47	701.326	645.762	456.333	15.3517	8.20131	3.20371	7.51617	38.0327	159.405	325.54	89.0483	61.0661	85.5139	201.567	60.7135	0.622811	1.86408	1.61505	1.4667	3	0	0.862497	0.856627	1.13165	1.5809	1	0	1.38484	0.459543	0.700692	1.07786	0	1	38.0327	159.405	325.54	89.0483	4	0	2.59782
A_55_P2160910	1647.31	835.779	687.914	1162.35	7.50465	1.92173	2.24596	2.4514	1365.35	698.207	609.88	404.441	9.34699	2.36543	2.33713	2.57131	219.506	434.909	306.29	474.156	146.074	295.171	260.953	157.29	1.5027	1.47341	1.17374	3.01453	3	0	1.20651	1.19703	1.12795	2.87396	1	0	0.802894	0.812422	0.960991	0.953368	0	0	219.506	434.909	306.29	474.156	4	0	4.33984
A_51_P503822	382.346	318.817	481.031	443.291	3.80887	2.00227	2.30355	3.21967	571.116	254.759	336.757	151.042	4.2201	2.38241	2.30066	2.74494	100.383	159.227	208.822	137.682	135.332	106.933	146.374	55.0258	0.741752	1.48904	1.42663	2.50214	3	0	0.669472	1.25144	1.42843	2.93488	2	0	0.902555	0.840439	1.00126	1.17295	0	0	100.383	159.227	208.822	137.682	4	0	2.99776
A_51_P346491	222.155	199.928	164.76	234.778	13.4011	2.68863	3.31764	8.08386	162.326	197.725	181.281	116.617	9.26014	3.75625	9.01087	11.2031	16.5773	74.3605	49.6617	29.0428	17.5295	52.6389	20.1181	10.4094	0.945679	1.41265	2.46851	2.79006	3	0	1.36857	1.01114	0.908861	2.01324	1	0	1.44719	0.715773	0.368182	0.721576	1	1	16.5773	74.3605	49.6617	29.0428	4	0	2.06204
A_66_P120995	116.052	58.8057	55.3411	70.5922	14.5229	5.7848	2.50045	6.68984	100.83	64.5979	24.6899	58.1559	20.6881	11.8578	5.42507	8.77638	7.99094	10.1656	22.1324	10.5521	4.87383	5.44769	4.55107	6.62641	1.63956	1.86603	4.86313	1.59244	4	0	1.15096	0.910335	2.24145	1.21384	1	0	0.701994	0.487846	0.460907	0.762255	0	2	7.99094	10.1656	22.1324	10.5521	4	0	1.85423
A_55_P2032760	8085.5	2792.65	3937.95	4022.27	1585.81	489.943	219.828	774.041	6059.72	4124.7	3768.18	2022.36	1717.79	200.671	359.546	829.576	5.09864	5.69995	17.9138	5.19645	3.52762	20.5546	10.4804	2.43782	1.44535	0.277308	1.70927	2.1316	3	1	1.3343	0.677054	1.04505	1.9889	1	0	0.923169	2.44152	0.611405	0.933056	1	0	5.09864	5.69995	17.9138	5.19645	4	0	1.70088
A_51_P254262	5848.71	3905	3821.61	3583.2	1080.48	542.989	218.603	351.255	6299.54	4635.25	4241.6	3196.65	503.811	354.469	137.397	403.653	5.41304	7.19168	17.482	10.2011	12.5038	13.0766	30.8711	7.91929	0.432912	0.549966	0.566289	1.28814	0	3	0.928433	0.842457	0.900984	1.12092	0	0	2.14462	1.53184	1.59103	0.870189	3	0	5.41304	7.19168	17.482	10.2011	4	0	1.36045
A_52_P301085	120.982	80.4036	67.4527	53.8005	17.4698	5.18799	1.81481	3.19294	126.951	80.6316	89.8133	57.4341	7.5176	1.67722	6.31959	1.94031	6.92522	15.498	37.1679	16.8499	16.8872	48.0745	14.2119	29.6004	0.410086	0.322375	2.61527	0.569243	1	3	0.952978	0.997171	0.751032	0.936735	0	0	2.32385	3.0932	0.287172	1.64558	3	1	6.92522	15.498	37.1679	16.8499	4	0	1.76928
A_55_P2402307	183.294	149.883	164.018	158.408	104.949	31.1663	19.1277	21.4563	254.714	219.342	240.367	114.138	77.1395	21.1558	15.6246	24.4915	1.74651	4.80914	8.57489	7.38283	3.30199	10.368	15.3839	4.6603	0.528925	0.463846	0.557392	1.5842	1	3	0.719606	0.683329	0.682365	1.38787	0	0	1.36051	1.47318	1.22421	0.87607	1	0	1.74651	4.80914	8.57489	7.38283	3	0	0.346343
A_66_P107437	79.2394	45.5418	46.6494	52.3635	18.5613	3.90296	4.90488	4.62188	81.0778	57.0158	56.1993	35.9498	5.85699	2.22655	2.10233	5.28514	4.26906	11.6685	9.51081	11.3295	13.8429	25.6072	26.7319	6.80206	0.308393	0.455674	0.355784	1.6656	1	3	0.977325	0.798757	0.830071	1.45657	1	0	3.16909	1.75291	2.33307	0.874505	3	0	4.26906	11.6685	9.51081	11.3295	4	0	1.25001
A_55_P2062826	57.4503	29.4309	46.5955	33.0215	21.3536	3.52586	1.90156	7.55096	96.4728	44.9984	42.4422	44.1927	20.7043	1.8728	1.87535	5.46328	2.69043	8.34717	24.5038	4.37316	4.65956	24.0273	22.6317	8.08905	0.577401	0.347403	1.08272	0.540627	0	3	0.595508	0.654043	1.09786	0.747216	0	1	1.03136	1.88267	1.01398	1.38213	1	0	2.69043	8.34717	24.5038	4.37316	4	0	0.955377
A_55_P1953861	18583.9	12048.3	9445.36	13205	15.2271	6.95813	2.16397	8.65754	17652.8	10498.6	8546.98	7526.73	4.48344	3.45578	2.42685	2.21586	1220.44	1731.55	4364.84	1525.26	3937.33	3037.98	3521.84	3396.75	0.309968	0.569966	1.23936	0.449035	0	3	1.05274	1.14761	1.10511	1.75441	1	0	3.3963	2.01347	0.891676	3.90708	3	0	1220.44	1731.55	4364.84	1525.26	4	0	5.43565
A_51_P171772	5420.87	6561.46	7171.32	6541.38	15.2754	4.6371	3.58146	9.96875	4685.2	8578.17	7904.92	4070.97	7.89547	1.82369	1.66383	6.32848	354.875	1414.99	2002.35	656.189	593.404	4703.75	4751.05	643.278	0.598033	0.300823	0.421453	1.02007	0	3	1.15702	0.764902	0.907197	1.60684	1	0	1.93471	2.5427	2.15255	1.57522	4	0	354.875	1414.99	2002.35	656.189	4	0	4.13383
A_55_P2051139	104.628	143.928	147.826	121.706	13.9555	5.39996	3.79203	10.0839	85.5602	145.8	143.469	61.5702	3.7111	1.72845	1.72963	10.0065	7.49723	26.6536	38.9835	12.0694	23.0552	84.3529	82.9478	6.15304	0.325186	0.315977	0.469976	1.96154	1	3	1.22286	0.987163	1.03037	1.97671	1	0	3.76048	3.12416	2.19239	1.00774	3	0	7.49723	26.6536	38.9835	12.0694	4	0	1.27795
A_55_P2075070	258.883	217.414	209.356	298.812	10.3916	3.23259	6.84409	4.34163	331.514	190.66	183.581	107.13	4.22108	1.57451	1.59646	6.17286	24.9127	67.2568	30.5893	68.8249	78.5378	121.091	114.992	17.355	0.317206	0.555423	0.266011	3.96571	1	3	0.780912	1.14032	1.1404	2.78925	1	0	2.46184	2.05307	4.28704	0.703342	3	0	24.9127	67.2568	30.5893	68.8249	4	0	1.96091
A_55_P2147081	99.6186	72.2897	58.5259	50.3538	10.3955	8.25188	6.07737	5.21532	98.6303	79.0401	65.7816	51.059	3.7356	2.95203	3.33912	6.77032	9.58286	8.76039	9.63013	9.65499	26.4028	26.7748	19.7003	7.54159	0.362949	0.327188	0.488832	1.28023	0	3	1.01002	0.914596	0.889699	0.98619	0	0	2.78282	2.79532	1.82005	0.770321	3	0	9.58286	8.76039	9.63013	9.65499	4	0	1.65678
A_55_P2077158	673.973	399.22	344.708	400.712	24.3889	9.93899	13.9492	24.6373	505.09	324.605	299.847	301.508	5.7962	16.0357	4.36997	9.57339	27.6344	40.167	24.7118	16.2645	87.1416	20.2427	68.6155	31.4944	0.317121	1.98427	0.360149	0.516424	1	3	1.33436	1.22986	1.14961	1.32903	0	0	4.20774	0.619805	3.19205	2.57352	3	0	27.6344	40.167	24.7118	16.2645	4	0	2.33769
A_55_P1962901	45.8665	116.7	116.42	109.355	17.889	13.6914	12.5978	14.9298	81.145	163.742	97.7974	28.3862	14.8982	5.74511	2.33022	13.2603	2.56395	8.52363	9.24132	7.3246	5.44664	28.5011	41.9691	2.14069	0.47074	0.299063	0.220193	3.42161	1	3	0.565241	0.712707	1.19042	3.85239	1	1	1.20075	2.38313	5.40626	1.1259	2	0	2.56395	8.52363	9.24132	7.3246	4	0	0.242455
A_51_P214187	188.219	199.646	167.321	774.474	20.7187	4.88019	10.2035	5.49911	669.943	375.823	78.3437	36.1004	15.6547	5.29174	2.31195	9.8237	9.0845	40.9095	16.3984	140.836	42.7949	71.0206	33.8864	3.67483	0.21228	0.576024	0.483924	38.3245	1	3	0.280948	0.531225	2.13573	21.4533	2	2	1.32348	0.922227	4.41337	0.55978	1	1	9.0845	40.9095	16.3984	140.836	4	0	1.41296
[truncated: 22 more columns]
