# Supplementary material for: Prenatal Alcohol Exposure Impairs the Placenta–Cortex Transcriptomic Signature, Leading to Dysregulation of Angiogenic Pathways
Source: Int J Mol Sci. 2023 Aug 30;24(17):13484. doi: 10.3390/ijms241713484 (PMC10488081; doi:10.3390/ijms241713484)
Supplement: Supplementary file 1 [file ijms-24-13484-s001.zip › Supplementary Table S15.xlsx]

## Sheet: 176 commun DOWN 3sur4
Supplementary table 15:
Filtration of the 5573 entities present simultaneously among the 6066 Down ³2´ control and the 6326 Down ³2´ ethanol (Suppl. table 13): - removal of duplicates (−783 entities) - removal of RIKEN sequences(−150 entities) - removal of unidentified genes (−272 entities) - Selection of entities with a cortex/placenta ratio modified by ³ 40% under ethanol treatment in at least 3 out of 4 experiments (…
	Raw signals of the 5573 genes from the "common DOWN" group under ethanol treatment								Raw signals of the 5573 genes from the "common DOWN" group under control condition								Cortex EtOH / Placenta EtOH				Cortex CT / Placenta CT				Inter-organ effect of alcohol
ProbeNamedown	Cor-EOH1-lame1bis-US84603591_252665519606_S01_GE1_105_Dec08_1_1,txt:gProcessedSignal(raw)	Cor-EOH2-lame2-US84603591_252665519413_S01_GE1_105_Dec08_1_3,txt:gProcessedSignal(raw)	Cor-EOH3-lame3-US84603591_252665519414_S01_GE1_105_Dec08_1_2,txt:gProcessedSignal(raw)	Cor-EOH4-lame4-US84603591_252665519415_S01_GE1_105_Dec08_1_1,txt:gProcessedSignal(raw)	Pl-EOH1-lame1bis-US84603591_252665519606_S01_GE1_105_Dec08_1_3,txt:gProcessedSignal(raw)	Pl-EOH2-lame2-US84603591_252665519413_S01_GE1_105_Dec08_1_1,txt:gProcessedSignal(raw)	Pl-EOH3-lame3-US84603591_252665519414_S01_GE1_105_Dec08_1_4,txt:gProcessedSignal(raw)	Pl-EOH4-lame4-US84603591_252665519415_S01_GE1_105_Dec08_1_3,txt:gProcessedSignal(raw)	Cor-CT1-lame1bis-US84603591_252665519606_S01_GE1_105_Dec08_1_2,txt:gProcessedSignal(raw)	Cor-CT2-lame2-US84603591_252665519413_S01_GE1_105_Dec08_1_2,txt:gProcessedSignal(raw)	Cor-CT3-lame3-US84603591_252665519414_S01_GE1_105_Dec08_1_1,txt:gProcessedSignal(raw)	Cor-CT4-lame4-US84603591_252665519415_S01_GE1_105_Dec08_1_4,txt:gProcessedSignal(raw)	Pl-CT1-lame1bis-US84603591_252665519606_S01_GE1_105_Dec08_1_4,txt:gProcessedSignal(raw)	Pl-CT2-lame2-US84603591_252665519413_S01_GE1_105_Dec08_1_4,txt:gProcessedSignal(raw)	Pl-CT3-lame3-US84603591_252665519414_S01_GE1_105_Dec08_1_3,txt:gProcessedSignal(raw)	Pl-CT4-lame4-US84603591_252665519415_S01_GE1_105_Dec08_1_2,txt:gProcessedSignal(raw)	Cor EtOH/PL EtOH lame1	Cor EtOH/PL EtOH lame2	Cor EtOH/PL EtOH lame3	Cor EtOH/PL EtOH lame4	Cor CT/PL CT lame1	Cor CT/PL CT lame2	Cor CT/PL CT lame3	Cor CT/PL CT lame4	EtOH/CT (%) lame 1	EtOH/CT (%) lame 2	EtOH/CT (%) lame 3	EtOH/CT (%) lame 4	Score +40% 3/4	Score -40% 3/4	Lame 1	Lame 2	Lame 3	Lame 4	SCORE+	SCORE-	MOY	SEM	Cor-EOH1-lame1bis-US84603591_252665519606_S01_GE1_105_Dec08_1_1,txt:gProcessedSignal(normalized)	Cor-EOH2-lame2-US84603591_252665519413_S01_GE1_105_Dec08_1_3,txt:gProcessedSignal(normalized)	Cor-EOH3-lame3-US84603591_252665519414_S01_GE1_105_Dec08_1_2,txt:gProcessedSignal(normalized)	Cor-EOH4-lame4-US84603591_252665519415_S01_GE1_105_Dec08_1_1,txt:gProcessedSignal(normalized)	Pl-EOH1-lame1bis-US84603591_252665519606_S01_GE1_105_Dec08_1_3,txt:gProcessedSignal(normalized)	Pl-EOH2-lame2-US84603591_252665519413_S01_GE1_105_Dec08_1_1,txt:gProcessedSignal(normalized)	Pl-EOH3-lame3-US84603591_252665519414_S01_GE1_105_Dec08_1_4,txt:gProcessedSignal(normalized)	Pl-EOH4-lame4-US84603591_252665519415_S01_GE1_105_Dec08_1_3,txt:gProcessedSignal(normalized)	Pl-EOH2-lame2-US84603591_252665519413_S01_GE1_105_Dec08_1_1,txt:gFEFlags	Cor-EOH1-lame1bis-US84603591_252665519606_S01_GE1_105_Dec08_1_1,txt:gFEFlags	Pl-EOH4-lame4-US84603591_252665519415_S01_GE1_105_Dec08_1_3,txt:gFEFlags
A_51_P128987	364.08	372.382	274.474	434.158	2145.91	1089.74	894.323	1261.66	446.929	273.587	130.983	226.378	1599.48	1278.04	913.345	1679.28	0.169662	0.341716	0.306907	0.344116	0.279421	0.214068	0.14341	0.134807	0.607193	1.5963	2.14006	2.55265	3	0	0.169662	0.341716	0.306907	0.344116	0	4	0.2906	0.0411994	-1.55	-1.14719	-1.71112	-0.98541	1.12105	0.98541	1.1259	1.06225	Detected	Detected	Detected
A_55_P2051778	215.253	106.221	73.4961	82.1015	330.16	188.191	138.888	154.927	75.8376	105.363	49.9779	31.7615	453.175	128.666	239.649	368.003	0.651964	0.564432	0.529175	0.529938	0.167347	0.818891	0.208546	0.0863078	3.89587	0.689264	2.53745	6.1401	3	0	0.651964	0.564432	0.529175	0.529938	0	0	0.568877	0.0288901	-0.172399	-0.821084	-1.47622	-1.25233	0.556523	0.587515	0.574853	0.172399	Detected	Detected	Detected
A_51_P401501	21.2573	2.21802	2.90028	2.3805	53.184	15.8846	26.687	11.1072	19.3847	2.33091	2.72804	2.4603	74.3997	66.1467	13.7734	33.4748	0.399694	0.139633	0.108678	0.21432	0.260548	0.0352385	0.198066	0.0734972	1.53405	3.96251	0.548695	2.91603	3	1	0.399694	0.139633	0.108678	0.21432	0	4	0.215581	0.0652531	0.058609	-2.83173	-2.56862	-2.78939	1.49343	0.59203	1.76614	-0.0586095	Detected	Detected	Not Detected
A_52_P4869	54.3804	16.8218	25.0216	24.8343	174.472	142.216	100.979	94.0399	53.3485	25.6494	23.3311	9.6388	263.478	83.2694	141.873	175.043	0.311686	0.118284	0.247791	0.264083	0.202478	0.30803	0.16445	0.0550655	1.53936	0.384002	1.50678	4.7958	3	1	0.311686	0.118284	0.247791	0.264083	0	4	0.235461	0.0413439	-0.804714	-2.12719	-1.67816	-1.62484	0.988909	1.53596	1.46753	0.804714	Detected	Detected	Detected
A_55_P2074521	24.5982	7.43495	2.62824	5.3895	146620	131480	83578.9	160435	15.6402	4.25594	2.55429	2.21092	165039	137404	127873	143651	0.000167768	5.65483e-05	3.14462e-05	3.35931e-05	9.47663e-05	3.09739e-05	1.99752e-05	1.53909e-05	1.77034	1.82568	1.57426	2.18266	4	0	0.000167768	5.65483e-05	3.14462e-05	3.35931e-05	0	4	7.2339e-05	3.2313e-05	-6.32651	-7.68239	-9.30643	-8.20622	6.32651	7.01123	6.78322	7.16387	Detected	Detected	Detected
A_52_P619248	6.32074	101.051	45.1295	45.1538	133372	68081	57559.6	65641.4	4.0298	51.8422	59.0637	2.16386	143193	69080.6	68082.2	80928.1	4.73918e-05	0.00148427	0.000784048	0.000687886	2.81423e-05	0.00075046	0.000867535	2.6738e-05	1.68401	1.97781	0.903765	25.7269	3	0	4.73918e-05	0.00148427	0.000784048	0.000687886	0	4	0.000750899	0.000294084	-9.26529	-4.89617	-6.18292	-6.11799	5.21149	5.08333	5.26674	4.89617	Detected	Not Detected	Detected
A_55_P1966134	6.44655	6.72113	3.09246	8.10861	551.277	585.35	450.007	569.918	3.42126	2.12392	2.54873	2.15316	924.694	836.139	687.625	882.882	0.0116938	0.0114822	0.00687203	0.0142277	0.00369988	0.00254014	0.00370656	0.00243878	3.1606	4.52031	1.85402	5.83393	4	0	0.0116938	0.0114822	0.00687203	0.0142277	0	4	0.0110689	0.00153169	-3.58572	-3.15526	-4.39903	-2.94417	2.94417	3.87266	3.91891	3.6996	Detected	Not Detected	Detected
A_51_P368285	182.763	160.235	146.26	138.291	596.687	485.947	731.391	451.044	164.715	145.644	132.303	73.3239	1035.35	640.779	689.051	1071.66	0.306297	0.329737	0.199976	0.306603	0.159092	0.227292	0.192007	0.0684207	1.92529	1.45072	1.0415	4.48114	3	0	0.306297	0.329737	0.199976	0.306603	0	4	0.285653	0.0290819	-0.999636	-0.819147	-1.07461	-1.09128	0.819147	1.36493	2.38039	1.1229	Detected	Detected	Detected
A_55_P2063256	50.2383	92.3946	56.5622	118.285	537.347	1025.66	1983.63	382.336	46.2119	60.9852	57.684	17.82	2205.49	340.176	2863.57	2467.28	0.0934933	0.0900828	0.0285144	0.309373	0.0209531	0.179275	0.0201441	0.00722255	4.46203	0.502483	1.41552	42.8344	3	1	0.0934933	0.0900828	0.0285144	0.309373	0	4	0.130366	0.0615086	-2.5384	-1.2891	-2.12089	-0.992378	0.992378	2.76697	4.14417	1.20882	Detected	Detected	Detected
A_55_P2028898	19.9273	7.46573	7.80873	7.30168	235004	149500	119671	139770	17.0089	8.65114	6.25402	2.09946	330069	138450	137686	152674	8.47955e-05	4.99378e-05	6.52517e-05	5.22406e-05	5.15315e-05	6.24857e-05	4.54225e-05	1.37513e-05	1.64551	0.799188	1.43655	3.79897	3	0	8.47955e-05	4.99378e-05	6.52517e-05	5.22406e-05	0	4	6.30564e-05	7.99211e-06	-6.79763	-7.84374	-7.90275	-7.93546	6.83981	7.02923	7.13377	6.79763	Detected	Detected	Detected
A_55_P1990383	11.3001	8.53399	4.30778	9.67271	162.875	112.706	86.0393	124.533	7.46843	3.99765	2.5425	2.81018	185.757	92.4599	115.412	145.621	0.069379	0.0757189	0.0500675	0.077672	0.0402055	0.0432366	0.0220298	0.0192979	1.72561	1.75127	2.27272	4.02489	4	0	0.069379	0.0757189	0.0500675	0.077672	0	4	0.0682094	0.00630098	-2.02371	-2.05848	-3.16856	-1.93743	1.93743	2.2482	2.28431	2.25765	Detected	Not Detected	Detected
A_55_P2161590	3.17823	4.77725	2.44483	2.14177	134.447	57.1791	55.2795	61.2902	3.20919	2.02969	2.37342	2.31917	196.139	68.8026	75.0804	207.822	0.0236393	0.0835489	0.0442268	0.0349448	0.0163618	0.0295002	0.0316117	0.0111594	1.44479	2.83214	1.39906	3.13142	3	0	0.0236393	0.0835489	0.0442268	0.0349448	0	4	0.04659	0.0130189	-3.02342	-2.06518	-3.15544	-3.28222	2.49103	2.09952	2.47639	2.06518	Detected	Not Detected	Detected
A_66_P138201	35.355	6.13755	2.44135	4.18601	3162.91	2334.11	1859.82	2571.49	32.5853	3.31067	2.52524	2.2157	3275.04	2376.19	2968.17	3414.4	0.011178	0.0026295	0.00131268	0.00162785	0.00994962	0.00139327	0.000850774	0.000648928	1.12346	1.88728	1.54292	2.50853	3	0	0.011178	0.0026295	0.00131268	0.00162785	0	4	0.00418701	0.00234718	-3.29749	-5.45339	-6.90719	-6.06513	3.29749	3.70108	3.79897	3.7063	Detected	Detected	Detected
A_66_P105298	3.24516	5.29596	2.33674	2.09323	129.6	66.4819	42.7918	34.9562	3.29814	1.92032	2.43044	2.02314	139.708	105.318	77.6312	149.767	0.0250398	0.0796602	0.0546072	0.0598815	0.0236074	0.0182335	0.0313075	0.0135087	1.06067	4.36888	1.74422	4.43282	3	0	0.0250398	0.0796602	0.0546072	0.0598815	0	4	0.0547972	0.0112899	-2.66266	-1.58577	-2.88998	-2.98459	2.76876	2.64769	2.43768	1.58577	Detected	Not Detected	Detected
A_51_P155465	5.80219	1.82275	2.27749	2.05523	50.2816	50.0831	91.0105	63.8413	4.82313	1.87756	2.38803	2.00313	188.074	191.004	32.2498	170.35	0.115394	0.0363945	0.0250245	0.0321929	0.0256448	0.00982997	0.074048	0.0117589	4.4997	3.70241	0.337949	2.73774	3	1	0.115394	0.0363945	0.0250245	0.0321929	0	4	0.0522515	0.021178	-1.61357	-2.91377	-2.71626	-2.80025	1.61357	2.44983	3.73715	2.66549	Detected	Not Detected	Detected
A_51_P254855	3.616	5.36813	3.55765	3.43587	237.683	95.8356	45.138	76.49	3.2461	2.24181	2.84157	2.0048	133.859	73.0988	55.4738	98.1451	0.0152136	0.0560139	0.0788173	0.0449191	0.0242502	0.0306682	0.0512236	0.0204269	0.62736	1.82645	1.53869	2.19902	3	0	0.0152136	0.0560139	0.0788173	0.0449191	0	4	0.048741	0.0132167	-2.98077	-2.04047	-2.75777	-2.74387	3.16951	2.70108	2.04047	2.24128	Detected	Not Detected	Detected
A_66_P120707	16.1602	16.7337	17.6398	17.8637	64.2883	32.5232	13.7277	38.5694	11.1095	19.3037	14.4582	7.21662	70.4376	23.5478	19.5147	51.0235	0.251371	0.514514	1.28498	0.463157	0.157721	0.819767	0.740889	0.141437	1.59377	0.627635	1.73438	3.27464	3	0	0.251371	0.514514	1.28498	0.463157	0	2	0.628506	0.226113	-0.799602	-0.379015	-0.426747	-0.344397	1.30429	1.16317	0.344397	1.27465	Detected	Detected	Detected
A_55_P1985005	396.092	103.725	154.389	189.576	72601.6	42519.4	32070	43526.2	266.086	104.571	123.066	66.4101	71108.2	46331.1	66592	64050	0.00545569	0.00243948	0.00481412	0.00435544	0.00374199	0.00225704	0.00184805	0.00103685	1.45797	1.08083	2.60497	4.20065	3	0	0.00545569	0.00243948	0.00481412	0.00435544	0	4	0.00426618	0.000649357	-3.79957	-5.36236	-4.91237	-4.55201	3.83024	3.90032	3.91903	3.79957	Detected	Detected	Detected
A_66_P114295	44.009	10.5616	9.45768	10.7132	153.088	36.91	40.0837	71.9752	42.7404	9.92592	6.96314	6.0949	145.464	63.6735	59.7362	82.5422	0.287476	0.286144	0.235949	0.148846	0.293821	0.155888	0.116565	0.0738398	0.978404	1.83558	2.02418	2.01579	3	0	0.287476	0.286144	0.235949	0.148846	0	4	0.239604	0.0325425	-0.349982	-2.03867	-2.32176	-2.07777	1.56029	0.349982	0.894593	1.17896	Detected	Detected	Detected
A_55_P2009940	5.08841	2.79151	2.24691	5.53224	166.475	117.042	44.7711	64.1059	9.91824	1.89736	2.31086	2.05996	138.238	113.392	75.9017	82.9994	0.0305656	0.0238504	0.0501867	0.0862985	0.0717477	0.0167327	0.0304454	0.0248189	0.426015	1.42537	1.64842	3.47712	3	1	0.0305656	0.0238504	0.0501867	0.0862985	0	4	0.0477253	0.0140191	-2.45284	-2.94873	-3.38565	-2.02157	2.69089	3.02458	2.0638	2.02157	Detected	Not Detected	Detected
A_55_P2078143	9.08822	8.59833	2.02012	6.1594	68.579	36.1955	46.2079	68.4342	6.58259	3.49706	3.682	1.86818	123.245	48.4042	54.6326	83.1149	0.132522	0.237552	0.0437182	0.0900047	0.0534105	0.0722469	0.0673957	0.022477	2.4812	3.28806	0.648679	4.00429	3	0	0.132522	0.237552	0.0437182	0.0900047	0	4	0.125949	0.0413848	-1.61891	-1.32858	-3.542	-1.8695	1.40857	1.32858	2.10651	2.11298	Detected	Not Detected	Detected
A_55_P2020743	621.967	378.284	526.808	444.541	2691.1	958.347	429.319	2120.47	617.498	588.514	479.472	257.162	3976.09	929.192	822.786	2957.95	0.23112	0.394725	1.22708	0.209642	0.155303	0.633361	0.582742	0.0869394	1.48819	0.623224	2.1057	2.41136	3	0	0.23112	0.394725	1.22708	0.209642	0	3	0.515642	0.24072	-0.425738	-0.772827	-0.418832	-0.599639	1.79934	1.15172	0.418832	2.16298	Detected	Detected	Detected
A_51_P426195	34.297	9.23064	6.5541	10.8913	2213.31	611.854	1276.45	601.947	33.7005	7.61649	3.54312	5.03737	2676.3	1006.32	1001.06	2052.28	0.0154958	0.0150863	0.00513464	0.0180935	0.0125922	0.00756867	0.00353935	0.00245453	1.23059	1.99326	1.45073	7.3715	3	0	0.0154958	0.0150863	0.00513464	0.0180935	0	4	0.0134526	0.00285147	-2.47636	-3.99966	-4.61751	-3.82064	3.6474	2.63442	4.1209	2.47636	Detected	Detected	Detected
A_55_P2124582	13.0071	13.5145	10.7739	17.7766	1172.99	1017.57	633.532	744.811	17.5852	7.96211	6.95618	3.72814	1111.95	877.488	840.919	1002.17	0.0110888	0.0132812	0.0170061	0.0238673	0.0158148	0.00907376	0.00827212	0.00372006	0.701168	1.46369	2.05583	6.41585	3	0	0.0110888	0.0132812	0.0170061	0.0238673	0	4	0.0163108	0.00279929	-3.68392	-3.25843	-3.70921	-2.92261	2.92261	3.55952	3.30149	2.97483	Detected	Not Detected	Detected
A_55_P2049717	229.231	63.4955	68.0035	108.597	2803.68	2010.14	1824.21	1597.29	106.312	47.0298	51.2571	25.6198	2116.9	2560.55	2076.98	1995.08	0.0817608	0.0315876	0.0372782	0.0679884	0.0502205	0.0183671	0.0246787	0.0128415	1.62804	1.71979	1.51054	5.29442	4	0	0.0817608	0.0315876	0.0372782	0.0679884	0	4	0.0546538	0.0120643	-1.81	-3.2918	-3.31665	-2.57719	1.91423	2.27617	2.56176	1.81	Detected	Detected	Detected
A_55_P2020916	83.6399	45.5433	58.5943	49.1907	143.948	122.213	78.9875	148.384	90.4949	65.7589	57.9336	38.4099	219.918	108.025	121.882	170.9	0.581043	0.372655	0.741818	0.33151	0.411493	0.608737	0.475324	0.22475	1.41204	0.612178	1.56066	1.47501	3	0	0.581043	0.372655	0.741818	0.33151	0	2	0.506756	0.0955104	-0.447535	-0.954208	-0.714499	-0.90272	0.447535	1.05335	0.849256	1.19878	Detected	Detected	Detected
A_55_P1987331	103.782	67.6847	33.0708	31.9384	5443.51	1796.09	4421.54	4515.34	100.378	31.2686	28.3813	13.4874	9871.5	3339.48	1819.12	10191.6	0.0190654	0.0376845	0.00747947	0.00707332	0.0101685	0.00936331	0.0156017	0.00132338	1.87495	4.0247	0.4794	5.3449	3	1	0.0190654	0.0376845	0.00747947	0.00707332	0	4	0.0178257	0.00717964	-2.53349	-2.77987	-3.93695	-3.92306	3.2912	2.53349	4.25879	3.72895	Detected	Detected	Detected
A_55_P2002351	18.7004	5.35905	7.9684	10.5446	90.797	40.2178	63.1327	118.912	17.3892	8.26234	6.60674	4.20258	81.3307	90.4541	77.3398	75.9725	0.205958	0.133251	0.126217	0.0886756	0.213808	0.0913429	0.0854249	0.055317	0.963285	1.4588	1.47752	1.60304	3	0	0.205958	0.133251	0.126217	0.0886756	0	4	0.138525	0.0245145	-1.02926	-2.462	-2.0135	-1.5452	1.36211	1.02926	2.10542	2.45874	Detected	Detected	Detected
A_51_P441898	4.50326	7.28836	5.23504	9.44405	621.246	740.928	447.991	444.145	8.45833	2.24317	2.27894	4.47067	619.8	544.356	654.311	669.171	0.00724875	0.0098368	0.0116856	0.0212635	0.0136469	0.00412078	0.00348296	0.0066809	0.531166	2.38712	3.35507	3.18272	3	1	0.00724875	0.0098368	0.0116856	0.0212635	0	4	0.0125086	0.00305681	-4.29945	-3.23454	-3.83575	-2.92039	2.92039	4.01652	3.71627	3.14371	Detected	Not Detected	Detected
A_51_P389265	179.448	140.945	70.9709	172.475	959.633	412.486	162.245	441.23	194.553	108.427	109.394	77.2289	805.054	469.978	401.345	568.07	0.186997	0.341696	0.437431	0.390897	0.241664	0.230706	0.272569	0.13595	0.773788	1.48109	1.60484	2.87531	3	0	0.186997	0.341696	0.437431	0.390897	0	4	0.339255	0.0543858	-0.743705	-0.721862	-1.83551	-0.49026	1.787	1.41082	0.49026	1.3735	Detected	Detected	Detected
A_55_P2015687	4.79575	21.9093	16.4721	21.1658	932.864	515.968	580.789	511.944	3.32643	18.4754	10.7741	4.52859	726.281	698.398	542.742	744.268	0.00514089	0.0424626	0.0283616	0.041344	0.00458008	0.026454	0.0198513	0.00608463	1.12244	1.60515	1.4287	6.79484	3	0	0.00514089	0.0424626	0.0283616	0.041344	0	4	0.0293273	0.00867397	-5.05966	-2.49767	-3.033	-2.60713	2.65589	2.64347	3.23981	2.49767	Detected	Not Detected	Detected
A_55_P2090600	4.48749	3.20898	4.16864	6.09973	104.171	56.658	10.7755	36.132	2.94299	3.0885	2.11533	1.82759	108.678	36.6459	15.7541	44.0318	0.0430781	0.0566378	0.386862	0.168818	0.02708	0.0842796	0.134272	0.0415061	1.59077	0.672022	2.88119	4.06731	3	0	0.0430781	0.0566378	0.386862	0.168818	0	4	0.163849	0.0794982	-1.6983	-1.81181	-1.55816	-0.944837	2.95039	2.91375	0.944837	2.13024	Detected	Not Detected	Detected
A_52_P488501	20.3563	21.2243	15.2548	16.2947	103.177	81.0073	56.628	67.0342	21.8932	15.7585	9.95224	9.80343	105.429	84.2594	58.4992	100.666	0.197295	0.262004	0.269386	0.243081	0.207658	0.187023	0.170126	0.0973853	0.950097	1.40092	1.58345	2.49608	3	0	0.197295	0.262004	0.269386	0.243081	0	4	0.242942	0.0161923	-1.44194	-1.01142	-1.61168	-1.45239	1.01142	1.50439	1.41346	1.09672	Detected	Detected	Detected
A_51_P375783	85.6099	54.1452	47.3132	63.8656	5125.72	5968.48	9651.53	5846.04	71.2575	131.522	65.8425	35.3697	17005.6	24628.4	4398.1	14148.1	0.016702	0.00907186	0.00490214	0.0109246	0.00419024	0.00534025	0.0149707	0.00249996	3.98593	1.69877	0.32745	4.3699	3	1	0.016702	0.00907186	0.00490214	0.0109246	0	4	0.0104002	0.00244917	-3.00781	-3.29847	-3.61688	-3.11993	3.00781	4.06938	5.18839	3.90497	Detected	Detected	Detected
A_52_P64707	7.68168	4.80723	7.95986	4.66423	70.9513	35.6943	42.5401	73.9306	7.02771	4.74966	2.15382	1.9366	80.0785	53.761	23.847	61.9022	0.108267	0.134678	0.187114	0.0630893	0.0877603	0.0883477	0.0903184	0.0312849	1.23367	1.52441	2.07172	2.01661	3	0	0.108267	0.134678	0.187114	0.0630893	0	4	0.123287	0.0259054	-1.73387	-2.0398	-1.43608	-2.14303	1.58525	1.43608	2.11482	2.35205	Detected	Not Detected	Detected
A_52_P23661	28.8366	9.81837	6.93233	11.0229	337.458	119.689	23.8058	69.4574	29.0604	8.41673	5.06564	2.05849	293.155	146.054	31.6304	71.1237	0.0854523	0.0820323	0.291203	0.1587	0.0991301	0.0576275	0.160151	0.0289424	0.862022	1.42349	1.8183	5.48331	3	0	0.0854523	0.0820323	0.291203	0.1587	0	4	0.154347	0.0489254	-0.551388	-1.73545	-2.36141	-1.62816	3.10913	2.45568	0.551388	1.53608	Detected	Detected	Detected
A_52_P648433	3.14953	30.9148	11.8878	29.8054	372.82	145.262	71.3076	171.11	3.16344	10.6642	14.6704	2.04088	203.552	181.785	173.767	143.293	0.00844785	0.212821	0.166712	0.174188	0.0155412	0.0586637	0.0844258	0.0142427	0.543577	3.62782	1.97466	12.23	3	1	0.00844785	0.212821	0.166712	0.174188	0	4	0.140542	0.0451757	-4.77279	-1.10742	-2.61004	-1.2198	2.2262	1.70834	1.10742	1.8101	Detected	Not Detected	Detected
A_55_P2359797	22.2958	36.458	44.1249	24.3211	142.901	99.7858	124.312	200.488	19.5658	18.6727	19.4531	13.9002	188.437	78.9858	91.2411	154.002	0.156023	0.365362	0.354954	0.121309	0.103832	0.236406	0.213205	0.0902593	1.50264	1.54549	1.66485	1.34401	3	0	0.156023	0.365362	0.354954	0.121309	0	4	0.249412	0.0643658	-2.01162	-0.931879	-0.780335	-1.57556	0.780335	1.10419	1.84685	1.97629	Detected	Detected	Detected
A_55_P2000027	63.6893	20.7004	19.8305	21.2897	2564.23	2814.14	1038.74	1602.51	42.2635	38.7268	18.5276	17.663	3156.61	1756.07	1586.21	2356.59	0.0248376	0.00735585	0.0190909	0.0132852	0.0133889	0.0220531	0.0116804	0.00749515	1.85509	0.333552	1.63444	1.77251	3	1	0.0248376	0.00735585	0.0190909	0.0132852	0	4	0.0161424	0.00376018	-2.7035	-3.95461	-4.14036	-3.97377	2.73962	3.71575	2.7035	2.76888	Detected	Detected	Detected
A_52_P40293	11.7077	2.16123	1.91934	7.3537	141.938	60.0269	117.092	185.773	3.60427	1.9389	11.4472	1.97028	91.0924	101.274	38.6982	107.607	0.0824847	0.0360044	0.0163917	0.0395843	0.0395671	0.019145	0.295806	0.01831	2.08468	1.88061	0.0554135	2.1619	3	1	0.0824847	0.0360044	0.0163917	0.0395843	0	4	0.0436163	0.0139228	-1.65595	-3.7232	-4.01826	-2.01624	2.05556	1.65595	3.04553	3.1513	Detected	Not Detected	Detected
A_55_P2133978	17.2431	6.66087	7.79669	9.8102	56.3802	16.8786	22.7257	16.89	12.2458	8.46144	2.31835	2.0059	57.0853	79.6166	29.725	39.1209	0.305836	0.394633	0.343078	0.58083	0.214517	0.106277	0.0779934	0.0512743	1.4257	3.71324	4.39881	11.3279	4	0	0.305836	0.394633	0.343078	0.58083	0	3	0.406094	0.0610236	-0.394695	-1.39665	-1.29331	-0.897737	1.42626	0.528233	1.38297	0.394695	Detected	Detected	Detected
A_51_P328089	27.9705	16.1521	17.3089	13.3896	1813.64	755.213	942.414	724.212	27.6314	10.3016	9.32293	11.7573	1564.48	874.701	1017.78	1037.61	0.0154223	0.0213874	0.0183666	0.0184885	0.0176618	0.0117773	0.00916009	0.0113312	0.873201	1.81599	2.00507	1.63164	3	0	0.0154223	0.0213874	0.0183666	0.0184885	0	4	0.0184162	0.00121791	-2.75684	-3.17875	-3.20276	-3.50901	3.37379	2.95182	3.6969	2.75684	Detected	Detected	Detected
A_55_P2030030	351.807	343.012	314.093	249.76	8829.85	5512.12	2967.94	7045.92	288.944	209.269	211.193	118.081	8494.5	5778.65	5279.91	7951.05	0.0398429	0.0622287	0.105829	0.0354475	0.0340154	0.0362141	0.0399994	0.014851	1.17132	1.71835	2.64576	2.38687	3	0	0.0398429	0.0622287	0.105829	0.0354475	0	4	0.0608369	0.0161027	-2.39486	-2.06111	-2.31198	-2.57848	2.36646	2.52864	2.06111	2.74831	Detected	Detected	Detected
A_55_P1953341	391.838	213.863	218.506	194.58	1219.93	1111.2	2182.35	882.653	387.301	212.139	158.171	220.808	3531.36	2445.44	1955.11	3070.5	0.321197	0.192461	0.100124	0.220449	0.109675	0.0867486	0.0809014	0.0719126	2.92863	2.21861	1.23761	3.06552	3	0	0.321197	0.192461	0.100124	0.220449	0	4	0.208558	0.0455027	-0.875127	-1.37842	-1.47125	-1.5744	0.875127	1.58241	2.98178	1.1157	Detected	Detected	Detected
A_55_P2067700	344.473	17.0251	14.8342	23.0102	3666.11	99.4446	128.844	209.247	315.234	23.1529	12.2126	43.0599	3304.51	314.642	340.081	703.66	0.0939613	0.171201	0.115133	0.109966	0.095395	0.0735849	0.0359109	0.0611942	0.984971	2.32658	3.20607	1.79701	3	0	0.0939613	0.171201	0.115133	0.109966	0	4	0.122565	0.0168266	0.439039	-3.52934	-3.85188	-3.15439	3.96261	-0.399635	0.399635	0.539101	Detected	Detected	Detected
A_51_P412508	102.658	27.8998	21.2906	38.7679	340.246	92.5902	90.3486	146.625	111.001	23.2865	22.6407	42.181	535.34	134.524	175.292	284.356	0.301717	0.301326	0.235649	0.264401	0.207346	0.173104	0.12916	0.148339	1.45513	1.74073	1.82448	1.78242	4	0	0.301717	0.301326	0.235649	0.264401	0	4	0.275773	0.0159825	-0.402418	-1.91166	-2.42551	-1.49671	1.4381	0.402418	0.79267	0.931112	Detected	Detected	Detected
A_55_P2037977	11.3172	1.42834	1.92564	1.58379	61.3767	59.0934	51.6652	42.088	7.54321	1.5446	1.91217	1.91428	99.352	44.5677	82.546	79.5149	0.184388	0.0241709	0.0372716	0.0376304	0.075924	0.0346573	0.0231649	0.0240745	2.42859	0.697427	1.60897	1.56308	3	0	0.184388	0.0241709	0.0372716	0.0376304	0	4	0.0708653	0.0379704	-1.27548	-3.8913	-3.58412	-3.80192	1.27548	2.06275	2.29456	1.43866	Detected	Not Detected	Detected
A_51_P413376	20.6241	27.4029	19.601	32.9766	750.775	962.557	687.513	823.872	10.5214	17.8527	31.9709	9.2678	844.665	881.429	917.002	1028.48	0.0274704	0.0284689	0.02851	0.0400263	0.0124563	0.0202543	0.0348646	0.00901117	2.20534	1.40557	0.817734	4.44186	3	0	0.0274704	0.0284689	0.02851	0.0400263	0	4	0.0311189	0.00297886	-3.14275	-2.36247	-2.96969	-2.15502	2.15502	3.35547	3.2956	2.99651	Detected	Detected	Detected
A_55_P1984635	113.925	55.3233	60.9727	56.6961	1858.61	712.658	293.497	1136.17	62.6026	63.8461	52.1708	23.5957	2130.56	377.042	352.232	1283.46	0.0612959	0.0776295	0.207746	0.049901	0.0293832	0.169334	0.148115	0.0183845	2.08608	0.45844	1.4026	2.7143	3	1	0.0612959	0.0776295	0.207746	0.049901	0	4	0.099143	0.0366453	-1.37231	-2.04416	-2.02769	-2.06845	2.76754	2.22656	1.37231	2.76495	Detected	Detected	Detected
A_51_P275454	14.8299	14.5692	16.1963	16.303	225.809	72.4349	62.0517	99.5994	9.20989	13.3586	12.5241	10.2029	229.782	86.6724	78.9148	139.38	0.0656747	0.201135	0.261013	0.163686	0.040081	0.154128	0.158704	0.0732021	1.63855	1.30498	1.64465	2.23608	3	0	0.0656747	0.201135	0.261013	0.163686	0	4	0.172877	0.0409707	-1.84458	-1.4999	-1.47097	-1.39734	2.19572	1.39734	1.59973	1.72228	Detected	Detected	Detected
A_52_P574720	8.43274	6.83343	8.09363	8.96342	1263.55	628.645	225.863	909.691	2.64342	8.29271	4.50814	4.2194	886.282	470.018	302.031	807.471	0.00667386	0.0108701	0.0358343	0.00985326	0.0029826	0.0176434	0.0149261	0.00522544	2.2376	0.616101	2.40078	1.88563	3	0	0.00667386	0.0108701	0.0358343	0.00985326	0	4	0.0158079	0.00673502	-3.26067	-3.19378	-3.07341	-2.862	4.07838	3.91318	2.862	4.31181	Detected	Not Detected	Detected
A_55_P1970075	6.46071	2.30465	1.75038	3.79574	83.4386	76.9767	38.3848	84.7388	2.68341	1.54298	1.88811	1.94775	101.015	75.9728	52.194	73.8672	0.0774307	0.0299395	0.0456009	0.0447933	0.0265645	0.0203097	0.0361748	0.0263682	2.91482	1.47415	1.26057	1.69876	3	0	0.0774307	0.0299395	0.0456009	0.0447933	0	4	0.0494411	0.0100003	-1.90137	-3.01824	-3.53892	-2.35806	1.90137	2.62704	2.04876	2.63113	Detected	Not Detected	Detected
A_55_P2015681	74.0599	3.40031	2.6825	3.83243	1929.52	1100.15	801.339	1209.11	12.2137	2.68519	1.94532	2.54427	1843.14	826.249	824.569	1502.56	0.0383825	0.00309077	0.00334753	0.00316963	0.00662655	0.00324986	0.00235919	0.00169329	5.79223	0.951047	1.41893	1.87188	3	0	0.0383825	0.00309077	0.00334753	0.00316963	0	4	0.0119976	0.00879513	-2.4075	-6.48218	-6.94808	-6.36924	2.40769	2.43911	2.4075	2.44085	Detected	Detected	Detected
A_55_P2018407	24.4715	23.9335	33.2708	27.2268	84.2086	40.8624	37.926	40.4953	31.2209	13.0163	16.3503	20.0613	83.6846	45.7124	38.5364	47.2522	0.290605	0.58571	0.877254	0.672345	0.373078	0.284744	0.424281	0.424559	0.778939	2.05697	2.06762	1.58363	3	0	0.290605	0.58571	0.877254	0.672345	0	1	0.606479	0.121746	-1.11776	-0.779548	-0.428137	-0.653209	0.776895	0.575665	0.893689	0.428137	Detected	Detected	Detected
A_55_P1953630	2.70114	5.81508	8.30684	11.5479	362.158	145.053	125.293	183.05	2.71288	4.01326	7.93618	2.08141	178.894	248.323	219.582	234.942	0.00745847	0.0400894	0.066299	0.063086	0.0151647	0.0161614	0.0361421	0.00885926	0.491831	2.48056	1.8344	7.12091	3	1	0.00745847	0.0400894	0.066299	0.063086	0	4	0.0442332	0.0135766	-4.55361	-3.07711	-2.68642	-2.147	2.62508	2.147	2.36134	2.34816	Detected	Not Detected	Detected
A_55_P1953382	8.62112	59.9588	20.6272	41.8329	209876	119435	88297.1	93781.5	2.58899	19.3055	29.9452	2.17063	298491	97792.8	91501.6	111034	4.10772e-05	0.000502019	0.000233611	0.000446068	8.67359e-06	0.000197412	0.000327264	1.95493e-05	4.73589	2.543	0.713831	22.8175	3	0	4.10772e-05	0.000502019	0.000233611	0.000446068	0	4	0.000305694	0.000105462	-8.69834	-5.53004	-7.19327	-6.10903	5.98475	6.0134	6.00322	5.53004	Detected	Not Detected	Detected
A_55_P2142451	837.943	960.759	959.427	1053.56	10803	3673.56	4115.1	4436.26	678.344	824.968	903.633	355.988	7268.38	4710.5	5580.25	7044.73	0.0775656	0.261534	0.233148	0.237488	0.093328	0.175134	0.161934	0.0505325	0.831108	1.49333	1.43977	4.69972	3	0	0.0775656	0.261534	0.233148	0.237488	0	4	0.202434	0.0420882	-1.86349	-1.29588	-1.4217	-1.22252	1.93674	1.22252	1.81188	1.36017	Detected	Detected	Detected
A_55_P2013268	6.30417	4.26254	5.53074	5.18665	104.081	163.619	136.802	123.874	2.61772	3.01006	3.72624	2.1073	137.873	139.951	148.186	169.999	0.06057	0.0260517	0.0404288	0.0418704	0.0189864	0.0215079	0.0251457	0.012396	3.19018	1.21126	1.60778	3.37775	3	0	0.06057	0.0260517	0.0404288	0.0418704	0	4	0.0422302	0.00707971	-2.10734	-2.30165	-2.0497	-2.07822	2.0497	3.5443	3.71166	3.00833	Detected	Not Detected	Detected
A_55_P1952076	354.044	93.7282	98.4198	87.9148	575.45	249.401	153.414	401.269	368.505	100.332	78.6482	37.1015	995.843	494.884	193.494	537.775	0.615248	0.375814	0.641533	0.219092	0.370043	0.202739	0.406463	0.0689908	1.66264	1.85368	1.57833	3.17567	4	0	0.615248	0.375814	0.641533	0.219092	0	2	0.462922	0.10089	-0.0864277	-1.63352	-1.68687	-1.78556	0.726117	0.361856	0.0864277	0.913452	Detected	Detected	Detected
A_55_P2132132	40.8143	46.7804	49.1642	60.7879	760.198	517.308	87.7235	208.66	67.2947	23.3505	32.7751	25.7817	466.387	569.284	283.26	482.633	0.053689	0.0904304	0.560446	0.291325	0.14429	0.0410173	0.115707	0.0534188	0.372092	2.20469	4.84368	5.4536	3	1	0.053689	0.0904304	0.560446	0.291325	0	3	0.248972	0.116218	-1.68429	-1.11718	-1.16929	-0.798958	2.64673	2.93334	0.798958	1.48896	Detected	Detected	Detected
A_55_P1973036	34.1271	18.2979	10.2336	14.3692	111.177	211.117	71.8341	170.509	46.7883	8.68116	7.41731	6.3839	245.565	247.303	161.663	155.958	0.306962	0.0866718	0.142462	0.0842725	0.190533	0.0351033	0.0458812	0.0409334	1.61107	2.46905	3.10502	2.05877	4	0	0.306962	0.0866718	0.142462	0.0842725	0	4	0.155092	0.0523775	-0.907826	-1.43678	-2.39896	-1.84514	0.907826	2.67498	1.54529	2.23228	Detected	Detected	Detected
A_55_P2150876	20.9126	11.3816	9.38589	9.47918	92.6613	70.9108	141.569	144.398	13.5593	9.34265	7.72424	4.00426	102.959	157.39	53.6433	119.184	0.225689	0.160506	0.0662988	0.065646	0.131695	0.0593597	0.143993	0.0335973	1.71372	2.70396	0.460433	1.95391	3	1	0.225689	0.160506	0.0662988	0.065646	0	4	0.129535	0.0390357	-1.12969	-1.63708	-2.03903	-1.96061	1.12969	1.58569	3.00873	2.47716	Detected	Detected	Detected
A_51_P348433	201.696	133.975	106.916	200.121	345.523	197.771	164.363	296.789	146.763	94.1603	90.8115	116.59	396.911	182.131	208.933	406.888	0.583741	0.677424	0.650487	0.674286	0.369763	0.516992	0.434643	0.286541	1.57869	1.31032	1.4966	2.3532	3	0	0.583741	0.677424	0.650487	0.674286	0	0	0.646485	0.0217618	-0.593847	-0.81379	-1.26309	-0.294537	0.294537	0.331549	0.490214	0.78265	Detected	Detected	Detected
A_55_P1965699	7.88112	10.0529	10.5835	18.9317	89.8525	56.9126	9.23613	50.1724	8.65003	11.7121	13.4025	2.35546	174.242	20.3988	25.2205	68.0147	0.0877118	0.176638	1.14588	0.377333	0.0496439	0.574159	0.531411	0.0346316	1.76682	0.307646	2.15629	10.8956	3	1	0.0877118	0.176638	1.14588	0.377333	0	3	0.44689	0.24074	-1.5916	-0.87018	-0.919792	-0.0166464	2.03127	2.21443	0.0166469	1.89806	Detected	Not Detected	Detected
A_55_P2410106	23.1296	14.0297	21.9064	15.856	238.027	123.713	179.139	98.6205	19.4815	11.8737	12.341	5.3728	104.169	146.611	162.956	173.455	0.0971724	0.113405	0.122287	0.160778	0.187018	0.0809877	0.0757323	0.0309752	0.519589	1.40028	1.61473	5.19054	3	1	0.0971724	0.113405	0.122287	0.160778	0	4	0.123411	0.0134973	-1.53973	-1.89071	-1.37166	-1.77382	1.93536	1.8332	2.79289	1.37166	Detected	Detected	Detected
A_55_P2028734	73.3881	10.1226	14.7648	13.3605	466.644	200.78	106.22	234.319	33.0221	8.04164	10.4246	2.27105	396.948	255.534	117.563	435.824	0.157268	0.0504162	0.139002	0.0570187	0.08319	0.0314699	0.0886725	0.00521093	1.89047	1.60205	1.56759	10.9421	4	0	0.157268	0.0504162	0.139002	0.0570187	0	4	0.100926	0.0275428	-0.9564	-3.44409	-3.02331	-3.10335	1.82409	1.44934	0.9564	1.5377	Detected	Detected	Detected
A_52_P96847	5.70237	6.1999	2.93151	5.14512	1030.43	854.674	1192.93	962.483	3.09376	5.04953	7.20412	2.1427	975.197	1399.08	486.565	917.775	0.00553396	0.00725412	0.00245741	0.00534568	0.00317245	0.00360919	0.0148061	0.00233467	1.74438	2.0099	0.165973	2.2897	3	1	0.00553396	0.00725412	0.00245741	0.00534568	0	4	0.00514779	0.000994276	-4.05011	-3.55915	-4.76356	-3.88784	3.55915	4.13131	5.03798	4.16819	Detected	Not Detected	Detected
A_51_P337269	14.3961	11.7275	19.3497	24.6559	374.397	236.162	574.79	320.88	15.275	7.0398	12.633	2.1331	717.03	497.466	285.602	619.541	0.0384515	0.0496587	0.033664	0.0768382	0.0213032	0.0141513	0.0442327	0.00344303	1.80497	3.50913	0.761065	22.3171	3	0	0.0384515	0.0496587	0.033664	0.0768382	0	4	0.0496531	0.0096616	-2.94974	-2.87524	-2.27664	-1.86286	1.86286	2.04004	3.7489	2.34779	Detected	Detected	Detected
A_55_P2112225	199.066	50.3757	48.2602	69.7941	965.215	165.288	117.744	260.871	127.702	72.1892	46.5578	24.3064	1113.35	444.018	267.928	495.632	0.20624	0.304775	0.409873	0.267542	0.1147	0.162582	0.17377	0.0490412	1.79808	1.8746	2.35871	5.45546	4	0	0.20624	0.304775	0.409873	0.267542	0	4	0.297108	0.0427258	-0.310883	-1.92305	-2.10876	-1.51233	2.0785	0.374603	0.310883	0.898447	Detected	Detected	Detected
A_52_P165654	92.578	24.6099	42.4865	23.6689	354.83	226.72	136.321	293.333	44.9019	25.0175	26.6634	8.94342	371.041	251.865	176.463	414.601	0.260908	0.108548	0.311664	0.0806896	0.121016	0.0993291	0.151099	0.0215711	2.15598	1.09281	2.06264	3.74063	3	0	0.260908	0.108548	0.311664	0.0806896	0	4	0.190452	0.0565778	-0.968815	-2.50996	-1.84601	-2.62587	1.08136	1.27711	0.968815	1.51423	Detected	Detected	Detected
A_55_P2038139	43.2002	27.6552	28.0578	30.0654	53.5017	42.9239	33.8115	46.2223	46.8443	35.5263	30.6369	24.8272	104.987	33.6975	55.7669	54.1523	0.807454	0.644283	0.829832	0.650451	0.446192	1.05427	0.549375	0.458471	1.80966	0.611118	1.5105	1.41874	3	0	0.807454	0.644283	0.829832	0.650451	0	0	0.733005	0.0496696	-0.210167	-0.483376	-0.586334	-0.42248	0.210167	0.734327	0.815667	0.706627	Detected	Detected	Detected
A_55_P2131228	3.04438	6.43879	2.6025	3.86724	101.453	76.2073	65.5232	69.2525	2.82974	3.0621	2.15662	3.47832	117.887	63.5965	79.4545	105.252	0.0300078	0.0844904	0.0397188	0.0558427	0.0240037	0.0481488	0.0271429	0.0330475	1.25013	1.75478	1.46332	1.68977	3	0	0.0300078	0.0844904	0.0397188	0.0558427	0	4	0.0525149	0.0119157	-3.31061	-1.85969	-3.2904	-2.65483	1.85969	2.28885	2.49653	2.01627	Detected	Not Detected	Detected
A_55_P2266178	6.94936	3.41613	1.80163	5.2538	1446.66	748.216	546.975	1371.69	2.77744	2.23422	1.9373	2.09714	1064.72	893.795	589.466	1298.61	0.00480372	0.0045657	0.0032938	0.00383017	0.00260861	0.0024997	0.00328653	0.00161491	1.84149	1.8265	1.00221	2.37176	3	0	0.00480372	0.0045657	0.0032938	0.00383017	0	4	0.00412335	0.000345528	-3.8389	-4.49314	-5.54002	-3.9318	3.97451	3.86528	3.8389	4.60519	Detected	Not Detected	Detected
A_55_P1958220	66.4352	33.9939	43.6562	32.4069	308.878	283.436	181.249	263.527	31.9358	33.4083	34.1191	17.77	285.84	283.715	231.948	353.462	0.215085	0.119935	0.240863	0.122974	0.111726	0.117753	0.147098	0.0502742	1.92512	1.01853	1.63743	2.44606	3	0	0.215085	0.119935	0.240863	0.122974	0	4	0.174714	0.0312027	-1.1644	-1.76079	-1.5237	-1.88943	1.1644	1.88235	1.66291	1.64277	Detected	Detected	Detected
A_52_P973575	23.5134	25.1655	10.7898	29.5877	380.227	123.413	106.754	139.261	22.7995	12.2751	4.94219	2.0042	255.055	190.771	165.467	198.353	0.0618405	0.203912	0.101072	0.212461	0.0893906	0.0643448	0.0298681	0.0101042	0.691801	3.16906	3.38393	21.0269	3	0	0.0618405	0.203912	0.101072	0.212461	0	4	0.144821	0.0374909	-1.99391	-1.52567	-2.87127	-1.35178	2.13318	1.35178	1.56818	1.39157	Detected	Detected	Detected
A_55_P2027235	2.74424	4.41598	1.87604	2.39154	755.877	219.384	97.2006	233.239	4.26768	3.00683	2.00951	1.97601	582.003	228.505	233.085	451.402	0.00363053	0.020129	0.0193007	0.0102536	0.00733275	0.0131587	0.00862134	0.0043775	0.495112	1.52971	2.23872	2.34234	3	1	0.00363053	0.020129	0.0193007	0.0102536	0	4	0.0133285	0.00393087	-3.79123	-2.73462	-4.09347	-3.67907	4.42616	3.48343	2.73462	3.43728	Detected	Not Detected	Detected
A_52_P621588	58.009	82.5558	53.9432	91.3194	2300.28	1062.65	954.14	1961.55	67.0608	45.4555	35.1121	35.7963	1760.17	1015.76	900.88	1854.69	0.0252182	0.0776887	0.0565359	0.0465546	0.038099	0.0447501	0.0389754	0.0193004	0.661912	1.73605	1.45056	2.41211	3	0	0.0252182	0.0776887	0.0565359	0.0465546	0	4	0.0514994	0.0109026	-3.05713	-2.17776	-2.9155	-2.09186	2.36405	2.09186	2.36208	2.84169	Detected	Detected	Detected
A_51_P366121	24.5678	10.4611	19.243	15.0371	400.652	235.821	134.763	344.557	14.2675	10.2515	8.04046	4.99169	415.167	213.501	169.855	412.647	0.0613197	0.0443604	0.142792	0.0436418	0.0343657	0.048016	0.0473373	0.0120968	1.78433	0.923867	3.01648	3.60773	3	0	0.0613197	0.0443604	0.142792	0.0436418	0	4	0.0730284	0.0236105	-1.91747	-2.77892	-2.02344	-2.31509	2.22182	2.29913	1.91747	2.71167	Detected	Detected	Detected
A_55_P2001628	3468.99	2255.09	2560.32	2538.38	15305.7	9521.47	12055	10650.2	2672.57	1682.16	2060.11	1458.55	14663	12028.9	15133.6	13033.2	0.226648	0.236843	0.212387	0.238341	0.182266	0.139843	0.136129	0.11191	1.2435	1.69363	1.56019	2.12975	3	0	0.226648	0.236843	0.212387	0.238341	0	4	0.228555	0.00598254	-1.12663	-1.37768	-1.31836	-1.26662	1.12663	1.28379	2.04977	1.3109	Detected	Detected	Detected
A_52_P5891	89.021	68.257	64.5063	87.8899	957.611	481.028	374.692	580.886	71.0831	75.4058	58.1588	29.4332	1138.01	451.233	486.978	866.565	0.0929616	0.141898	0.172159	0.151303	0.0624625	0.167111	0.119428	0.0339653	1.48828	0.849128	1.44153	4.45464	3	0	0.0929616	0.141898	0.172159	0.151303	0	4	0.13958	0.0167766	-1.83991	-1.8528	-2.05815	-1.54774	1.69909	1.54774	1.61293	1.68537	Detected	Detected	Detected
A_55_P2131428	2.65825	4.22408	6.17825	5.42807	64.376	44.2035	20.9015	47.9694	6.19839	2.24196	3.17051	2.13407	77.9248	34.0602	18.239	61.5046	0.0412926	0.0955598	0.295589	0.113157	0.0795433	0.0658235	0.173832	0.0346977	0.519121	1.45176	1.70043	3.26122	3	1	0.0412926	0.0955598	0.295589	0.113157	0	4	0.1364	0.0552228	-2.9088	-1.87036	-1.44561	-1.56822	1.80096	2.10056	1.44561	2.08401	Detected	Not Detected	Detected
A_55_P2133001	3.03401	3.47953	4.02297	8.33518	68.7693	72.4438	43.6233	79.9052	2.82616	2.03451	2.62328	2.13496	120.971	56.0895	41.4929	84.9767	0.0441187	0.0480307	0.0922206	0.104313	0.0233624	0.0362726	0.0632224	0.0251241	1.88845	1.32416	1.45867	4.15193	3	0	0.0441187	0.0480307	0.0922206	0.104313	0	4	0.0721709	0.0152884	-3.19143	-2.62349	-2.53793	-1.42282	1.42282	2.33988	2.03373	2.3468	Detected	Not Detected	Detected
A_52_P70949	7.11707	4.97276	6.3436	6.92603	157.513	63.4773	41.7986	62.9435	28.101	5.35824	3.37544	4.8149	121.853	109.575	51.0339	97.917	0.0451841	0.0783392	0.151766	0.110036	0.230614	0.0489001	0.0661412	0.0491733	0.195929	1.60203	2.29457	2.23771	3	1	0.0451841	0.0783392	0.151766	0.110036	0	4	0.0963312	0.0227313	-2.10241	-2.24937	-2.02193	-1.83105	2.47742	2.00822	1.83105	1.86153	Detected	Not Detected	Detected
A_66_P116372	84.1728	5.44025	6.98656	11.3101	344.674	128.127	229.822	416.181	27.2505	6.58999	10.6989	1.96319	302.287	219.458	141.632	267.981	0.24421	0.0424597	0.0303998	0.0271758	0.0901476	0.0300284	0.0755399	0.00732588	2.70901	1.41399	0.402434	3.70956	3	1	0.24421	0.0424597	0.0303998	0.0271758	0	4	0.0860614	0.0528188	-0.779951	-4.36128	-4.12418	-3.36508	1.36564	0.779951	2.0485	2.34508	Detected	Detected	Detected
A_55_P2086664	2236.29	1987.93	1713.95	2101.55	7318.09	3697.88	3206.34	4600.56	2115.07	1495.71	1402.83	912.401	6162.26	3948.95	4263.19	5529.27	0.305584	0.537587	0.534552	0.456802	0.343229	0.378761	0.329057	0.165013	0.890322	1.41933	1.6245	2.76828	3	0	0.305584	0.537587	0.534552	0.456802	0	2	0.458631	0.0543328	-0.950151	-0.749714	-1.08747	-0.729187	0.871993	0.729187	0.949024	0.909792	Detected	Detected	Detected
A_55_P2031547	17.525	15.5754	9.66178	13.3743	120.016	70.1825	58.2583	74.2654	22.3494	10.8381	8.96609	10.6024	92.893	81.609	80.3291	88.9301	0.146021	0.221926	0.165844	0.180089	0.240593	0.132805	0.111617	0.119221	0.606922	1.67107	1.48583	1.51054	3	0	0.146021	0.221926	0.165844	0.180089	0	4	0.17847	0.0160816	-1.54383	-1.3437	-2.15642	-1.62316	1.3437	1.41162	1.56858	1.35869	Detected	Detected	Detected
A_55_P2130104	4.8148	18.603	10.3541	8.98322	1008.64	462.53	460.312	812.543	53.9689	12.7464	5.89683	4.74744	1162.95	533.748	436.498	954.359	0.00477353	0.0402201	0.0224936	0.0110557	0.0464069	0.0238809	0.0135094	0.00497448	0.102863	1.68419	1.66503	2.22248	3	1	0.00477353	0.0402201	0.0224936	0.0110557	0	4	0.0196357	0.00778024	-4.92997	-2.60971	-3.57885	-3.71959	2.89254	2.60971	3.02838	3.2881	Detected	Not Detected	Detected
A_66_P137748	4.72093	2.22979	4.10155	3.70778	26.6183	61.4321	37.1373	29.2366	2.91655	3.90221	2.03701	3.29092	109.495	46.3524	36.4659	45.0459	0.177356	0.0362968	0.110443	0.12682	0.0266363	0.0841857	0.0558607	0.0730571	6.65845	0.431152	1.97711	1.7359	3	1	0.177356	0.0362968	0.110443	0.12682	0	4	0.112729	0.0291867	-1.32531	-2.0372	-1.28175	-1.36321	1.28175	3.33029	3.02977	2.12456	Detected	Not Detected	Detected
A_52_P90363	264.168	61.7934	70.484	60.5763	5616.42	3271.14	2251.68	1902.15	195.148	80.3516	63.686	76.7523	6779.81	2307.92	3548.78	4887.08	0.047035	0.0188904	0.0313028	0.0318463	0.0287837	0.0348156	0.0179459	0.0157051	1.63408	0.542587	1.74429	2.02776	3	1	0.047035	0.0188904	0.0313028	0.0318463	0	4	0.0322686	0.00576	-1.83367	-3.55932	-3.49329	-3.64768	2.68824	2.75035	2.63716	1.83367	Detected	Detected	Detected
A_55_P2268221	31.8596	8.20253	6.00419	8.97405	226.203	104.297	38.8386	125.944	15.2291	12.6658	3.32915	2.12078	274.315	76.2	55.949	161.692	0.140845	0.0786461	0.154593	0.0712542	0.0555169	0.166218	0.0595033	0.0131162	2.53698	0.473149	2.59806	5.43254	3	1	0.140845	0.0786461	0.154593	0.0712542	0	4	0.111335	0.0212469	-0.832561	-2.41987	-2.99378	-2.34984	2.10704	1.83208	0.832561	1.96967	Detected	Detected	Detected
A_52_P429876	3.88049	11.6277	9.2555	18.9803	162.155	58.7628	43.3722	162.941	3.98262	6.40065	7.69944	1.84984	158.699	64.609	54.4593	160.256	0.0239307	0.197876	0.213397	0.116486	0.0250955	0.0990674	0.14138	0.011543	0.953587	1.99739	1.50939	10.0914	3	0	0.0239307	0.197876	0.213397	0.116486	0	4	0.137922	0.0435359	-3.73132	-1.77777	-2.23078	-1.1305	1.76546	1.14303	1.1305	2.47989	Detected	Not Detected	Detected
A_51_P487175	13.122	5.66969	4.91565	2.3793	52.6987	50.1214	33.6767	58.3671	3.01779	1.66766	2.09708	3.03663	36.4627	32.5211	51.8413	41.8954	0.249	0.113119	0.145966	0.0407644	0.0827636	0.0512792	0.040452	0.0724811	3.00857	2.20595	3.60838	0.562414	3	1	0.249	0.113119	0.145966	0.0407644	0	4	0.137212	0.0432587	-1.05878	-1.89915	-2.22885	-3.21154	1.05879	1.82841	1.68034	1.91363	Detected	Not Detected	Detected
A_51_P130905	2.83106	4.71761	1.90576	1.77607	228.934	248.406	219.766	125.938	2.97359	2.39379	2.08243	2.08296	423.471	223.325	210.827	284.466	0.0123662	0.0189916	0.00867176	0.0141028	0.00702194	0.0107189	0.00987744	0.00732233	1.76109	1.77179	0.877936	1.92599	3	0	0.0123662	0.0189916	0.00867176	0.0141028	0	4	0.0135331	0.00214308	-3.70073	-2.59374	-4.02524	-4.06276	2.7485	3.70823	3.95711	2.59374	Detected	Not Detected	Detected
A_55_P2025969	14.9308	1.58283	4.32154	4.52805	63.5884	35.3106	15.7059	10.5126	7.26008	2.15163	2.11169	2.04159	96.2727	20.3596	11.2683	38.1763	0.234805	0.0448259	0.275154	0.430727	0.0754116	0.105681	0.187402	0.053478	3.11364	0.424161	1.46826	8.05428	3	1	0.234805	0.0448259	0.275154	0.430727	0	4	0.246378	0.0793566	-0.156532	-3.02397	-1.69874	-1.56724	2.04572	2.03902	1.29584	0.156531	Detected	Detected	Detected
A_55_P1955172	15.4635	6.93335	11.2089	11.122	110.88	66.7766	42.008	61.392	6.92736	8.94409	4.10693	4.05004	110.247	54.3368	44.042	70.7923	0.139461	0.103829	0.266828	0.181164	0.0628351	0.164605	0.0932503	0.0572102	2.21948	0.630778	2.86141	3.16664	3	0	0.139461	0.103829	0.266828	0.181164	0	4	0.172821	0.0350946	-1.40421	-2.19117	-1.62197	-1.56904	1.54963	1.66001	1.41695	1.40421	Detected	Detected	Detected
A_55_P2160862	41.4028	36.288	28.9962	23.7008	78.6066	57.1593	24.4228	33.0708	18.672	32.0458	29.3148	16.2749	64.9649	34.5857	39.8328	40.712	0.526709	0.634856	1.18726	0.716669	0.287417	0.926563	0.735947	0.399757	1.83256	0.685174	1.61324	1.79276	3	0	0.526709	0.634856	1.18726	0.716669	0	0	0.766374	0.145589	-0.337555	-0.157515	-0.604952	-0.831726	0.699152	1.08145	0.280303	0.157515	Detected	Detected	Detected
A_55_P2154914	73.2102	13.6046	11.78	11.8683	139.587	39.3833	33.145	33.8733	47.8436	5.52771	13.2046	9.35641	129.995	35.8446	31.166	46.5733	0.524476	0.345442	0.355407	0.350374	0.368043	0.154213	0.423685	0.200896	1.42504	2.24003	0.838848	1.74405	3	0	0.524476	0.345442	0.355407	0.350374	0	3	0.393925	0.0435646	0.146327	-1.91134	-2.24292	-2.16798	1.18916	0.205614	0.382432	-0.146327	Detected	Detected	Detected
A_52_P155708	73.6201	27.2797	31.9037	21.6099	3952.89	2452.95	1518.37	907.588	55.3446	29.9436	24.5519	18.6168	4992.52	1029.33	1843.43	2793.04	0.0186244	0.0111212	0.0210118	0.0238103	0.0110855	0.0290905	0.0133186	0.00666544	1.68007	0.382297	1.57763	3.5722	3	1	0.0186244	0.0111212	0.0210118	0.0238103	0	4	0.0186419	0.00272167	-2.22155	-3.28355	-3.18146	-3.67934	3.6369	3.79047	3.52408	2.22155	Detected	Detected	Detected
A_55_P2185905	7.01287	1.55461	2.72863	2.49442	59.8587	50.55	41.5296	36.9571	3.06755	3.35573	2.11203	2.03556	55.6223	41.794	49.0226	46.6285	0.117157	0.0307539	0.0657034	0.0674951	0.0551496	0.0802921	0.0430829	0.0436548	2.12435	0.383025	1.52505	1.54611	3	1	0.117157	0.0307539	0.0657034	0.0674951	0	4	0.0702774	0.0177681	-1.60264	-3.40581	-2.71799	-2.78331	1.60264	2.20075	2.34279	1.61438	Detected	Not Detected	Detected
A_55_P1960423	33.5729	6.5154	6.05953	7.91589	160.691	7.54246	9.35905	26.305	17.993	3.29049	7.77954	2.48952	124.476	8.13604	13.1377	14.607	0.208928	0.86383	0.647452	0.300928	0.14455	0.404434	0.592154	0.170433	1.44537	2.1359	1.09338	1.76566	3	0	0.208928	0.86383	0.647452	0.300928	0	2	0.505284	0.152303	0.831973	-1.16312	-1.39158	-0.94188	3.20268	-0.368468	0.368467	1.29925	Not Detected	Detected	Detected
A_51_P348749	49.4889	30.7702	46.1666	44.583	5426.5	3147.18	2821.54	4293.28	34.4744	44.2383	27.1985	23.7614	6694.1	2472.08	2718.24	5218.31	0.00911985	0.00977704	0.0163622	0.0103844	0.00514996	0.0178952	0.0100059	0.00455346	1.77086	0.546349	1.63525	2.28055	3	1	0.00911985	0.00977704	0.0163622	0.0103844	0	4	0.0114109	0.00167051	-3.52429	-3.83958	-3.37808	-3.36427	3.36427	3.42028	3.68831	3.73379	Detected	Detected	Detected
A_55_P2418082	77.8197	16.3992	21.1089	25.3531	236.107	118.844	78.7345	86.0395	51.1357	20.9015	20.8496	11.2291	225.214	109.955	120.451	140.332	0.329595	0.13799	0.268102	0.294668	0.227054	0.190091	0.173096	0.0800185	1.45161	0.725915	1.54886	3.6825	3	0	0.329595	0.13799	0.268102	0.294668	0	4	0.257589	0.0418074	-0.482053	-2.35828	-2.11787	-1.7894	1.23097	1.08255	0.914167	0.482053	Detected	Detected	Detected
A_51_P173678	4.67022	9.61436	4.49858	6.54798	117.958	121.205	82.2403	194.02	3.24098	5.01302	4.93387	3.43441	196.492	158.322	62.4582	169.371	0.0395924	0.0793229	0.0547004	0.033749	0.0164942	0.0316634	0.0789948	0.0202774	2.40037	2.50519	0.692456	1.66437	3	0	0.0395924	0.0793229	0.0547004	0.033749	0	4	0.0518412	0.0101685	-3.0912	-1.67922	-2.89875	-2.29302	1.67922	2.56037	2.42644	3.10461	Detected	Not Detected	Detected
A_51_P406188	11.3271	18.9937	24.7677	28.8043	94.8349	36.4834	86.2027	62.9836	25.2821	18.6198	14.0358	6.52605	66.7553	84.181	71.9722	56.7412	0.119441	0.520612	0.28732	0.45733	0.378728	0.221187	0.195016	0.115014	0.315374	2.35372	1.47331	3.97629	3	1	0.119441	0.520612	0.28732	0.45733	0	3	0.346176	0.090211	-2.14916	-1.03315	-0.77402	-0.492042	1.02826	0.492042	2.15815	1.14527	Detected	Not Detected	Detected
A_55_P1965278	59.6643	52.9727	32.5723	28.4403	5288.21	3214.58	3376.23	2753.81	39.8767	30.3146	42.005	19.6528	5350.48	2834.88	3615.34	4337.69	0.0112825	0.0164789	0.00964754	0.0103276	0.00745292	0.0106934	0.0116185	0.0045307	1.51384	1.54103	0.830357	2.27948	3	0	0.0112825	0.0164789	0.00964754	0.0103276	0	4	0.0119341	0.00155157	-3.27316	-3.0745	-3.89992	-4.03147	3.3084	3.43221	3.9286	3.0745	Detected	Detected	Detected
A_51_P131561	160.059	24.0762	25.355	40.7031	29798	10779	8884.44	21314.8	75.5249	19.6526	27.3657	18.8382	20475.2	14036	8806	15930	0.00537146	0.00223362	0.00285386	0.00190961	0.00368861	0.00140016	0.00310762	0.00118256	1.45623	1.59526	0.918343	1.61481	3	0	0.00537146	0.00223362	0.00285386	0.00190961	0	4	0.00309214	0.000784617	-3.51361	-5.87625	-5.92541	-5.17838	4.13864	3.51361	3.66035	4.36274	Detected	Detected	Detected
A_55_P2012592	9.76924	16.6124	14.3288	22.8518	883.111	481.653	401.977	582.964	5.10932	11.5261	11.6434	3.84337	772.73	409.693	491.327	657.851	0.0110623	0.0344903	0.0356458	0.0391994	0.00661204	0.0281335	0.023698	0.00584231	1.67305	1.22595	1.50417	6.70957	3	0	0.0110623	0.0344903	0.0356458	0.0391994	0	4	0.0300995	0.00642433	-4.05699	-2.92076	-3.25792	-2.52037	2.55301	2.52037	2.6851	2.66127	Detected	Not Detected	Detected
A_51_P144160	3.19757	13.5159	12.4166	12.5193	72.9428	32.4613	131.529	132.886	4.8972	8.5276	8.9756	1.99481	304.187	121.567	48.4524	279.551	0.0438367	0.41637	0.0944019	0.094211	0.0160993	0.0701475	0.185246	0.00713577	2.72289	5.93563	0.509603	13.2026	3	1	0.0438367	0.41637	0.0944019	0.094211	0	4	0.162205	0.0855528	-3.37366	-0.923766	-1.16997	-1.09393	1.24984	0.923766	3.36796	2.82265	Detected	Not Detected	Detected
A_52_P203440	25.1055	2.78585	3.13223	4.04905	55.6087	3.02883	3.81552	8.66646	24.54	4.11789	5.41054	1.96414	82.1423	7.23967	7.0369	8.91668	0.451467	0.919776	0.820917	0.467208	0.29875	0.568796	0.768881	0.220276	1.51119	1.61706	1.06768	2.12101	3	0	0.451467	0.919776	0.820917	0.467208	0	2	0.664842	0.120395	1.71806	-1.08348	-1.03822	-0.603672	2.97715	-0.379364	0.379364	1.00281	Not Detected	Detected	Not Detected
A_51_P370717	23.3283	10.9305	12.9263	17.1423	243.864	121.857	79.3302	127.844	27.5044	1.99828	10.2567	7.56461	220.698	115.193	162.277	162.467	0.0956611	0.0896997	0.162943	0.134087	0.124624	0.0173473	0.0632053	0.0465609	0.767595	5.17083	2.578	2.87982	3	0	0.0956611	0.0896997	0.162943	0.134087	0	4	0.120598	0.0172038	-1.57257	-2.29601	-2.17788	-1.70648	1.92514	1.76621	1.57257	1.7009	Detected	Detected	Detected
A_55_P1956147	46.1621	15.8458	10.3543	17.5283	1199.43	325.529	280.965	503.269	27.1216	8.57793	5.84589	14.1762	774.197	436.094	448.47	786.782	0.0384867	0.048677	0.0368525	0.0348288	0.0350319	0.0196699	0.0130352	0.0180179	1.09862	2.47469	2.82716	1.93301	3	0	0.0384867	0.048677	0.0368525	0.0348288	0	4	0.0397113	0.00308078	-1.88588	-3.05821	-3.79589	-2.97228	2.92541	1.88588	2.09909	2.37992	Detected	Detected	Detected
A_55_P1989337	49.3088	7.63823	11.1174	10.7505	90.2398	41.1448	36.9576	31.116	39.4819	4.9067	6.70003	8.10494	84.9681	39.9764	40.3858	43.3066	0.546419	0.185643	0.300815	0.345497	0.464668	0.12274	0.165901	0.187152	1.17594	1.51249	1.81322	1.84607	3	0	0.546419	0.185643	0.300815	0.345497	0	3	0.344594	0.075231	-0.0775285	-2.39778	-1.98009	-1.96435	0.906177	0.615086	0.885857	0.077528	Detected	Detected	Detected
A_51_P249848	18.9655	4.75761	5.28359	5.3091	495.099	268.08	157.387	389.991	12.3289	6.79649	3.03204	2.03517	539.423	188.036	171.434	391.628	0.0383065	0.017747	0.0335706	0.0136134	0.0228558	0.0361446	0.0176864	0.00519668	1.67601	0.490999	1.8981	2.61963	3	1	0.0383065	0.017747	0.0335706	0.0136134	0	4	0.0258094	0.0059872	-2.21611	-3.8409	-3.81343	-3.74233	2.60194	2.55885	2.21611	2.96512	Detected	Detected	Detected
A_51_P278266	10.0571	5.56344	16.1417	4.2107	133.253	55.2882	107.629	151.496	14.1607	1.91905	7.23522	2.04659	370.149	94.3005	61.3382	105.454	0.0754738	0.100626	0.149976	0.0277941	0.0382567	0.0203503	0.117956	0.0194074	1.97282	4.94469	1.27145	1.43214	3	0	0.0754738	0.100626	0.149976	0.0277941	0	4	0.0884674	0.0254643	-2.17078	-2.65466	-1.24173	-3.11624	1.66889	1.24173	2.62836	2.56146	Detected	Not Detected	Detected
A_51_P271503	32.7942	38.2795	43.6468	37.2112	744.568	530.052	586.197	656.985	18.6349	38.4962	33.956	9.81624	683.889	486.572	703.376	775.367	0.0440446	0.0722183	0.0744576	0.0566394	0.0272484	0.0791173	0.0482758	0.0126601	1.61641	0.912801	1.54234	4.47385	3	0	0.0440446	0.0722183	0.0744576	0.0566394	0	4	0.06184	0.00713345	-2.63779	-2.04438	-1.97889	-2.14487	1.97889	2.33058	2.90144	2.5058	Detected	Detected	Detected
A_55_P1978466	23.0232	22.4855	17.7807	20.6039	245.844	232.078	241.213	274.507	19.5657	16.6162	17.6956	15.9345	398.873	288.118	198.394	449.787	0.0936496	0.0968876	0.0737139	0.0750579	0.0490525	0.0576715	0.089194	0.0354268	1.90917	1.67999	0.826445	2.11868	3	0	0.0936496	0.0968876	0.0737139	0.0750579	0	4	0.0848272	0.00607066	-1.93228	-1.59609	-2.05858	-1.78182	1.59609	2.35492	2.83623	2.46265	Detected	Detected	Detected
A_55_P2124976	54.963	58.5741	58.5751	62.7224	984.742	453.665	392.266	779.993	56.2993	44.1193	39.1446	28.9196	879.127	550.181	424.123	913.031	0.0558146	0.129113	0.149325	0.080414	0.06404	0.0801905	0.0922955	0.0316742	0.871559	1.61008	1.6179	2.53878	3	0	0.0558146	0.129113	0.149325	0.080414	0	4	0.103667	0.0215304	-2.24999	-1.78791	-1.9117	-1.74885	2.02501	1.74885	1.96467	2.39618	Detected	Detected	Detected
A_52_P648601	7.18387	11.2563	10.7561	7.25142	18637.6	9964.68	11546.8	10647.8	12.6313	5.14681	4.21427	2.48752	16748	9244.87	10214.9	13410.5	0.000385449	0.00112962	0.000931522	0.000681027	0.0007542	0.00055672	0.000412562	0.00018549	0.51107	2.02905	2.2579	3.6715	3	1	0.000385449	0.00112962	0.000931522	0.000681027	0	4	0.000781903	0.000160894	-6.18546	-5.16729	-5.35667	-5.86134	5.2675	5.20614	5.84434	5.16729	Detected	Not Detected	Detected
A_55_P2045040	50.0588	10.5957	10.047	14.3604	103.273	37.5665	17.1422	37.3681	25.8174	5.71855	6.21778	5.40702	105.057	29.3707	13.9061	65.2246	0.484724	0.282052	0.5861	0.384296	0.245745	0.194702	0.447125	0.0828985	1.97246	1.44863	1.31082	4.63575	3	0	0.484724	0.282052	0.5861	0.384296	0	3	0.434293	0.0653614	0.0833578	-1.7865	-1.98703	-1.40755	1.23991	0.622932	-0.0833578	0.480783	Detected	Detected	Detected
A_51_P346893	69.6778	36.6459	36.5153	40.7397	1452.5	543.427	385.369	790.064	41.8181	36.9269	37.871	16.1425	1235.77	520.156	586.477	1096.37	0.047971	0.0674348	0.0947542	0.0515651	0.0338398	0.0709919	0.0645737	0.0147236	1.41759	0.949894	1.46738	3.50221	3	0	0.047971	0.0674348	0.0947542	0.0515651	0	4	0.0654313	0.0106496	-1.92341	-2.48018	-2.60914	-2.38705	2.57007	1.99365	1.92341	2.39903	Detected	Detected	Detected
A_55_P1984546	3.33844	1.93711	2.34927	4.26628	67.778	89.3888	62.8387	133.117	3.41402	2.0586	2.5108	2.39372	606.571	127.99	100.107	148.511	0.0492554	0.0216706	0.0373857	0.032049	0.00562838	0.016084	0.0250813	0.0161181	8.75126	1.34734	1.49058	1.98839	3	0	0.0492554	0.0216706	0.0373857	0.032049	0	4	0.0350902	0.00573918	-2.55989	-2.97488	-2.82039	-1.89547	1.89547	3.13671	3.05387	3.57673	Detected	Not Detected	Detected
A_55_P2067757	22.862	4.51757	3.90276	5.36123	72661.1	51726.2	28619.9	71752.9	9.6653	1.96237	4.47636	2.07571	87767.4	57347.7	45365.8	65345.1	0.000314639	8.73363e-05	0.000136365	7.47179e-05	0.000110124	3.42189e-05	9.86725e-05	3.17653e-05	2.85713	2.55229	1.382	2.35219	3	0	0.000314639	8.73363e-05	0.000136365	7.47179e-05	0	4	0.000153264	5.54101e-05	-5.83461	-7.80366	-8.13852	-7.6163	5.9112	6.26287	5.83461	6.60051	Detected	Detected	Detected
A_55_P2100212	85.1676	47.2537	45.9422	66.3043	398.794	143.254	115.349	486.686	77.6689	40.5865	27.22	36.3288	374.646	550.501	194.389	396.122	0.213563	0.32986	0.39829	0.136236	0.207313	0.0737266	0.140029	0.0917111	1.03015	4.4741	2.84434	1.4855	3	0	0.213563	0.32986	0.39829	0.136236	0	4	0.269487	0.0585365	-0.851973	-1.33157	-1.49599	-0.902552	1.48708	0.851973	0.96501	2.48188	Detected	Detected	Detected
A_51_P459108	111.773	102.271	75.2569	68.0871	361.015	315.265	188.058	253.612	98.8183	80.0384	74.6616	58.7581	453.159	366.187	295.841	335.501	0.309607	0.324396	0.400178	0.268469	0.218065	0.218572	0.25237	0.175135	1.41979	1.48416	1.58568	1.53292	4	0	0.309607	0.324396	0.400178	0.268469	0	4	0.325663	0.0275122	-1.02269	-0.780586	-1.3469	-1.42719	0.780586	1.42705	1.10728	0.978606	Detected	Detected	Detected
A_55_P1995512	6.87103	10.4089	16.9886	9.49301	1880.11	1800.57	1063.46	1291.64	15.8772	2.6941	5.56242	2.97682	1661.48	1464.58	1104.82	1731.59	0.0036546	0.00578086	0.0159749	0.00734956	0.00955606	0.0018395	0.0050347	0.00171913	0.382438	3.14263	3.17296	4.27517	3	1	0.0036546	0.00578086	0.0159749	0.00734956	0	4	0.00818998	0.00270316	-4.88015	-3.91065	-3.32771	-4.10319	3.32771	4.10731	3.77323	3.49356	Detected	Not Detected	Detected
A_55_P2086825	263.243	269.591	245.879	288.629	1123.57	402.171	570.697	615.013	281.382	207.211	191.353	116.628	884.381	464.796	703.635	711.728	0.234291	0.670339	0.430839	0.469305	0.318168	0.44581	0.27195	0.163867	0.736375	1.50364	1.58426	2.86395	3	0	0.234291	0.670339	0.430839	0.469305	0	3	0.451194	0.0893559	-1.0043	-0.599647	-0.856285	-0.560861	1.20111	0.560861	1.49139	1.03916	Detected	Detected	Detected
A_55_P1995337	22.3865	3.19883	3.2651	2.2862	97.1334	36.7653	59.6844	75.4553	7.56922	2.90366	6.31181	2.03343	98.4074	71.8322	63.8745	97.9931	0.230472	0.0870067	0.0547061	0.0302987	0.0769172	0.0404227	0.0988158	0.0207507	2.99636	2.15242	0.553617	1.46013	3	1	0.230472	0.0870067	0.0547061	0.0302987	0	4	0.100621	0.0448143	-0.834734	-3.27147	-3.3657	-3.81572	1.39439	0.834734	1.95935	1.7375	Detected	Detected	Detected
A_66_P127463	97.4703	31.4225	29.9544	35.8417	2670.63	161.504	119.906	281.533	65.1973	31.7114	16.6731	14.0608	2389.54	228.351	182.763	552.834	0.0364971	0.194562	0.249815	0.127309	0.0272844	0.138871	0.0912283	0.0254341	1.33765	1.40103	2.73836	5.00546	3	0	0.0364971	0.194562	0.249815	0.127309	0	4	0.152046	0.0459438	-0.839116	-2.102	-2.29484	-1.97182	4.04874	0.843165	0.839116	1.51039	Detected	Detected	Detected
A_51_P325836	29.9759	14.553	23.6524	19.9128	503.168	197.314	506.686	483.322	17.7536	14.2253	16.8981	11.101	459.439	441.884	130.743	499.429	0.0595743	0.0737553	0.0466807	0.0411999	0.0386419	0.0321925	0.129246	0.0222274	1.5417	2.29107	0.361176	1.85357	3	1	0.0595743	0.0737553	0.0466807	0.0411999	0	4	0.0553025	0.00725703	-1.83619	-2.50839	-1.93153	-2.11567	2.34477	1.83619	3.62239	2.99417	Detected	Detected	Detected
A_51_P436652	10.9054	16.8163	13.5261	13.9327	273.778	134.894	134.853	174.471	6.81779	12.4376	9.03816	8.53577	269.523	145.201	99.5413	320.111	0.039833	0.124663	0.100302	0.0798566	0.0252957	0.0856578	0.0907982	0.026665	1.57469	1.45536	1.10467	2.99481	3	0	0.039833	0.124663	0.100302	0.0798566	0	4	0.0861637	0.0179546	-2.78878	-1.79368	-2.23161	-2.12473	1.9729	1.79368	2.21885	2.03033	Detected	Not Detected	Detected
A_55_P2041444	10.1834	15.0002	4.99475	12.1948	205.099	246.81	196.256	134.726	4.86287	9.10584	2.52694	2.49283	221.562	200.526	183.596	218.701	0.0496511	0.0607761	0.0254502	0.0905161	0.0219481	0.0454097	0.0137636	0.0113983	2.26221	1.33839	1.84909	7.94116	3	0	0.0496511	0.0607761	0.0254502	0.0905161	0	4	0.0565984	0.013498	-2.68643	-1.75739	-3.4677	-2.11575	1.75739	2.86644	2.96138	1.85855	Detected	Not Detected	Detected
A_55_P2121446	29.0314	25.7275	25.4912	17.1596	85.6299	69.6473	75.7192	79.1693	27.8115	26.4848	23.7013	21.6543	140.414	105.576	100.78	129.971	0.339034	0.369397	0.336655	0.216745	0.198068	0.25086	0.235179	0.166609	1.71171	1.47252	1.43148	1.30092	3	0	0.339034	0.369397	0.336655	0.216745	0	4	0.315458	0.0337376	-0.934129	-0.738155	-0.875278	-1.38211	0.738154	1.28207	1.82827	1.33244	Detected	Detected	Detected
A_55_P2094444	56.2537	5.04476	11.0207	10.8026	199.201	103.46	178.895	179.526	25.545	9.51992	6.72319	2.88618	132.203	100.75	208.806	116.831	0.282396	0.0487605	0.0616046	0.0601732	0.193225	0.0944903	0.0321982	0.0247039	1.46149	0.516037	1.91329	2.43577	3	1	0.282396	0.0487605	0.0616046	0.0601732	0	4	0.113234	0.0564607	-0.916402	-4.02521	-3.02166	-2.98634	1.01959	0.916402	2.13205	1.57701	Detected	Detected	Detected
A_55_P2018697	12.8405	16.7989	14.7424	24.1317	151.226	60.614	58.3963	88.5265	20.225	14.3882	3.31239	9.91245	72.087	95.3804	29.2279	67.5623	0.0849094	0.277146	0.252454	0.272593	0.280564	0.150851	0.11333	0.146716	0.302639	1.83722	2.2276	1.85796	3	1	0.0849094	0.277146	0.252454	0.272593	0	4	0.221775	0.0459363	-2.20677	-1.44883	-1.76104	-0.985925	1.46294	0.985925	1.35776	1.39788	Detected	Not Detected	Detected
A_51_P340829	182.301	159.441	99.3729	122.207	2373.76	806.351	799.441	1515.71	116.522	114.33	142.927	66.6321	2138.65	839.329	542.274	1373.05	0.0767984	0.197731	0.124303	0.0806269	0.0544836	0.136216	0.263571	0.0485285	1.40957	1.4516	0.471611	1.66144	3	1	0.0767984	0.197731	0.124303	0.0806269	0	4	0.119865	0.0281028	-1.63791	-1.46093	-2.26684	-1.90428	2.17666	1.46093	1.87412	2.23694	Detected	Detected	Detected
A_51_P400555	3.75178	7.29488	4.60654	6.93312	106246	87290.6	80770.1	95892.7	3.64958	2.90505	3.27472	2.99352	159627	90116	94875.2	98517.7	3.53121e-05	8.35701e-05	5.70328e-05	7.23008e-05	2.28631e-05	3.22368e-05	3.45161e-05	3.03856e-05	1.5445	2.59238	1.65236	2.37944	4	0	3.53121e-05	8.35701e-05	5.70328e-05	7.23008e-05	0	4	6.2054e-05	1.04414e-05	-8.11542	-6.78584	-7.57285	-6.91888	6.78584	7.34429	7.65789	7.34537	Detected	Not Detected	Detected
A_51_P201751	27.0587	13.0698	7.33966	8.61148	101.765	29.8075	15.712	15.9921	28.3343	11.0912	9.33049	3.47117	149.269	30.2378	36.6782	20.625	0.265893	0.438472	0.467138	0.538485	0.189821	0.3668	0.254388	0.168299	1.40076	1.1954	1.83632	3.19957	3	0	0.265893	0.438472	0.467138	0.538485	0	3	0.427497	0.0578259	-0.0302529	-0.709834	-1.66609	-1.37139	1.99261	1.06308	0.564877	0.0302525	Detected	Detected	Detected
A_51_P487818	3.62459	4.80736	2.54938	2.71455	79.2342	26.0712	27.0658	40.2301	3.54815	4.97622	2.90754	2.4661	99.6808	46.3759	52.2033	88.672	0.0457453	0.184394	0.0941919	0.0674755	0.0355952	0.107302	0.0556964	0.0278115	1.28515	1.71846	1.69116	2.42617	3	0	0.0457453	0.184394	0.0941919	0.0674755	0	4	0.0979516	0.0304695	-2.28901	-1.5113	-2.55022	-2.3955	2.27301	1.5113	1.99093	2.00262	Detected	Not Detected	Detected
A_66_P108965	18.6283	2.17904	2.65903	4.28555	217.882	63.6742	43.2477	71.9471	10.0877	2.40655	3.41159	2.48854	220.787	68.5728	77.9702	105.233	0.0854974	0.0342217	0.0614837	0.0595653	0.0456895	0.0350948	0.0437551	0.0236478	1.87127	0.97512	1.40518	2.51885	3	0	0.0854974	0.0342217	0.0614837	0.0595653	0	4	0.060192	0.0104757	-1.29724	-4.0227	-3.8593	-3.10657	2.36252	1.42972	1.29724	1.47144	Detected	Detected	Detected
A_52_P594927	68.4058	29.0344	28.6643	31.8718	331.644	125.303	43.4445	91.0951	37.5029	36.2146	3.4216	14.7078	399.132	66.5709	56.1488	121.766	0.206263	0.231713	0.65979	0.349874	0.0939611	0.544	0.0609381	0.120788	2.1952	0.425944	10.8272	2.8966	3	1	0.206263	0.231713	0.65979	0.349874	0	3	0.36191	0.104105	-0.362207	-1.22828	-1.37061	-1.15342	2.02702	1.46477	0.362207	0.870289	Detected	Detected	Detected
A_55_P1973427	8.92039	14.1455	14.9296	13.8567	1080.08	566.72	395.845	365.931	17.2534	8.58044	11.8603	8.79522	619.822	513.303	574.285	562.916	0.008259	0.0249604	0.0377157	0.0378669	0.0278361	0.0167161	0.0206522	0.0156244	0.296701	1.49319	1.82623	2.42358	3	1	0.008259	0.0249604	0.0377157	0.0378669	0	4	0.0272005	0.00700083	-3.6065	-2.57106	-2.61705	-2.66048	3.4251	3.33663	3.24454	2.57106	Detected	Not Detected	Detected
A_55_P2094262	67.9951	50.4861	82.2866	39.7485	14190	2634.76	2469.7	18353.7	87.8717	88.4949	56.247	26.8885	4362.98	8013.15	623.642	4012.09	0.00479178	0.0191616	0.0333185	0.0021657	0.0201403	0.0110437	0.0901911	0.00670187	0.23792	1.73507	0.369421	0.323148	1	3	0.00479178	0.0191616	0.0333185	0.0021657	0	4	0.0148594	0.00719799	-3.37577	-3.43504	-2.85408	-3.83968	4.44124	2.85408	3.18635	5.5199	Detected	Detected	Detected
A_51_P408082	6.51127	5.93624	4.59231	4.04973	20703.5	9269.91	16410	23299.8	12.7983	5.64448	3.66174	3.96078	18078.1	17197.7	5055.28	13602.9	0.000314502	0.000640378	0.000279849	0.00017381	0.000707948	0.00032821	0.00072434	0.000291172	0.444244	1.95112	0.38635	0.596931	1	3	0.000314502	0.000640378	0.000279849	0.00017381	0	4	0.000352134	0.000100633	-5.83302	-5.59613	-6.09027	-6.20751	5.91341	5.59613	6.84568	6.79131	Detected	Not Detected	Detected
A_55_P2106745	3.41822	8.74121	6.18561	16.1055	82.3308	55.4483	23.6703	72.0618	7.84089	12.8719	10.4557	1.96198	43.7174	46.8606	16.2876	53.5906	0.0415181	0.157646	0.261323	0.223496	0.179354	0.274684	0.641945	0.0366106	0.231487	0.573918	0.407081	6.10468	1	3	0.0415181	0.157646	0.261323	0.223496	0	4	0.170996	0.0481819	-3.35899	-1.63412	-2.25685	-0.812132	1.34291	1.61458	0.812132	1.85817	Detected	Not Detected	Detected
A_51_P444954	3.02933	1.63959	2.0271	1.87504	603.097	48.1718	163.468	427.445	3.16436	1.70373	2.20026	1.8736	90.2197	171.299	27.6589	130.025	0.00502297	0.0340362	0.0124006	0.00438662	0.035074	0.00994599	0.0795496	0.0144095	0.143211	3.42211	0.155886	0.304425	1	3	0.00502297	0.0340362	0.0124006	0.00438662	0	4	0.0139616	0.00693426	-2.47243	-2.98782	-2.80555	-2.85389	5.2766	2.47243	4.66079	5.4874	Detected	Not Detected	Detected
A_55_P2175502	3.35827	4.62941	5.56851	7.42996	429.874	178.047	178.895	260.338	9.01364	19.3977	8.01524	1.93603	349.437	184.914	141.969	350.476	0.00781222	0.026001	0.0311273	0.0285397	0.0257948	0.104901	0.0564577	0.00552402	0.30286	0.247863	0.551338	5.16647	1	3	0.00781222	0.026001	0.0311273	0.0285397	0	4	0.02337	0.00529046	-4.0692	-3.23581	-3.09316	-2.61294	3.04264	2.61294	3.04541	3.02656	Detected	Not Detected	Detected
A_55_P1985773	29.5986	3.33641	1.7897	7.5833	107.984	17.536	22.9667	22.9615	41.2465	8.32813	3.96803	2.10582	85.5381	13.5938	12.6799	26.3368	0.274102	0.19026	0.0779258	0.330262	0.4822	0.612642	0.312939	0.0799573	0.56844	0.310556	0.249013	4.13048	1	3	0.274102	0.19026	0.0779258	0.330262	0	4	0.218137	0.0548789	-0.0992718	-2.87815	-3.90055	-1.75328	1.87973	0.0992718	0.914099	0.353656	Detected	Detected	Detected
A_52_P422494	4.81235	5.19978	2.08515	8.61514	563.824	163.991	102.68	132.574	11.7449	6.4947	27.5952	2.54651	633.045	97.7592	125.197	455.306	0.0085352	0.0317077	0.0203073	0.0649836	0.018553	0.0664357	0.220414	0.00559297	0.460044	0.477268	0.0921325	11.6188	1	3	0.0085352	0.0317077	0.0203073	0.0649836	0	4	0.0313834	0.012158	-3.37696	-2.89497	-4.33708	-2.2262	3.60719	2.66753	2.41767	2.2262	Detected	Not Detected	Detected
A_55_P1969131	3.30781	3.70276	2.11446	1.70223	835.882	342.485	293.149	896.285	2.80025	1.58361	15.2593	1.86545	258.898	339.905	60.5132	271.057	0.00395726	0.0108115	0.00721292	0.0018992	0.010816	0.00465897	0.252165	0.00688214	0.365871	2.32057	0.028604	0.275961	1	3	0.00395726	0.0108115	0.00721292	0.0018992	0	4	0.00597021	0.00194951	-4.09039	-3.55738	-4.48951	-4.73822	4.00268	3.55738	3.75859	4.81079	Detected	Not Detected	Detected
A_51_P482410	2.5512	1.40443	1.77964	1.56096	4306.64	2016.76	1839.73	1904.76	2.62604	1.53858	6.03921	20.3467	2741.57	824.288	682.311	2762.99	0.000592389	0.000696379	0.000967335	0.000819506	0.000957861	0.00186656	0.00885111	0.00736401	0.61845	0.373082	0.10929	0.111285	0	3	0.000592389	0.000696379	0.000967335	0.000819506	0	4	0.000768902	8.08047e-05	-5.18173	-5.67264	-5.45486	-5.57985	5.65122	5.39867	5.69173	5.18173	Detected	Not Detected	Detected
A_66_P116173	2.48172	1.78491	1.7256	1.52991	89.5492	120.878	43.7518	27.3099	2.56303	1.5067	1.85272	2.24723	46.3419	51.384	27.9985	73.8173	0.0277134	0.0147662	0.0394406	0.0560204	0.055307	0.0293223	0.0661722	0.0304431	0.501084	0.503582	0.59603	1.84017	1	3	0.0277134	0.0147662	0.0394406	0.0560204	0	4	0.0344852	0.0087703	-2.13963	-2.24483	-2.4174	-2.5269	3.14543	4.4202	3.37966	2.13963	Detected	Not Detected	Detected
A_55_P1997651	16.657	6.96146	5.94239	3.51319	276.381	24.4137	38.5864	83.2024	15.1496	7.91482	6.82138	5.27221	93.2399	53.7835	18.7694	44.7228	0.0602683	0.285146	0.154002	0.0422246	0.162479	0.147161	0.363431	0.117887	0.370928	1.93765	0.423746	0.35818	1	3	0.0602683	0.285146	0.154002	0.0422246	0	4	0.13541	0.0556	-0.752656	-1.64104	-1.9932	-2.68731	3.41159	0.752656	1.83867	2.38709	Detected	Detected	Detected
A_51_P139678	50.6817	41.0485	45.0507	17.0466	639.544	85.5999	130.892	211.583	126.098	81.8257	27.3081	55.6812	491.687	183.401	47.1642	193.049	0.0792466	0.47954	0.344182	0.0805671	0.256459	0.446158	0.579	0.28843	0.309003	1.07482	0.594442	0.27933	0	3	0.0792466	0.47954	0.344182	0.0805671	0	4	0.245884	0.0997309	-0.893222	-0.827077	-0.816671	-2.15458	2.87607	0.816671	1.85498	1.9877	Detected	Detected	Detected
A_52_P441070	10.1574	5.17637	2.53181	1.55337	11547.7	1406.98	7865.98	11467.9	11.0341	6.9391	2.09249	2.25253	4509.81	4688.41	1309.03	6872.9	0.000879604	0.00367906	0.000321869	0.000135454	0.00244668	0.00148005	0.0015985	0.000327741	0.359509	2.48576	0.201357	0.413296	1	3	0.000879604	0.00367906	0.000321869	0.000135454	0	4	0.001254	0.000823665	-4.03384	-4.63608	-5.79166	-6.43227	6.2288	4.03384	6.94247	6.92626	Detected	Not Detected	Detected
A_55_P2102449	2.78262	2.94116	1.95686	1.71081	3673.42	2533.95	2410.42	3310.14	6.52421	1.70063	3.54199	3.08346	3803.78	2532.55	2177.8	3443.34	0.000757502	0.0011607	0.000811833	0.000516839	0.00171519	0.000671506	0.00162641	0.000895486	0.441643	1.72851	0.499158	0.57716	1	3	0.000757502	0.0011607	0.000811833	0.000516839	0	4	0.000811719	0.000132817	-5.46423	-5.01401	-5.72568	-5.85538	5.01401	5.32024	5.67375	5.57124	Detected	Not Detected	Detected
A_55_P2102624	42.7071	21.7733	20.5092	15.4054	601.907	518.242	338.578	316.433	38.2061	24.0811	42.8322	7.69583	231.23	305.213	323.267	376.727	0.070953	0.0420138	0.0605744	0.0486847	0.16523	0.0788994	0.132498	0.0204281	0.429419	0.532499	0.457172	2.38322	1	3	0.070953	0.0420138	0.0605744	0.0486847	0	4	0.0555565	0.00640871	-1.8543	-2.45593	-2.66604	-3.01471	2.07448	2.70053	2.512	1.8543	Detected	Detected	Detected
A_55_P1970929	2.72564	1.72189	2.13108	1.78868	161.215	20.7365	47.173	177.821	18.9299	1.84318	2.10972	2.19203	129.385	68.2565	11.2211	89.8721	0.0169068	0.0830368	0.0451759	0.0100589	0.146307	0.0270037	0.188013	0.0243906	0.115557	3.07501	0.240281	0.412408	1	3	0.0169068	0.0830368	0.0451759	0.0100589	0	4	0.0387946	0.0165904	-1.94063	-2.23295	-2.04917	-2.23771	4.05741	1.94063	3.55203	4.9063	Detected	Not Detected	Detected
A_52_P23379	18.9813	14.9885	8.97736	5.9282	230.743	73.3114	67.1614	93.7772	21.1548	7.93202	11.8647	8.54774	126.035	84.9481	36.8299	73.7437	0.0822619	0.204449	0.133668	0.0632158	0.167848	0.0933749	0.322149	0.115911	0.490096	2.18955	0.414927	0.54538	1	3	0.0822619	0.204449	0.133668	0.0632158	0	4	0.120899	0.0315752	-1.46638	-1.43683	-2.30013	-2.83467	2.24904	1.43683	1.73603	1.65752	Detected	Detected	Detected
A_51_P499838	2.4667	1.76542	2.0522	4.19238	5191.87	2569.99	3496.93	5061.37	2.56405	3.51058	2.63313	6.67994	3071.93	4653.46	1254.95	3983.18	0.000475109	0.000686935	0.000586856	0.00082831	0.00083467	0.000754402	0.00209819	0.00167704	0.569217	0.91057	0.279697	0.493912	0	3	0.000475109	0.000686935	0.000586856	0.00082831	0	4	0.000644303	7.50572e-05	-6.02726	-6.13956	-6.04621	-4.95145	5.12398	4.95145	5.82139	5.79471	Detected	Not Detected	Detected
A_51_P359603	34.6244	20.9819	14.1523	38.8888	314.479	148.167	52.421	91.9877	37.4581	22.4786	17.8728	9.48221	197.417	79.7857	36.0178	142.236	0.110101	0.14161	0.269973	0.42276	0.189741	0.281737	0.496222	0.0666654	0.58027	0.502632	0.544057	6.34153	1	3	0.110101	0.14161	0.269973	0.42276	0	4	0.236111	0.0711768	-1.22795	-1.58032	-2.27224	-0.749765	2.06694	1.82316	0.749765	1.00094	Detected	Detected	Detected
A_55_P2021585	2.60011	1.47032	1.80125	1.61908	1069.34	1054.4	974.456	1827.96	2.71103	1.59625	1.90707	1.98323	1012.52	462.35	496.157	879.534	0.00243151	0.00139445	0.00184847	0.000885729	0.0026775	0.00345248	0.00384368	0.00225486	0.908129	0.403898	0.480912	0.392809	0	3	0.00243151	0.00139445	0.00184847	0.000885729	0	4	0.00164004	0.000329035	-4.39786	-4.85003	-4.68096	-4.77064	4.39786	5.21953	5.53138	5.87883	Detected	Not Detected	Detected
A_55_P2037428	3.62226	1.47722	1.86909	4.88311	125.63	125.862	78.7713	65.9027	14.3932	1.83099	5.66671	1.91487	296.316	47.9879	58.4775	193.663	0.0288328	0.0117369	0.023728	0.0740959	0.048574	0.0381552	0.0969042	0.00988759	0.593586	0.307609	0.244861	7.49382	1	3	0.0288328	0.0117369	0.023728	0.0740959	0	4	0.0345984	0.0136446	-2.87307	-3.7968	-3.58116	-2.13154	2.35486	3.19948	2.94899	2.13154	Detected	Not Detected	Detected
A_55_P2114651	13.9304	12.9379	8.96041	5.37604	82.1535	43.4773	37.0037	71.7777	56.5185	22.8727	3.31671	10.7613	120.312	41.6245	19.2123	84.3337	0.169565	0.297578	0.242149	0.0748986	0.469767	0.549501	0.172635	0.127604	0.360955	0.541542	1.40267	0.58696	1	3	0.169565	0.297578	0.242149	0.0748986	0	4	0.196048	0.0481422	-1.42972	-1.16607	-1.81984	-2.49271	1.24216	1.16607	1.35908	1.75483	Detected	Not Detected	Detected
A_51_P308796	8.50094	3.91087	2.02659	6.90461	125.762	99.5103	20.96	73.4553	14.3203	5.82805	2.88042	3.75689	71.8576	37.0642	14.4562	58.4456	0.0675953	0.0393012	0.0966883	0.0939974	0.199287	0.157242	0.199252	0.0642801	0.339185	0.249941	0.485256	1.46231	1	3	0.0675953	0.0393012	0.0966883	0.0939974	0	4	0.0743955	0.0134135	-1.34593	-2.09578	-3.16804	-1.33537	2.65279	3.15697	1.33537	2.58448	Detected	Not Detected	Detected
A_55_P2125154	2.81888	1.51369	1.90788	1.71362	55.1219	36.2598	46.8915	64.2964	40.2623	2.12379	2.05488	1.89453	104.849	18.6266	11.7487	65.4539	0.051139	0.0417456	0.0406872	0.0266519	0.384003	0.114019	0.174902	0.0289445	0.133173	0.366127	0.232629	0.920795	0	3	0.051139	0.0417456	0.0406872	0.0266519	0	4	0.0400559	0.00504774	-2.20061	-2.72738	-2.51729	-2.60806	2.20061	2.43832	3.23488	3.13018	Detected	Not Detected	Detected
A_55_P2010216	13.4335	5.0048	11.2252	7.95924	191.57	122.059	84.1419	63.0538	98.9917	6.72607	30.1903	14.9052	174.983	62.939	130.564	152.989	0.0701232	0.0410031	0.133407	0.126229	0.565722	0.106867	0.23123	0.0974266	0.123953	0.383685	0.576946	1.29564	0	3	0.0701232	0.0410031	0.133407	0.126229	0	4	0.0926908	0.0222927	-1.525	-2.57917	-1.53763	-1.96951	2.42075	2.61243	2.50135	1.525	Detected	Not Detected	Detected
A_52_P104658	3.48499	4.84031	3.68848	2.06918	153.278	161.664	251.876	310.864	9.87519	9.62304	2.43341	5.47244	273.529	91.409	65.0922	275.975	0.0227365	0.0299405	0.014644	0.00665623	0.0361028	0.105275	0.0373841	0.0198295	0.629771	0.284404	0.391718	0.335673	0	3	0.0227365	0.0299405	0.014644	0.00665623	0	4	0.0184943	0.00503303	-3.20743	-2.3632	-2.87909	-3.6489	2.3632	3.28202	4.34734	4.0908	Detected	Not Detected	Detected
A_51_P335460	3.39543	1.86388	2.2348	2.11303	112.897	58.0524	50.0058	46.478	5.11192	5.73226	2.59949	2.05287	84.9262	89.4931	34.641	55.5476	0.0300756	0.0321068	0.0446908	0.045463	0.0601925	0.0640525	0.0750408	0.0369569	0.499657	0.501258	0.595553	1.23016	0	3	0.0300756	0.0321068	0.0446908	0.045463	0	4	0.038084	0.00406161	-2.29706	-2.79207	-2.65404	-2.67072	2.86999	2.75238	2.96273	2.29706	Detected	Not Detected	Detected
A_55_P1961335	329.545	688.042	547.859	420.082	35223.1	31807.1	15007.1	11926.3	310.715	706.887	502.374	193.384	1829.09	16480	6730.84	1940.96	0.00935595	0.0216317	0.0365068	0.0352232	0.169874	0.0428936	0.0746376	0.099633	0.0550757	0.504311	0.48912	0.353529	0	4	0.00935595	0.0216317	0.0365068	0.0352232	0	4	0.0256794	0.00639762	-3.71453	-2.28223	-2.73474	-3.05372	3.13715	3.83195	3.17385	2.28223	Detected	Detected	Detected
A_51_P179504	9.03364	2.71724	7.09562	6.73096	612.289	124.644	91.7153	160.388	11.3893	8.70383	3.72875	9.77268	133.318	161.538	47.7676	121.003	0.0147539	0.0218	0.0773657	0.0419667	0.0854298	0.0538812	0.0780603	0.0807637	0.172702	0.404594	0.991102	0.519623	0	3	0.0147539	0.0218	0.0773657	0.0419667	0	4	0.0389716	0.014037	-2.36157	-3.72446	-2.46348	-2.47544	3.83298	2.37854	2.36157	2.60779	Detected	Not Detected	Detected
A_55_P2161101	7.46875	1.93634	2.47241	4.99073	97.0733	39.7759	27.7001	30.3176	10.7463	7.24308	5.13249	15.2492	65.0443	45.9091	38.0892	50.4415	0.0769393	0.0486813	0.0892562	0.164615	0.165215	0.15777	0.134749	0.302315	0.465693	0.308558	0.662388	0.544514	0	3	0.0769393	0.0486813	0.0892562	0.164615	0	4	0.0948729	0.02475	-1.42023	-2.99748	-2.76871	-1.69122	2.39169	1.94648	1.85008	1.42023	Detected	Not Detected	Detected
A_51_P385351	4.36449	3.2914	5.27264	8.84675	126.473	59.8045	62.1402	113.715	9.26153	11.9606	12.0463	7.91011	104.093	55.9782	44.1433	107.661	0.0345093	0.055036	0.0848507	0.0777978	0.0889732	0.213665	0.272891	0.0734723	0.387862	0.257581	0.310933	1.05887	0	3	0.0345093	0.055036	0.0848507	0.0777978	0	4	0.0630485	0.0114439	-3.03004	-3.06687	-2.51086	-1.70008	1.93862	1.70008	2.18096	2.49267	Detected	Not Detected	Detected
A_55_P2183438	18.1556	17.1697	22.126	21.8438	535.001	488.19	138.074	370.801	24.0862	29.8284	26.5423	13.4924	382.05	315.94	97.9358	353.072	0.0339357	0.0351702	0.160248	0.0589098	0.0630446	0.0944114	0.271017	0.0382143	0.538281	0.37252	0.591284	1.54156	1	3	0.0339357	0.0351702	0.160248	0.0589098	0	4	0.0720659	0.0299505	-2.44187	-2.15214	-1.91008	-1.86444	2.55097	3.26083	1.86444	2.72953	Detected	Detected	Detected
A_51_P345340	14.385	11.2691	13.2995	8.23098	651.25	2510.71	2994.84	2205.95	21.2482	24.3482	8.36801	26.2609	2597.38	756	927.25	2375.66	0.0220883	0.00448841	0.00444079	0.00373126	0.00818064	0.0322066	0.00902455	0.0110542	2.70007	0.139363	0.492079	0.337543	1	3	0.0220883	0.00448841	0.00444079	0.00373126	0	4	0.0086872	0.0044704	-2.87281	-2.85473	-2.73955	-3.36762	2.73955	5.52832	6.20831	5.20712	Detected	Not Detected	Detected
A_52_P320193	3.63443	2.05007	2.5088	2.24155	1432.12	874.49	757.778	1869.1	3.5883	2.15846	2.89695	2.891	536.635	1866.9	383.37	543.401	0.00253779	0.0023443	0.00331073	0.00119926	0.00668667	0.00115618	0.00755654	0.00532019	0.37953	2.02763	0.438128	0.225418	1	3	0.00253779	0.0023443	0.00331073	0.00119926	0	4	0.00234802	0.000436127	-4.367	-4.82278	-4.65526	-4.75361	4.367	4.49732	4.71626	5.45865	Detected	Not Detected	Detected
A_55_P2136906	15.9616	14.5694	9.33738	14.6639	79.5566	41.9208	27.8953	44.6455	19.4583	24.7709	13.0335	6.57974	56.6349	38.8588	13.7481	30.0721	0.200632	0.347547	0.33473	0.328453	0.343574	0.637459	0.948022	0.218799	0.583956	0.545207	0.353082	1.50116	1	3	0.200632	0.347547	0.33473	0.328453	0	4	0.30284	0.0343003	-1.2117	-0.973078	-1.73875	-1.02341	1.21746	1.13511	0.973078	1.09145	Detected	Not Detected	Detected
[truncated: 12 more columns]
