# Supplementary material for: Prenatal Alcohol Exposure Impairs the Placenta–Cortex Transcriptomic Signature, Leading to Dysregulation of Angiogenic Pathways
Source: Int J Mol Sci. 2023 Aug 30;24(17):13484. doi: 10.3390/ijms241713484 (PMC10488081; doi:10.3390/ijms241713484)
Supplement: Supplementary file 1 [file ijms-24-13484-s001.zip › Supplementary Table S16.xlsx]

## Sheet: Feuil1
Supplementary Table 16
List of GO terms resulting from the complete Gene Ontology biological process analysis was filtered with the key words "angiogenesis" (green) and "vessel" (pink)
Analysis Type:	PANTHER Overrepresentation Test (Released 20230705)
Annotation Version and Release Date:	GO Ontology database DOI: 10.5281/zenodo.7942786 Released 2023-05-10
Analyzed List:	upload_1 (Mus musculus)
Reference List:	Mus musculus (all genes in database)
GO biological process complete	Mus musculus - REFLIST (21997)	upload_1 (1478)	upload_1 (expected)	upload_1 (over/under)	upload_1 (fold Enrichment)
positive regulation of lymphangiogenesis (GO:1901492)	3	1	.20	+	4.96
angiogenesis involved in wound healing (GO:0060055)	13	2	.87	+	2.29
regulation of lymphangiogenesis (GO:1901490)	7	1	.47	+	2.13
angiogenesis involved in coronary vascular morphogenesis (GO:0060978)	7	1	.47	+	2.13
negative regulation of cell migration involved in sprouting angiogenesis (GO:0090051)	16	2	1.08	+	1.86
angiogenesis (GO:0001525)	342	36	22.98	+	1.57
sprouting angiogenesis (GO:0002040)	60	6	4.03	+	1.49
positive regulation of blood vessel endothelial cell proliferation involved in sprouting angiogenesis (GO:1903589)	10	1	.67	+	1.49
positive regulation of sprouting angiogenesis (GO:1903672)	23	2	1.55	+	1.29
negative regulation of angiogenesis (GO:0016525)	108	9	7.26	+	1.24
regulation of angiogenesis (GO:0045765)	299	24	20.09	+	1.19
positive regulation of angiogenesis (GO:0045766)	177	14	11.89	+	1.18
regulation of cell migration involved in sprouting angiogenesis (GO:0090049)	39	3	2.62	+	1.14
regulation of blood vessel endothelial cell proliferation involved in sprouting angiogenesis (GO:1903587)	17	1	1.14	-	.88
cell migration involved in sprouting angiogenesis (GO:0002042)	20	1	1.34	-	.74
regulation of sprouting angiogenesis (GO:1903670)	41	2	2.75	-	.73
positive regulation of cell migration involved in sprouting angiogenesis (GO:0090050)	21	1	1.41	-	.71
lymphangiogenesis (GO:0001946)	16	0	1.08	-	< 0.01
blood vessel endothelial cell migration involved in intussusceptive angiogenesis (GO:0002044)	1	0	.07	-	< 0.01
blood vessel endothelial cell proliferation involved in sprouting angiogenesis (GO:0002043)	6	0	.40	-	< 0.01
intussusceptive angiogenesis (GO:0002041)	2	0	.13	-	< 0.01
negative regulation of lymphangiogenesis (GO:1901491)	4	0	.27	-	< 0.01
negative regulation of cell adhesion involved in sprouting angiogenesis (GO:0106089)	1	0	.07	-	< 0.01
regulation of cell adhesion involved in sprouting angiogenesis (GO:0106088)	1	0	.07	-	< 0.01
cell adhesion involved in sprouting angiogenesis (GO:0120078)	1	0	.07	-	< 0.01
cell migration involved in coronary angiogenesis (GO:0060981)	1	0	.07	-	< 0.01
negative regulation of sprouting angiogenesis (GO:1903671)	14	0	.94	-	< 0.01
negative regulation of blood vessel endothelial cell proliferation involved in sprouting angiogenesis (GO:1903588)	7	0	.47	-	< 0.01
positive regulation of collecting lymphatic vessel constriction (GO:1903816)	1	1	.07	+	14.88
regulation of collecting lymphatic vessel constriction (GO:1903814)	2	1	.13	+	7.44
blood vessel endothelial cell fate commitment (GO:0060846)	2	1	.13	+	7.44
blood vessel endothelial cell fate specification (GO:0097101)	2	1	.13	+	7.44
positive regulation of blood vessel branching (GO:1905555)	3	1	.20	+	4.96
retinal blood vessel morphogenesis (GO:0061304)	6	2	.40	+	4.96
blood vessel endothelial cell differentiation (GO:0060837)	10	3	.67	+	4.46
blood vessel maturation (GO:0001955)	7	2	.47	+	4.25
maintenance of blood vessel diameter homeostasis by renin-angiotensin (GO:0002034)	8	2	.54	+	3.72
regulation of blood vessel branching (GO:1905553)	4	1	.27	+	3.72
branching involved in blood vessel morphogenesis (GO:0001569)	41	7	2.75	+	2.54
negative regulation of blood vessel endothelial cell migration (GO:0043537)	36	6	2.42	+	2.48
venous blood vessel morphogenesis (GO:0048845)	12	2	.81	+	2.48
positive regulation of blood vessel endothelial cell migration (GO:0043536)	58	9	3.90	+	2.31
venous blood vessel development (GO:0060841)	20	3	1.34	+	2.23
regulation of blood vessel endothelial cell migration (GO:0043535)	96	14	6.45	+	2.17
placenta blood vessel development (GO:0060674)	39	4	2.62	+	1.53
blood vessel development (GO:0001568)	572	58	38.43	+	1.51
blood vessel endothelial cell migration (GO:0043534)	40	4	2.69	+	1.49
blood vessel morphogenesis (GO:0048514)	458	45	30.77	+	1.46
blood vessel diameter maintenance (GO:0097746)	185	17	12.43	+	1.37
negative regulation of blood vessel morphogenesis (GO:2000181)	110	9	7.39	+	1.22
blood vessel remodeling (GO:0001974)	51	4	3.43	+	1.17
labyrinthine layer blood vessel development (GO:0060716)	27	2	1.81	+	1.10
lymph vessel development (GO:0001945)	28	1	1.88	-	.53
negative regulation of blood vessel remodeling (GO:0060313)	3	0	.20	-	< 0.01
regulation of blood vessel remodeling (GO:0060312)	10	0	.67	-	< 0.01
negative regulation of blood vessel endothelial cell differentiation (GO:0110059)	1	0	.07	-	< 0.01
regulation of blood vessel endothelial cell differentiation (GO:0110057)	1	0	.07	-	< 0.01
positive regulation of blood vessel remodeling (GO:2000504)	3	0	.20	-	< 0.01
apoptotic process involved in blood vessel morphogenesis (GO:1902262)	6	0	.40	-	< 0.01
lymph vessel morphogenesis (GO:0036303)	19	0	1.28	-	< 0.01
regulation of pulmonary blood vessel remodeling (GO:1905109)	1	0	.07	-	< 0.01
retina blood vessel maintenance (GO:0097601)	2	0	.13	-	< 0.01
negative regulation of collecting lymphatic vessel constriction (GO:1903815)	1	0	.07	-	< 0.01
blood vessel endothelial cell delamination (GO:0097497)	1	0	.07	-	< 0.01
negative regulation of testicular blood vessel morphogenesis (GO:0061369)	1	0	.07	-	< 0.01
branching involved in lymph vessel morphogenesis (GO:0060854)	3	0	.20	-	< 0.01
blood vessel lumenization (GO:0072554)	2	0	.13	-	< 0.01
