# Supplementary material for: Prenatal Alcohol Exposure Impairs the Placenta–Cortex Transcriptomic Signature, Leading to Dysregulation of Angiogenic Pathways
Source: Int J Mol Sci. 2023 Aug 30;24(17):13484. doi: 10.3390/ijms241713484 (PMC10488081; doi:10.3390/ijms241713484)
Supplement: Supplementary file 1 [file ijms-24-13484-s001.zip › Supplementary Table S17.xlsx]

## Sheet: GO Vascular dev
Supplementary table 17:
The four filtered lists (Up/Down, Ctrl/ethanol) are compared with the list obtained after interrogating Gene Ontology with the terms "Vascular Development" (column A). =SI(ESTNA(RECHERCHEV(C3;$A$3:$A$3709;1;0));"Absent";"Present") Each gene found in the GO Vascular Development list is highlighted in green.
GO Vascular development (3707 entities, including duplicates)		UP CTRL (312)			DOWN CTRL (113)			UP EtOH (610)			DOWN EtOH (213)
2810429I04Rik		Gm15743	Absent		Abca13	Absent		40787	Absent		Acot4	Absent
Abcc8		Bbof1	Absent		Abca4	Absent		Aacs	Absent		Adamts2	Absent
Abi3bp		Pelp1	Absent		Abhd12b	Absent		Ache	Absent		Adamtsl5	Absent
Abl1		Coq4	Absent		Ackr2	Absent		Acin1	Absent		Akr1c13	Absent
Abl1		Wdr82	Absent		Ackr4	Absent		Acrbp	Absent		Angptl2	Present
Abl1		Glrx2	Absent		Agt	Present		Actn2	Present		Anks4b	Absent
Abl2		Tll1	Absent		Ak7	Absent		Actn3	Absent		Apol9a	Absent
Acacb		Pbx4	Absent		Ankrd33	Absent		Adam1a	Absent		Arhgap27	Absent
Acadm		Ssrp1	Absent		Arhgap42	Absent		Adamts10	Absent		Arl14epl	Absent
Acadm		Dll1	Present		Atp8b2	Absent		Adamts16	Absent		Atox1	Absent
Acan		Agtr2	Present		Banf2	Absent		Adarb1	Absent		B3gnt3	Absent
Ace		Zfp708	Absent		Bcl2a1c	Absent		Adcy6	Absent		BC034090	Absent
Ackr3		Tmem101	Absent		C1qtnf3	Absent		Adcyap1r1	Absent		Bcl2l11	Absent
Ackr3		Zyg11b	Absent		Ccdc38	Absent		Adnp	Absent		Bcl2l14	Absent
Actc1		BC051142	Absent		Ccr7	Absent		Agrn	Absent		Bnip2	Absent
Actc1		Dlk2	Absent		Cd5l	Absent		Ahcyl1	Absent		Calml4	Absent
Actg1		Lrrc36	Absent		Cd74	Absent		AI594671	Absent		Capn1	Absent
Actn2		Atoh7	Absent		Cdhr2	Absent		AI596198	Absent		Casp14	Absent
Acvr1		Siglech	Absent		Cdrt4	Absent		AI605517	Absent		Cbx7	Absent
Acvr1		Uncx	Absent		Chrna9	Absent		AI846148	Absent		Ccdc122	Absent
Acvr1		Tmpo	Absent		Cldn15	Absent		Akap12	Absent		Ccl8	Absent
Acvr1		Otop3	Absent		Cmtm7	Absent		Akap17b	Absent		Cd27	Absent
Acvr1		Polr3e	Absent		Cnmd	Present		Alg13	Absent		Cd33	Absent
Acvr1		Crlf1	Absent		Cpeb1	Absent		Alms1	Absent		Cd59b	Absent
Acvr1		Gfap	Absent		Cyp2r1	Absent		Amer3	Absent		Cdc42se2	Absent
Acvr1		Rcc2	Absent		Dlx4os	Absent		Anapc5	Absent		Ces1a	Absent
Acvr1		Rimklb	Absent		Dnajc5g	Absent		Ankef1	Absent		Ces1f	Absent
Acvr1		Mblac1	Absent		Dsp	Present		Ankrd10	Absent		Ces3a	Absent
Acvr1		Lrrc8b	Absent		Eif4e	Absent		Ap2a1	Absent		Chdh	Absent
Acvr1		Pth2	Absent		Fam110c	Absent		Apbb2	Absent		Chmp4c	Absent
Acvr1		Ankrd46	Absent		Fam178b	Absent		Apex2	Absent		Cidec	Absent
Acvr1		Shank2	Absent		Fcgr2b	Absent		Aplnr	Present		Clec12b	Absent
Acvr1		Cadps2	Absent		Fcrl6	Absent		Arglu1	Absent		Cobll1	Absent
Acvr1		Blm	Absent		Ftcd	Absent		Arhgap32	Absent		Col4a1	Present
Acvr1		Zfp866	Absent		Gal3st2	Absent		Arhgef40	Absent		Col6a5	Absent
Acvr1		Sec14l3	Absent		Gdpd3	Absent		Arid1a	Present		Col7a1	Absent
Acvr1		Zbtb21	Absent		Gm11529	Absent		Armc1	Absent		Cphx1	Absent
Acvr2b		Dcdc2a	Absent		Gm12569	Absent		Arpp19	Absent		Crct1	Absent
Acvr2b		Papss1	Absent		Gm14015	Absent		Atp2a2	Absent		Crk	Absent
Acvr2b		Olfml3	Absent		Gm1966	Absent		Atp2b4	Present		Cryaa	Absent
Acvr2b		Scrn2	Absent		Gm2030	Absent		Atp6v1g2	Absent		Cst6	Absent
Acvr2b		Ifi208	Absent		Gm26806	Absent		Atxn7l2	Absent		Ctdspl	Absent
Acvr2b		Prdm13	Absent		Gm33819	Absent		AW125324	Absent		Cxcl17	Present
Acvr2b		Dydc2	Absent		Gm5862	Absent		Axin2	Present		Cyp2c29	Absent
Acvrl1		Adat1	Absent		Gm6878	Absent		BB086117	Absent		Ddit3	Present
Acvrl1		Zfp605	Absent		Gm7849	Absent		BB163080	Absent		Defb25	Absent
Acvrl1		Sap30bp	Absent		Gm9758	Absent		BC005561	Absent		Derl1	Absent
Acvrl1		Gm5795	Absent		Gm9910	Absent		BC028789	Absent		Dnajb9	Absent
Acvrl1		Kcnc3	Absent		Gm9975	Absent		BC037034	Absent		Dnase1	Absent
Acvrl1		Tyms-ps	Absent		Gm9999	Absent		Bcas1	Absent		Dnmbp	Absent
Acvrl1		Ecsit	Absent		Gpr35	Absent		Bend5	Absent		Dppa1	Absent
Acvrl1		Fam228b	Absent		Grhl2	Present		Bicral	Absent		Eef2k	Absent
Acvrl1		Ash1l	Absent		Gsg1	Absent		Bmp3	Absent		Eif4e2	Absent
Acvrl1		Cpne4	Absent		Gsta2	Absent		Brdt	Absent		Elmsan1	Absent
Acvrl1		Cenpc1	Absent		H2-Aa	Absent		Brwd1	Absent		Eogt	Absent
Acvrl1		Kcnj3	Absent		Hist2h2bb	Absent		Btbd1	Absent		Ermap	Absent
Acvrl1		Rgs9	Absent		Hoxa3	Absent		C1d	Absent		Fads6	Absent
Acvrl1		Tnfaip6	Absent		Hsbp1l1	Absent		C1ql3	Absent		Fam110c	Absent
Acvrl1		Tmem232	Absent		Ifi27l2b	Absent		C2cd3	Present		Fam151a	Absent
Acvrl1		Nsun6	Absent		Il21r	Absent		Cacna1e	Absent		Fam3b	Absent
Acvrl1		Zmynd19	Absent		Ip6k3	Absent		Cacng7	Absent		Fam83b	Absent
Adam8		Cyp2j13	Absent		Ipp	Absent		Cacng8	Absent		Fgl2	Absent
Adam10		Cdk12	Absent		Klhl30	Absent		Calb1	Absent		Fmn1	Absent
Adam12		Zfp664	Absent		Klk1	Absent		Cand1	Absent		Foxa2	Absent
Adam15		Rrp9	Absent		Klra12	Absent		Catsperz	Absent		Fpr1	Absent
Adam15		Zc3hc1	Absent		Lepr	Present		Cbln1	Absent		Gata3	Present
Adam19		Gadd45gip1	Absent		Lgals6	Absent		Cbx6	Absent		Gbp9	Absent
Adam19		Hrh1	Absent		LOC100038947	Absent		Ccdc28b	Absent		Gcnt3	Absent
Adamts1		Zfp426	Absent		LOC102636664	Absent		Ccdc36	Absent		Ggt6	Absent
Adamts1		Kdm6b	Present		LOC102640328	Absent		Ccdc71l	Absent		Gimap3	Absent
Adamts6		Fn3k	Absent		Lrriq3	Absent		Ccdc81	Absent		Gjb4	Absent
Adamts6		Sardh	Absent		Lyve1	Absent		Ccdc85a	Absent		Gm11100	Absent
Adamts6		Nudcd3	Absent		Ms4a1	Absent		Ccdc85b	Absent		Gm14005	Absent
Adamts6		Cbr1	Absent		Msr1	Absent		Ccl19	Absent		Gm15217	Absent
Adamts9		Trim9	Absent		Mylip	Absent		Ccnh	Absent		Gm16062	Absent
Adamts9		Zfp64	Absent		Olah	Absent		Ccser2	Absent		Gm29676	Absent
Adamts9		Zfp157	Absent		Osr2	Absent		Cd276	Absent		Gm35578	Absent
Adamts9		Hmgb1	Present		Ovol1	Absent		Cd70	Absent		Gm35953	Absent
Adap2		Kpna2	Absent		Oxct2b	Absent		Cdh4	Absent		Gm3596	Absent
Add1		Gm3317	Absent		Pde6h	Absent		Cdk1	Present		Gm5065	Absent
Adgra2		Itfg2	Absent		Platr20	Absent		Cdk5	Absent		Gm5092	Absent
Adgra2		Psat1	Absent		Pllp	Absent		Cdk5rap2	Absent		Gm9926	Absent
Adgra2		Mdk	Present		Pnpla3	Absent		Cdk8	Absent		Got1l1	Absent
Adgra2		Cdyl2	Absent		Pramel5	Absent		Cdkl4	Absent		H60a	Absent
Adgra2		Ncoa5	Absent		Prodh2	Absent		Cep112	Absent		Hcar2	Absent
Adgrb1		Sik2	Absent		Proz	Absent		Cep126	Absent		Hic1	Absent
Adgrb1		Rab13	Absent		Prr15l	Absent		Cep135	Absent		Hist1h2bm	Absent
Adgrb2		Ttc27	Absent		Prss52	Absent		Cep290	Present		Hist1h4i	Absent
Adgrb3		Kdm1a	Absent		Reck	Present		Cep70	Absent		Hmbs	Absent
Adgrf4		Onecut3	Absent		Rln3	Absent		Cfap69	Absent		Hoxd11	Absent
Adgrf5		Rsbn1l	Absent		Serpinb5	Absent		Chac2	Absent		Hoxd13	Absent
Adgrg1		Sf1	Absent		Sfi1	Absent		Chaf1a	Absent		Hpse	Present
Adgrg6		Rsph4a	Absent		Siglecg	Absent		Chd2	Absent		Hsh2d	Absent
Adgrg6		Cnot6	Absent		Slc16a12	Absent		Chd4	Absent		Ifi207	Absent
Adipor2		Rbm12	Absent		Slc22a2	Absent		Chd6	Absent		Iigp1	Absent
Adm		Grid1	Absent		Slc22a7	Absent		Chd8	Absent		Il1f9	Absent
Adm		Ankle1	Absent		Slc7a2	Absent		Chrm3	Absent		Il1rap	Absent
Adm		Hmgb2	Absent		Slco1b2	Absent		Chrnb4	Absent		Il22ra1	Absent
Adm		Nup107	Absent		Snhg20	Absent		Ciao1	Absent		Il22ra2	Absent
Adm		Plxna4	Absent		Snx7	Absent		Cldn20	Absent		Ipo11	Absent
Adm		Sapcd1	Absent		Stn1	Absent		Clmn	Absent		Irak4	Absent
Adm		Gm27197	Absent		Sycp2l	Absent		Cnn3	Absent		Itih4	Absent
Adm2		Fam240a	Absent		Tmc6	Absent		Cntfr	Absent		Klhl38	Absent
Adm2		Ibsp	Absent		Tmem171	Absent		Cntnap1	Absent		Krt17	Absent
Adra1a		Dnajc28	Absent		Tnfsfm13	Absent		Cntnap2	Absent		Krt33b	Absent
Adra1a		Ppp1r14b	Absent		Trim12c	Absent		Cntnap5a	Absent		Krt36	Absent
Adra1b		Cbx1	Absent		Ttll2	Absent		Col8a2	Present		Krt78	Absent
Adra1b		5330439K02Rik	Absent		Tusc5	Absent		Cotl1	Absent		Lamc1	Absent
Adra2b		Tceal3	Absent		Vmn1r226	Absent		Cpne5	Absent		Lexm	Absent
Adrb1		Szt2	Absent		Wnt10b	Absent		Cpsf1	Absent		Litaf	Absent
Adrb2		Rbfox2	Absent		Cpt1b	Absent		Cr2	Absent		Loxl4	Absent
Adtrp		Crbn	Absent		Dio3os	Absent		Crlf1	Absent		Lpp	Absent
Aggf1		Vipr2	Absent		Klra8	Absent		Csmd3	Absent		Lrrc15	Absent
Aggf1		Ush1g	Absent					Cspg4	Present		Lrrc29	Absent
Aggf1		Fam217b	Absent					Cspp1	Absent		Med21	Absent
Ago1		Mzt2	Absent					Cul9	Absent		Mef2d	Absent
Ago2		Rnps1	Absent					Cwc22	Absent		Mefv	Absent
Agt		Cldn34c1	Absent					Cybrd1	Absent		Metrnl	Absent
Agt		Clic6	Absent					Cyp1b1	Present		Mgmt	Absent
Agt		Chst15	Absent					D10Ertd755e	Absent		Mirt2	Absent
Agt		Cldn34c4	Absent					Dbx1	Absent		Mmp8	Absent
Agtr1a		G3bp1	Absent					Ddo	Absent		Morc4	Absent
Agtr1a		Ms4a15	Absent					Defa31	Absent		Mrgpra2a	Absent
Agtr1a		Tbx1	Present					Dennd5a	Absent		Mrgpra2b	Absent
Agtr1b		Tmem131	Absent					Dhx30	Absent		Mtfr1	Absent
Agtr1b		Ago4	Absent					Dirc2	Absent		Myh11	Present
Agtr2		Xrcc2	Absent					Dis3l2	Absent		Myh9	Present
Ahi1		Xpr1	Absent					Disc1	Absent		Myo18a	Absent
Ahr		Zfp551	Absent					Disp2	Absent		Myom1	Absent
Ahr		Gpr161	Absent					Dlgap5	Absent		Nepro	Absent
Ahr		Hist1h2ah	Absent					Dmxl2	Absent		Nlrp5	Absent
Ahr		Pkib	Absent					Dnah11	Present		Nyx	Absent
Ahr		Sh2d3c	Absent					Dnm1l	Absent		Olfr424	Absent
Ahr		Zfp61	Absent					Dopey1	Absent		Olfr48	Absent
Ahr		Rasl2-9	Absent					Dopey2	Absent		Olfr629	Absent
Aimp1		Car14	Absent					Dph7	Absent		Orm1	Absent
Akap6		Frat2	Absent					Drc3	Absent		Osgin1	Absent
Akap13		Akt2	Absent					Drp2	Absent		Peg3	Absent
Akap13		Akr1c19	Absent					Dusp8	Absent		Peg3os	Absent
Akap13		Wdr5b	Absent					Dync1h1	Absent		Pik3ip1	Absent
Akt1		Polq	Absent					Dzip1	Absent		Plec	Present
Akt1		Pou2f1	Absent					Ece2	Absent		Plod2	Absent
Akt3		Zfp418	Present					Echdc1	Absent		Pmel	Absent
Akt3		Lmln	Absent					Edil3	Absent		Prf1	Absent
Akt3		Ercc5	Absent					Eef2k	Absent		Prss53	Absent
Aldh1a2		Tnrc6b	Absent					Efnb3	Absent		Psph	Absent
Aldh1a2		Ntsr2	Absent					Egf	Present		Rap1b	Absent
Aldh1a2		H2afx	Absent					Egr1	Present		Rbmxl2	Absent
Aldh1a2		Tmem198b	Absent					Eid1	Absent		Rhbg	Absent
Aldh1a2		Ppp1cc	Absent					Eif2s2	Absent		Rhox13	Absent
Alox5		Krtap17-1	Absent					Eif4g3	Absent		Rhox2c	Absent
Alox5		Ppp1r7	Absent					Eml4	Absent		Rnf130	Absent
Alox5		Fam32a	Absent					Epb41l4b	Absent		Rnf138rt1	Absent
Alpk2		Noc2l	Absent					Epyc	Absent		Rnf183	Absent
Alpk2		Rpp25l	Absent					Erc1	Absent		Rnf186	Absent
Alpk2		Kif1bp	Absent					Ercc8	Absent		Rpl3l	Absent
Alpk3		Spata9	Absent					Exoc3	Absent		Rrbp1	Absent
Alpk3		Nfatc2ip	Absent					Fam124a	Absent		S100a3	Absent
Alpk3		Frs3	Absent					Fam129c	Absent		Sall4	Present
Alpk3		Hnrnpm	Absent					Fam135b	Absent		Sdk2	Absent
Amot		Banf1	Absent					Fam169a	Absent		Sectm1a	Absent
Amot		Sulf1	Present					Fam184b	Absent		Sema3g	Absent
Amot		Rwdd4a	Absent					Fam193a	Absent		Serpina4-ps1	Absent
Amot		Tubgcp4	Absent					Fam205a2	Absent		Sgcg	Present
Amotl1		Kif26a	Absent					Fam222b	Absent		Sgk2	Absent
Amotl2		Fgd2	Absent					Fam227a	Absent		Sh3rf2	Absent
Ang		Gm15455	Absent					Fam92a	Absent		Siglec1	Absent
Ang		Myl2	Present					Fancc	Absent		Slc13a2	Absent
Ang2		Kcna3	Absent					Fancl	Absent		Slc45a3	Absent
Ang2		Notch1	Present					Fat3	Absent		Slc5a1	Absent
Ang3		Lrrc43	Absent					Fbxl18	Absent		Slc6a14	Absent
Ang4		Jakmip1	Absent					Fbxo2	Absent		Slk	Absent
Ang4		Spdya	Absent					Fcho1	Absent		Sntb1	Absent
Ang5		Dazap1	Absent					Fen1	Absent		Sohlh2	Absent
Ang6		Casq1	Absent					Fgd1	Absent		Sox15	Absent
Angpt1		Rab11fip3	Absent					Fgf18	Present		Spata21	Absent
Angpt1		Prdx2	Absent					Fkbp3	Absent		Syce3	Absent
Angpt1		Zfp775	Absent					Flrt2	Present		Synj2	Absent
Angpt1		Gcc2	Absent					Fndc1	Absent		Tanc1	Absent
Angpt1		Zbed3	Absent					Foxa1	Absent		Tbc1d20	Absent
Angpt1		Tac2	Absent					Foxn4	Absent		Tescl	Absent
Angpt1		Tspan18	Absent					Foxp1	Present		Timp3	Absent
Angpt1		Hist1h2ak	Absent					Frmpd3	Absent		Tmem252	Absent
Angpt1		Plekhg5	Absent					Fv1	Absent		Tmem45b	Absent
Angpt1		Efhc2	Absent					Fzr1	Absent		Tmem51	Absent
Angpt1		Polr1b	Absent					G6pd2	Present		Tmem54	Absent
Angpt2		Ddx42	Absent					Gab3	Absent		Tnf	Present
Angpt2		Ndufa5	Absent					Gabra3	Absent		Tnfsf14	Absent
Angpt2		Efna3	Present					Gabrg1	Absent		Tor3a	Absent
Angpt2		Zfp369	Absent					Gabrg3	Absent		Treh	Absent
Angpt2		Klhl23	Absent					Galnt14	Absent		Trim34b	Absent
Angpt2		Jak2	Absent					Gan	Absent		Triml1	Absent
Angpt2		Zfp652	Absent					Gas1	Absent		Trip11	Present
Angpt4		Mmachc	Absent					Gdf1	Absent		Tspan18	Absent
Angpt4		Ttc29	Absent					Gdnf	Absent		Ugt3a1	Absent
Angpt4		Acaca	Absent					Gdpgp1	Absent		Vgll1	Absent
Angptl1		Tet2	Absent					Gls	Absent		Vmn1r168	Absent
Angptl2		Troap	Absent					Gm10115	Absent		Vmn2r89	Absent
Angptl3		Gm10421	Absent					Gm11733	Absent		Vmo1	Absent
Angptl3		Dcc	Absent					Gm16386	Absent		Wfdc21	Absent
Angptl3		Exd2	Absent					Gm2694	Absent		Wipf1	Absent
Angptl4		Nol11	Absent					Gm3227	Absent		Zbp1	Absent
Angptl4		Sap30	Absent					Gm32296	Absent		AHNAK nucleoprotein 2 [Source:MGI Symbol;Acc:MGI:2144831] [ENSMUST00000124526]	Absent
Angptl6		Lrrc49	Absent					Gm3364	Absent		immunoglobulin heavy constant gamma 2C [Source:MGI Symbol;Acc:MGI:2686979] [ENSMUST00000195192]	Absent
Angptl7		Col25a1	Absent					Gm3414	Absent		Akap13	Present
Angptl7		Btbd9	Absent					Gm42151	Absent		Coa4	Absent
Ank2		Phgdh	Absent					Gm4532	Absent		Fkbp6	Absent
Ankrd1		Gm2824	Absent					Gm6403	Absent		Fyb2	Absent
Ankrd17		Gpr6	Absent					Gm8801	Absent		Kcne3	Absent
Anks6		Dcdc2c	Absent					Gm9883	Absent		Mgst1	Absent
Anp32b		Trpm5	Absent					Gnas	Absent		Tln1	Absent
Anpep		L3mbtl4	Absent					Gng7	Absent		Tomm5	Absent
Antxr1		Tmem163	Absent					Golim4	Absent		Vps13c	Absent
Anxa1		Umps	Absent					Gp1bb	Absent
Anxa1		Gm10413	Absent					Gpaa1	Absent
Anxa2		Kars	Absent					Gpatch8	Absent
Anxa3		Gm5458	Absent					Gpc5	Absent
Ap1b1		Hist1h2af	Absent					Gpr22	Absent
Ap2b1		Tmc7	Absent					Gpt	Absent
Ap2b1		Hfm1	Absent					Gramd1a	Absent
Ap2b1		Mlip	Absent					Gramd4	Absent
Ap2b1		Grin1	Absent					Gri k2	Absent
Ap2b1		Slc27a5	Absent					Grin2a	Absent
Apc		Adprm	Absent					Grk6	Absent
Apela		Usp35	Absent					Gucy1b3	Absent
Apela		Arid1a	Present					H2afz	Absent
Apela		Cpne5	Absent					H2-M5	Absent
Apela		Dync1li1	Absent					Has1	Absent
Apela		Gemin8	Absent					Haus6	Absent
Apela		Mid1	Absent					Heatr5b	Absent
Apela		Zfhx2	Absent					Hey2	Present
Apln		Nob1	Absent					Hgh1	Absent
Apln		Tbcb	Absent					Hmgb1	Present
Aplnr		Atp13a4	Absent					Hmgb1-rs17	Absent
Aplnr		Akirin2	Absent					Hmgcs1	Absent
Aplnr		Dnm1	Absent					Hnrnpa3	Absent
Aplnr		Coro7	Absent					Homer1	Absent
Aplnr		Slc6a13	Absent					Homer2	Absent
Aplnr		Zfp976	Absent					Htr1f	Absent
Aplnr		Gabpb1	Absent					Huwe1	Absent
Aplnr		Ahcy	Absent					Igdcc3	Absent
Aplnr		Syngap1	Absent					Ilf3	Absent
Aplnr		Slitrk2	Absent					Inpp4b	Absent
Aplnr		Kcnh8	Absent					Ints6l	Absent
Aplnr		Srsf4	Absent					Ipo5	Absent
Aplnr		Irf2bp2	Absent					Iqub	Absent
Aplnr		Mipep	Absent					Irx1	Absent
Aplnr		Smim17	Absent					Irx6	Absent
Aplnr		Ruvbl2	Absent					Islr	Absent
Aplnr		Nme5	Absent					Itgb8	Present
Apob		Pald1	Absent					Kalrn	Absent
Apoe		Zfp558	Absent					Katnal2	Absent
Apoe		Actr1a	Absent					Kcna2	Absent
Apoh		Agap2	Absent					Kcnc4	Absent
Apold1		Tubb1	Absent					Kcnd3os	Absent
Aqp1		Lpar2	Absent					Kcnmb2	Absent
Arhgap22		Cenpn	Absent					Kcnq3	Absent
Arhgap24		Ip6k2	Absent					Kcns1	Absent
Arhgef15		Syn3	Absent					Kcp	Absent
Arid1a		Chrm1	Absent					Kctd18	Absent
Arid1a		Pnma1	Absent					Kdm5b	Absent
Arid1a		Hist2h2ac	Absent					Kifc5b	Absent
Arid2		Ddx39b	Present					Klhl2	Absent
Arid2		Rab3c	Absent					Klhl33	Absent
Arid2		Ccdc190	Absent					Klhl9	Absent
Arid2		Zfp707	Absent					Kras	Absent
Arl13b		Kif6	Absent					Lamp3	Absent
Arrb2		Edil3	Absent					Lancl2	Absent
Asb2		Csnk2a1	Absent					Letm1	Absent
Asb2		Rraga	Absent					Lgi2	Absent
Asb2		Homez	Absent					Lime1	Absent
Asb4		Kbtbd3	Absent					Lingo4	Absent
Asxl1		Park7	Absent					LOC102641351	Absent
Asxl2		Magohb	Absent					LOC548102	Absent
Asxl2		Zfp746	Absent					LOC552873	Absent
Asxl2		Rad54l	Absent					Lrrc34	Absent
Atf2		Vps37b	Absent					Lrrc46	Absent
Atf2		Polr3b	Absent					Ltbp4	Absent
Atf2		Mtmr1	Absent					Lynx1	Absent
Atf7		Bptf	Absent					Mab21l2	Absent
Atg5		Fam208b	Absent					Macf1	Absent
Atg7		Fam161a	Absent					Mad2l1	Absent
Atm		Msx1	Present					Magi2	Absent
Atp2b4		Shc2	Absent					Man2a2	Absent
Atp2b4		Mphosph8	Absent					Manea	Absent
Atp5b		Iqcb1	Absent					Mapk12	Absent
Atp7a		Stam2	Absent					Mapk1ip1	Absent
Atp7a		Pfkfb3	Absent					Mapk4	Absent
AW551984		Cntnap5b	Absent					Mark4	Absent
AW551984		Npepps	Absent					Masp2	Absent
Axin2		Acvr1	Present					Mastl	Absent
B4galt1		Xrcc6	Absent					Maz	Absent
B9d1		Lix1l	Absent					Mcm8	Absent
Bak1		Cep89	Absent					Mdga1	Absent
Bax		Cacng1	Absent					Mdn1	Absent
Bbs7		Cyp4f15	Absent					Med30	Absent
Bcas3		Gpn1	Absent					Mir670hg	Absent
Bcor		Tada1	Absent					Mki67	Absent
Becn1		Mpi	Absent					Mkl1	Absent
Bicc1		Vangl2	Present					Moap1	Absent
Bmp2		Zfp93	Absent					Morn4	Absent
Bmp2		Ttc41	Absent					Mpdz	Absent
Bmp2		Dnlz	Absent					Mpp2	Absent
Bmp2		Gm3718	Absent					Mpv17l	Absent
Bmp2		Wdr70	Absent					Mrgpre	Absent
Bmp2		Gpr139	Absent					Mro	Absent
Bmp2		Gm15688	Absent					Msantd1	Absent
Bmp2		Cdk4	Absent					Msmo1	Absent
Bmp2		Rbm10	Absent					Msx3	Absent
Bmp2		Mcmbp	Absent					Mt3	Absent
Bmp2		Med27	Absent					Mtag2	Absent
Bmp2		Helq	Absent					Myh2	Absent
Bmp2								N4bp2l2	Absent
Bmp2								Nadk2	Absent
Bmp2								Nanos2	Absent
Bmp2								Nanp	Absent
Bmp2								Nap1l1	Absent
Bmp2								Napg	Absent
Bmp2								Nat8l	Absent
Bmp4								ND4L	Absent
Bmp4								ND5	Absent
Bmp4								Ndst4	Absent
Bmp4								Ndufb5	Absent
Bmp4								Nek1	Absent
Bmp4								Nhlh1	Absent
Bmp4								Nin	Absent
Bmp4								Nipal3	Absent
Bmp4								Nkd2	Absent
Bmp4								Nkx2-4	Absent
Bmp4								Nmbr	Absent
Bmp4								Noa1	Absent
Bmp4								Nol4	Absent
Bmp4								Nol7	Absent
Bmp4								Notch3	Present
Bmp4								Nt5c	Absent
Bmp4								Ntn1	Absent
Bmp4								Ntsr1	Absent
Bmp4								Nxt2	Absent
Bmp4								Odf2	Absent
Bmp4								Olig3	Absent
Bmp4								Onecut2	Absent
Bmp4								Oprk1	Absent
Bmp4								Optc	Present
Bmp4								Oxt	Absent
Bmp4								P2ry1	Absent
Bmp4								P3h3	Absent
Bmp4								Pabpc5	Absent
Bmp4								Pacrgl	Absent
Bmp4								Palmd	Absent
Bmp4								Pam	Absent
Bmp5								Patz1	Absent
Bmp5								Pcsk4	Absent
Bmp5								Pde7a	Absent
Bmp5								Pde7b	Absent
Bmp7								Pdzd7	Absent
Bmp7								Pgr15l	Absent
Bmp7								Phf12	Absent
Bmp7								Phf21a	Absent
Bmp7								Phlda1	Absent
Bmp7								Phpt1	Absent
Bmp10								Pidd1	Absent
Bmp10								Pik3c2b	Absent
Bmp10								Pik3r3	Absent
Bmp10								Pip5kl1	Absent
Bmp10								Pisd-ps2	Absent
Bmp10								Pitpnm2	Absent
Bmp10								Pld6	Absent
Bmp10								Pmch	Absent
Bmper								Pnkd	Absent
Bmper								Pou4f1	Present
Bmper								Ppp1r10	Absent
Bmper								Ppp1r17	Absent
Bmpr1a								Ppp1r8	Absent
Bmpr1a								Prcd	Absent
Bmpr1a								Prcp	Present
Bmpr1a								Prdm5	Absent
Bmpr1a								Preb	Absent
Bmpr1a								Prkaca	Absent
Bmpr1a								Prkar2a	Absent
Bmpr1a								Prkd1	Present
Bmpr1a								Prkdc	Present
Bmpr1a								Prok2	Present
Bmpr1a								Prr3	Absent
Bmpr1a								Prrc2a	Absent
Bmpr1a								Prrc2b	Absent
Bmpr1a								Prrt2	Absent
Bmpr1a								Prrx2	Present
Bmpr1a								Psmc6	Absent
Bmpr1a								Psmg4	Absent
Bmpr1a								Ptgdr	Absent
Bmpr1a								Ptprf	Absent
Bmpr1a								Ptprn	Absent
Bmpr1a								Pus3	Absent
Bmpr1a								Pvt1	Absent
Bmpr1a								Pwwp2a	Absent
Bmpr2								Qk	Present
Bmpr2								Qrfpr	Absent
Bmpr2								Qser1	Absent
Bmpr2								R3hdm1	Absent
Bmpr2								Rab11b	Absent
Bmpr2								Rab38	Absent
Bmpr2								Ralyl	Absent
Bmpr2								Rarb	Present
Bmpr2								Rasa1	Present
Bmpr2								Rasip1	Present
Bmpr2								Rasl10b	Absent
Bmpr2								Rassf9	Absent
Bmpr2								Rax	Absent
Bmpr2								Rbm14	Absent
Bmpr2								Rere	Absent
Bmpr2								Retn	Absent
Bmpr2								Rgs7	Absent
Bmpr2								Rgs8	Absent
Bmpr2								Rgs9	Absent
Bmpr2								Rhbdl3	Absent
Bmpr2								Rnf207	Absent
Bmpr2								Rnpc3	Absent
Br								Robo3	Absent
Brca1								Ror2	Absent
Brpf1								Rpf2	Absent
Bsg								Rpl30	Absent
Btg1								Rprd1a	Absent
Btg1b								Rrs1	Absent
Btg1c								Rsph1	Absent
Bves								Rundc3b	Absent
Bves								Runx2	Absent
Bves								Sae1	Absent
Bves								Samd3	Absent
Bvht								Sbf2	Absent
Bvht								Scd1	Absent
C1galt1								Scn3a	Absent
C1galt1								Scube3	Absent
C2cd3								Sdc2	Absent
C3								Sdf4	Absent
C3								Sdhb	Absent
C3ar1								Sdk1	Absent
C3ar1								Sec22a	Absent
C5ar1								Selenoh	Absent
C6								Senp8	Absent
Cacna1c								Serac1	Absent
Cacybp								Serpinf1	Present
Cacybp								Sfxn2	Absent
Calca								Sh2d5	Absent
Calcrl								Sh3d19	Absent
Calcrl								Shank1	Absent
Calcrl								Shisa8	Absent
Cald1								Ska3	Absent
Camk2d								Slc12a6	Absent
Camp								Slc13a5	Absent
Card10								Slc1a2	Absent
Casp3								Slc24a4	Absent
Casp7								Slc26a1	Absent
Casp8								Slc38a9	Absent
Casp8								Slc9a5	Absent
Casp8								Slx4	Absent
Casp8								Smap2	Absent
Casp8								Smyd5	Absent
Cav1								Snap91	Absent
Cav1								Snapc3	Absent
Cav3								Snhg10	Absent
Cav3								Snora47	Absent
Cav3								Snrk	Absent
Cavin4								Snrpd2	Absent
Cby1								Soga1	Absent
Cc2d2a								Son	Absent
Ccbe1								Spem1	Absent
Ccbe1								Spock3	Absent
Ccbe1								Srsf1	Absent
Ccbe1								Ssh2	Absent
Ccbe1								Ssr1	Absent
Ccbe1								Sstr3	Absent
Ccdc39								Strip1	Absent
Ccdc39								Strip2	Absent
Ccdc39								Stxbp4	Absent
Ccdc40								Stxbp5l	Absent
Ccdc40								Susd5	Absent
Ccdc103								Sv2c	Absent
Ccdc134								Syne1	Absent
Ccl2								Taf9	Absent
Ccl2								Tarsl2	Absent
Ccl5								Tbx15	Absent
Ccl11								Tceal3	Absent
Ccl12								Tcerg1l	Absent
Ccl24								Tcf3	Absent
Ccm2								Tcf7l2	Present
Ccm2								Tcof1	Absent
Ccm2								Tekt1	Absent
Ccm2								Tekt4	Absent
Ccm2								Tet1	Absent
Ccm2								Tfap2d	Absent
Ccm2								Tgfa	Present
Ccm2								Tgfbr1	Present
Ccm2								Thada	Absent
Ccm2								Them4	Absent
Ccm2								Thsd4	Absent
Ccm2								Tiam1	Absent
Ccm2								Tigd5	Absent
Ccm2l								Tlr1	Absent
Ccm2l								Tmem17	Absent
Ccm2l								Tmem191c	Absent
Ccn1								Tmem212	Absent
Ccn1								Tmem237	Absent
Ccn1								Tmem265	Absent
Ccn1								Tmem47	Absent
Ccn1								Tmsb15l	Absent
Ccn1								Tnc	Absent
Ccn2								Tnfrsf19	Absent
Ccn2								Tnks	Absent
Ccn3								Tonsl	Absent
Ccn4								Tpm3	Absent
Ccn6								Trak1	Absent
Ccnb1								Trappc9	Absent
Ccr2								Trim2	Absent
Ccr2								Trim62	Absent
Ccr3								Trove2	Absent
Ccr3								Trpc7	Absent
Ccr3								Tspan17	Absent
Cd34								Tspear	Absent
Cd34								Tspyl5	Absent
Cd36								Ttc14	Absent
Cd40								Ttc6	Absent
Cd40								Tti2	Absent
Cd59a								Tub	Absent
Cd160								Tubgcp5	Absent
Cdc42								Tubgcp6	Absent
Cdc42								Tusc3	Absent
Cdh2								Txndc16	Absent
Cdh2								Uba3	Absent
Cdh5								Usf1	Absent
Cdh5								Usp34	Absent
Cdh5								Usp35	Absent
Cdh13								Utp14a	Absent
Cdh13								Utp15	Absent
Cdk1								Vac14	Absent
Cdk20								Vegfc	Present
Cdk20								Vgll2	Absent
Cdkn1a								Vipr1	Absent
Cdkn1b								Vmn1r124	Absent
Cdx2								Vsig10l	Absent
Cdx4								Vwa5b2	Absent
Ceacam1								Wdr12	Absent
Ceacam1								Wdr7	Absent
Ceacam1								Wif1	Absent
Cela1								Wnt5b	Absent
Cemip2								Wsb1	Absent
Cep290								Xpnpep2	Absent
Cer1								Xpo7	Absent
Cert1								Yeats2	Absent
Cfc1								Ywhaz	Present
Cfc1								Zar1	Absent
Cfc1								Zbtb26	Absent
Cfc1								Zbtb38	Absent
Cfc1								Zc3h13	Absent
Cfc1								Zc3h8	Absent
Cfd								Zfand5	Present
Cfh								Zfhx2	Absent
Cfh								Zfhx2os	Absent
Cfh								Zfp142	Absent
Cflar								Zfp169	Absent
Chd7								Zfp182	Absent
Chd7								Zfp219	Absent
Chd7								Zfp273	Absent
Chd7								Zfp318	Absent
Chd7								Zfp362	Absent
Chd7								Zfp397	Absent
Chd7								Zfp41	Absent
Chd7								Zfp422	Absent
Chd7								Zfp459	Absent
Chd7								Zfp507	Absent
Chd7								Zfp583	Absent
Chil1								Zfp59	Absent
Chm								Zfp692	Absent
Cib1								Zfp729a	Absent
Cib1								Zfp85	Absent
Cited1								Zfp867	Absent
Cited2								Zfp958	Absent
Cited2								Zfp992	Absent
Cited2								Zfyve27	Absent
Cited2								Zic3	Present
Cited2								Zmynd8	Absent
Cited2								Znf41-ps	Absent
Cited2								Zranb3	Absent
Cited2								Zscan30	Absent
Cited2								Zswim6	Absent
Cited2								Zwilch	Absent
Cited2								Ccdc187	Absent
Cited2								Cdc42bpa	Absent
Cited2								Dock10	Absent
Cited2								Fbn2	Absent
Cited2								Gm10419	Absent
Cited2								Loxl1	Absent
Cited2								Ncor1	Absent
Cited2								Nos3	Present
Cited2								Nyap2	Absent
Cited2								Plcb4	Absent
Cldn5								Plxnd1	Present
Clec14a								Rexo1	Absent
Clec14a								Sbf1	Absent
Clec14a								Scn1a	Absent
Clic4								Slc18a2	Absent
Clic4								Spin1	Absent
Clic4								Stk32a	Absent
Cluap1								Thnsl1	Absent
Cma1								Tmsb15b1	Absent
Cnmd								Ube2v2	Absent
Cnmd								Xpot	Absent
Cnmd								Zbtb37	Absent
Cnmd								Zfp865	Absent
Cnmd
Cntrl
Cntrl
Cntrl
Cntrl
Col1a1
Col1a1
Col1a1
Col1a2
Col2a1
Col3a1
Col3a1
Col3a1
Col4a1
Col4a1
Col4a1
Col4a1
Col4a2
Col4a2
Col4a3
Col4a3
Col5a1
Col5a1
Col8a1
Col8a2
Col11a1
Col11a1
Col14a1
Col14a1
Col15a1
Col18a1
Col18a1
Col18a1
Col22a1
Col24a1
Comp
Comp
Cpe
Cplane1
Cplane1
Cplane1
Cplane1
Crb2
Creb1
Creb3l1
Crhr2
Crkl
Crkl
Crkl
Cspg4
Csrp3
Csrp3
Csrp3
Ctdp1
Cth
Ctnnb1
Ctnnb1
Ctnnb1
Ctnnb1
Ctnnb1
Ctnnb1
Ctnnb1
Ctnnb1
Ctnnb1
Ctnnb1
Ctnnb1
Ctnnb1
Ctnnb1
Ctnnb1
Ctnnb1
Ctsh
Cul7
Cx3cl1
Cx3cl1
Cx3cr1
Cx3cr1
Cxadr
Cxadr
Cxadr
Cxadr
Cxadr
Cxcl10
Cxcl10
Cxcl12
Cxcl17
Cxcr2
Cxcr3
Cxcr3
Cxcr3
Cxcr4
Cxcr4
Cxcr4
Cxcr4
Cyp1b1
Cyp1b1
Cyp1b1
Cyp1b1
Cyp1b1
Cysltr1
Cysltr2
Dab2ip
Dab2ip
Dab2ip
Dand5
Dand5
Dand5
Dand5
Daw1
Daw1
Dchs1
Dchs1
Dchs1
Dchs1
Dchs1
Dcn
Dctn5
Dctn5
Dctn5
Ddah1
Ddit3
Ddx39b
Dhcr7
Dhrs3
Dhrs3
Dhx36
Dicer1
Dicer1
Dicer1
Dicer1
Dipk2a
Dipk2a
Dkk1
Dkk1
Dkk1
Dlc1
Dll1
Dll1
Dll1
Dll1
Dll1
Dll1
Dll4
Dll4
Dll4
Dll4
Dll4
Dll4
Dll4
Dll4
Dll4
Dll4
Dll4
Dll4
Dlx3
Dnaaf1
Dnaaf3
Dnaaf4
Dnaaf4
Dnah5
Dnah11
Dnah11
Dnai1
Dnm2
Dnm2
Dnm2
Dnmt1
Drc1
Dsg2
Dsp
Dusp6
Dusp6
Dusp9
Dvl2
Dvl2
Dvl2
Dvl2
Dvl3
Dvl3
Dync2h1
Dync2h1
Dysf
Dysf
E2f2
E2f7
E2f7
E2f8
E2f8
e9.5a19c
Ece1
Ecm1
Ecm1
Ecscr
Ecscr
Ecscr
Ecscr
Edn1
Edn1
Edn1
Edn1
Ednra
Ednra
Efemp2
Efemp2
Efemp2
Efemp2
Efemp2
Efna1
Efna1
Efna1
Efna1
Efna1
Efna3
Efnb2
Efnb2
Efnb2
Efnb2
Efnb2
Efnb2
Efnb2
Efnb2
Egf
Egfl7
Egfr
Egln1
Egln1
Egln1
Egln1
Egr1
Egr1
Egr3
Eif2ak3
Elk3
Eln
Emc10
Emc10
Emc10
Emilin1
Emilin1
Emp2
Emp2
Eng
Eng
Eng
Eng
Eng
Eng
Eng
Eng
Eng
Eng
Eng
Eng
Eng
Eng
Eng
Eng
Eng
Eng
Eng
Eng
Eng
Eng
Eng
Eng
Eng
Eng
Eng
Eng
Eng
Eng
Eng
Eng
Eng
Eng
Enpep
Enpp2
Eomes
Eomes
Ep300
Epas1
Epas1
Epas1
Epgn
Epha1
Epha1
Epha1
Epha2
Epha2
Epha2
Epha2
Epha2
Epha2
Epha2
Epha2
Epha3
Ephb1
Ephb2
Ephb3
Ephb4
Ephb4
Ephb4
Ephb4
Ephb4
Epn1
Epn2
Epo
Epo
Epo
Epo
Epo
Epo
Epor
Epor
Epor
Epor
Epor
Epor
Erap1
Erbb2
Erbb2
Erbb3
Erbb3
Erbb4
Erbb4
Ereg
Erg
Erg
Errfi1
Esm1
Esm1
essa1a
Esx1
Esx1
Ets1
Ets1
Ets1
Etv2
Ext1
Eya1
Eya1
Eya1
F3
Fadd
Fap
Fasl
Fat4
Fbln5
Fbn1
Fbxw7
Fbxw7
Fbxw7as1
Fbxw8
Fdps
Fgf1
Fgf1
Fgf1
Fgf1
Fgf1
Fgf2
Fgf2
Fgf2
Fgf2
Fgf2
Fgf2
Fgf2
Fgf2
Fgf2
Fgf2
Fgf2
Fgf2
Fgf2
Fgf2
Fgf3
Fgf6
Fgf8
Fgf8
Fgf8
Fgf8
Fgf8
Fgf8
Fgf8
Fgf8
Fgf8
Fgf8
Fgf8
Fgf8
Fgf8
Fgf8
Fgf9
Fgf9
Fgf9
Fgf9
Fgf9
Fgf9
Fgf9
Fgf9
Fgf9
Fgf9
Fgf10
Fgf15
Fgf18
Fgf18
Fgf20
Fgfbp1
Fgfbp1
Fgfr1
Fgfr1
Fgfr1
Fgfr1
Fgfr1
Fgfr1
Fgfr2
Fgfr2
Fgfr2
Fgfr2
Fgfr2
Fgfr2
Fgfr2
Fgfrl1
Fgfrl1
Fhod3
Fhod3
Fkbp1a
Fkbp1a
Fkbp1a
Fkbp10
Fkbpl
Fkbpl
Fkbpl
Flcn
Flna
Flna
Flrt2
Flrt2
Flrt3
Flrt3
Flt1
Flt1
Flt1
Flt1
Flt1
Flt1
Flt1
Flt1
Flt4
Flt4
Flt4
Flt4
Flt4
Flt4
Flt4
Flt4
Flvcr1
Fmnl3
Fn1
Fn1
Folr1
Folr1
Folr1
Folr1
Fosl1
Foxc1
Foxc1
Foxc1
Foxc1
Foxc1
Foxc1
Foxc1
Foxc1
Foxc1
Foxc1
Foxc1
Foxc1
Foxc1
Foxc1
Foxc2
Foxc2
Foxc2
Foxc2
Foxc2
Foxc2
Foxc2
Foxc2
Foxc2
Foxc2
Foxc2
Foxc2
Foxc2
Foxc2
Foxc2
Foxc2
Foxc2
Foxc2
Foxc2
Foxc2
Foxf1
Foxf1
Foxf1
Foxf1
Foxf1
Foxf1
Foxf1
Foxf1
Foxf1
Foxh1
Foxh1
Foxh1
Foxh1
Foxh1
Foxh1
Foxh1
Foxj1
Foxj2
Foxj2
Foxl1
Foxm1
Foxn1
Foxo1
Foxo1
Foxo4
Foxp1
Foxp1
Foxp1
Foxp1
Foxp1
Foxp1
Foxp1
Foxp1
Foxp1
Foxp4
Foxs1
Frem2
Frs2
Frs2
Fut1
Fuz
Fuz
Fuz
Fzd1
Fzd1
Fzd1
Fzd1
Fzd2
Fzd2
Fzd2
Fzd2
Fzd4
Fzd4
Fzd4
Fzd4
Fzd4
Fzd4
Fzd4
Fzd4
Fzd5
Fzd5
Fzd5
Fzd7
Fzd8
G6pd2
G6pdx
Gaa
Gab1
Gab1
Gab1
Gadd45a
Gata2
Gata2
Gata2
Gata2
Gata2
Gata2
Gata3
Gata3
Gata3
Gata4
Gata4
Gata4
Gata4
Gata4
Gata4
Gata4
Gata4
Gata4
Gata4
Gata4
Gata4
Gata4
Gata4
Gata4
Gata4
Gata4
Gata4
Gata4
Gata4
Gata4
Gata4
Gata4
Gata4
Gata4
Gata4
Gata4
Gata4
Gata4
Gata4
Gata4
Gata4
Gata4
Gata4
Gata4
Gata5
Gata5
Gata5
Gata5
Gata5
Gata5
Gata6
Gata6
Gata6
Gata6
Gata6
Gata6
Gata6
Gata6
Gatad2a
Gbx2
Gbx2
Gdf2
Gdf2
Gdf2
Gdf2
Gdf2
Gdf2
Gdf2
Ggnbp2
Ghrl
Ghsr
Gja1
Gja1
Gja1
Gja1
Gja1
Gja1
Gja1
Gja1
Gja4
Gja5
Gja5
Gja5
Gja5
Gja5
Gja5
Gja5
Gja5
Gja5
Gja5
Gja5
Gja5
Gja5
Gja5
Gja5
Gja5
Gjc1
Gjc1
Gjc1
Gli1
Gli2
Gli3
Gli3
Glmn
Glmn
Glul
Glul
Glul
Gm572
Gm572
Gm44503
Gna11
Gna13
Gna13
Gnaq
Gng5
Gpc3
Gper1
Gpld1
Gpr4
Gpr4
Gpr4
Gpx1
Greb1l
Grem1
Grem1
Grem1
Grem1
Grem1
Grem1
Grhl2
Grk2
Grn
Gsk3a
Gsk3a
Gsk3b
Gsk3b
Gtf2i
Gys1
Hamp
Hamp2
Hand1
Hand1
Hand1
Hand1
Hand1
Hand1
Hand1
Hand1
Hand1
Hand1
Hand1
Hand1
Hand1
Hand1
Hand1
Hand1
Hand2
Hand2
Hand2
Hand2
Hand2
Hand2
Hand2
Hand2
Hand2
Hand2
Hand2
Hand2
Hand2
Hand2
Hand2
Hand2
Hand2
Hand2
Hand2os1
Has2
Has2
Has2
Hbegf
Hc
Hdac2
Hdac2
Hdac3
Hdac5
Hdac5
Hdac7
Hdac7
Hdac9
Hdac9
Hectd1
Hectd1
Hectd1
Heg1
Heg1
Heg1
Heg1
Heg1
Heg1
Heg1
Heg1
Heg1
Heg1
Heg1
Heg1
Heg1
Heg1
hem1
Hes1
Hes1
Hes1
Hes1
Hes1
Hes1
Hes1
Hes1
Hes1
Hes1
Hes1
Hes1
Hes1
Hexim1
Hey1
Hey1
Hey1
Hey1
Hey1
Hey1
Hey1
Hey1
Hey1
Hey1
Hey1
Hey1
Hey1
Hey1
Hey1
Hey1
Hey1
Hey1
Hey1
Hey1
Hey1
Hey1
Hey2
Hey2
Hey2
Hey2
Hey2
Hey2
Hey2
Hey2
Hey2
Hey2
Hey2
Hey2
Hey2
Hey2
Hey2
Hey2
Hey2
Hey2
Hey2
Hey2
Hey2
Hey2
Hey2
Hey2
Hey2
Hey2
Hey2
Hey2
Hey2
Hey2
Hey2
Hey2
Heyl
Heyl
Heyl
Heyl
Heyl
Heyl
Heyl
Heyl
Hgf
Hgs
Hhex
Hhex
Hhex
Hhip
Hif1a
Hif1a
Hif1a
Hif1a
Hif1a
Hif1a
Hif1a
Hif1a
Hif1a
Hif1a
Hif3a
Hipk2
Hk2
Hmga2
Hmgb1
Hmox1
Hmox1
Hmox1
Hmox1
Hmox1
Hnrnpu
Hopx
Hopx
Hoxa1
Hoxa1
Hoxa5
Hoxa13
Hoxa13
Hoxa13
Hpgd
Hpse
Hpse
Hpse
Hrg
Hrg
Hrg
Hs6st1
Hs6st1
Hspb1
Hspb6
Hspb7
Hspb11
Hspb11
Hspg2
Hspg2
Htatip2
Htatip2
Htatip2
Htr2b
Htr2b
Hyal1
Id1
Id1
Id1
Id1
Id2
Id2
Id2
Id3
Ifng
Ift20
Ift52
Ift57
Ift74
Ift88
Ift88
Ift88
Ift88
Ift88
Ift88
Ift122
Ift122
Ift140
Ift172
Ift172
Igf1
Igf1
Igf1
Igf2
Ihh
Ihh
Ihh
Il1a
Il1b
Il1b
Il6ra
Il10
Il12a
Il12b
Il17f
Il18
Il18
Ilk
Immp2l
Insr
Invs
Irx3
Irx3
Irx3
Irx4
Isl1
Isl1
Isl1
Isl1
Isl1
Isl1
Isl1
Isl1
Isl1
Isl1
Isl1
Isl1
Isl1
Isl1
Isl1
Ism1
Ism1
Itga4
Itga4
Itga4
Itga5
Itga5
Itga7
Itgav
Itgav
Itgax
Itgb1
Itgb1
Itgb1
Itgb1
Itgb1bp1
Itgb1bp1
Itgb1bp1
Itgb2
Itgb2l
Itgb3
Itgb3
Itgb8
Itgb8
Jag1
Jag1
Jag1
Jag1
Jag1
Jag1
Jag1
Jag1
Jag1
Jag1
Jak1
Jam3
Jam3
Jarid2
Jcad
Jcad
Jcad
Jcad
Jmjd6
Jmjd6
Jmjd6
Jmjd8
Jph2
Jun
Jun
Jun
Junb
Junb
Jup
Kat2a
Kat6a
Kat6a
Kat6a
Kat6a
Kcnj1
Kcnj8
Kcnk2
Kcnq1
Kcnq1
Kctd10
Kctd10
Kdm2a
Kdm6a
Kdm6a
Kdm6a
Kdm6a
Kdm6b
Kdm6b
Kdr
Kdr
Kdr
Kdr
Kdr
Kdr
Kdr
Kdr
Kdr
Kdr
Kdr
Kdr
Kdr
Kdr
Kdr
Kif3a
Kif3a
Kif7
Kif7
Kif7
Kit
Klf2
Klf4
Klf4
Klf4
Klf5
Klk1b1
Krit1
Krit1
Krit1
Krit1
Lama1
Lama1
Lama4
Lbx1
Ldb3
Ldlr
Lef1
Lef1
Lef1
Lef1
Lefty1
Lemd2
Lemd3
Lemd3
Lep
Lep
Lep
Lepr
Lepr
Lgals3
Lgals8
Lgals8
Lgals12
Lif
Lif
Llgl2
Lmna
Lmo4
Lox
Lox
Lox
Lox
Lox
Lox
Loxl2
lra3b
Lrg1
Lrg1
Lrg1
Lrp1
Lrp1
Lrp1
Lrp2
Lrp2
Lrp2
Lrp2
Lrp2
Lrp2
Lrp2
Lrp2
Lrp2
Lrp5
Lrp5
Lrp5
Lrp5
Lrp5
Lrp5
Lrp5
Lrp5
Lrp5
Lrp6
Lrp6
Lrp6
Lrp6
Lrp6
Lrp6
Lrp6
Lrp6
Lrp6
Lrp6
Lrrc10
Lrrc10
Ltbp1
Ltbp1
Ltbp1
Luzp1
Luzp1
Ly6e
Lyl1
Maml1
Map2k1
Map2k1
Map2k2
Map2k4
Map2k5
Map2k5
Map3k3
Map3k3
Map3k7
Mapk1
Mapk1
Mapk1
Mapk1
Mapk3
Mapk7
Mapk11
Mapk11
Mapk14
Mapk14
Matr3
Matr3
Mb
Mcam
Mdk
Mdk
Mdm2
Mdm2
Mdm2
Mdm2
Mdm2
Mdm2
Mdm2
Mdm2
Mdm2
Mdm2
Mdm4
Mdm4
Mdm4
Mdm4
Mdm4
Mecom
Mecp2
Med1
Med1
Med1
Med1
Med12
Mef2a
Mef2a
Mef2c
Mef2c
Mef2c
Mef2c
Mef2c
Mef2c
Mef2c
Mef2c
Mef2c
Mef2c
Mef2c
Mef2c
Mef2c
Mef2c
Mef2c
Mef2c
Mef2c
Mef2c
Mef2c
Megf8
Megf8
Megf8
Megf8
Megf8
Megf8
Meis1
Meis1
Meis1
Meis1
Meox2
Meox2
Mesp1
Mesp1
Mesp1
Mesp1
Mesp1
Mesp1
Mesp1
Mesp1
Mesp1
Mesp1
Mesp1
Mesp1
Mesp1
Mesp1
Mesp1
Mesp1
Mesp1
Mesp2
Met
Mfge8
Mia3
Mib1
Mib1
Mib1
Minar1
Minar1
Mir1a-2
Mir1a-2
Mir1a-2
Mir17
Mir18
Mir19a
Mir19b-1
Mir20a
Mir23a
Mir23a
Mir23b
Mir23b
Mir24-1
Mir24-1
Mir24-2
Mir24-2
Mir27a
Mir27a
Mir27b
Mir27b
Mir92-1
Mir126b
Mir133a-1
Mir133a-2
Mir143
Mir143
Mir145a
Mir145a
Mir208a
Mir208a
Mir208a
Mir218-1
Mir218-2
Mir329
Mir452
Mixl1
Mks1
Mks1
Mmp2
Mmp2
Mmp2
Mmp9
Mmp9
Mmp13
Mmp19
Mmp21
Mmp21
Mmrn2
Mmrn2
Mmrn2
Mmrn2
Mnat1
Mospd3
Mrtfb
Mrtfb
Mrtfb
Mrtfb
Msx1
Msx1
Msx1
Msx1
Msx2
Msx2
Msx2
Msx2
Mtdh
Mterf4
Mthfd1
Mtor
Mtor
Mtor
Mtor
Mtor
Mtor
Mybpc3
Mybpc3
Mybpc3
Mybpc3
Mydgf
Mydgf
Mydgf
Mydgf
Myh6
Myh6
Myh6
Myh6
Myh6
Myh6
Myh6
Myh6
Myh6
Myh6
Myh6
Myh6
Myh6
Myh7
Myh7
Myh9
Myh10
Myh10
Myh10
Myh10
Myh10
Myh10
Myh10
Myh10
Myh10
Myh11
Myl2
Myl2
Myl2
Myl2
Myl2
Myl3
Mylk
Mylk2
Mylk2
Mylk2
Mylk3
Mylk3
Myo1e
Myo18b
Myo18b
Myocd
Myocd
Myocd
Myocd
Myocd
Myocd
[truncated: 1,710 more rows]
