# Supplementary material for: Prenatal Alcohol Exposure Impairs the Placenta–Cortex Transcriptomic Signature, Leading to Dysregulation of Angiogenic Pathways
Source: Int J Mol Sci. 2023 Aug 30;24(17):13484. doi: 10.3390/ijms241713484 (PMC10488081; doi:10.3390/ijms241713484)
Supplement: Supplementary file 1 [file ijms-24-13484-s001.zip › Supplementary Table S18.xlsx]

## Sheet: GO Vascular dev
Supplementary table 18:
The two filtered lists (Common UP, Common DOWN) are compared with the list obtained after interrogating Gene Ontology with the terms "Vascular Development" (column A). =SI(ESTNA(RECHERCHEV(C3;$A$3:$A$3709;1;0));"Absent";"Present") Each gene found in the GO Vascular Development list is highlighted in green.
GO Vascular development (3707 including duplicates)		COMMON UP (183)			COMMON DOWN (176)
2810429I04Rik		A230055C15	Absent		AA986860	Absent
Abcc8		Adam23	Absent		Abcc10	Absent
Abi3bp		Akap6	Present		Abo	Absent
Abl1		Alcam	Absent		Acap1	Absent
Abl1		Angpt1	Present		Acsm3	Absent
Abl1		Ank2	Present		Adssl1	Absent
Abl2		Ankrd34b	Absent		Agrp	Absent
Acacb		Arhgap36	Absent		Akr1b8	Absent
Acadm		Arhgdig	Absent		Aldob	Absent
Acadm		Arhgef7	Absent		Als2cr12	Absent
Acan		Arhgef9	Absent		Ang3	Present
Ace		Arxes1	Absent		Apoa1	Absent
Ackr3		Asic2	Absent		Apob	Present
Ackr3		Atp2b3	Absent		Arhgap10	Absent
Actc1		Bcl11b	Absent		Asb10	Absent
Actc1		Cacna1g	Absent		Atl3	Absent
Actg1		Cacna1i	Absent		Atp8b3	Absent
Actn2		Cacng4	Absent		AU015836	Absent
Acvr1		Cadps	Absent		B4galnt2	Absent
Acvr1		Camta1	Absent		BC048679	Absent
Acvr1		Car10	Absent		Bhlhe41	Absent
Acvr1		Carmil3	Absent		Bst1	Absent
Acvr1		Cask	Absent		Btnl5-ps	Absent
Acvr1		Ccdc113	Absent		Camk2d	Present
Acvr1		Ccdc85a	Absent		Car5b	Absent
Acvr1		Ccl28	Absent		Ccl7	Absent
Acvr1		Cd200	Absent		Cd300lf	Absent
Acvr1		Cdh20	Absent		Ceacam15	Absent
Acvr1		Cfap52	Absent		Cfc1	Present
Acvr1		Cnr1	Absent		Cidec	Absent
Acvr1		Col11a1	Present		Cldn19	Absent
Acvr1		Col9a1	Absent		Clec2h	Absent
Acvr1		Crtac1	Absent		Colec10	Absent
Acvr1		Csn3	Absent		Crb3	Absent
Acvr1		Ctif	Absent		Crebl2	Absent
Acvr1		Dach1	Absent		Creg1	Absent
Acvr1		Dctd	Absent		Cts3	Absent
Acvr2b		Dcx	Absent		Ctsk	Absent
Acvr2b		Dgki	Absent		Cuzd1	Absent
Acvr2b		Dlx2	Absent		Depdc7	Absent
Acvr2b		Dnah7b	Absent		Dmrtc1a	Absent
Acvr2b		Dner	Absent		Dnmt3bos	Absent
Acvr2b		Dpp6	Absent		Dsg2	Present
Acvr2b		Dpysl5	Absent		Dusp9	Present
Acvrl1		Efcab1	Absent		Dynap	Absent
Acvrl1		Efemp1	Absent		Eaf2	Absent
Acvrl1		Egfem1	Absent		Echdc2	Absent
Acvrl1		Epha7	Absent		Espn	Absent
Acvrl1		Ephb1	Present		Extl1	Absent
Acvrl1		Faim2	Absent		F7	Absent
Acvrl1		Fam181b	Absent		Fabp1	Absent
Acvrl1		Fam183b	Absent		Fosl1	Present
Acvrl1		Fam19a1	Absent		Foxa3	Absent
Acvrl1		Fezf1	Absent		Gcm1	Absent
Acvrl1		Fgf15	Present		Ghrh	Absent
Acvrl1		Fmn2	Absent		Gltpd2	Absent
Acvrl1		Frmpd2	Absent		Gm10751	Absent
Acvrl1		Fut9	Absent		Gm14124	Absent
Acvrl1		Fxyd7	Absent		Gm2511	Absent
Acvrl1		Gabrb1	Absent		Gm42181	Absent
Acvrl1		Gjb6	Absent		Gm5091	Absent
Adam8		Gkn1	Absent		Gm5476	Absent
Adam10		Glrb	Absent		Gm5532	Absent
Adam12		Gm2115	Absent		Gm5860	Absent
Adam15		Gm34006	Absent		Gm9992	Absent
Adam15		Gm4211	Absent		Grhl1	Absent
Adam19		Gm4430	Absent		Gsc	Absent
Adam19		Gm996	Absent		Gtsf1l	Absent
Adamts1		Gnb5	Absent		Hgd	Absent
Adamts1		Golga7b	Absent		Hnf1a	Absent
Adamts6		Gpd1	Absent		Hoxa13	Present
Adamts6		Grp	Absent		Hoxb9	Absent
Adamts6		Gstm6	Absent		Hpx	Absent
Adamts6		Gucy1a2	Absent		Ifi27l2a	Absent
Adamts9		Haspin	Absent		Ifnlr1	Absent
Adamts9		Hdgfl3	Absent		Il1r1	Absent
Adamts9		Hmx2	Absent		Il23r	Absent
Adamts9		Hs3st2	Absent		Il2rb	Absent
Adap2		Hspa12a	Absent		Ildr1	Absent
Add1		Htr2a	Absent		Insl6	Absent
Adgra2		Igf1	Present		Irx4	Present
Adgra2		Insig1	Absent		Itgb7	Absent
Adgra2		Irs1	Absent		Khdc1c	Absent
Adgra2		Kalrn	Absent		Klf14	Absent
Adgra2		Kbtbd11	Absent		Klra16	Absent
Adgrb1		Kcna5	Absent		Krt25	Absent
Adgrb1		Kcnab1	Absent		Krt6a	Absent
Adgrb2		Kcne2	Absent		Lats2	Absent
Adgrb3		Kcnj9	Absent		Ldhd	Absent
Adgrf4		Kcnk2	Present		Lgals4	Absent
Adgrf5		Kcnma1	Absent		Llgl2	Present
Adgrg1		Kcns2	Absent		LOC102632465	Absent
Adgrg6		Kcnv1	Absent		LOC102640811	Absent
Adgrg6		Krt1	Absent		LOC105246632	Absent
Adipor2		Lin28b	Absent		LOC108167890	Absent
Adm		Lmtk3	Absent		Lsamp	Absent
Adm		Mad2l2	Absent		Ltbp1	Present
Adm		Mast1	Absent		M1ap	Absent
Adm		Meox1	Absent		Mageb16-ps1	Absent
Adm		Mex3b	Absent		Mmp1a	Absent
Adm		Mro	Absent		Mogat1	Absent
Adm		Nanos1	Absent		Ms4a10	Absent
Adm2		Nap1l3	Absent		Nod2	Absent
Adm2		Nav2	Absent		Npb	Absent
Adra1a		Neb	Present		Nppb	Absent
Adra1a		Nek5	Absent		Nrg4	Absent
Adra1b		Ngb	Absent		Nxf7	Absent
Adra1b		Nlgn3	Absent		Oit3	Absent
Adra2b		Nnat	Absent		Olfr870	Absent
Adrb1		Nnt	Absent		Otop1	Absent
Adrb2		Ntng1	Absent		Parp4	Absent
Adtrp		Nxph3	Absent		Pcyt2	Absent
Aggf1		Olfm3	Absent		Phf11d	Absent
Aggf1		Osr1	Present		Plet1	Absent
Aggf1		P2ry12	Absent		Pnma5	Absent
Ago1		Pacsin1	Absent		Pnpla3	Absent
Ago2		Pak7	Absent		Pramel6	Absent
Agt		Paqr9	Absent		Prap1	Absent
Agt		Pcdh7	Absent		Prl2b1	Absent
Agt		Pcdha9	Absent		Prl2c5	Absent
Agt		Pcdhac2	Absent		Prl3c1	Absent
Agtr1a		Pcdhb4	Absent		Prl3d1	Absent
Agtr1a		Pcnx4	Absent		Prl8a8	Absent
Agtr1a		Pcsk2	Absent		Psg27	Absent
Agtr1b		Pde8b	Absent		Psg28	Absent
Agtr1b		Phyhip	Absent		Ptgs2	Present
Agtr2		Plcb1	Absent		Ptprj	Present
Ahi1		Plch1	Absent		Rasal1	Absent
Ahr		Plekhg4	Absent		Rflna	Absent
Ahr		Prkcb	Present		Rflnb	Absent
Ahr		Prmt8	Absent		Rgl3	Absent
Ahr		Prrg1	Absent		Rhox10	Absent
Ahr		Ptprn2	Absent		Rps4l	Absent
Ahr		Rbfox3	Absent		Rps6ka6	Absent
Ahr		Rfx3	Absent		Runx1	Present
Aimp1		Rnf112	Absent		Scin	Absent
Akap6		Rnf152	Absent		Serpina5	Absent
Akap13		Rpp25	Absent		Slc10a6	Absent
Akap13		Rspo1	Absent		Slc38a8	Absent
Akap13		S1pr5	Absent		Slc44a3	Absent
Akt1		Scn11a	Absent		Slc52a3	Absent
Akt1		Sema4f	Absent		Smlr1	Absent
Akt3		Sfxn5	Absent		Smpdl3b	Absent
Akt3		Sgcd	Present		Soat2	Absent
Akt3		Sgip1	Absent		Spata20	Absent
Aldh1a2		Shisa6	Absent		Spink2	Absent
Aldh1a2		Six6	Absent		Sprr1a	Absent
Aldh1a2		Slc17a7	Absent		Star	Absent
Aldh1a2		Slc6a11	Absent		Ston2	Absent
Aldh1a2		Slc6a3	Absent		Sult2b1	Absent
Alox5		Slitrk6	Absent		Sycp3	Absent
Alox5		Smim10l2a	Absent		Tas2r113	Absent
Alox5		Snrpn	Absent		Tbx20	Present
Alpk2		Sntg1	Absent		Tescl	Absent
Alpk2		Spats1	Absent		Tex13b	Absent
Alpk2		Spef2	Absent		Tex14	Absent
Alpk3		Sptb	Absent		Tff1	Absent
Alpk3		Sstr1	Absent		Tlr5	Absent
Alpk3		Stk32c	Absent		Tmem139	Absent
Alpk3		Stum	Absent		Tmem213	Absent
Amot		Stxbp5l	Absent		Tph1	Absent
Amot		Susd4	Absent		Trhr2	Absent
Amot		Sv2c	Absent		Trim30a	Absent
Amot		Syn2	Absent		Trim63	Absent
Amotl1		Syt3	Absent		Tspan33	Absent
Amotl2		Syt6	Absent		Ttc39a	Absent
Ang		Syt7	Absent		U90926	Absent
Ang		Tacr3	Absent		Upk3bl	Absent
Ang2		Tbc1d14	Absent		Vmn2r121	Absent
Ang2		Tesc	Absent		Vpreb3	Absent
Ang3		Tmem132b	Absent		Wfdc2	Absent
Ang4		Tmem151a	Absent		Wrn	Absent
Ang4		Tmem169	Absent		Xlr	Absent
Ang5		Tnfaip6	Absent		Xlr3a	Absent
Ang6		Trp73	Present		Xlr4a	Absent
Angpt1		Trpc3	Absent		Zfp42	Absent
Angpt1		Ttll9	Absent
Angpt1		Unc5d	Absent
Angpt1		Vstm2l	Absent
Angpt1		Zc3h6	Absent
Angpt1		Zcchc12	Absent
Angpt1		Zfp704	Absent
Angpt1		Zic5	Absent
Angpt1
Angpt1
Angpt1
Angpt2
Angpt2
Angpt2
Angpt2
Angpt2
Angpt2
Angpt2
Angpt4
Angpt4
Angpt4
Angptl1
Angptl2
Angptl3
Angptl3
Angptl3
Angptl4
Angptl4
Angptl6
Angptl7
Angptl7
Ank2
Ankrd1
Ankrd17
Anks6
Anp32b
Anpep
Antxr1
Anxa1
Anxa1
Anxa2
Anxa3
Ap1b1
Ap2b1
Ap2b1
Ap2b1
Ap2b1
Ap2b1
Apc
Apela
Apela
Apela
Apela
Apela
Apela
Apela
Apln
Apln
Aplnr
Aplnr
Aplnr
Aplnr
Aplnr
Aplnr
Aplnr
Aplnr
Aplnr
Aplnr
Aplnr
Aplnr
Aplnr
Aplnr
Aplnr
Aplnr
Aplnr
Apob
Apoe
Apoe
Apoh
Apold1
Aqp1
Arhgap22
Arhgap24
Arhgef15
Arid1a
Arid1a
Arid1a
Arid2
Arid2
Arid2
Arid2
Arl13b
Arrb2
Asb2
Asb2
Asb2
Asb4
Asxl1
Asxl2
Asxl2
Asxl2
Atf2
Atf2
Atf2
Atf7
Atg5
Atg7
Atm
Atp2b4
Atp2b4
Atp5b
Atp7a
Atp7a
AW551984
AW551984
Axin2
B4galt1
B9d1
Bak1
Bax
Bbs7
Bcas3
Bcor
Becn1
Bicc1
Bmp2
Bmp2
Bmp2
Bmp2
Bmp2
Bmp2
Bmp2
Bmp2
Bmp2
Bmp2
Bmp2
Bmp2
Bmp2
Bmp2
Bmp2
Bmp2
Bmp2
Bmp2
Bmp2
Bmp4
Bmp4
Bmp4
Bmp4
Bmp4
Bmp4
Bmp4
Bmp4
Bmp4
Bmp4
Bmp4
Bmp4
Bmp4
Bmp4
Bmp4
Bmp4
Bmp4
Bmp4
Bmp4
Bmp4
Bmp4
Bmp4
Bmp4
Bmp4
Bmp4
Bmp4
Bmp4
Bmp4
Bmp4
Bmp4
Bmp4
Bmp5
Bmp5
Bmp5
Bmp5
Bmp7
Bmp7
Bmp7
Bmp7
Bmp7
Bmp7
Bmp10
Bmp10
Bmp10
Bmp10
Bmp10
Bmp10
Bmp10
Bmp10
Bmper
Bmper
Bmper
Bmper
Bmpr1a
Bmpr1a
Bmpr1a
Bmpr1a
Bmpr1a
Bmpr1a
Bmpr1a
Bmpr1a
Bmpr1a
Bmpr1a
Bmpr1a
Bmpr1a
Bmpr1a
Bmpr1a
Bmpr1a
Bmpr1a
Bmpr1a
Bmpr1a
Bmpr1a
Bmpr1a
Bmpr1a
Bmpr1a
Bmpr1a
Bmpr2
Bmpr2
Bmpr2
Bmpr2
Bmpr2
Bmpr2
Bmpr2
Bmpr2
Bmpr2
Bmpr2
Bmpr2
Bmpr2
Bmpr2
Bmpr2
Bmpr2
Bmpr2
Bmpr2
Bmpr2
Bmpr2
Bmpr2
Bmpr2
Bmpr2
Br
Brca1
Brpf1
Bsg
Btg1
Btg1b
Btg1c
Bves
Bves
Bves
Bves
Bvht
Bvht
C1galt1
C1galt1
C2cd3
C3
C3
C3ar1
C3ar1
C5ar1
C6
Cacna1c
Cacybp
Cacybp
Calca
Calcrl
Calcrl
Calcrl
Cald1
Camk2d
Camp
Card10
Casp3
Casp7
Casp8
Casp8
Casp8
Casp8
Casp8
Cav1
Cav1
Cav3
Cav3
Cav3
Cavin4
Cby1
Cc2d2a
Ccbe1
Ccbe1
Ccbe1
Ccbe1
Ccbe1
Ccbe1
Ccdc39
Ccdc39
Ccdc39
Ccdc40
Ccdc40
Ccdc103
Ccdc134
Ccl2
Ccl2
Ccl5
Ccl11
Ccl12
Ccl24
Ccm2
Ccm2
Ccm2
Ccm2
Ccm2
Ccm2
Ccm2
Ccm2
Ccm2
Ccm2
Ccm2
Ccm2
Ccm2
Ccm2l
Ccm2l
Ccm2l
Ccn1
Ccn1
Ccn1
Ccn1
Ccn1
Ccn1
Ccn2
Ccn2
Ccn3
Ccn4
Ccn6
Ccnb1
Ccr2
Ccr2
Ccr3
Ccr3
Ccr3
Cd34
Cd34
Cd36
Cd40
Cd40
Cd59a
Cd160
Cdc42
Cdc42
Cdh2
Cdh2
Cdh5
Cdh5
Cdh5
Cdh13
Cdh13
Cdk1
Cdk20
Cdk20
Cdkn1a
Cdkn1b
Cdx2
Cdx4
Ceacam1
Ceacam1
Ceacam1
Cela1
Cemip2
Cep290
Cer1
Cert1
Cfc1
Cfc1
Cfc1
Cfc1
Cfc1
Cfc1
Cfd
Cfh
Cfh
Cfh
Cflar
Chd7
Chd7
Chd7
Chd7
Chd7
Chd7
Chd7
Chd7
Chd7
Chd7
Chd7
Chil1
Chm
Cib1
Cib1
Cited1
Cited2
Cited2
Cited2
Cited2
Cited2
Cited2
Cited2
Cited2
Cited2
Cited2
Cited2
Cited2
Cited2
Cited2
Cited2
Cited2
Cited2
Cited2
Cited2
Cited2
Cldn5
Clec14a
Clec14a
Clec14a
Clic4
Clic4
Clic4
Cluap1
Cma1
Cnmd
Cnmd
Cnmd
Cnmd
Cnmd
Cntrl
Cntrl
Cntrl
Cntrl
Col1a1
Col1a1
Col1a1
Col1a2
Col2a1
Col3a1
Col3a1
Col3a1
Col4a1
Col4a1
Col4a1
Col4a1
Col4a2
Col4a2
Col4a3
Col4a3
Col5a1
Col5a1
Col8a1
Col8a2
Col11a1
Col11a1
Col14a1
Col14a1
Col15a1
Col18a1
Col18a1
Col18a1
Col22a1
Col24a1
Comp
Comp
Cpe
Cplane1
Cplane1
Cplane1
Cplane1
Crb2
Creb1
Creb3l1
Crhr2
Crkl
Crkl
Crkl
Cspg4
Csrp3
Csrp3
Csrp3
Ctdp1
Cth
Ctnnb1
Ctnnb1
Ctnnb1
Ctnnb1
Ctnnb1
Ctnnb1
Ctnnb1
Ctnnb1
Ctnnb1
Ctnnb1
Ctnnb1
Ctnnb1
Ctnnb1
Ctnnb1
Ctnnb1
Ctsh
Cul7
Cx3cl1
Cx3cl1
Cx3cr1
Cx3cr1
Cxadr
Cxadr
Cxadr
Cxadr
Cxadr
Cxcl10
Cxcl10
Cxcl12
Cxcl17
Cxcr2
Cxcr3
Cxcr3
Cxcr3
Cxcr4
Cxcr4
Cxcr4
Cxcr4
Cyp1b1
Cyp1b1
Cyp1b1
Cyp1b1
Cyp1b1
Cysltr1
Cysltr2
Dab2ip
Dab2ip
Dab2ip
Dand5
Dand5
Dand5
Dand5
Daw1
Daw1
Dchs1
Dchs1
Dchs1
Dchs1
Dchs1
Dcn
Dctn5
Dctn5
Dctn5
Ddah1
Ddit3
Ddx39b
Dhcr7
Dhrs3
Dhrs3
Dhx36
Dicer1
Dicer1
Dicer1
Dicer1
Dipk2a
Dipk2a
Dkk1
Dkk1
Dkk1
Dlc1
Dll1
Dll1
Dll1
Dll1
Dll1
Dll1
Dll4
Dll4
Dll4
Dll4
Dll4
Dll4
Dll4
Dll4
Dll4
Dll4
Dll4
Dll4
Dlx3
Dnaaf1
Dnaaf3
Dnaaf4
Dnaaf4
Dnah5
Dnah11
Dnah11
Dnai1
Dnm2
Dnm2
Dnm2
Dnmt1
Drc1
Dsg2
Dsp
Dusp6
Dusp6
Dusp9
Dvl2
Dvl2
Dvl2
Dvl2
Dvl3
Dvl3
Dync2h1
Dync2h1
Dysf
Dysf
E2f2
E2f7
E2f7
E2f8
E2f8
e9.5a19c
Ece1
Ecm1
Ecm1
Ecscr
Ecscr
Ecscr
Ecscr
Edn1
Edn1
Edn1
Edn1
Ednra
Ednra
Efemp2
Efemp2
Efemp2
Efemp2
Efemp2
Efna1
Efna1
Efna1
Efna1
Efna1
Efna3
Efnb2
Efnb2
Efnb2
Efnb2
Efnb2
Efnb2
Efnb2
Efnb2
Egf
Egfl7
Egfr
Egln1
Egln1
Egln1
Egln1
Egr1
Egr1
Egr3
Eif2ak3
Elk3
Eln
Emc10
Emc10
Emc10
Emilin1
Emilin1
Emp2
Emp2
Eng
Eng
Eng
Eng
Eng
Eng
Eng
Eng
Eng
Eng
Eng
Eng
Eng
Eng
Eng
Eng
Eng
Eng
Eng
Eng
Eng
Eng
Eng
Eng
Eng
Eng
Eng
Eng
Eng
Eng
Eng
Eng
Eng
Eng
Enpep
Enpp2
Eomes
Eomes
Ep300
Epas1
Epas1
Epas1
Epgn
Epha1
Epha1
Epha1
Epha2
Epha2
Epha2
Epha2
Epha2
Epha2
Epha2
Epha2
Epha3
Ephb1
Ephb2
Ephb3
Ephb4
Ephb4
Ephb4
Ephb4
Ephb4
Epn1
Epn2
Epo
Epo
Epo
Epo
Epo
Epo
Epor
Epor
Epor
Epor
Epor
Epor
Erap1
Erbb2
Erbb2
Erbb3
Erbb3
Erbb4
Erbb4
Ereg
Erg
Erg
Errfi1
Esm1
Esm1
essa1a
Esx1
Esx1
Ets1
Ets1
Ets1
Etv2
Ext1
Eya1
Eya1
Eya1
F3
Fadd
Fap
Fasl
Fat4
Fbln5
Fbn1
Fbxw7
Fbxw7
Fbxw7as1
Fbxw8
Fdps
Fgf1
Fgf1
Fgf1
Fgf1
Fgf1
Fgf2
Fgf2
Fgf2
Fgf2
Fgf2
Fgf2
Fgf2
Fgf2
Fgf2
Fgf2
Fgf2
Fgf2
Fgf2
Fgf2
Fgf3
Fgf6
Fgf8
Fgf8
Fgf8
Fgf8
Fgf8
Fgf8
Fgf8
Fgf8
Fgf8
Fgf8
Fgf8
Fgf8
Fgf8
Fgf8
Fgf9
Fgf9
Fgf9
Fgf9
Fgf9
Fgf9
Fgf9
Fgf9
Fgf9
Fgf9
Fgf10
Fgf15
Fgf18
Fgf18
Fgf20
Fgfbp1
Fgfbp1
Fgfr1
Fgfr1
Fgfr1
Fgfr1
Fgfr1
Fgfr1
Fgfr2
Fgfr2
Fgfr2
Fgfr2
Fgfr2
Fgfr2
Fgfr2
Fgfrl1
Fgfrl1
Fhod3
Fhod3
Fkbp1a
Fkbp1a
Fkbp1a
Fkbp10
Fkbpl
Fkbpl
Fkbpl
Flcn
Flna
Flna
Flrt2
Flrt2
Flrt3
Flrt3
Flt1
Flt1
Flt1
Flt1
Flt1
Flt1
Flt1
Flt1
Flt4
Flt4
Flt4
Flt4
Flt4
Flt4
Flt4
Flt4
Flvcr1
Fmnl3
Fn1
Fn1
Folr1
Folr1
Folr1
Folr1
Fosl1
Foxc1
Foxc1
Foxc1
Foxc1
Foxc1
Foxc1
Foxc1
Foxc1
Foxc1
Foxc1
Foxc1
Foxc1
Foxc1
Foxc1
Foxc2
Foxc2
Foxc2
Foxc2
Foxc2
Foxc2
Foxc2
Foxc2
Foxc2
Foxc2
Foxc2
Foxc2
Foxc2
Foxc2
Foxc2
Foxc2
Foxc2
Foxc2
Foxc2
Foxc2
Foxf1
Foxf1
Foxf1
Foxf1
Foxf1
Foxf1
Foxf1
Foxf1
Foxf1
Foxh1
Foxh1
Foxh1
Foxh1
Foxh1
Foxh1
Foxh1
Foxj1
Foxj2
Foxj2
Foxl1
Foxm1
Foxn1
Foxo1
Foxo1
Foxo4
Foxp1
Foxp1
Foxp1
Foxp1
Foxp1
Foxp1
Foxp1
Foxp1
Foxp1
Foxp4
Foxs1
Frem2
Frs2
Frs2
Fut1
Fuz
Fuz
Fuz
Fzd1
Fzd1
Fzd1
Fzd1
Fzd2
Fzd2
Fzd2
Fzd2
Fzd4
Fzd4
Fzd4
Fzd4
Fzd4
Fzd4
Fzd4
Fzd4
Fzd5
Fzd5
Fzd5
Fzd7
Fzd8
G6pd2
G6pdx
Gaa
Gab1
Gab1
Gab1
Gadd45a
Gata2
Gata2
Gata2
Gata2
Gata2
Gata2
Gata3
Gata3
Gata3
Gata4
Gata4
Gata4
Gata4
Gata4
Gata4
Gata4
Gata4
Gata4
Gata4
Gata4
Gata4
Gata4
Gata4
Gata4
Gata4
Gata4
Gata4
Gata4
Gata4
Gata4
Gata4
Gata4
Gata4
Gata4
Gata4
Gata4
Gata4
Gata4
Gata4
Gata4
Gata4
Gata4
Gata4
Gata4
Gata5
Gata5
Gata5
Gata5
Gata5
Gata5
Gata6
Gata6
Gata6
Gata6
Gata6
Gata6
Gata6
Gata6
Gatad2a
Gbx2
Gbx2
Gdf2
Gdf2
Gdf2
Gdf2
Gdf2
Gdf2
Gdf2
Ggnbp2
Ghrl
Ghsr
Gja1
Gja1
Gja1
Gja1
Gja1
Gja1
Gja1
Gja1
Gja4
Gja5
Gja5
Gja5
Gja5
Gja5
Gja5
Gja5
Gja5
Gja5
Gja5
Gja5
Gja5
Gja5
Gja5
Gja5
Gja5
Gjc1
Gjc1
Gjc1
Gli1
Gli2
Gli3
Gli3
Glmn
Glmn
Glul
Glul
Glul
Gm572
Gm572
Gm44503
Gna11
Gna13
Gna13
Gnaq
Gng5
Gpc3
Gper1
Gpld1
Gpr4
Gpr4
Gpr4
Gpx1
Greb1l
Grem1
Grem1
Grem1
Grem1
Grem1
Grem1
Grhl2
Grk2
Grn
Gsk3a
Gsk3a
Gsk3b
Gsk3b
Gtf2i
Gys1
Hamp
Hamp2
Hand1
Hand1
Hand1
Hand1
Hand1
Hand1
Hand1
Hand1
Hand1
Hand1
Hand1
Hand1
Hand1
Hand1
Hand1
Hand1
Hand2
Hand2
Hand2
Hand2
Hand2
Hand2
Hand2
Hand2
Hand2
Hand2
Hand2
Hand2
Hand2
Hand2
Hand2
Hand2
Hand2
Hand2
Hand2os1
Has2
Has2
Has2
Hbegf
Hc
Hdac2
Hdac2
Hdac3
Hdac5
Hdac5
Hdac7
Hdac7
Hdac9
Hdac9
Hectd1
Hectd1
Hectd1
Heg1
Heg1
Heg1
Heg1
Heg1
Heg1
Heg1
Heg1
Heg1
Heg1
Heg1
Heg1
Heg1
Heg1
hem1
Hes1
Hes1
Hes1
Hes1
Hes1
Hes1
Hes1
Hes1
Hes1
Hes1
Hes1
Hes1
Hes1
Hexim1
Hey1
Hey1
Hey1
Hey1
Hey1
Hey1
Hey1
Hey1
Hey1
Hey1
Hey1
Hey1
Hey1
Hey1
Hey1
Hey1
Hey1
Hey1
Hey1
Hey1
Hey1
Hey1
Hey2
Hey2
Hey2
Hey2
Hey2
Hey2
Hey2
Hey2
Hey2
Hey2
Hey2
Hey2
Hey2
Hey2
Hey2
Hey2
Hey2
Hey2
Hey2
Hey2
Hey2
Hey2
Hey2
Hey2
Hey2
Hey2
Hey2
Hey2
Hey2
Hey2
Hey2
Hey2
Heyl
Heyl
Heyl
Heyl
Heyl
Heyl
Heyl
Heyl
Hgf
Hgs
Hhex
Hhex
Hhex
Hhip
Hif1a
Hif1a
Hif1a
Hif1a
Hif1a
Hif1a
Hif1a
Hif1a
Hif1a
Hif1a
Hif3a
Hipk2
Hk2
Hmga2
Hmgb1
Hmox1
Hmox1
Hmox1
Hmox1
Hmox1
Hnrnpu
Hopx
Hopx
Hoxa1
Hoxa1
Hoxa5
Hoxa13
Hoxa13
Hoxa13
Hpgd
Hpse
Hpse
Hpse
Hrg
Hrg
Hrg
Hs6st1
Hs6st1
Hspb1
Hspb6
Hspb7
Hspb11
Hspb11
Hspg2
Hspg2
Htatip2
Htatip2
Htatip2
Htr2b
Htr2b
Hyal1
Id1
Id1
Id1
Id1
Id2
Id2
Id2
Id3
Ifng
Ift20
Ift52
Ift57
Ift74
Ift88
Ift88
Ift88
Ift88
Ift88
Ift88
Ift122
Ift122
Ift140
Ift172
Ift172
Igf1
Igf1
Igf1
Igf2
Ihh
Ihh
Ihh
Il1a
Il1b
Il1b
Il6ra
Il10
Il12a
Il12b
Il17f
Il18
Il18
Ilk
Immp2l
Insr
Invs
Irx3
Irx3
Irx3
Irx4
Isl1
Isl1
Isl1
Isl1
Isl1
Isl1
Isl1
Isl1
Isl1
Isl1
Isl1
Isl1
Isl1
Isl1
Isl1
Ism1
Ism1
Itga4
Itga4
Itga4
Itga5
Itga5
Itga7
Itgav
Itgav
Itgax
Itgb1
Itgb1
Itgb1
Itgb1
Itgb1bp1
Itgb1bp1
Itgb1bp1
Itgb2
Itgb2l
Itgb3
Itgb3
Itgb8
Itgb8
Jag1
Jag1
Jag1
Jag1
Jag1
Jag1
Jag1
Jag1
Jag1
Jag1
Jak1
Jam3
Jam3
Jarid2
Jcad
Jcad
Jcad
Jcad
Jmjd6
Jmjd6
Jmjd6
Jmjd8
Jph2
Jun
Jun
Jun
Junb
Junb
Jup
Kat2a
Kat6a
Kat6a
Kat6a
Kat6a
Kcnj1
Kcnj8
Kcnk2
Kcnq1
Kcnq1
Kctd10
Kctd10
Kdm2a
Kdm6a
Kdm6a
Kdm6a
Kdm6a
Kdm6b
Kdm6b
Kdr
Kdr
Kdr
Kdr
Kdr
Kdr
Kdr
Kdr
Kdr
Kdr
Kdr
Kdr
Kdr
Kdr
Kdr
Kif3a
Kif3a
Kif7
Kif7
Kif7
Kit
Klf2
Klf4
Klf4
Klf4
Klf5
Klk1b1
Krit1
Krit1
Krit1
Krit1
Lama1
Lama1
Lama4
Lbx1
Ldb3
Ldlr
Lef1
Lef1
Lef1
Lef1
Lefty1
Lemd2
Lemd3
Lemd3
Lep
Lep
Lep
Lepr
Lepr
Lgals3
Lgals8
Lgals8
Lgals12
Lif
Lif
Llgl2
Lmna
Lmo4
Lox
Lox
Lox
Lox
Lox
Lox
Loxl2
lra3b
Lrg1
Lrg1
Lrg1
Lrp1
Lrp1
Lrp1
Lrp2
Lrp2
Lrp2
Lrp2
Lrp2
Lrp2
Lrp2
Lrp2
Lrp2
Lrp5
Lrp5
Lrp5
Lrp5
Lrp5
Lrp5
Lrp5
Lrp5
Lrp5
Lrp6
Lrp6
Lrp6
Lrp6
Lrp6
Lrp6
Lrp6
Lrp6
Lrp6
Lrp6
Lrrc10
Lrrc10
Ltbp1
Ltbp1
Ltbp1
Luzp1
Luzp1
Ly6e
Lyl1
Maml1
Map2k1
Map2k1
Map2k2
Map2k4
Map2k5
Map2k5
Map3k3
Map3k3
Map3k7
Mapk1
Mapk1
Mapk1
Mapk1
Mapk3
Mapk7
Mapk11
Mapk11
Mapk14
Mapk14
Matr3
Matr3
Mb
Mcam
Mdk
Mdk
Mdm2
Mdm2
Mdm2
Mdm2
Mdm2
Mdm2
Mdm2
Mdm2
Mdm2
Mdm2
Mdm4
Mdm4
Mdm4
Mdm4
Mdm4
Mecom
Mecp2
Med1
Med1
Med1
Med1
Med12
Mef2a
Mef2a
Mef2c
Mef2c
Mef2c
Mef2c
Mef2c
Mef2c
Mef2c
Mef2c
Mef2c
Mef2c
Mef2c
Mef2c
Mef2c
Mef2c
Mef2c
Mef2c
Mef2c
Mef2c
Mef2c
Megf8
Megf8
Megf8
Megf8
Megf8
Megf8
Meis1
Meis1
Meis1
Meis1
Meox2
Meox2
Mesp1
Mesp1
Mesp1
Mesp1
Mesp1
Mesp1
Mesp1
Mesp1
Mesp1
Mesp1
Mesp1
Mesp1
Mesp1
Mesp1
Mesp1
Mesp1
Mesp1
Mesp2
Met
Mfge8
Mia3
Mib1
Mib1
Mib1
Minar1
Minar1
Mir1a-2
Mir1a-2
Mir1a-2
Mir17
Mir18
Mir19a
Mir19b-1
Mir20a
Mir23a
Mir23a
Mir23b
Mir23b
Mir24-1
Mir24-1
Mir24-2
Mir24-2
Mir27a
Mir27a
Mir27b
Mir27b
Mir92-1
Mir126b
Mir133a-1
Mir133a-2
Mir143
Mir143
Mir145a
Mir145a
Mir208a
Mir208a
Mir208a
Mir218-1
Mir218-2
Mir329
Mir452
Mixl1
Mks1
Mks1
Mmp2
Mmp2
Mmp2
Mmp9
Mmp9
Mmp13
Mmp19
Mmp21
Mmp21
Mmrn2
Mmrn2
Mmrn2
Mmrn2
Mnat1
Mospd3
Mrtfb
Mrtfb
Mrtfb
Mrtfb
Msx1
Msx1
Msx1
Msx1
Msx2
Msx2
Msx2
Msx2
Mtdh
Mterf4
Mthfd1
Mtor
Mtor
Mtor
Mtor
Mtor
Mtor
Mybpc3
Mybpc3
Mybpc3
Mybpc3
Mydgf
Mydgf
Mydgf
Mydgf
Myh6
Myh6
Myh6
Myh6
Myh6
Myh6
Myh6
Myh6
Myh6
Myh6
Myh6
Myh6
Myh6
Myh7
Myh7
Myh9
Myh10
Myh10
Myh10
Myh10
Myh10
Myh10
Myh10
Myh10
Myh10
Myh11
Myl2
Myl2
Myl2
Myl2
Myl2
Myl3
Mylk
Mylk2
Mylk2
Mylk2
Mylk3
Mylk3
Myo1e
Myo18b
Myo18b
Myocd
Myocd
Myocd
Myocd
Myocd
Myocd
[truncated: 1,710 more rows]
