# Supplementary material for: Prenatal Alcohol Exposure Impairs the Placenta–Cortex Transcriptomic Signature, Leading to Dysregulation of Angiogenic Pathways
Source: Int J Mol Sci. 2023 Aug 30;24(17):13484. doi: 10.3390/ijms241713484 (PMC10488081; doi:10.3390/ijms241713484)
Supplement: Supplementary file 1 [file ijms-24-13484-s001.zip › Supplementary Table S19.xlsx]

## Sheet: FDR RED
Supplementary table 19:
			Reference list (21997)	Input (28)
PANTHER GO-Slim Biological Process		PANTHER GO-Slim Biological Process	Number	Number	Expected	Fold enrichment	+/-	Raw P value	FDR		Gene list
cardiac muscle tissue development		cardiac muscle tissue development	13	2	.02	> 100	+	1.62E-04	5.62E-03		2: Sgcg, Sgcd
Ò striated muscle tissue development		striated muscle tissue development	17	2	.02	92.42	+	2.63E-04	8.71E-03
Ò muscle tissue development		muscle tissue development	20	2	.03	78.56	+	3.54E-04	1.09E-02
Òtissue development		tissue development	153	6	.19	30.81	+	4.25E-08	2.70E-06
Òanatomical structure development		anatomical structure development	1281	14	1.63	8.59	+	1.01E-10	5.63E-08
Òdevelopmental process		developmental process	1430	15	1.82	8.24	+	2.78E-11	3.08E-08
Òheart development		heart development	56	5	.07	70.14	+	1.29E-08	1.06E-06
Òcirculatory system development		circulatory system development	121	6	.15	38.96	+	1.11E-08	9.46E-07
Òsystem development		system development	879	12	1.12	10.73	+	2.99E-10	1.33E-07
Òmulticellular organism development		multicellular organism development	979	13	1.25	10.43	+	5.79E-11	4.29E-08
Òmulticellular organismal process		multicellular organismal process	1729	15	2.20	6.82	+	3.96E-10	1.46E-07
Òanimal organ development		animal organ development	432	9	.55	16.37	+	2.35E-09	5.22E-07
Notch signaling pathway		Notch signaling pathway	37	4	.05	84.93	+	2.05E-07	1.14E-05		4: Llgl2, Notch1, Dll1, Hey2
Òcell surface receptor signaling pathway		cell surface receptor signaling pathway	1077	7	1.37	5.11	+	3.27E-04	1.04E-02
Òcellular process		cellular process	10403	24	13.24	1.81	+	3.42E-05	1.31E-03
Òregulation of cellular process		regulation of cellular process	5176	20	6.59	3.04	+	1.14E-07	7.02E-06
Òregulation of biological process		regulation of biological process	5406	22	6.88	3.20	+	3.04E-09	4.50E-07
Òbiological regulation		biological regulation	5860	23	7.46	3.08	+	1.42E-09	3.51E-07
morphogenesis of an epithelium		morphogenesis of an epithelium	19	2	.02	82.70	+	3.22E-04	1.04E-02		2: Tbx20, Vangl2
Òtissue morphogenesis		tissue morphogenesis	32	2	.04	49.10	+	8.53E-04	2.34E-02
Òepithelium development		epithelium development	79	4	.10	39.78	+	3.58E-06	1.45E-04
cell fate specification		cell fate specification	25	2	.03	62.85	+	5.36E-04	1.63E-02		2: Tbx20, Tbx1
Òcell fate commitment		cell fate commitment	57	3	.07	41.35	+	6.00E-05	2.22E-03
Òcellular developmental process		cellular developmental process	882	6	1.12	5.34	+	7.43E-04	2.09E-02
Òcell differentiation		cell differentiation	879	6	1.12	5.36	+	7.30E-04	2.08E-02
embryonic organ development		embryonic organ development	27	2	.03	58.19	+	6.19E-04	1.81E-02		2: Tbx20, Gata3
Òembryo development		embryo development	70	4	.09	44.89	+	2.26E-06	1.02E-04
heart contraction		heart contraction	29	2	.04	54.18	+	7.08E-04	2.04E-02		2: Sgcg, Sgcd
Òheart process		heart process	30	2	.04	52.37	+	7.55E-04	2.10E-02
embryonic morphogenesis		embryonic morphogenesis	36	2	.05	43.64	+	1.07E-03	2.88E-02		2: Tbx20, Msx1
pattern specification process		pattern specification process	59	3	.08	39.95	+	6.62E-05	2.41E-03		3: Acvr&, Tbx20, Hey2
regulation of cell differentiation		regulation of cell differentiation	126	3	.16	18.70	+	5.78E-04	1.71E-02		3: Gata3, Runx1, Hey2
Òregulation of developmental process		regulation of developmental process	250	4	.32	12.57	+	2.84E-04	9.29E-03
regulation of multicellular organismal process		regulation of multicellular organismal process	301	4	.38	10.44	+	5.68E-04	1.70E-02		4: Tbx1, Gata3, Cxcl17, Hey2
nervous system development		nervous system development	483	5	.61	8.13	+	3.37E-04	1.05E-02		5: Zic3, Notch1, Grhl2, Runx1, Hey2
regulation of transcription by RNA polymerase II		regulation of transcription by RNA polymerase II	1332	13	1.70	7.67	+	2.45E-09	4.94E-07		13: Tbx20, Zic3, Tbx1, Msx1, Tcf7l2, Grhl2, Gata3, Foxp1, Hmgb1, Sall4, Arid1a, Runx1, Hey2
Òregulation of transcription, DNA-templated		regulation of transcription, DNA-templated	1659	14	2.11	6.63	+	2.93E-09	5.42E-07
Òregulation of nucleic acid-templated transcription		regulation of nucleic acid-templated transcription	1659	14	2.11	6.63	+	2.93E-09	5.00E-07
Òregulation of RNA biosynthetic process		regulation of RNA biosynthetic process	1659	14	2.11	6.63	+	2.93E-09	4.65E-07
Òregulation of RNA metabolic process		regulation of RNA metabolic process	1813	14	2.31	6.07	+	9.16E-09	8.84E-07
Òregulation of macromolecule metabolic process		regulation of macromolecule metabolic process	2525	17	3.21	5.29	+	6.65E-10	2.11E-07
Òregulation of metabolic process		regulation of metabolic process	2648	17	3.37	5.04	+	1.39E-09	3.87E-07
Òregulation of nucleobase-containing compound metabolic process		regulation of nucleobase-containing compound metabolic process	1867	14	2.38	5.89	+	1.33E-08	1.06E-06
Òregulation of nitrogen compound metabolic process		regulation of nitrogen compound metabolic process	2350	14	2.99	4.68	+	2.41E-07	1.28E-05
Òregulation of cellular metabolic process		regulation of cellular metabolic process	2448	14	3.12	4.49	+	4.00E-07	2.02E-05
Òregulation of primary metabolic process		regulation of primary metabolic process	2380	14	3.03	4.62	+	2.82E-07	1.46E-05
Òregulation of macromolecule biosynthetic process		regulation of macromolecule biosynthetic process	1795	14	2.28	6.13	+	8.06E-09	8.13E-07
Òregulation of biosynthetic process		regulation of biosynthetic process	1820	14	2.32	6.04	+	9.62E-09	8.54E-07
Òregulation of cellular biosynthetic process		regulation of cellular biosynthetic process	1814	14	2.31	6.06	+	9.22E-09	8.53E-07
Òregulation of gene expression		regulation of gene expression	2053	17	2.61	6.51	+	2.56E-11	5.68E-08
Òregulation of cellular macromolecule biosynthetic process		regulation of cellular macromolecule biosynthetic process	1791	14	2.28	6.14	+	7.83E-09	8.28E-07
transcription by RNA polymerase II		transcription by RNA polymerase II	1377	13	1.75	7.42	+	3.65E-09	5.07E-07		13: Tbx20, Zic3, Tbx1, Msx1, Tcf7l2, Grhl2, Gata3, Foxp1, Hmgb1, Sall4, Arid1a, Runx1, Hey2
Òtranscription, DNA-templated		transcription, DNA-templated	1725	14	2.20	6.38	+	4.84E-09	5.97E-07
Ònucleic acid-templated transcription		nucleic acid-templated transcription	1725	14	2.20	6.38	+	4.84E-09	6.32E-07
ÒRNA biosynthetic process		RNA biosynthetic process	1733	14	2.21	6.35	+	5.14E-09	6.00E-07
ÒRNA metabolic process		RNA metabolic process	2346	14	2.99	4.69	+	2.36E-07	1.28E-05
Ònucleic acid metabolic process		nucleic acid metabolic process	2613	14	3.33	4.21	+	8.92E-07	4.40E-05
Òmacromolecule metabolic process		macromolecule metabolic process	5006	18	6.37	2.82	+	3.19E-06	1.36E-04
Òorganic substance metabolic process		organic substance metabolic process	5940	18	7.56	2.38	+	4.11E-05	1.54E-03
Òmetabolic process		metabolic process	6168	18	7.85	2.29	+	7.09E-05	2.54E-03
Ònucleobase-containing compound metabolic process		nucleobase-containing compound metabolic process	2857	14	3.64	3.85	+	2.64E-06	1.17E-04
Òcellular nitrogen compound metabolic process		cellular nitrogen compound metabolic process	3200	14	4.07	3.44	+	1.02E-05	3.97E-04
Ònitrogen compound metabolic process		nitrogen compound metabolic process	5121	16	6.52	2.45	+	1.20E-04	4.24E-03
Òcellular metabolic process		cellular metabolic process	5365	16	6.83	2.34	+	2.16E-04	7.37E-03
Òorganic cyclic compound metabolic process		organic cyclic compound metabolic process	2982	14	3.80	3.69	+	4.41E-06	1.75E-04
Òheterocycle metabolic process		heterocycle metabolic process	2904	14	3.70	3.79	+	3.21E-06	1.34E-04
Òprimary metabolic process		primary metabolic process	5388	16	6.86	2.33	+	2.28E-04	7.66E-03
Òcellular aromatic compound metabolic process		cellular aromatic compound metabolic process	2914	14	3.71	3.77	+	3.34E-06	1.38E-04
Òmacromolecule biosynthetic process		macromolecule biosynthetic process	2265	14	2.88	4.86	+	1.53E-07	8.91E-06
Òorganic substance biosynthetic process		organic substance biosynthetic process	2708	14	3.45	4.06	+	1.38E-06	6.51E-05
Òbiosynthetic process		biosynthetic process	2713	14	3.45	4.05	+	1.41E-06	6.52E-05
Ònucleobase-containing compound biosynthetic process		nucleobase-containing compound biosynthetic process	1951	14	2.48	5.64	+	2.33E-08	1.67E-06
Òorganic cyclic compound biosynthetic process		organic cyclic compound biosynthetic process	2008	14	2.56	5.48	+	3.36E-08	2.19E-06
Òcellular nitrogen compound biosynthetic process		cellular nitrogen compound biosynthetic process	2284	14	2.91	4.82	+	1.69E-07	9.63E-06
Òcellular biosynthetic process		cellular biosynthetic process	2666	14	3.39	4.13	+	1.14E-06	5.50E-05
Òaromatic compound biosynthetic process		aromatic compound biosynthetic process	1979	14	2.52	5.56	+	2.79E-08	1.88E-06
Òheterocycle biosynthetic process		heterocycle biosynthetic process	1979	14	2.52	5.56	+	2.79E-08	1.94E-06
Ògene expression		gene expression	2942	17	3.74	4.54	+	7.10E-09	7.88E-07
Òcellular macromolecule biosynthetic process		cellular macromolecule biosynthetic process	2260	14	2.88	4.87	+	1.48E-07	8.90E-06
Òcellular macromolecule metabolic process		cellular macromolecule metabolic process	3849	16	4.90	3.27	+	2.80E-06	1.22E-04
Unclassified		Unclassified	10437	0	13.29	< 0.01	-	1.61E-08	1.23E-06
