# Supplementary material for: Prenatal Alcohol Exposure Impairs the Placenta–Cortex Transcriptomic Signature, Leading to Dysregulation of Angiogenic Pathways
Source: Int J Mol Sci. 2023 Aug 30;24(17):13484. doi: 10.3390/ijms241713484 (PMC10488081; doi:10.3390/ijms241713484)
Supplement: Supplementary file 1 [file ijms-24-13484-s001.zip › Supplementary Table S2.xlsx]

## Sheet: 12304 ctrl
Supplementary table 2:
Among the 26977 genes inversely expressed in cortex versus placenta in the control group, 12304 entities are significantly up or down expressed (α<0.05) by a factor of at least 2. These entities are distributed between 6066 ³2´ down and 6238 ³2´ up expressed in the cortex versus placenta.
ProbeName	p (Corr) ([cortex] Vs [placenta])	Regulation ([cortex] Vs [placenta])	FC (abs) ([cortex] Vs [placenta])	Cor-CT1-lame1bis-US84603591_252665519606_S01_GE1_105_Dec08_1_2.txt:gProcessedSignal(raw)	Cor-CT2-lame2-US84603591_252665519413_S01_GE1_105_Dec08_1_2.txt:gProcessedSignal(raw)	Cor-CT3-lame3-US84603591_252665519414_S01_GE1_105_Dec08_1_1.txt:gProcessedSignal(raw)	Cor-CT4-lame4-US84603591_252665519415_S01_GE1_105_Dec08_1_4.txt:gProcessedSignal(raw)	Pl-CT1-lame1bis-US84603591_252665519606_S01_GE1_105_Dec08_1_4.txt:gProcessedSignal(raw)	Pl-CT2-lame2-US84603591_252665519413_S01_GE1_105_Dec08_1_4.txt:gProcessedSignal(raw)	Pl-CT3-lame3-US84603591_252665519414_S01_GE1_105_Dec08_1_3.txt:gProcessedSignal(raw)	Pl-CT4-lame4-US84603591_252665519415_S01_GE1_105_Dec08_1_2.txt:gProcessedSignal(raw)	GeneSymbol	Description
A_55_P1991598	0.0057672234	down	7.1986403	7.3884525	2.081632	2.339495	2.470509	58.115585	6.6822395	10.687312	15.354772	Slc16a4	Mus musculus solute carrier family 16 (monocarboxylic acid transporters), member 4 (Slc16a4), transcript variant 2, mRNA [NM_001310705]
A_51_P128876	0.018896274	down	6.0992045	2183.1816	1012.2593	433.1043	705.04553	6456.229	3192.6553	2853.1694	4239.201	Ifitm3	Mus musculus interferon induced transmembrane protein 3 (Ifitm3), mRNA [NM_025378]
A_51_P207591	0.0013394185	down	130.0335	136.13762	54.54016	30.912718	50.85258	10630.461	5178.8604	1745.1744	9272.541	Anxa8	Mus musculus annexin A8 (Anxa8), transcript variant 1, mRNA [NM_013473]
A_55_P2404223	0.010762481	down	2.238562	129.79771	85.45377	86.517914	40.3271	279.26706	88.9754	76.62563	136.26132	Ccdc130	Mus musculus coiled-coil domain containing 130 (Ccdc130), transcript variant 1, mRNA [NM_026350]
A_52_P358860	0.011281287	down	3.7406194	185.69742	206.25201	203.27182	81.38337	690.1331	411.5362	232.64505	501.20413	Gss	Mus musculus glutathione synthetase (Gss), transcript variant 1, mRNA [NM_008180]
A_51_P119031	0.0040923203	up	2.1049225	1929.2241	2130.5464	2332.2961	1704.8147	708.0351	626.37964	510.89108	980.9067	Naa30	Mus musculus N(alpha)-acetyltransferase 30, NatC catalytic subunit (Naa30), mRNA [NM_027492]
A_51_P309854	0.0030042555	up	71.68451	786.30756	1166.852	1346.7368	510.06265	11.125091	4.959683	7.1374106	16.179815	Kcnn2	Mus musculus potassium intermediate/small conductance calcium-activated channel, subfamily N, member 2 (Kcnn2), transcript variant 2, mRNA [NM_080465]
A_51_P234359	0.001104865	down	749.9297	528.871	153.83762	137.52863	110.24404	260289.48	74767.05	63870.285	83798.19	Sct	Mus musculus secretin (Sct), transcript variant 2, mRNA [NM_011328]
A_55_P1957209	0.018664582	up	8.501849	103.871506	70.79022	60.219845	26.862938	4.179244	9.358901	4.124978	3.7672422	4932443I19Rik	Mus musculus RIKEN cDNA 4932443I19 gene (4932443I19Rik), mRNA [NM_001101519]
A_51_P128987	0.012322125	down	7.5441446	446.92896	273.5868	130.98273	226.37822	1599.4849	1278.0385	913.3445	1679.2764	Akr1b8	Mus musculus aldo-keto reductase family 1, member B8 (Akr1b8), mRNA [NM_008012]
A_52_P546635	0.011907125	up	6.69197	2099.2063	3542.678	3349.5046	1572.2898	405.85287	190.3456	156.27022	431.87183	Zeb1	Mus musculus zinc finger E-box binding homeobox 1 (Zeb1), mRNA [NM_011546]
A_51_P153995	0.003264331	down	10.454187	43.46416	20.54504	16.562944	8.912438	261.50955	101.144295	113.24599	140.32655	Gp9	Mus musculus glycoprotein 9 (platelet) (Gp9), mRNA [NM_018762]
A_55_P1961168	0.009248947	up	2.885208	6786.449	4917.5444	5999.374	2134.3792	1669.3486	982.2615	793.42834	1265.4253		predicted gene 11556 [Source:MGI Symbol;Acc:MGI:3651824] [ENSMUST00000120751]
A_51_P365859	0.009407084	up	10.483896	91.77447	61.280857	58.200356	40.513737	5.24642	2.438311	5.9000206	3.882723	Sowaha	Mus musculus sosondowah ankyrin repeat domain family member A (Sowaha), mRNA [NM_183173]
A_55_P1957997	0.025620334	up	3.7574885	159.67065	56.41176	63.0439	20.725992	51.00846	4.038688	10.94641	6.9898334	Gm15743	PREDICTED: Mus musculus predicted gene 15743 (Gm15743), misc_RNA [XR_001781960]
A_51_P483658	0.014188793	up	2.5180452	2460.2405	1885.6249	1540.7982	1441.633	1123.188	336.43237	304.72293	594.2679	Trim3	Mus musculus tripartite motif-containing 3 (Trim3), transcript variant 2, mRNA [NM_018880]
A_55_P2070009	0.0055385884	down	5.5079927	49.39151	19.51385	10.36659	10.089681	326.1856	50.02001	20.884516	72.69547	Krt10	Mus musculus keratin 10 (Krt10), mRNA [NM_010660]
A_51_P292757	0.002387746	down	4.9879675	1688.6403	1183.4117	1196.0919	832.0114	7015.638	3268.5513	3361.7158	4263.206	Acbd4	Mus musculus acyl-Coenzyme A binding domain containing 4 (Acbd4), transcript variant 1, mRNA [NM_025988]
A_55_P2033650	0.008485436	down	5.594857	874.08765	599.8585	496.20978	216.60619	4902.8735	1274.881	1010.89716	2333.0657	Cpt2	Mus musculus carnitine palmitoyltransferase 2 (Cpt2), mRNA [NM_009949]
A_51_P498831	0.003898808	down	6.7112956	3532.0713	1705.0288	1576.0045	1192.2555	15349.894	7158.809	6758.228	8252.641	Derl2	Mus musculus Der1-like domain family, member 2 (Derl2), transcript variant 1, mRNA [NM_033562]
A_55_P2153580	0.04438586	down	4.9007597	21.37538	57.72538	55.40283	18.690184	206.65433	92.31276	62.78943	164.26523	Zfp655	Mus musculus zinc finger protein 655 (Zfp655), transcript variant 2, mRNA [NM_001083958]
A_55_P2114201	0.0033164811	up	2.502379	65.951935	84.68464	96.74266	41.47949	22.567316	15.08352	19.895742	22.53134	G2e3	Mus musculus G2/M-phase specific E3 ubiquitin ligase (G2e3), transcript variant 2, mRNA [NM_001167963]
A_55_P2003393	0.013381428	up	5.984998	1321.9939	521.62177	484.37866	593.49335	106.51849	80.26766	48.28766	99.90488	Gm10605
A_55_P1999992	0.004888621	down	3.349574	138.49406	156.54518	128.01506	67.82986	293.93536	265.4032	235.21718	344.7804	Galnt12	Mus musculus UDP-N-acetyl-alpha-D-galactosamine:polypeptide N-acetylgalactosaminyltransferase 12 (Galnt12), mRNA [NM_172693]
A_55_P1975140	0.015606692	up	7.0921445	189.47386	225.46335	234.3551	110.85017	11.13008	33.3522	18.139769	17.39121	Acvr1c	Mus musculus activin A receptor, type IC (Acvr1c), transcript variant 1, mRNA [NM_001111030]
A_51_P399853	0.005955104	up	26.261591	2291.902	2594.0852	2414.176	1233.8933	101.37402	42.03895	22.054428	105.7613	Zfp704	Mus musculus zinc finger protein 704 (Zfp704), mRNA [NM_133218]
A_51_P114843	0.0098173	up	70.033134	1161.628	696.4124	619.2339	307.59714	53.18023	2.38628	2.438664	5.5257444	H1fx	Mus musculus H1 histone family, member X (H1fx), mRNA [NM_198622]
A_55_P2102540	0.0063116066	up	2.8945224	347.74545	246.1367	154.10596	81.78314	112.29828	34.10316	26.146418	40.972446	Olfml3	Mus musculus olfactomedin-like 3 (Olfml3), mRNA [NM_133859]
A_51_P474422	0.010565972	up	3.179773	7566.4746	7071.0664	6496.6343	4850.6626	1567.0913	1404.7369	1321.1028	1513.9653	Ift27	Mus musculus intraflagellar transport 27 (Ift27), mRNA [NM_025931]
A_51_P422369	0.0077638594	up	3.6412053	346.96637	157.25165	114.02276	67.56321	70.521385	18.24172	22.126156	22.426914	Odf3b	Mus musculus outer dense fiber of sperm tails 3B (Odf3b), mRNA [NM_001013022]
A_52_P46085	0.0047555626	down	85.17478	37.45638	36.38711	33.38469	8.248114	2014.3452	1201.8021	871.11816	2500.5432	Mvp	Mus musculus major vault protein (Mvp), mRNA [NM_080638]
A_52_P413855	0.020390457	down	5.8079143	266.76495	154.70163	108.3716	166.16953	853.0178	620.46313	601.1351	709.55084	Slc35a3	Mus musculus solute carrier family 35 (UDP-N-acetylglucosamine (UDP-GlcNAc) transporter), member 3 (Slc35a3), mRNA [NM_144902]
A_51_P426270	0.006482645	down	7.89063	475.992	622.19885	266.9832	256.41238	2093.5676	3790.8877	1334.8082	1980.6606	Mgp	Mus musculus matrix Gla protein (Mgp), mRNA [NM_008597]
A_66_P112005	0.018554358	down	4.3030834	375.24875	43.004448	34.23266	26.754482	662.3086	119.80247	87.1086	195.73116	Olfr1252	Mus musculus olfactory receptor 1252 (Olfr1252), mRNA [NM_207568]
A_55_P1976494	0.013020147	up	2.6349025	103.0644	95.53188	101.685234	38.405064	36.928974	16.01997	14.557802	24.72742	Bbof1	Mus musculus basal body orientation factor 1 (Bbof1), mRNA [NM_028377]
A_55_P2021465	0.012560795	down	5.9873033	357.94827	622.90295	534.24036	252.26437	2816.4468	1432.2351	972.38416	2628.228	Phldb2	Mus musculus pleckstrin homology like domain, family B, member 2 (Phldb2), transcript variant 1, mRNA [NM_001252442]
A_55_P1974671	0.009484409	down	2.4994519	724.00507	257.6197	255.3083	90.3529	1294.3557	278.31577	333.24222	373.43393	Sft2d1	Mus musculus SFT2 domain containing 1 (Sft2d1), mRNA [NM_134114]
A_55_P1960108	0.0011513401	up	81.33598	561.214	343.43106	391.9417	148.8799	4.2360177	2.481242	2.486317	2.625246		XM_324763 predicted protein {Neurospora crassa} (exp=-1; wgp=0; cg=0), partial (5%) [TC1605611]
A_55_P2052924	0.013997843	up	4.442486	90409.8	37751.203	36581.89	23230.18	10473.756	6132.6846	5785.7305	5349.4355	Selenow	Mus musculus selenoprotein W (Selenow), mRNA [NM_009156]
A_55_P2026291	0.0057665478	up	4.3851438	18648.912	17076.58	15917.691	14276.469	2972.9485	2336.745	2350.5706	3199.6782	Smarce1	Mus musculus SWI/SNF related, matrix associated, actin dependent regulator of chromatin, subfamily e, member 1 (Smarce1), mRNA [NM_020618]
A_51_P341746	0.0088133225	down	37.89425	40.16423	9.809462	7.162964	2.308671	525.9146	144.56259	155.05078	304.2606	Mpl	Mus musculus myeloproliferative leukemia virus oncogene (Mpl), transcript variant 2, mRNA [NM_010823]
A_55_P2169417	0.026486024	down	5.6029243	255.12273	252.13318	216.62144	83.93205	1678.6394	535.13245	287.4668	1191.57	BC021767	Mus musculus cDNA sequence BC021767 (BC021767), non-coding RNA [NR_033629]
A_55_P2051778	0.026198296	down	6.2425385	75.83756	105.36331	49.977856	31.761524	453.17456	128.6659	239.64905	368.00305	Sult2b1	Mus musculus sulfotransferase family, cytosolic, 2B, member 1 (Sult2b1), mRNA [NM_017465]
A_52_P492901	0.0019085306	down	6.9775558	702.72186	1011.6626	962.5457	434.998	3940.2432	3091.8027	3231.364	4784.9653	Stx4a	Mus musculus syntaxin 4A (placental) (Stx4a), mRNA [NM_009294]
A_52_P302587	0.0012901194	up	11.245588	605.617	709.9177	675.0169	366.5049	49.73227	28.435905	30.89568	40.637505	Chn2	Mus musculus chimerin 2 (Chn2), transcript variant 1, mRNA [NM_023543]
A_52_P572045	0.018545898	down	2.2868412	61.496136	33.35673	44.95071	29.199297	108.01607	50.26084	59.536945	60.81882	Pfkp	Mus musculus phosphofructokinase, platelet (Pfkp), transcript variant 1, mRNA [NM_019703]
A_55_P1965989	0.0018450209	up	9.746077	1807.5782	1589.807	1876.7906	1201.5067	147.48822	112.24374	82.16332	140.96951	Zfp329	Mus musculus zinc finger protein 329 (Zfp329), mRNA [NM_026046]
A_55_P2027152	0.011260446	down	7.518128	13.120932	10.07756	3.14792	2.310367	103.87762	21.75067	9.731816	37.30213	Ssh1	Mus musculus slingshot homolog 1 (Drosophila) (Ssh1), mRNA [NM_198109]
A_55_P2049080	0.016394924	down	2.0976095	2551.48	2136.21	1892.319	1140.3704	5441.228	1852.4929	1712.3944	3521.892	Fam160a2	Mus musculus family with sequence similarity 160, member A2 (Fam160a2), transcript variant 1, mRNA [NM_001242363]
A_55_P2069974	0.026806468	up	4.577709	686.21545	595.99023	487.13596	181.96838	177.29973	44.792927	30.140041	92.07672	Kctd1	Mus musculus potassium channel tetramerisation domain containing 1 (Kctd1), transcript variant 1, mRNA [NM_001142731]
A_51_P401501	0.031070076	down	12.938648	19.384731	2.330908	2.728038	2.460302	74.399734	66.14666	13.773388	33.474773	Tmem213	Mus musculus transmembrane protein 213 (Tmem213), mRNA [NM_029921]
A_55_P2155021	0.025333509	up	2.387384	154.21184	90.01899	102.7328	67.66158	63.319046	24.703184	22.119926	22.919312	Ssbp1	Mus musculus single-stranded DNA binding protein 1 (Ssbp1), transcript variant 2, mRNA [NM_028358]
A_55_P2071406	0.0074620927	down	2.4936652	46.272312	32.13814	26.334072	21.714302	106.3017	47.493298	24.456514	71.09676	Pde3a	phosphodiesterase 3A, cGMP inhibited [Source:MGI Symbol;Acc:MGI:1860764] [ENSMUST00000043259]
A_51_P330630	0.0022725442	up	3.0491536	1051.1439	1011.10565	932.98016	646.8216	276.2336	178.06995	168.44885	239.06813	Usp3	Mus musculus ubiquitin specific peptidase 3 (Usp3), transcript variant 1, mRNA [NM_144937]
A_52_P556281	0.0014061416	up	4.945709	13171.683	11128.134	10292.376	7781.239	2120.52	1325.7087	1040.5203	1790.7341	G3bp2	Mus musculus GTPase activating protein (SH3 domain) binding protein 2 (G3bp2), transcript variant 2, mRNA [NM_001080794]
A_55_P1960626	0.0011706925	up	38.197033	217.24294	202.87085	189.29422	62.231773	4.134237	2.449632	2.460996	2.612451	Satb2	Mus musculus special AT-rich sequence binding protein 2 (Satb2), mRNA [NM_139146]
A_51_P362661	0.04811846	down	2.2686937	118.383194	90.02485	91.74775	77.7352	196.92792	151.15674	134.57788	134.1896	Spin4	Mus musculus spindlin family, member 4 (Spin4), mRNA [NM_178753]
A_51_P279050	0.027482217	up	3.0139267	314.7464	342.77832	315.60083	175.55614	150.20248	42.858395	38.52028	77.99261	Kif3b	Mus musculus kinesin family member 3B (Kif3b), mRNA [NM_008444]
A_55_P2038787	0.017375601	down	15.298203	3.2306657	5.8751755	4.6742954	2.436651	104.5613	24.751804	16.675219	73.24759	Olfr78	Mus musculus olfactory receptor 78 (Olfr78), transcript variant 1, mRNA [NM_130866]
A_51_P123134	0.005393534	up	2.363597	50.400494	70.57553	66.604935	36.64163	20.02297	13.098927	13.302704	21.282896	Ercc6l	Mus musculus excision repair cross-complementing rodent repair deficiency complementation group 6 like (Ercc6l), mRNA [NM_146235]
A_55_P1970017	0.022927197	up	2.475938	10970.052	8136.8647	7881.0747	4670.723	4843.309	1496.4585	1066.1573	3020.6917	Zer1	Mus musculus zyg-11 related, cell cycle regulator (Zer1), transcript variant 1, mRNA [NM_178694]
A_51_P211822	0.0036715544	up	4.1846137	10203.519	10904.088	10361.233	7445.367	2504.545	1428.8611	961.10693	2172.6174	Neurl4	Mus musculus neuralized E3 ubiquitin protein ligase 4 (Neurl4), transcript variant 1, mRNA [NM_001013414]
A_51_P210956	0.004910666	up	4.2147236	2318.2886	2375.5981	2092.5369	1438.0154	500.0092	214.727	249.56052	523.26117	Vcam1	Mus musculus vascular cell adhesion molecule 1 (Vcam1), mRNA [NM_011693]
A_55_P1959718	0.019000024	down	8.342548	319.64334	470.21826	434.84937	167.7162	3847.8372	1245.4132	916.653	3226.988	Cobll1	Mus musculus Cobl-like 1 (Cobll1), transcript variant 1, mRNA [NM_177025]
A_51_P258848	0.009166708	down	29.963133	73.97514	18.141705	16.026098	10.303189	603.53046	336.79883	415.32373	564.8252	Mfsd13b	Mus musculus major facilitator superfamily domain containing 13B (Mfsd13b), mRNA [NM_028955]
A_52_P316437	0.0022666813	down	4.98219	218.86359	162.93677	202.26486	94.811424	895.5707	453.41428	394.69977	701.86115	1810013L24Rik	Mus musculus RIKEN cDNA 1810013L24 gene (1810013L24Rik), mRNA [NM_001081400]
A_55_P1971139	0.006380664	up	278.45636	2473.565	2178.4417	2179.1287	1421.5851	30.509804	2.541267	3.632961	2.631502	Fbll1	Mus musculus fibrillarin-like 1 (Fbll1), mRNA [NM_001004147]
A_51_P367125	0.013621774	up	3.9643128	1095.115	1160.6678	999.73083	473.152	313.21985	98.24696	105.364525	200.4358	Pold1	Mus musculus polymerase (DNA directed), delta 1, catalytic subunit (Pold1), mRNA [NM_011131]
A_51_P123795	0.035412293	up	2.3693848	12797.613	11769.194	11585.612	10658.458	3372.5955	3283.2354	3511.5056	4051.7761	Zfp637	Mus musculus zinc finger protein 637 (Zfp637), transcript variant 5, mRNA [NM_177684]
A_55_P2171493	0.037268728	up	4.3732824	289.6997	305.5784	304.03662	158.69008	129.70448	23.25588	20.7236	49.867977	BC030867	Mus musculus cDNA sequence BC030867 (BC030867), mRNA [NM_153544]
A_55_P2018377	0.048720013	down	3.5614576	19.756683	2.256754	2.729262	2.304798	70.5599	9.181252	2.4611998	7.5550814	Gm35189	PREDICTED: Mus musculus predicted gene, 35189 (Gm35189), transcript variant X2, ncRNA [XR_872835]
A_52_P546552	0.029302556	up	2.375984	1092.1979	1269.06	1114.9333	654.75775	505.26285	210.52126	170.45613	467.48904	Pelp1	Mus musculus proline, glutamic acid and leucine rich protein 1 (Pelp1), mRNA [NM_029231]
A_52_P143477	0.0027544163	down	5.3920054	1910.6831	2118.2195	2173.8787	1200.431	9630.529	5417.351	4627.9453	9871.12	Tgoln1	Mus musculus trans-golgi network protein (Tgoln1), mRNA [NM_009443]
A_55_P2132805	0.009286261	up	11.349726	469.274	307.48492	297.11884	145.6418	62.468063	8.079253	9.342992	21.304354	Rsf1	Mus musculus remodeling and spacing factor 1 (Rsf1), mRNA [NM_001081267]
A_55_P2068134	0.025965225	down	3.2323165	499.81454	53.903103	32.68637	28.05471	844.5652	153.25926	61.736404	90.0965	Gm10827
A_52_P644925	0.03935264	up	2.6366205	282.42996	311.0443	266.13562	132.56978	131.584	42.680477	33.915813	89.89052	Zbtb39	Mus musculus zinc finger and BTB domain containing 39 (Zbtb39), mRNA [NM_198035]
A_51_P244194	0.002476168	up	205.87462	2415.298	1360.138	1074.102	612.98114	20.679626	2.42914	2.448523	2.613328	Cadm3	Mus musculus cell adhesion molecule 3 (Cadm3), mRNA [NM_053199]
A_55_P2102897	0.019985879	up	4.0010524	59898.832	26399.883	23836.33	20505.344	7182.7847	5124.469	4148.438	5273.05	Gm12657	Mus musculus predicted gene 12657 (Gm12657), mRNA [NM_001081019]
A_55_P2009622	0.0015952043	down	10.184625	37.510406	28.542137	29.43726	20.13703	276.99628	159.81912	179.44247	229.47833	S100pbp	Mus musculus S100P binding protein (S100pbp), transcript variant 1, mRNA [NM_029036]
A_52_P486045	0.013513847	up	2.0251887	1369.0602	890.96375	794.6765	622.3453	493.5779	238.346	245.29663	331.77658	Coq4	Mus musculus coenzyme Q4 (Coq4), transcript variant 1, mRNA [NM_178693]
A_55_P2009351	0.0022593546	down	15.37954	118.98581	91.672	75.04221	54.905643	1217.7473	869.64233	741.696	854.59924	Aaed1	Mus musculus AhpC/TSA antioxidant enzyme domain containing 1 (Aaed1), mRNA [NM_025370]
A_66_P128918	0.008318182	down	2.7354214	457.2634	369.8027	327.39554	284.1654	1013.33984	605.4677	516.4328	742.12317	Hacl1	Mus musculus 2-hydroxyacyl-CoA lyase 1 (Hacl1), mRNA [NM_019975]
A_55_P1967191	0.0023019775	down	9.906776	56.323227	21.603186	9.933953	7.254619	444.60754	88.022835	63.50258	90.73323	Gm4632	PREDICTED: Mus musculus predicted gene 4632 (Gm4632), transcript variant X4, misc_RNA [XR_383634]
A_51_P118603	0.012870433	up	2.042888	5247.069	4691.6045	5061.1924	3537.7307	1994.0369	1213.9481	1537.7874	1814.9573	Wdr82	Mus musculus WD repeat domain containing 82 (Wdr82), mRNA [NM_029896]
A_51_P506787	0.0012968595	up	4.8320727	3502.0222	4356.2583	4377.7734	2920.2017	662.2053	470.6272	407.5908	751.8466	Nap1l1	Mus musculus nucleosome assembly protein 1-like 1 (Nap1l1), transcript variant 1, mRNA [NM_001146707]
A_52_P215469	0.023079712	down	3.0884328	73.12524	40.89763	36.813457	12.284439	180.07935	58.10986	37.521477	83.66517	Plekha1	Mus musculus pleckstrin homology domain containing, family A (phosphoinositide binding specific) member 1 (Plekha1), transcript variant 1, mRNA [NM_133942]
A_55_P2136737	0.009530991	up	6.9231634	145.99802	226.87062	289.86597	104.50447	18.073	14.3050585	13.0547695	34.54685	D930016D06Rik	Mus musculus RIKEN cDNA D930016D06 gene (D930016D06Rik), long non-coding RNA [NR_030673]
A_55_P1969820	0.017318489	down	3.4180326	370.87668	52.707047	40.739807	28.31246	595.51843	106.499306	78.60223	164.80911	Slc36a1	Mus musculus solute carrier family 36 (proton/amino acid symporter), member 1 (Slc36a1), mRNA [NM_153139]
A_52_P91618	0.020839017	down	2.1644783	192.71326	183.04083	245.55475	155.11209	315.45795	283.08716	277.836	317.30338	Lysmd3	Mus musculus LysM, putative peptidoglycan-binding, domain containing 3 (Lysmd3), mRNA [NM_030257]
A_55_P2023424	0.0070257825	down	2.257098	1296.7262	967.9213	871.8815	553.69635	2189.6147	1289.504	797.7302	1863.9362	Trip10	Mus musculus thyroid hormone receptor interactor 10 (Trip10), transcript variant 1, mRNA [NM_001242389]
A_51_P192089	0.004019174	up	2.106221	1538.1107	952.01733	929.3209	467.51282	637.8827	262.49988	187.4181	275.01288	Pinx1	Mus musculus PIN2/TERF1 interacting, telomerase inhibitor 1 (Pinx1), mRNA [NM_028228]
A_55_P2284119	0.011178442	down	4.2244945	48.41055	41.19868	28.903807	16.913937	172.30048	58.564148	59.678482	137.67157	Zfp395	Mus musculus zinc finger protein 395 (Zfp395), mRNA [NM_199029]
A_55_P2029046	0.0057672234	down	2.7683365	221.39607	158.3199	134.5247	107.28117	502.40094	190.95784	226.95425	364.28278	Fgd3	Mus musculus FYVE, RhoGEF and PH domain containing 3 (Fgd3), mRNA [NM_015759]
A_52_P315369	0.0027564953	down	2.607533	81.66106	79.62988	87.951935	55.91008	167.0203	128.10535	107.015	172.3547	Cyb5r1	Mus musculus cytochrome b5 reductase 1 (Cyb5r1), mRNA [NM_028057]
A_51_P118223	0.048786946	down	2.5001333	388.4013	278.78787	277.77374	254.14528	540.5557	501.39203	535.1643	549.71027	Gm1943	Mus musculus predicted gene 1943 (Gm1943), non-coding RNA [NR_002928]
A_55_P2085779	0.0028029797	down	99.41589	3.365139	2.31591	2.722622	2.250372	556.52484	123.932205	92.39398	195.40485	Ifi27l2b	Mus musculus interferon, alpha-inducible protein 27 like 2B (Ifi27l2b), mRNA [NM_145449]
A_52_P173442	0.01310401	up	2.3604517	3071.3286	3106.017	3112.3599	1745.3844	1188.722	572.47766	829.5785	789.3917	Wscd2	Mus musculus WSC domain containing 2 (Wscd2), mRNA [NM_177292]
A_51_P265571	0.0043404493	down	38.99451	223.61807	144.19968	298.58054	184.93643	6212.72	6442.1436	3561.5046	7710.4917	Adm	Mus musculus adrenomedullin (Adm), mRNA [NM_009627]
A_55_P2083649	0.003558767	down	3.575757	6398.616	5433.475	4582.8984	3025.1938	19389.008	8120.712	9254.789	14436.814	Alas1	Mus musculus aminolevulinic acid synthase 1 (Alas1), transcript variant 1, mRNA [NM_001291835]
A_52_P507214	0.005419254	up	14.437289	104.54924	159.10423	105.39267	47.348885	8.15274	3.3893545	2.9513147	6.2546396	Mmp9	Mus musculus matrix metallopeptidase 9 (Mmp9), mRNA [NM_013599]
A_55_P2003414	0.0016172327	down	3910.243	20.784912	8.259136	2.8153617	2.31611	28854.129	17916.518	7029.918	19223.752	Kng1	Mus musculus kininogen 1 (Kng1), transcript variant 2, mRNA [NM_023125]
A_52_P134639	0.0014452966	down	7.2273417	70.53362	35.243717	33.408535	20.554699	351.99304	143.21756	114.59291	215.24402	Tgoln2	Mus musculus trans-golgi network protein 2 (Tgoln2), mRNA [NM_009444]
A_55_P2161400	0.0022829839	down	53.57947	32.555984	16.573578	19.491457	4.7432413	1559.4731	325.6375	405.27942	533.2757	Sctr	Mus musculus secretin receptor (Sctr), transcript variant 1, mRNA [NM_001012322]
A_51_P480328	0.010372399	down	3.4071956	93.30712	119.09538	72.49057	64.643906	324.34018	156.20247	155.10219	238.42888	Adgrl4	Mus musculus adhesion G protein-coupled receptor L4 (Adgrl4), mRNA [NM_133222]
A_51_P423743	0.007368022	down	57.5299	29.666363	7.3743367	2.340866	2.376119	478.65884	199.08115	140.7773	265.26273	Cldn6	Mus musculus claudin 6 (Cldn6), mRNA [NM_018777]
A_55_P2013184	0.0034871057	up	16.468452	573.4605	640.60144	541.2709	363.8604	19.194117	29.279259	20.474932	22.821142	Atp2b3	Mus musculus ATPase, Ca++ transporting, plasma membrane 3 (Atp2b3), transcript variant 1, mRNA [NM_177236]
A_55_P2130463	0.0015525824	down	325.84573	8.652684	3.3384411	2.447073	2.261428	1496.6238	529.58813	647.9586	936.77155	Ptgdr2	Mus musculus prostaglandin D2 receptor 2 (Ptgdr2), mRNA [NM_009962]
A_51_P193336	0.0013394185	down	5.585488	745.68835	748.65625	597.06	373.55786	3293.8132	2010.1459	1601.3807	3051.3875	Nucb2	Mus musculus nucleobindin 2 (Nucb2), mRNA [NM_001130479]
A_51_P411297	0.012711423	down	3.9999	634.288	536.8356	323.71088	376.52368	1578.3253	1078.4541	1058.086	1574.756	Nup50	Mus musculus nucleoporin 50 (Nup50), mRNA [NM_016714]
A_52_P251366	0.0014948685	up	25.281837	111.462425	111.92732	157.38397	68.135216	4.269232	2.812349	2.412484	3.018124	Neil3	Mus musculus nei like 3 (E. coli) (Neil3), mRNA [NM_146208]
A_55_P2048348	0.007889817	down	2.820634	1253.4784	1264.4143	1067.606	578.821	2148.001	1890.796	1796.9524	2267.7278	Aig1	Mus musculus androgen-induced 1 (Aig1), transcript variant 1, mRNA [NM_025446]
A_51_P111612	0.022198845	down	2.4069266	659.7711	325.63342	301.90668	326.1498	1113.8313	537.4978	446.14996	709.65125	Arrdc4	Mus musculus arrestin domain containing 4 (Arrdc4), transcript variant 1, mRNA [NM_001042592]
A_52_P238523	0.024253098	up	13.278129	1529.7626	986.3209	850.2756	607.47577	368.19455	25.446291	17.387136	41.08772	Sprn	Mus musculus shadow of prion protein (Sprn), mRNA [NM_183147]
A_51_P226053	0.04633145	down	2.249792	8159.0444	6641.956	6207.8228	6198.15	11825.977	10407.053	9894.306	11711.555	Sra1	Mus musculus steroid receptor RNA activator 1 (Sra1), transcript variant 1, mRNA [NM_025291]
A_52_P257686	0.0041634026	up	2.536878	677.68964	806.22186	812.82745	599.93304	239.68724	174.75392	164.23499	249.63707	Rwdd3	Mus musculus RWD domain containing 3 (Rwdd3), transcript variant 2, mRNA [NM_028456]
A_51_P144957	9.98562E-4	up	81.50461	2214.3655	2407.5686	2350.625	1968.9315	20.824156	16.163391	16.471241	26.92437	Tram1l1	Mus musculus translocation associated membrane protein 1-like 1 (Tram1l1), mRNA [NM_146140]
A_66_P106774	0.026246829	up	20.992718	557.8972	522.20447	433.8341	235.55154	104.478874	11.48797	6.841835	4.9836035	Lhfpl3	Mus musculus lipoma HMGIC fusion partner-like 3 (Lhfpl3), transcript variant 1, mRNA [NM_029990]
A_55_P2117375	0.0105986055	up	3.6280253	659.6656	425.36465	438.78705	221.94734	176.3822	55.321495	40.28403	107.12346	Akap10	PREDICTED: Mus musculus A kinase (PRKA) anchor protein 10 (Akap10), transcript variant X1, mRNA [XM_006533814]
A_51_P112174	0.0017338234	up	33.217907	600.5056	622.78107	605.4621	271.24707	12.478933	9.060909	7.662798	15.543082	Ahi1	Mus musculus Abelson helper integration site 1 (Ahi1), transcript variant 1, mRNA [NM_026203]
A_52_P357181	0.0072458494	up	3.5387273	113.53659	93.40549	121.8698	108.197014	26.079159	17.58957	18.60976	27.886889	Cep97	Mus musculus centrosomal protein 97 (Cep97), transcript variant 1, mRNA [NM_028815]
A_66_P107973	0.036290165	up	2.7552948	528.8343	480.16702	497.26282	297.05618	251.38503	72.497444	54.44782	175.09753	Prpf38b	Mus musculus PRP38 pre-mRNA processing factor 38 (yeast) domain containing B (Prpf38b), mRNA [NM_025845]
A_55_P1980426	0.0014564681	up	56.29875	53505.21	27856.918	26891.717	20547.57	1048.017	242.33667	171.26244	503.17834	Nnat	Mus musculus neuronatin (Nnat), transcript variant 3, mRNA [NM_001291128]
A_51_P109840	0.019957708	up	6.90795	1958.9779	3824.0017	2469.7026	959.1141	366.02335	226.58467	80.55107	311.3965	Vtn	Mus musculus vitronectin (Vtn), mRNA [NM_011707]
A_51_P495730	0.022643447	down	3.2066967	43.803444	12.743591	13.222689	10.586999	76.331375	28.474089	30.828733	32.92108	1700049L16Rik	Mus musculus RIKEN cDNA 1700049L16 gene (1700049L16Rik), non-coding RNA [NR_003644]
A_55_P1954277	0.0017849365	up	2.5110595	2339.818	1827.2615	1778.6007	1215.751	836.47437	368.7816	343.3684	586.0762	Emid1	Mus musculus EMI domain containing 1 (Emid1), mRNA [NM_080595]
A_55_P1970621	0.01069169	up	5.043147	723.7371	666.79425	578.61707	346.84827	204.34895	57.46278	52.101303	65.33526	Cdh8	Mus musculus cadherin 8 (Cdh8), transcript variant 2, mRNA [NM_007667]
A_55_P1982533	0.0038600801	up	4.0829153	1637.5502	1321.06	1578.5747	1241.2905	329.40662	174.55904	232.91763	304.0573	Elovl4	Mus musculus elongation of very long chain fatty acids (FEN1/Elo2, SUR4/Elo3, yeast)-like 4 (Elovl4), mRNA [NM_148941]
A_55_P1969266	0.0056827115	up	4.9519877	455.28513	241.66742	237.55048	262.7674	75.9159	29.00728	29.829458	46.417725	Zfp748	Mus musculus zinc finger protein 748 (Zfp748), mRNA [NM_001035231]
A_51_P341918	0.012946943	down	2.065517	14803.816	8884.201	7998.3174	6879.877	25766.07	10312.33	9516.216	13908.347	Tsc22d1	Mus musculus TSC22 domain family, member 1 (Tsc22d1), transcript variant 2, mRNA [NM_009366]
A_52_P455251	0.01801085	up	13.129278	231.63219	320.91913	306.68088	160.0486	26.225464	18.116312	3.5122159	19.645082	Emx2	Mus musculus empty spiracles homeobox 2 (Emx2), mRNA [NM_010132]
A_66_P109192	0.0019041706	up	237.7309	1359.2059	706.6091	821.22455	858.9608	4.157247	2.270625	2.342693	2.560642	Gm2464
A_55_P1990495	0.003028339	down	10.332153	62.09266	52.58533	40.67654	22.976316	510.8546	207.04382	205.1243	427.93167	Stat5a	Mus musculus signal transducer and activator of transcription 5A (Stat5a), transcript variant 1, mRNA [NM_011488]
A_55_P2241553	0.0015548085	up	4.8815055	1458.5873	1169.8796	927.4093	736.84827	230.89954	127.43751	106.506096	174.93295	9330133O14Rik	Mus musculus RIKEN cDNA 9330133O14 gene (9330133O14Rik), long non-coding RNA [NR_045696]
A_51_P212068	0.001693384	down	2741.1194	3.3032033	2.116086	2.508837	2.270642	9977.133	5975.6616	1858.2327	5417.111	Aoc1	Mus musculus amine oxidase, copper-containing 1 (Aoc1), transcript variant 3, mRNA [NM_029638]
A_51_P100298	0.002865231	down	97.10097	16.30366	8.082044	6.258695	3.7111392	592.31714	545.09845	373.88	601.7112	Stx3	Mus musculus syntaxin 3 (Stx3), transcript variant A, mRNA [NM_152220]
A_52_P381430	0.01936153	down	5.1047525	64.85895	77.352066	68.63321	26.58015	408.35748	140.67693	102.53459	281.68063	Tbc1d4	Mus musculus TBC1 domain family, member 4 (Tbc1d4), mRNA [NM_001081278]
A_52_P132165	0.0014421782	down	8.232217	941.65955	1214.1599	968.8809	807.9104	6139.2676	5177.929	4624.138	7464.9272	Hsd17b11	Mus musculus hydroxysteroid (17-beta) dehydrogenase 11 (Hsd17b11), mRNA [NM_053262]
A_55_P2008053	0.0026488756	up	52.450302	3261.222	1834.3765	1909.1339	1753.0182	86.95432	17.364038	10.81042	43.26871	Dlg4	Mus musculus discs, large homolog 4 (Drosophila) (Dlg4), transcript variant 1, mRNA [NM_007864]
A_55_P1979595	0.011778441	down	2.4178593	3702.8042	2451.304	1883.3713	1234.9427	7298.559	2396.549	2187.3115	5034.5312	Selenon	Mus musculus selenoprotein N (Selenon), mRNA [NM_029100]
A_55_P2185198	0.0029487663	up	263.01068	3190.1448	1142.5292	726.6378	426.90408	4.0223603	2.41631	2.454095	2.644636	Asic4	Mus musculus acid-sensing (proton-gated) ion channel family member 4 (Asic4), mRNA [NM_183022]
A_55_P2454099	0.010726782	up	4.6750097	605.12317	890.6664	800.0306	268.10922	150.76183	82.7421	54.55278	94.944664	Mgea5	Mus musculus meningioma expressed antigen 5 (hyaluronidase) (Mgea5), mRNA [NM_023799]
A_55_P2087061	0.028830037	up	5.081176	2811.6365	1767.9899	1629.833	1042.375	1052.3523	132.4001	86.73428	279.8771	Tmem240	Mus musculus transmembrane protein 240 (Tmem240), mRNA [NM_001101506]
A_55_P1961135	0.014434485	down	4.255481	3871.7034	2154.937	2098.75	1838.5002	9600.712	5663.9517	7098.7827	7301.416	Atg4d	Mus musculus autophagy related 4D, cysteine peptidase (Atg4d), mRNA [NM_153583]
A_55_P2207335	0.002634406	down	3.9048605	313.90945	60.358353	44.59981	26.916904	1075.3972	122.2466	69.39397	154.75798	Nron	Mus musculus non-protein coding RNA, repressor of NFAT (Nron), long non-coding RNA [NR_045729]
A_52_P514107	0.0046945307	up	3.0305345	181.42502	47.59	17.779238	10.563161	40.02613	7.7291703	3.0495603	5.439859	Glrx2	Mus musculus glutaredoxin 2 (thioltransferase) (Glrx2), transcript variant 1, mRNA [NM_001038592]
A_51_P491667	0.0011869839	down	73.66282	66.66887	73.520546	63.996403	42.291283	4250.765	2187.1423	2829.4983	3964.0273	Derl3	Mus musculus Der1-like domain family, member 3 (Derl3), mRNA [NM_024440]
A_52_P236777	0.021830989	up	2.0197864	97.08707	86.01418	88.687996	49.05279	53.311184	21.924906	16.271091	30.642485	Setd3	SET domain containing 3 [Source:MGI Symbol;Acc:MGI:1289184] [ENSMUST00000147466]
A_55_P2077879	0.030880472	up	7.4527817	411.0881	465.39758	607.41473	257.83536	93.28501	21.640898	15.834262	81.112274	Kat6b	Mus musculus K(lysine) acetyltransferase 6B (Kat6b), transcript variant 1, mRNA [NM_017479]
A_51_P439085	0.030650567	down	4.126568	2272.8484	1882.6171	1875.7042	2253.752	5272.2236	6401.679	6270.5903	6616.3906	Hilpda	Mus musculus hypoxia inducible lipid droplet associated (Hilpda), transcript variant 2, mRNA [NM_023516]
A_51_P191463	0.0011869839	down	17.755325	561.8157	213.22717	136.47786	108.707664	6792.3423	1935.9796	1334.832	2686.4873	H2-M2	Mus musculus histocompatibility 2, M region locus 2 (H2-M2), transcript variant 2, mRNA [NM_001347387]
A_52_P342620	0.0032999387	up	2.2895017	1417.2352	1606.2023	1457.0887	928.87933	501.22235	343.8736	288.25537	602.5255	Csrnp2	Mus musculus cysteine-serine-rich nuclear protein 2 (Csrnp2), mRNA [NM_153407]
A_55_P2172022	0.0064025233	down	28.514181	116.95391	35.517094	29.622223	20.990082	1094.0831	645.5747	608.84143	1059.9489	B4galt1	Mus musculus UDP-Gal:betaGlcNAc beta 1,4- galactosyltransferase, polypeptide 1 (B4galt1), mRNA [NM_022305]
A_51_P141012	0.0012776566	up	570.3345	1922.3282	2743.1985	2678.6936	1720.257	4.068001	2.3696432	2.420078	2.628136	Slitrk1	Mus musculus SLIT and NTRK-like family, member 1 (Slitrk1), mRNA [NM_199065]
A_52_P208521	0.001722472	down	101.37811	3.325978	2.209651	2.622572	2.271439	299.2365	185.7483	95.04545	233.68797	Khdc1a	Mus musculus KH domain containing 1A (Khdc1a), mRNA [NM_183322]
A_52_P136782	0.04455226	down	2.0616097	602.1023	1044.864	631.4366	282.11203	1001.0541	732.5216	929.1919	793.19916	Rgs5	Mus musculus regulator of G-protein signaling 5 (Rgs5), transcript variant 1, mRNA [NM_009063]
A_55_P2276761	0.012560795	up	2.5889525	60.730137	44.1748	40.241116	17.637363	27.447659	8.326939	6.718832	7.368179	4930474N09Rik	Mus musculus RIKEN cDNA 4930474N09 gene (4930474N09Rik), long non-coding RNA [NR_038130]
A_51_P515649	0.0010500576	up	18.831375	379.2161	381.56012	329.09515	204.01773	19.18612	10.28644	7.985906	13.085592	Pcdhb22	Mus musculus protocadherin beta 22 (Pcdhb22), mRNA [NM_053147]
A_55_P2072453	0.0036770534	down	117.84824	32.963085	11.084638	8.541901	10.136599	1482.6558	1042.0071	905.2061	1164.8992	Marc1	Mus musculus mitochondrial amidoxime reducing component 1 (Marc1), mRNA [NM_001290273]
A_51_P456465	0.012150213	down	7.1456285	135.43549	54.194862	33.723606	35.79756	433.30045	379.21634	125.951515	298.00162	Cldn10	Mus musculus claudin 10 (Cldn10), transcript variant b, mRNA [NM_021386]
A_52_P507498	0.0037187682	up	142.89915	2479.1306	2336.2524	2267.8508	1121.0592	22.871403	3.5387552	6.875877	16.940668	Plxnc1	Mus musculus plexin C1 (Plxnc1), mRNA [NM_018797]
A_55_P2008874	0.0056282356	down	6.159614	70.31452	62.599182	74.63297	20.87931	382.82965	162.89703	171.66492	246.22523	Dnmt3b	Mus musculus DNA methyltransferase 3B (Dnmt3b), transcript variant 1, mRNA [NM_001003961]
A_55_P2157788	0.0091886455	up	2.0049791	13010.562	23919.576	18733.672	6089.489	6044.1514	6488.763	4778.1665	3129.7788
A_55_P2116744	0.0036982498	down	5.674117	19.408669	4.434159	2.894268	2.292198	91.16438	9.541513	9.242389	19.652733	Xirp1	Mus musculus xin actin-binding repeat containing 1 (Xirp1), mRNA [NM_011724]
A_52_P254782	0.013807977	up	18.01611	113.532684	135.79784	128.50363	51.64303	16.484911	2.442564	2.459797	2.617723	Cntn5	Mus musculus contactin 5 (Cntn5), transcript variant 1, mRNA [NM_001170787]
A_52_P516034	0.0016715477	up	4.3906775	2465.2463	2431.1355	2323.4387	1716.6696	490.10623	259.28647	285.8015	472.80838	Ptp4a1	Mus musculus protein tyrosine phosphatase 4a1 (Ptp4a1), mRNA [NM_011200]
A_52_P127362	0.02449515	down	3.7017431	6161.9424	3483.7449	2843.1833	3681.0083	14604.772	8275.207	8836.063	10545.974	Vmp1	Mus musculus vacuole membrane protein 1 (Vmp1), mRNA [NM_029478]
A_51_P294555	0.0055130804	down	8.571474	36.51254	14.153591	13.24902	10.631731	390.23468	66.04643	54.72852	74.36832	Ifitm6	Mus musculus interferon induced transmembrane protein 6 (Ifitm6), mRNA [NM_001033632]
A_55_P2006261	0.009054903	down	22.067423	72.68927	66.323814	14.346739	33.905422	1296.3988	312.69254	314.7745	1163.5132	Krt15	Mus musculus keratin 15 (Krt15), mRNA [NM_008469]
A_55_P2159573	0.003716079	down	4.9528813	43.799145	24.25301	21.119883	11.07951	149.40306	67.33974	42.722706	92.90602	Reep6	Mus musculus receptor accessory protein 6 (Reep6), transcript variant 2, mRNA [NM_001204931]
A_55_P2149896	0.0043566916	down	2.402451	4031.474	3200.48	3054.4065	2477.9412	7817.0073	4362.5034	3980.3938	6398.396	Lrrc75a	Mus musculus leucine rich repeat containing 75A (Lrrc75a), mRNA [NM_198861]
A_55_P2178327	0.0013320555	up	9.085207	56.092457	38.764988	37.56702	17.118118	4.320674	2.199101	2.298177	2.509262	Tll1	Mus musculus tolloid-like (Tll1), mRNA [NM_009390]
A_55_P2005972	0.0069878534	down	2.0909758	680.2547	667.9849	727.31586	390.66156	1050.8917	879.7307	775.44763	919.08606
A_51_P428781	0.012560795	up	2.1815586	76.06532	47.24012	51.82241	29.837723	23.688671	12.376622	14.755602	15.138119	Pbx4	Mus musculus pre B cell leukemia homeobox 4 (Pbx4), mRNA [NM_001024954]
A_65_P15675	0.0029750247	up	7.2100997	2174.3918	2621.7175	2342.045	1571.8595	304.8027	155.0059	131.61197	333.39844	Ipo9	Mus musculus importin 9 (Ipo9), mRNA [NM_153774]
A_55_P2030756	0.0019144611	up	224.77145	5655.586	3764.373	3109.6863	1969.714	30.19604	6.4023595	4.272655	16.51186	Nedd4l	Mus musculus neural precursor cell expressed, developmentally down-regulated gene 4-like (Nedd4l), transcript variant 2, mRNA [NM_031881]
A_55_P2051039	0.0044980235	down	3.237967	582.06586	188.21512	140.26317	106.71717	1492.6835	396.67587	177.10657	458.89615	Gm11937	Mus musculus predicted gene 11937 (Gm11937), mRNA [NM_001099346]
A_51_P464576	0.005932185	down	3.5870924	815.0786	875.5692	634.0843	434.82062	2605.4224	1200.4247	1156.5917	2404.267	Psen1	Mus musculus presenilin 1 (Psen1), mRNA [NM_008943]
A_55_P2152872	0.0033103402	down	5.9057293	1701.0662	1474.6213	1480.0227	1193.174	7470.194	4765.398	5637.33	7168.3936	Fgfrl1	Mus musculus fibroblast growth factor receptor-like 1 (Fgfrl1), transcript variant 1, mRNA [NM_054071]
A_55_P2179676	0.0023391608	down	890.0078	60.557358	22.639349	10.440661	11.423501	17220.727	18544.752	6417.9326	13363.638	Spp2	Mus musculus secreted phosphoprotein 2 (Spp2), mRNA [NM_029269]
A_51_P403243	0.012095281	up	5.4064593	172.07664	127.829704	132.78523	80.57671	37.695377	7.857724	9.1337595	27.182243	Ccdc116	Mus musculus coiled-coil domain containing 116 (Ccdc116), transcript variant 2, mRNA [NM_029779]
A_52_P404895	0.0075797723	down	4.2289343	55.62065	34.342678	31.901356	29.790373	138.42679	86.06497	91.70139	141.878	Tmem62	Mus musculus transmembrane protein 62 (Tmem62), mRNA [NM_175285]
A_55_P1957053	0.0024821062	up	330.41043	2411.0374	1946.2705	1889.0833	1081.6046	13.977299	2.411484	2.438032	2.613507	Garem2	Mus musculus GRB2 associated regulator of MAPK1 subtype 2 (Garem2), mRNA [NM_001167879]
A_55_P2040170	0.0019351622	down	8.954297	1139.9762	1209.5377	971.76215	557.9371	10090.765	4598.8486	3901.3896	7086.836	Pmp22	Mus musculus peripheral myelin protein 22 (Pmp22), transcript variant 5, mRNA [NM_001302260]
A_52_P552879	0.007391899	down	4.431778	122.96288	104.408424	87.8729	41.55797	290.31967	250.32028	233.17621	284.92624	Cracr2b	Mus musculus calcium release activated channel regulator 2B (Cracr2b), mRNA [NM_001025103]
A_55_P2176320	0.013234423	down	6.1526217	32.24223	14.15325	9.083086	4.1635823	133.84958	56.589016	15.36116	56.74241	Pgc	Mus musculus progastricsin (pepsinogen C) (Pgc), mRNA [NM_025973]
A_51_P118763	0.021203617	down	3.534276	299.68588	368.3674	395.63965	179.9469	1229.0717	545.73773	420.47287	1160.7875	Ahctf1	Mus musculus AT hook containing transcription factor 1 (Ahctf1), mRNA [NM_026375]
A_51_P107782	0.002634406	down	9.375071	810.60974	653.9895	642.9708	573.0706	5242.482	3852.459	3688.5251	5407.6797	Kdsr	Mus musculus 3-ketodihydrosphingosine reductase (Kdsr), transcript variant 1, mRNA [NM_027534]
A_55_P2295245	0.00638258	down	11.722296	13.441779	10.771459	13.193858	2.722999	211.52414	49.254	48.024353	52.407917	4930432L08Rik	PREDICTED: Mus musculus RIKEN cDNA 4930432L08 gene (4930432L08Rik), transcript variant X1, misc_RNA [XR_389300]
A_51_P353914	0.01164142	up	5.7249665	737.5729	409.34613	346.04306	409.50906	190.06187	30.386986	29.965113	61.440872	Icam5	Mus musculus intercellular adhesion molecule 5, telencephalin (Icam5), mRNA [NM_008319]
A_55_P2115315	0.005745741	down	67.17466	12.05001	2.029179	2.339934	2.317139	227.92104	120.73203	112.90671	231.96223	Fmr1nb	Mus musculus fragile X mental retardation 1 neighbor (Fmr1nb), transcript variant 1, mRNA [NM_174993]
A_55_P2085771	0.0018729205	up	7.3816733	722.437	854.27057	852.0829	557.62476	99.04315	53.18953	50.29602	99.51172	Pcnx2	Mus musculus pecanex homolog 2 (Pcnx2), mRNA [NM_175561]
A_55_P2094474	0.0028956076	up	23.893805	171.25803	205.14905	205.55493	144.95277	9.688988	3.608037	4.1720033	5.8789234	Zeb2os	Mus musculus zinc finger E-box binding homeobox 2, opposite strand (Zeb2os), transcript variant 1, long non-coding RNA [NR_110572]
A_51_P117581	0.0076926635	down	2.4105852	1480.4523	1446.9786	1458.1265	795.9951	2817.674	1623.0627	1536.9551	3188.7703	Cables1	Mus musculus CDK5 and Abl enzyme substrate 1 (Cables1), transcript variant 2, mRNA [NM_022021]
A_55_P1994020	8.279447E-4	up	4.6010356	2416.9417	1987.1562	1978.2595	1613.479	440.1955	229.18953	210.15044	430.7351	Casc4	Mus musculus cancer susceptibility candidate 4 (Casc4), transcript variant 3, mRNA [NM_001205369]
A_65_P08521	0.011983368	up	2.5840302	392.5308	57.184605	32.32222	16.165144	143.8788	8.184101	6.5866313	9.054626	Ssrp1	Mus musculus structure specific recognition protein 1 (Ssrp1), transcript variant 1, mRNA [NM_182990]
A_55_P2027930	0.002272873	down	3.1745543	190.63287	210.80882	221.83842	134.93265	460.68298	322.7321	397.78873	551.48425	Nfx1	Mus musculus nuclear transcription factor, X-box binding 1 (Nfx1), transcript variant 1, mRNA [NM_023739]
A_51_P306017	0.013404379	up	2.737474	380.21384	483.52036	591.1749	310.28098	138.88646	110.18896	71.36603	146.7854	Dll1	Mus musculus delta-like 1 (Drosophila) (Dll1), mRNA [NM_007865]
A_52_P418489	0.0011513401	down	264.66354	72.39032	49.07245	33.986687	22.814837	13837.852	5235.3135	5708.244	8724.995	Tinagl1	Mus musculus tubulointerstitial nephritis antigen-like 1 (Tinagl1), transcript variant 1, mRNA [NM_023476]
A_55_P2071447	0.0017592364	down	19.278488	9.2144	9.65103	2.595993	3.622005	130.80154	76.714935	25.995476	118.20968	Il21r	Mus musculus interleukin 21 receptor (Il21r), mRNA [NM_021887]
A_51_P355151	8.279447E-4	up	19.753798	28677.744	18894.053	17142.223	12422.246	1134.8207	492.24136	404.70276	894.85406	Camk2n2	Mus musculus calcium/calmodulin-dependent protein kinase II inhibitor 2 (Camk2n2), mRNA [NM_028420]
A_55_P2357303	0.0031214152	down	9.576259	11.061921	10.59543	11.015341	4.372519	97.19019	49.34031	36.68506	72.04555	5430401H09Rik	PREDICTED: Mus musculus RIKEN cDNA 5430401H09 gene (5430401H09Rik), transcript variant X4, misc_RNA [XR_872646]
A_51_P233101	0.041051343	down	5.1206765	900.8104	1553.4163	1491.9604	621.1653	6951.177	2046.2137	2116.849	7905.9536	Ltbp3	Mus musculus latent transforming growth factor beta binding protein 3 (Ltbp3), mRNA [NM_008520]
A_55_P2322620	0.025943711	up	2.1732945	70.46903	58.93598	71.625084	28.971062	39.51389	12.75512	15.384779	13.300468
A_52_P370935	0.006204052	up	7.294991	1358.2072	2087.7039	2362.392	1044.3198	228.89346	133.76591	102.97529	209.15495	Glcci1	Mus musculus glucocorticoid induced transcript 1 (Glcci1), transcript variant 1, mRNA [NM_133236]
A_55_P2178553	0.008702218	down	64.13837	2076.0667	366.9352	260.57443	239.8401	30270.02	26071.277	12901.588	21124.96	Apoa2	Mus musculus apolipoprotein A-II (Apoa2), transcript variant 4, mRNA [NM_001305585]
A_52_P375876	0.0010382545	up	2.6634932	21883.31	17414.533	14377.302	12847.69	6730.2217	3541.6172	2488.399	6295.473	Arf3	Mus musculus ADP-ribosylation factor 3 (Arf3), mRNA [NM_007478]
A_55_P2150555	0.0042276103	down	26.224545	292.72968	166.43985	123.069	39.91806	6619.873	1508.3484	1192.4327	2538.3247	Pcgf5	Mus musculus polycomb group ring finger 5 (Pcgf5), mRNA [NM_029508]
A_55_P2028511	0.005450811	up	2.168244	9039.791	6325.311	6830.497	2114.0803	2836.519	1563.6765	1576.8309	1426.0087		predicted gene 15466 [Source:MGI Symbol;Acc:MGI:3705491] [ENSMUST00000122299]
A_66_P108468	0.0030640021	down	44.021732	110.46197	96.86783	91.09604	71.070305	2956.5215	3992.909	2204.3596	2669.0322	2610528A11Rik	Mus musculus RIKEN cDNA 2610528A11 gene (2610528A11Rik), mRNA [NM_001206684]
A_55_P2058671	0.0030686967	up	3.2175257	429.73828	316.96524	326.91003	209.844	107.677475	63.245296	43.581886	78.42447	Zfyve28	Mus musculus zinc finger, FYVE domain containing 28 (Zfyve28), mRNA [NM_001015039]
A_51_P275123	0.011458303	up	3.7533362	3958.7507	5327.852	5203.1826	3281.1807	1264.7069	644.9183	467.94446	1269.1389	Psd3	Mus musculus pleckstrin and Sec7 domain containing 3 (Psd3), transcript variant 2, mRNA [NM_177698]
A_51_P117995	0.0016715477	up	7.025502	7674.85	6652.264	5968.5005	3322.1943	837.53394	420.3884	456.1512	690.7433	Pfkm	Mus musculus phosphofructokinase, muscle (Pfkm), transcript variant 2, mRNA [NM_021514]
A_55_P2062627	0.007889817	up	3.936524	141.2498	111.5393	84.36334	76.421165	22.014381	21.06836	11.547259	21.085014	Tmem238	Mus musculus transmembrane protein 238 (Tmem238), mRNA [NM_029384]
A_52_P502228	0.0010944392	up	286.11417	2015.9636	1159.667	1216.7109	768.8693	6.7317586	2.206346	2.328759	2.519012	Zic4	Mus musculus zinc finger protein of the cerebellum 4 (Zic4), mRNA [NM_009576]
A_55_P2083063	0.011696334	down	2.078468	80.561935	72.52258	71.97089	56.492214	157.24046	93.82921	65.14693	123.13577	Mob1b	Mus musculus MOB kinase activator 1B (Mob1b), mRNA [NM_026735]
A_51_P346272	0.007354385	up	77.79645	2531.1416	1772.3873	1648.8958	919.23676	90.700424	9.018275	4.864993	12.45375	Arhgap33	Mus musculus Rho GTPase activating protein 33 (Arhgap33), transcript variant 1, mRNA [NM_178252]
A_51_P229990	0.0143522555	up	2.2844903	204.61504	121.966995	121.196686	93.235504	60.888798	36.06564	29.61441	42.502937	Rab30	Mus musculus RAB30, member RAS oncogene family (Rab30), mRNA [NM_029494]
A_51_P390715	0.013826588	down	5.283897	73.52677	65.885414	38.442272	19.408356	418.35498	108.77739	79.493195	207.9192	Tgfb1	Mus musculus transforming growth factor, beta 1 (Tgfb1), mRNA [NM_011577]
A_51_P492087	0.005764433	down	2.653424	505.01642	631.61566	600.48096	423.39758	1069.472	978.2156	894.7618	1146.5148	Pole3	Mus musculus polymerase (DNA directed), epsilon 3 (p17 subunit) (Pole3), mRNA [NM_021498]
A_55_P2122314	0.0042586913	up	2.7028878	2074.8032	1660.7448	1531.5403	1272.8541	686.19867	267.45004	268.37912	682.16895	Emc1	Mus musculus ER membrane protein complex subunit 1 (Emc1), transcript variant 1, mRNA [NM_146157]
A_55_P2038458	0.0011921547	up	10.095376	2672.9802	2088.056	2034.161	1525.5948	205.84592	114.3897	110.79086	170.64655	Lancl2	Mus musculus LanC (bacterial lantibiotic synthetase component C)-like 2 (Lancl2), mRNA [NM_133737]
A_52_P106259	0.01782808	down	3.8362875	512.7302	588.01337	368.07068	313.4769	2137.7666	673.0774	660.5021	2116.491	Egfr	Mus musculus epidermal growth factor receptor (Egfr), transcript variant 1, mRNA [NM_207655]
A_66_P136834	0.00785129	up	4.2131066	255.91447	338.1809	356.80038	149.72987	60.527943	29.696392	36.394196	59.8873	Usp7	Mus musculus ubiquitin specific peptidase 7 (Usp7), mRNA [NM_001003918]
A_66_P100777	0.0038198663	up	209.84198	1562.0463	1481.723	1179.9349	1131.4979	11.241439	2.363834	5.0343056	3.180413	Sstr1	Mus musculus somatostatin receptor 1 (Sstr1), mRNA [NM_009216]
A_55_P1955472	0.0017573799	up	16.239388	1657.9423	2046.69	1840.3873	1207.9054	109.34578	60.5223	44.062668	99.30138	Bbs1	Mus musculus Bardet-Biedl syndrome 1 (human) (Bbs1), mRNA [NM_001033128]
A_55_P2015742	0.037508402	up	2.2431116	2900.5706	2447.6365	2545.6729	2410.7332	912.77655	788.5098	711.86273	896.7454	Cggbp1	Mus musculus CGG triplet repeat binding protein 1 (Cggbp1), mRNA [NM_178647]
A_51_P123920	0.01688907	down	2.9650655	3575.37	1103.3469	996.9479	650.1932	5860.188	2023.3425	2045.2103	2175.8281	Mydgf	Mus musculus myeloid derived growth factor (Mydgf), mRNA [NM_080837]
A_52_P669964	0.02543045	up	3.4334798	136.67169	126.440186	134.0031	72.38161	53.98667	16.450886	11.16271	32.477432	Cchcr1	Mus musculus coiled-coil alpha-helical rod protein 1 (Cchcr1), mRNA [NM_146248]
A_51_P514412	0.030898206	up	2.9232314	615.5307	912.08954	892.49695	443.52963	257.86197	124.74892	94.56121	267.10693	Gsk3b	Mus musculus glycogen synthase kinase 3 beta (Gsk3b), transcript variant 1, mRNA [NM_019827]
A_55_P2061660	0.029861914	down	4.730139	55.31089	3.40041	3.930177	2.173694	198.62935	10.93021	4.0162287	24.62726	Atp8b2	Mus musculus ATPase, class I, type 8B, member 2 (Atp8b2), mRNA [NM_001081182]
A_51_P213099	0.0034530251	up	78.242	2664.8225	2286.054	1740.2554	736.72943	13.57553	14.9130335	20.282454	13.549766	Ntng1	netrin G1 [Source:MGI Symbol;Acc:MGI:1934028] [ENSMUST00000133268]
A_51_P211260	0.0024218222	up	170.06284	1093.6016	2109.3384	1941.4454	833.79913	4.1244326	9.671974	8.720994	3.425847	Dscaml1	Mus musculus Down syndrome cell adhesion molecule like 1 (Dscaml1), mRNA [NM_001081270]
A_55_P1979684	0.0035667913	down	11.237893	3351.571	2109.4124	2034.7756	1732.1676	23768.656	16535.193	14453.468	18677.916	Rhoc	Mus musculus ras homolog family member C (Rhoc), transcript variant 1, mRNA [NM_001291859]
A_51_P330133	0.007390604	up	4.9968195	2290.0833	1754.3246	1854.4594	1683.579	355.41437	274.50833	186.34108	295.45874	Pspc1	Mus musculus paraspeckle protein 1 (Pspc1), mRNA [NM_025682]
A_66_P117815	0.016757872	up	2.1155493	6673.2817	11771.257	9387.154	4076.503	2806.964	3220.846	2497.484	1774.3544
A_55_P2158741	0.0052534128	down	27.812872	351.8523	106.8265	59.242645	52.127052	3949.644	1346.12	1172.3608	2974.922	Nos2	Mus musculus nitric oxide synthase 2, inducible (Nos2), transcript variant 1, mRNA [NM_010927]
A_55_P2030269	0.024809858	up	5.9599824	295.87955	269.49643	196.3055	98.0707	90.720604	13.736497	9.970452	26.140947	Dnah6	Mus musculus dynein, axonemal, heavy chain 6 (Dnah6), mRNA [NM_001164669]
A_51_P110301	0.0062352247	down	18.4425	274.5477	154.96614	119.52293	74.82399	3470.2002	1793.664	574.9013	3283.9343	C3	Mus musculus complement component 3 (C3), mRNA [NM_009778]
A_51_P103594	0.0051910817	down	8.399205	165.34955	111.73988	110.0568	72.836426	846.01465	498.30988	725.68304	643.2259	Fam162b	Mus musculus family with sequence similarity 162, member B (Fam162b), mRNA [NM_029894]
A_51_P224164	0.011001258	down	11.077266	58.322308	31.861967	23.355549	14.05903	234.41228	209.31532	224.89919	222.2655	Slc26a4	Mus musculus solute carrier family 26, member 4 (Slc26a4), mRNA [NM_011867]
A_52_P488427	0.00332894	down	2.400418	173.54202	117.221985	101.0312	67.440056	314.5775	133.322	132.37013	221.29599	Sec14l2	Mus musculus SEC14-like lipid binding 2 (Sec14l2), mRNA [NM_144520]
A_51_P510891	0.00142557	down	2494.1577	174.10672	96.63378	42.716396	79.33122	309841.5	135257.14	95243.77	147570.75	Afp	Mus musculus alpha fetoprotein (Afp), mRNA [NM_007423]
A_52_P217675	0.0051909946	up	2.8138068	194.2013	146.86906	134.66292	93.5516	58.79959	33.4589	22.466288	34.62148	Slf1	Mus musculus SMC5-SMC6 complex localization factor 1 (Slf1), mRNA [NM_134071]
A_51_P124719	0.0139751835	down	4.6700726	254.00243	100.99364	91.0641	77.38165	537.1391	301.14688	303.64554	467.34537	Ccdc93	Mus musculus coiled-coil domain containing 93 (Ccdc93), transcript variant 1, mRNA [NM_001025156]
A_55_P2114789	0.0288243	up	5.235151	480.77618	246.36086	284.51953	317.2673	41.3057	40.80719	48.15652	46.81575	Gtf2a2	Mus musculus general transcription factor II A, 2 (Gtf2a2), transcript variant 1, mRNA [NM_001282083]
A_55_P2420814	0.0012218081	up	229.48508	867.104	1052.952	999.3225	656.79517	4.0624714	2.312112	2.369427	2.591874	Sgip1	PREDICTED: Mus musculus SH3-domain GRB2-like (endophilin) interacting protein 1 (Sgip1), transcript variant X7, mRNA [XM_017320400]
A_55_P2002562	0.013309151	down	2.4114523	2867.4788	3012.6614	3348.4045	2292.5354	4567.9814	5002.945	4448.239	5888.971	Sec11a	Mus musculus SEC11 homolog A, signal peptidase complex subunit (Sec11a), mRNA [NM_019951]
A_52_P382914	0.0030310724	down	3.2647076	1601.367	1639.851	1432.13	1005.0968	3570.1248	2919.5415	2658.875	4136.4253	Trip6	Mus musculus thyroid hormone receptor interactor 6 (Trip6), mRNA [NM_011639]
A_55_P2417003	0.0033948733	up	24.453037	358.63132	142.17378	86.44368	104.4312	13.008712	3.557671	2.421885	3.06623
A_51_P253897	0.007062968	down	26.697208	75.48979	16.47937	7.952189	7.769746	660.0507	362.2443	108.02221	403.601	Psca	Mus musculus prostate stem cell antigen (Psca), mRNA [NM_028216]
A_55_P2062886	0.0048006857	up	4.8715777	88.23016	150.02997	194.68619	49.74065	17.540714	19.81004	18.583773	9.40925
A_55_P2098354	0.0015698655	up	4.503777	3834.3367	2108.4546	2096.882	1474.5627	654.2874	252.15709	258.3764	380.49594	Shf	Mus musculus Src homology 2 domain containing F (Shf), mRNA [NM_001013829]
A_51_P440892	0.0012776566	up	3.3152516	1698.9546	1449.6421	1539.4717	1039.1112	413.74316	240.35583	206.7577	423.46893	Dph2	Mus musculus DPH2 homolog (Dph2), mRNA [NM_026344]
A_51_P437327	0.013017574	up	12.067405	671.22546	518.2203	534.875	250.59477	115.408066	14.522235	13.607281	25.73767	Ascl1	Mus musculus achaete-scute family bHLH transcription factor 1 (Ascl1), mRNA [NM_008553]
A_51_P137419	0.0027327905	down	12.315767	3.656144	10.419509	7.6649685	2.24714	37.335445	98.85311	35.687553	30.597559	Cst7	Mus musculus cystatin F (leukocystatin) (Cst7), mRNA [NM_009977]
A_55_P2048101	0.0037875413	down	63.900192	17.362787	12.827229	11.231779	2.273948	543.298	315.43228	369.45184	399.895		predicted pseudogene 6762 [Source:MGI Symbol;Acc:MGI:3643568] [ENSMUST00000121769]
A_52_P51429	0.018583577	up	4.976777	462.3368	249.48737	151.98288	137.20682	65.36537	13.947529	24.11504	47.611286	Dennd1c	Mus musculus DENN/MADD domain containing 1C (Dennd1c), mRNA [NM_153551]
A_65_P20167	0.014272588	down	3.1222115	116.98391	65.879364	53.964855	43.875923	430.7599	79.20787	67.339226	201.4878	Hyou1	Mus musculus hypoxia up-regulated 1 (Hyou1), mRNA [NM_021395]
A_55_P2420873	0.034361742	up	2.0463352	1647.0656	2422.809	2477.178	1530.1438	932.8698	645.7433	402.80435	949.06476	Igip	Mus musculus IgA inducing protein (Igip), mRNA [NM_001267796]
A_51_P145785	0.00812652	down	184.18004	23.722675	2.82191	2.366103	2.640148	832.18024	881.84595	237.8855	735.9005	Ambp	Mus musculus alpha 1 microglobulin/bikunin (Ambp), mRNA [NM_007443]
A_52_P413623	0.011078016	up	4.098068	1307.4872	1232.5955	1086.5939	609.9992	393.18756	113.51062	103.497894	218.89114	Usp22	Mus musculus ubiquitin specific peptidase 22 (Usp22), mRNA [NM_001004143]
A_55_P1954246	0.015762541	up	6.902048	101.17121	99.29764	106.96779	74.461334	6.0381174	13.900531	9.816196	11.424839	Il1rapl2	Mus musculus interleukin 1 receptor accessory protein-like 2 (Il1rapl2), mRNA [NM_030688]
A_51_P397834	0.01650222	up	2.6366398	374.74454	222.24536	214.9229	196.91685	125.54225	47.894928	50.95201	63.55476	Dpm1	Mus musculus dolichol-phosphate (beta-D) mannosyltransferase 1 (Dpm1), transcript variant 1, mRNA [NM_010072]
A_65_P18167	0.03306883	up	2.6443858	2061.8665	2112.9949	2431.3557	1448.5884	885.5044	398.537	259.33496	915.3584	Hnrnpul2	Mus musculus heterogeneous nuclear ribonucleoprotein U-like 2 (Hnrnpul2), mRNA [NM_001081196]
A_55_P2051899	0.0029169342	up	2.9681687	4763.7695	3375.5552	3648.0952	2610.2283	1218.6758	610.16943	704.128	1005.8991	Atp2c1	Mus musculus ATPase, Ca++-sequestering (Atp2c1), transcript variant 2, mRNA [NM_175025]
A_66_P134394	0.004695805	down	38.50676	23.731867	12.01001	12.123351	7.978578	413.54138	506.11792	178.58261	432.93225	Pde6c	Mus musculus phosphodiesterase 6C, cGMP specific, cone, alpha prime (Pde6c), transcript variant 1, mRNA [NM_033614]
A_55_P2011061	0.020033361	up	3.8630853	1467.8232	936.83844	1052.1471	1162.2417	226.19191	207.65657	170.38077	251.87746	Tspan12	Mus musculus tetraspanin 12 (Tspan12), mRNA [NM_173007]
A_51_P108629	0.0032967296	down	6330.9414	282.60364	39.25198	17.892008	35.963898	399739.28	190217.52	193362.61	208207.92	Prl3b1	Mus musculus prolactin family 3, subfamily b, member 1 (Prl3b1), mRNA [NM_008865]
A_51_P104718	0.0018992668	up	103.15069	483.748	345.99435	355.40497	301.394	4.216988	2.3474946	1.9982855	2.1372328	Gpr12	Mus musculus G-protein coupled receptor 12 (Gpr12), transcript variant 1, mRNA [NM_001010941]
A_55_P2102065	0.0043194206	down	13.4986	8.519135	10.371521	4.6484475	3.375919	113.43164	44.49991	28.904886	84.23383	Gm10639	Mus musculus predicted gene 10639 (Gm10639), mRNA [NM_001122660]
A_55_P1956642	0.0069300234	down	12.551944	3.997772	10.01325	10.213781	2.338483	69.85892	42.63236	42.97403	49.504982	Sfmbt2	Mus musculus Scm-like with four mbt domains 2 (Sfmbt2), transcript variant 3, mRNA [NM_001198809]
A_55_P1995135	0.01606303	down	3.7618906	139.72568	76.017395	61.404026	36.366264	351.70673	126.41591	91.01081	313.39526	Casz1	Mus musculus castor zinc finger 1 (Casz1), transcript variant 2, mRNA [NM_027195]
A_55_P2143851	0.004463205	up	78.86574	1731.0034	1113.3564	963.17206	663.73346	25.776722	2.991005	10.108119	10.909872	Gm996	Mus musculus predicted gene 996 (Gm996), mRNA [NM_001005424]
A_55_P1995173	0.018660858	down	2.101244	12574.527	8506.021	8905.798	6843.142	20829.355	9545.455	12167.567	14022.801	Odc1	Mus musculus ornithine decarboxylase, structural 1 (Odc1), mRNA [NM_013614]
A_51_P368713	0.0052322503	down	4.0874224	2456.0984	2310.4785	1999.1141	1467.3926	6715.0854	5271.3003	5346.381	6554.792	Tmbim4	Mus musculus transmembrane BAX inhibitor motif containing 4 (Tmbim4), mRNA [NM_026617]
A_55_P2150697	0.007762942	up	122.03236	1242.4825	1372.5806	714.143	638.3918	3.9614718	14.086809	6.40224	2.619737	Cpne4	Mus musculus copine IV (Cpne4), mRNA [NM_028719]
A_51_P487999	0.0027043256	up	6.176632	907.90283	670.3586	822.0018	519.76105	109.19684	76.32885	62.31676	91.82711	Sgo1	Mus musculus shugoshin-like 1 (S. pombe) (Sgol1), mRNA [NM_028232]
A_51_P114062	0.004240093	up	134.60902	2392.111	3039.1523	2639.6008	1334.5286	31.737473	6.873556	5.0083885	19.059427	Ncs1	Mus musculus neuronal calcium sensor 1 (Ncs1), mRNA [NM_019681]
A_55_P2127204	0.0011869839	up	7.779117	536.6706	422.32028	390.90723	285.57074	56.003147	29.461214	21.390327	52.262943	Amigo1	Mus musculus adhesion molecule with Ig like domain 1 (Amigo1), transcript variant 1, mRNA [NM_146137]
A_55_P2157448	0.033230327	up	8.446312	244.77304	153.7723	156.07912	91.93699	78.12292	4.878964	4.768753	15.586759	Abr	Mus musculus active BCR-related gene (Abr), transcript variant 5, mRNA [NM_001346670]
A_55_P2117928	0.011845751	down	3.8619752	1044.438	778.8876	706.1398	561.8172	2403.134	1949.2937	1913.0287	2138.7632	Mxd4	Mus musculus Max dimerization protein 4 (Mxd4), mRNA [NM_010753]
A_51_P371745	0.013369582	down	43.337265	14.239791	3.3394177	2.809615	2.24947	119.74301	170.05186	105.12062	132.21669	Havcr1
A_55_P2185900	0.009817081	down	35.900894	19.382814	6.48533	2.817947	2.277889	194.55008	102.68921	108.12673	165.65483	Nrg4	Mus musculus neuregulin 4 (Nrg4), mRNA [NM_032002]
A_51_P122649	0.005319388	down	726.12885	6.9822273	20.11847	15.295628	3.0870607	7590.305	5944.836	1325.1085	8233.117	Degs2	Mus musculus delta(4)-desaturase, sphingolipid 2 (Degs2), transcript variant 1, mRNA [NM_027299]
A_55_P2132517	0.0063210092	down	2.1843538	1763.5566	1074.5963	1028.011	702.167	2769.505	1214.6753	1331.8793	1855.65	Gmppa	Mus musculus GDP-mannose pyrophosphorylase A (Gmppa), mRNA [NM_133708]
A_55_P2166602	0.0387383	down	2.073678	84.08924	104.66911	116.82001	46.81012	190.64018	105.73163	143.75398	81.99745	Zfx	Mus musculus zinc finger protein X-linked (Zfx), transcript variant 1, mRNA [NM_001044386]
A_52_P615375	0.014051767	up	3.45955	13185.856	12473.74	11741.826	11165.079	2701.848	2993.7104	1698.428	2925.2617	Hist3h2a	histone cluster 3, H2a [Source:MGI Symbol;Acc:MGI:2448458] [ENSMUST00000108817]
A_51_P333965	0.030355921	up	2.8290725	319.6797	340.9731	325.61816	326.3247	86.182594	78.20388	83.36256	85.91261	Cisd2	Mus musculus CDGSH iron sulfur domain 2 (Cisd2), mRNA [NM_025902]
A_51_P106059	0.003337683	up	2.88067	9667.747	7308.674	8048.347	5250.823	2530.6196	1626.8998	1319.0975	2131.6594	Traf4	Mus musculus TNF receptor associated factor 4 (Traf4), mRNA [NM_009423]
A_55_P2009069	0.004463205	down	7.2426257	7645.734	14183.645	14183.401	9955.3	63899.887	51763.344	52702.164	64525.81	Noct	nocturnin [Source:MGI Symbol;Acc:MGI:109382] [ENSMUST00000144826]
A_55_P2044587	0.044689123	up	4.445735	342.84836	235.16882	269.32175	99.50215	171.20108	22.541113	15.489032	24.703787	Sorcs1	Mus musculus sortilin-related VPS10 domain containing receptor 1 (Sorcs1), transcript variant 3, mRNA [NM_001290356]
A_55_P2009673	0.0026680243	down	314.16977	3.2929103	1.992868	2.346018	2.207899	648.75024	832.9855	266.99554	612.72675	Ppp1r14d	Mus musculus protein phosphatase 1, regulatory (inhibitor) subunit 14D (Ppp1r14d), transcript variant 1, mRNA [NM_001290796]
A_55_P2085445	0.0034872747	down	14.130417	10.561309	4.841764	2.350633	2.194857	112.86969	46.37862	10.247541	52.34506	Acsm1	Mus musculus acyl-CoA synthetase medium-chain family member 1 (Acsm1), mRNA [NM_054094]
A_52_P512553	0.004349392	down	4.7353344	119.47229	115.459076	116.87666	54.913918	494.2077	307.452	192.86848	405.52597	Atg16l2	Mus musculus autophagy related 16-like 2 (S. cerevisiae) (Atg16l2), mRNA [NM_001111111]
A_51_P509679	0.0081880065	down	76.141815	12.045962	7.5143094	4.881584	2.173104	326.13904	872.70544	92.33631	327.85422		immunoglobulin heavy constant alpha [Source:MGI Symbol;Acc:MGI:96444] [ENSMUST00000178282]
A_51_P219721	0.031347666	up	2.0190344	7828.1147	5429.8633	5536.356	4886.3755	2562.4634	1869.3159	1636.057	2357.2288	Ola1	Mus musculus Obg-like ATPase 1 (Ola1), transcript variant 1, mRNA [NM_025942]
A_51_P320980	0.04714121	up	2.632871	834.3659	489.86298	648.4218	802.2066	216.66383	156.36414	158.63591	219.78102	Sfxn4	Mus musculus sideroflexin 4 (Sfxn4), mRNA [NM_053198]
A_55_P1992019	0.0131211085	down	3.415086	1855.1152	1556.5688	1431.0096	933.478	6580.5713	1882.5984	2086.265	5419.5107	Ptpru	Mus musculus protein tyrosine phosphatase, receptor type, U (Ptpru), transcript variant 2, mRNA [NM_001083119]
A_51_P134262	0.0015604172	down	2.623489	1393.7688	1456.4377	1364.6951	768.0565	2943.9387	2061.628	1864.169	2378.277	1700052K11Rik	Mus musculus RIKEN cDNA 1700052K11 gene (1700052K11Rik), long non-coding RNA [NR_027956]
A_55_P2112230	0.012430592	up	2.2448976	12965.179	8205.007	8213.863	6374.7163	3908.9482	2595.965	1737.4978	3320.8945	Pcyt2	Mus musculus phosphate cytidylyltransferase 2, ethanolamine (Pcyt2), transcript variant 2, mRNA [NM_001347615]
A_51_P327778	0.028159253	up	2.3929887	4090.2747	3675.6711	4096.823	3436.9631	1134.0018	1130.8107	1042.4039	1289.3396	Pfdn2	Mus musculus prefoldin 2 (Pfdn2), mRNA [NM_011070]
A_51_P179697	0.0018454116	up	27.143127	3958.026	3148.4294	3154.2207	1805.0802	151.55966	48.279808	45.271202	105.34381	Fam57b	Mus musculus family with sequence similarity 57, member B (Fam57b), transcript variant 2, mRNA [NM_026884]
A_51_P428483	0.0021698633	down	877.2116	18.880802	9.653521	7.5567174	7.869541	10306.354	9972.128	1672.0068	9970.882	Fgb	Mus musculus fibrinogen beta chain (Fgb), mRNA [NM_181849]
A_51_P455897	0.0010899696	up	32.707	1091.026	1021.62213	1087.2318	706.7996	27.172695	14.51241	19.256834	26.31374	Pimreg	Mus musculus family with sequence similarity 64, member A (Fam64a), mRNA [NM_144526]
A_52_P4869	0.008032131	down	9.024316	53.348515	25.649446	23.33113	9.638803	263.47845	83.2694	141.8733	175.04262	Spata20	Mus musculus spermatogenesis associated 20 (Spata20), mRNA [NM_144827]
A_51_P102503	0.03898679	down	2.0129657	2904.9685	2646.028	1648.2811	1894.6007	3809.6077	2681.0125	2523.7803	4081.861	Metap1	Mus musculus methionyl aminopeptidase 1 (Metap1), mRNA [NM_175224]
A_51_P411271	0.0010899696	down	5.724483	623.2477	759.25037	762.67896	508.2015	3147.3848	2289.3567	1953.6655	3735.1958	Nfe2l2	Mus musculus nuclear factor, erythroid derived 2, like 2 (Nfe2l2), transcript variant 1, mRNA [NM_010902]
A_55_P1963364	0.0044599003	up	3.0626276	1447.5306	1295.8933	1247.7749	732.8228	355.19193	273.89966	164.83739	324.56644	Nxpe3	Mus musculus neurexophilin and PC-esterase domain family, member 3 (Nxpe3), mRNA [NM_001134457]
A_52_P316474	0.0071953903	down	4.232912	271.32452	185.40892	139.51009	116.22318	817.0476	358.32114	435.4865	548.3261	St3gal4	Mus musculus ST3 beta-galactoside alpha-2,3-sialyltransferase 4 (St3gal4), mRNA [NM_009178]
A_55_P2163098	0.009184464	down	32.963554	43.354374	30.2015	26.934944	38.36141	1109.3629	1552.713	211.82555	1168.755	Akr1c18	Mus musculus aldo-keto reductase family 1, member C18 (Akr1c18), transcript variant 2, mRNA [NM_001346535]
A_55_P2100425	0.0046602543	up	641.00385	6265.0674	6974.3604	6999.934	6126.125	26.17747	4.4318233	6.6981635	3.812936	Epha5	Mus musculus Eph receptor A5 (Epha5), mRNA [NM_007937]
A_55_P2148708	0.0018414914	down	5.1010737	2679.9387	2676.205	2062.7498	1366.5719	11388.08	6107.533	5914.419	8883.819
A_55_P2080318	0.004139584	up	3.8708484	143.3044	133.26395	127.628456	86.371	32.72893	17.518066	19.544077	22.34026	Dph3	Mus musculus diphthamine biosynthesis 3 (Dph3), transcript variant 1, mRNA [NM_172254]
A_51_P374101	0.002348865	down	14.207834	12.11031	12.387428	13.965101	6.12368	195.52257	75.007866	79.328285	119.95854	Pard6b	Mus musculus par-6 family cell polarity regulator beta (Pard6b), mRNA [NM_021409]
A_55_P2074521	0.0018992668	down	45137.176	15.640178	4.255935	2.554287	2.210922	165039.39	137404.11	127873.125	143651.31	Psg28	Mus musculus pregnancy-specific glycoprotein 28 (Psg28), mRNA [NM_054063]
A_51_P125135	0.0013576422	up	8.312976	997.9488	952.1243	815.8457	621.18787	92.63016	55.600746	56.87478	91.899315	Cdca5	Mus musculus cell division cycle associated 5 (Cdca5), mRNA [NM_026410]
A_55_P2104703	0.004180466	up	5.269345	834.81445	461.92865	509.3753	366.62534	164.63847	52.018795	44.158424	65.940445	Gm3317	Mus musculus predicted gene 3317 (Gm3317), mRNA [NM_001242941]
A_52_P214630	0.0042954823	up	10.102182	995.28326	939.8008	891.253	713.5508	109.34119	48.08851	26.965872	107.539085	Sox9	Mus musculus SRY (sex determining region Y)-box 9 (Sox9), mRNA [NM_011448]
A_55_P2054350	0.0015653236	up	9.4062395	1994.0842	1054.9	1036.9518	696.784	151.74542	71.28858	47.134518	101.655594	Fbxo44	Mus musculus F-box protein 44 (Fbxo44), transcript variant 1, mRNA [NM_173401]
A_55_P2031471	0.0038297377	down	184.59738	19.702375	16.621601	5.9547133	13.02768	1792.2334	1433.6512	1498.6691	2045.2009	Rufy4	Mus musculus RUN and FYVE domain containing 4 (Rufy4), transcript variant 2, mRNA [NM_001034060]
A_55_P1976395	0.023131678	up	2.6355264	181.2364	132.76767	132.42207	104.805405	36.151722	35.55181	30.961645	46.436123	Nsdhl	Mus musculus NAD(P) dependent steroid dehydrogenase-like (Nsdhl), mRNA [NM_010941]
A_55_P2124891	0.0145857455	down	30.91754	31.329327	8.54122	4.1670976	2.15297	211.36613	128.86128	140.01239	153.56639	Mpzl3	Mus musculus myelin protein zero-like 3 (Mpzl3), mRNA [NM_001093749]
A_55_P1972262	0.024746614	up	2.4266367	62.15898	21.942654	15.937488	8.147163	23.323643	3.3504903	2.769473	6.3002315
A_55_P1959119	0.0034796253	down	3.0416796	5507.3667	2374.0645	1809.9635	1360.8062	11170.231	4339.7466	2660.5698	5705.7617		predicted gene 7688 [Source:MGI Symbol;Acc:MGI:3645865] [ENSMUST00000212857]
A_51_P262489	0.0018982298	up	1021.7038	14588.581	5252.0625	4749.2964	6022.193	20.1194	3.0987184	2.5358357	3.3959947	Sst	Mus musculus somatostatin (Sst), mRNA [NM_009215]
A_55_P2145691	0.018758634	down	3.881372	84.02926	127.50639	120.89567	37.457405	338.95438	199.0466	146.30989	297.81097	Hlcs	Mus musculus holocarboxylase synthetase (biotin- [propriony-Coenzyme A-carboxylase (ATP-hydrolysing)] ligase) (Hlcs), mRNA [NM_139145]
A_55_P2130645	0.008689232	up	3.876603	346.15518	202.08551	194.4395	126.15291	96.622635	18.37515	25.73664	44.389397	B830017H08Rik	Mus musculus RIKEN cDNA B830017H08 gene (B830017H08Rik), long non-coding RNA [NR_027959]
A_51_P472531	0.008040923	down	3.6674962	44.055515	68.19819	65.253235	16.307701	90.19345	133.15823	147.38568	87.23819	Arsk	Mus musculus arylsulfatase K (Arsk), mRNA [NM_029847]
A_55_P1991964	0.015611946	up	4.9368677	999.85046	998.9038	784.39136	723.4458	300.44678	81.85194	49.810833	207.9359	Iqsec2	Mus musculus IQ motif and Sec7 domain 2 (Iqsec2), transcript variant 1, mRNA [NM_001114664]
A_55_P2098734	0.006038253	up	5.6916833	1294.9385	1504.4589	1441.0118	993.628	267.91736	133.85202	84.213264	234.96875	Ttc21b	Mus musculus tetratricopeptide repeat domain 21B (Ttc21b), transcript variant 1, mRNA [NM_001047604]
A_52_P393306	0.0010500576	down	9.851983	83.45805	83.39516	77.44093	41.505833	643.77716	456.40668	335.17264	571.32837	Snap23	Mus musculus synaptosomal-associated protein 23 (Snap23), transcript variant 2, mRNA [NM_009222]
A_52_P625431	0.0052995807	up	5.3746943	3141.654	2036.7484	2347.2246	1169.5302	648.352	198.67104	147.91968	294.94006	Hnrnpa0	Mus musculus heterogeneous nuclear ribonucleoprotein A0 (Hnrnpa0), mRNA [NM_029872]
A_51_P440743	0.009694341	up	13.983236	3329.7158	5220.464	5357.359	2269.913	314.8265	159.50471	87.566734	335.67575	Celsr1	Mus musculus cadherin, EGF LAG seven-pass G-type receptor 1 (Celsr1), mRNA [NM_009886]
A_55_P2168048	0.003955573	up	2.2087734	314.60724	314.1029	292.3928	175.80809	134.60721	69.3856	64.81733	94.1177	Gramd4	Mus musculus GRAM domain containing 4 (Gramd4), transcript variant 2, mRNA [NM_001205353]
A_55_P1996683	0.02347292	down	4.3333945	114.11683	13.160359	9.881733	8.303045	208.75536	39.479633	18.12707	77.646355	Itih1	Mus musculus inter-alpha trypsin inhibitor, heavy chain 1 (Itih1), transcript variant 2, mRNA [NM_001306078]
A_51_P401987	0.0010382545	down	168.9781	869.90106	1149.8657	904.08246	606.5834	117792.19	94936.4	95182.72	112172.99	Tmem37	Mus musculus transmembrane protein 37 (Tmem37), mRNA [NM_019432]
A_51_P331098	0.0039558276	up	16.381739	52.801186	69.717705	78.585236	56.00261	3.9999557	2.37152	2.415238	2.621274	4930442E04Rik	PREDICTED: Mus musculus RIKEN cDNA 4930442E04 gene (4930442E04Rik), misc_RNA [XR_168588]
A_55_P2090787	0.0041890014	down	6.02519	27.648554	14.401159	23.708347	9.661196	127.30141	58.72037	49.543823	86.64271	Mtus1	mitochondrial tumor suppressor 1 [Source:MGI Symbol;Acc:MGI:2142572] [ENSMUST00000142936]
A_51_P169087	0.0022537382	down	11.947743	77.997116	60.399265	45.71924	28.441761	534.10474	430.30566	304.0553	476.88266	Gls2	Mus musculus glutaminase 2 (liver, mitochondrial) (Gls2), transcript variant 1, mRNA [NM_001033264]
A_55_P2110076	0.0032622463	down	9.770364	64.05147	67.7091	66.85924	24.785982	522.89844	248.07487	309.03152	436.15634	C1qtnf6	Mus musculus C1q and tumor necrosis factor related protein 6 (C1qtnf6), transcript variant 3, mRNA [NM_001204153]
A_55_P2206491	0.014736018	down	2.47765	123.3694	139.95221	129.41046	99.76606	216.17834	206.17921	208.15106	241.72517	1810062O18Rik	Mus musculus RIKEN cDNA 1810062O18 gene (1810062O18Rik), long non-coding RNA [NR_033571]
A_51_P483220	0.010282585	down	2.4888422	2034.8954	1614.356	1939.8624	957.19305	3413.073	2740.304	1983.1198	3368.732	Impact	Mus musculus impact, RWD domain protein (Impact), mRNA [NM_008378]
A_55_P1953377	0.0011840047	down	171.0542	217.48476	300.26172	339.03146	96.380325	31574.33	23635.479	22587.736	28932.035
A_55_P2029995	0.002137035	up	20.868162	86.08603	83.296265	91.70903	64.00635	3.942459	2.382792	2.418443	2.608108	Syndig1	Mus musculus synapse differentiation inducing 1 (Syndig1), mRNA [NM_001085521]
A_55_P2142226	0.0011513401	down	39.89693	55.84317	44.56445	33.16058	18.3036	1627.8453	825.41907	653.2934	1163.9586	Serpina3f	Mus musculus serine (or cysteine) peptidase inhibitor, clade A, member 3F (Serpina3f), transcript variant 1, mRNA [NM_001168294]
A_51_P441914	0.004591104	down	910.7021	9.050007	26.738695	36.925472	2.135215	10527.001	5275.78	7311.1235	8628.676	Hsd17b2	Mus musculus hydroxysteroid (17-beta) dehydrogenase 2 (Hsd17b2), mRNA [NM_008290]
A_55_P1971074	0.020194458	down	6.242033	1735.356	1931.3231	1888.5787	776.65936	14016.036	4351.475	3025.39	10797.637	Atp11a	Mus musculus ATPase, class VI, type 11A (Atp11a), transcript variant 2, mRNA [NM_001293667]
A_52_P645862	0.0060482784	down	20.73509	52.90817	125.86799	124.059784	41.6881	1524.8206	878.9448	777.8765	1630.3179	Agtr1a	Mus musculus angiotensin II receptor, type 1a (Agtr1a), mRNA [NM_177322]
A_51_P316935	0.0030177808	down	12.223771	188.35115	111.6284	210.54066	120.42038	1729.7269	1101.8433	1122.7174	1484.8763	8430408G22Rik	Mus musculus RIKEN cDNA 8430408G22 gene (8430408G22Rik), transcript variant 1, mRNA [NM_145980]
A_55_P2136730	0.048258528	up	6.5744047	155.72075	107.3778	140.16496	62.12117	76.16749	5.383738	7.341473	6.9109254	Crybb1	Mus musculus crystallin, beta B1 (Crybb1), transcript variant 1, mRNA [NM_001312894]
A_55_P2148921	0.006324737	up	9.527313	357.66656	351.7932	271.88614	135.0633	46.71744	14.516911	9.276509	23.79736	Zfp423	Mus musculus zinc finger protein 423 (Zfp423), transcript variant 1, mRNA [NM_033327]
A_55_P2056483	0.009513836	down	11.182006	50.06836	7.573475	7.557669	5.3468757	204.39055	65.65352	53.835304	88.53148	Phkg1	Mus musculus phosphorylase kinase gamma 1 (Phkg1), mRNA [NM_011079]
A_51_P103780	0.004542939	down	4.028201	243.16982	307.81335	245.8944	119.263504	668.2654	710.6516	406.8454	798.58496	Sft2d2	Mus musculus SFT2 domain containing 2 (Sft2d2), mRNA [NM_145512]
A_51_P106952	0.0025381611	up	2.8780923	1400.3043	1677.8107	2056.7969	1090.4023	413.49545	324.023	293.70462	520.9856	Rbm26	Mus musculus RNA binding motif protein 26 (Rbm26), mRNA [NM_134077]
A_55_P2362635	0.0020362227	down	85.49892	3.285205	3.3441422	2.336765	2.217004	309.22586	173.89647	54.673252	276.17737	Slc9a3	solute carrier family 9 (sodium/hydrogen exchanger), member 3 [Source:MGI Symbol;Acc:MGI:105064] [ENSMUST00000221703]
A_51_P505322	0.0024600206	up	7.0180497	15492.793	12886.944	12758.327	9027.418	1606.8236	1144.521	1039.3201	1324.001	Mpnd	Mus musculus MPN domain containing (Mpnd), mRNA [NM_026530]
A_52_P118958	0.013969586	down	2.961311	1705.9691	1116.077	1034.485	789.1762	3075.8982	1780.2286	2216.0464	2629.853	Pex19	Mus musculus peroxisomal biogenesis factor 19 (Pex19), transcript variant 1, mRNA [NM_023041]
A_52_P39157	0.0131843155	up	3.65984	2194.3716	1823.1279	2092.418	1868.7723	430.40408	378.94897	330.56992	431.73938	Bmi1	Mus musculus Bmi1 polycomb ring finger oncogene (Bmi1), mRNA [NM_007552]
A_51_P106591	0.0017245901	up	318.58334	11265.526	7502.3013	12133.2705	6762.0127	36.664135	17.676704	18.799484	14.749507	Celf3	Mus musculus CUGBP, Elav-like family member 3 (Celf3), transcript variant 2, mRNA [NM_172434]
A_55_P1988009	0.0062352247	up	5.0787	10174.563	5945.402	6708.785	5943.213	1319.7412	755.01117	862.4645	1126.2296		predicted gene 3252 [Source:MGI Symbol;Acc:MGI:3781430] [ENSMUST00000165619]
A_51_P109369	9.98562E-4	down	14.4966	101.579926	101.87584	121.4895	64.67338	1304.952	798.83997	766.72546	1199.4229	Fbxo32	Mus musculus F-box protein 32 (Fbxo32), mRNA [NM_026346]
A_55_P1967483	0.0010944392	up	7.9139013	14597.417	16676.576	12595.866	10756.176	1572.6536	1089.0178	831.1319	1576.982
A_55_P1985536	0.026825652	up	11.420196	117.710205	128.45569	110.95823	61.388725	29.191973	2.365568	4.194141	5.5813317	Shc3	Mus musculus src homology 2 domain-containing transforming protein C3 (Shc3), mRNA [NM_009167]
A_51_P246653	0.0066872863	down	46.329838	31.073452	13.553519	8.944689	21.911837	683.8304	341.20648	547.1124	795.32556	Clec7a	Mus musculus C-type lectin domain family 7, member a (Clec7a), transcript variant 1, coding, mRNA [NM_020008]
A_55_P1988384	0.0054097413	up	7.6878233	1288.7653	651.6678	488.52518	429.6292	87.5742	46.243736	45.09978	73.76019	Slc7a3	Mus musculus solute carrier family 7 (cationic amino acid transporter, y+ system), member 3 (Slc7a3), transcript variant 1, mRNA [NM_007515]
A_52_P469502	0.0039487532	down	52.494144	93.65908	32.703712	35.203445	19.992622	1763.4692	1143.3564	1144.53	1893.7706	Cda	Mus musculus cytidine deaminase (Cda), mRNA [NM_028176]
A_51_P288828	0.0024758622	down	3.279925	774.16925	683.71423	698.9314	388.53687	1949.8079	1051.7389	1303.5251	1661.3926	Slc52a2	Mus musculus solute carrier protein 52, member 2 (Slc52a2), mRNA [NM_029643]
A_51_P393454	0.0011869839	up	340.48233	2493.81	4084.598	3043.022	1764.0825	8.233199	7.070176	3.1968856	5.8370185	Ntrk2	Mus musculus neurotrophic tyrosine kinase, receptor, type 2 (Ntrk2), transcript variant 1, mRNA [NM_001025074]
A_51_P116007	0.0017592364	up	8.416585	273.63437	312.45407	209.32626	115.35059	24.650105	17.14391	11.677531	22.255404	Hdac2	Mus musculus histone deacetylase 2 (Hdac2), mRNA [NM_008229]
A_55_P2062549	0.02500296	down	2.2003338	692.47784	759.9006	824.2446	586.4432	1181.2086	1070.9662	1113.567	1129.8969	Gm6524	Mus musculus predicted gene 6524 (Gm6524), non-coding RNA [NR_028307]
A_51_P406796	0.0014494043	up	79.40937	369.22235	330.95035	314.47272	240.2784	4.00831	2.4171402	2.44511	2.616724	Sult4a1	Mus musculus sulfotransferase family 4A, member 1 (Sult4a1), mRNA [NM_013873]
A_55_P2062314	0.03927307	down	2.3917537	43.270725	20.131147	15.807081	4.767325	54.97065	20.38887	27.283197	18.754007	2900041M22Rik	Mus musculus RIKEN cDNA 2900041M22 gene (2900041M22Rik), long non-coding RNA [NR_015489]
A_55_P1968982	0.0014257426	up	21.661888	6368.3354	7064.5347	6673.7363	4963.715	304.33582	167.29057	119.99149	295.79016	Pbx3	Mus musculus pre B cell leukemia homeobox 3 (Pbx3), transcript variant a, mRNA [NM_016768]
A_52_P512749	0.006254212	down	3.1330636	166.425	201.02336	179.69899	115.0193	525.7398	264.47708	308.52124	414.64148	Ears2	Mus musculus glutamyl-tRNA synthetase 2, mitochondrial (Ears2), mRNA [NM_026140]
A_55_P2021125	0.0020812887	up	5.2290454	531.9979	414.5738	409.9432	258.74405	87.35788	43.511173	42.844883	51.294773
A_51_P113784	0.001447757	up	2.9850395	2479.3896	1677.9227	1821.5715	1098.5728	648.49	323.8059	276.2274	482.60867	Prpf19	Mus musculus pre-mRNA processing factor 19 (Prpf19), transcript variant 2, mRNA [NM_134129]
A_55_P2159575	0.0011034247	down	5.3052278	1287.5688	826.65424	625.76715	571.06067	5067.4795	2428.8914	1687.0414	3873.8076	Reep6	Mus musculus receptor accessory protein 6 (Reep6), transcript variant 2, mRNA [NM_001204931]
A_51_P437978	0.010465183	up	5.638922	33.726696	60.471775	42.237015	13.332631	4.1668286	4.255401	3.076942	5.5583305	Agtr2	Mus musculus angiotensin II receptor, type 2 (Agtr2), mRNA [NM_007429]
A_51_P290819	0.015616625	down	8.881988	1163.364	763.1984	609.13654	933.20593	5688.318	5624.812	4834.2285	5421.571	Hint3	Mus musculus histidine triad nucleotide binding protein 3 (Hint3), mRNA [NM_025798]
A_55_P2149993	0.0044515897	down	8.749692	241.95442	63.410843	50.023384	42.469738	1717.3789	350.25964	135.13335	627.4227	Qtrt1	queuine tRNA-ribosyltransferase 1 [Source:MGI Symbol;Acc:MGI:1931441] [ENSMUST00000214101]
A_51_P520793	0.008190681	down	2.8208125	101.33158	78.49213	73.48175	53.625748	193.50969	132.55606	127.65069	161.79073	Nupl1	Q6ZQC2_MOUSE (Q6ZQC2) MKIAA0410 protein (Fragment), complete [TC1587422]
A_55_P2022678	0.0011513401	down	168.20778	36.496754	38.236835	24.890144	13.39983	4928.225	2500.4656	2406.9688	3353.6987	C1qtnf1	Mus musculus C1q and tumor necrosis factor related protein 1 (C1qtnf1), transcript variant 1, mRNA [NM_001204129]
A_51_P507023	0.0032322488	up	2.8189805	8116.419	6784.839	5702.138	4594.5825	2334.3074	1076.9943	1124.9729	2156.5745	Nt5dc3	Mus musculus 5'-nucleotidase domain containing 3 (Nt5dc3), mRNA [NM_175331]
A_51_P106799	0.0017245901	down	324.6113	131.49722	58.527344	39.596592	40.444324	20442.803	9815.864	10613.3	17154.738	Pparg	Mus musculus peroxisome proliferator activated receptor gamma (Pparg), transcript variant 2, mRNA [NM_011146]
A_52_P425092	0.031960126	down	5.4452786	32.095245	9.225535	4.749403	7.790509	74.74374	29.61902	31.25261	37.165863		predicted gene 10092 [Source:MGI Symbol;Acc:MGI:3642362] [ENSMUST00000077110]
A_66_P106814	0.012093024	down	4.3411946	6970.249	4509.4976	4172.1274	4204.943	18934.688	12598.098	13405.292	16351.217	Mrps18b	Mus musculus mitochondrial ribosomal protein S18B (Mrps18b), transcript variant 2, mRNA [NM_001347380]
A_55_P1989544	0.009259378	down	7.44558	424.4271	357.31778	372.5537	324.27628	1733.4608	1877.0128	2150.5115	2148.2822	Cklf	Mus musculus chemokine-like factor (Cklf), transcript variant 5, mRNA [NM_001286383]
A_55_P1956097	0.004433187	down	3.005365	581.06976	491.97232	415.52063	307.46033	1286.98	739.05414	770.5555	1085.2902	Cyb5d2	Mus musculus cytochrome b5 domain containing 2 (Cyb5d2), mRNA [NM_001024926]
A_55_P2012056	0.0068833968	up	26.93732	2504.8545	2461.877	2763.176	1480.8094	188.63362	40.41999	30.398869	55.198135	Sox1	Mus musculus SRY (sex determining region Y)-box 1 (Sox1), mRNA [NM_009233]
A_55_P1971220	0.02829529	up	3.8102188	102.15161	82.55206	67.243546	30.981514	33.70603	9.554483	4.5040255	15.341559	Stim2	Mus musculus stromal interaction molecule 2 (Stim2), mRNA [NM_001081103]
A_51_P126437	0.0014948685	up	33.85334	34298.547	46768.188	46143.848	26054.428	1045.4589	630.2419	520.74664	1142.4401	Enc1	Mus musculus ectodermal-neural cortex 1 (Enc1), mRNA [NM_007930]
A_51_P205524	0.021593966	up	7.3593073	50.362144	35.662617	22.122515	37.532246	9.083482	2.378131	2.413821	2.602996	Otor	Mus musculus otoraplin (Otor), mRNA [NM_020595]
A_51_P337675	0.011845751	down	2.2051551	31.823532	29.3604	26.72894	24.01236	71.26679	26.535822	27.852098	71.872734	Cd53	Mus musculus CD53 antigen (Cd53), mRNA [NM_007651]
A_55_P2036547	0.009432345	down	14.823737	3.7681618	4.006175	2.755778	2.117975	52.490257	52.514328	8.272563	49.810078	Hsd3b2	Mus musculus hydroxy-delta-5-steroid dehydrogenase, 3 beta- and steroid delta-isomerase 2 (Hsd3b2), mRNA [NM_153193]
A_51_P145220	0.0017739066	up	336.39233	1732.3702	1749.7974	1537.0719	777.6837	7.9204354	1.8340544	1.9657165	2.6455603	Nefm	Mus musculus neurofilament, medium polypeptide (Nefm), mRNA [NM_008691]
A_55_P2078073	0.0014056474	down	10.027749	373.53662	312.5115	249.35414	210.34785	2786.8284	1708.0962	1452.6715	2390.2112	Pqlc2	Mus musculus PQ loop repeat containing 2 (Pqlc2), mRNA [NM_145384]
A_66_P132222	0.0013567843	down	53.26516	5.829694	5.363181	2.8344307	4.5993176	264.1411	200.609	67.47957	244.9629	Mlph	Mus musculus melanophilin (Mlph), mRNA [NM_053015]
A_55_P2132756	0.033242963	up	5.08317	581.35486	722.1935	729.3635	297.83795	188.18445	37.032585	45.956326	113.874374	Cacna1g	Mus musculus calcium channel, voltage-dependent, T type, alpha 1G subunit (Cacna1g), transcript variant 1, mRNA [NM_009783]
A_51_P302566	0.0074899364	down	12.581813	288.47037	203.89612	202.34329	163.7398	2992.8142	2354.9922	633.2553	2921.0317	Maob	Mus musculus monoamine oxidase B (Maob), mRNA [NM_172778]
A_55_P2146500	0.010796121	down	4.0146484	138.12022	95.48753	150.813	36.574776	338.7503	184.74675	264.10916	305.23398	Ccdc107	coiled-coil domain containing 107 [Source:MGI Symbol;Acc:MGI:1913423] [ENSMUST00000107922]
A_55_P2043723	0.041614454	down	2.3113587	7174.077	8194.221	6041.8345	6524.824	11219.473	12646.742	10017.518	12423.042	Rabac1	Mus musculus Rab acceptor 1 (prenylated) (Rabac1), mRNA [NM_010261]
A_55_P1954633	0.006606834	up	7.1527386	4690.234	5472.4985	4978.996	3832.1296	818.9104	294.50793	252.51463	820.184	Ssh2	Mus musculus slingshot homolog 2 (Drosophila) (Ssh2), transcript variant 2, mRNA [NM_001291190]
A_51_P365409	0.02282867	down	2.147482	299.43045	591.4783	605.561	173.85428	469.94574	782.92694	825.06555	348.73624	Rpusd4	Mus musculus RNA pseudouridylate synthase domain containing 4 (Rpusd4), mRNA [NM_028040]
A_66_P116998	0.0013687146	up	9.196249	14848.292	15255.696	13017.082	10720.797	1548.9568	810.374	606.57935	1549.7167	Tro	Mus musculus trophinin (Tro), transcript variant 1, mRNA [NM_001002272]
A_55_P2100008	0.0015114804	down	2.9551194	1563.8005	1536.4807	1350.1812	1010.80963	4034.9934	2338.8455	2014.2319	3512.1626		IF4B_MOUSE (Q8BGD9) Eukaryotic translation initiation factor 4B (eIF-4B), partial (11%) [TC1685411]
A_55_P2063490	0.0030229315	down	5.951036	204.51064	47.66285	50.053253	21.978888	866.2647	167.32364	116.67612	212.31114	Csprs	Mus musculus component of Sp100-rs (Csprs), mRNA [NM_033616]
A_52_P657360	0.009248947	down	15.080938	20.092678	3.876872	2.37232	2.120624	102.52131	37.13142	28.294462	50.242455	Tnni1	Mus musculus troponin I, skeletal, slow 1 (Tnni1), transcript variant 1, mRNA [NM_021467]
A_66_P136632	0.0053637912	down	3.4605105	45.597275	49.188942	48.828823	24.771479	117.074036	85.187004	110.5512	94.201164	Chp1	Mus musculus calcineurin-like EF hand protein 1 (Chp1), mRNA [NM_019769]
A_52_P262930	0.03286118	down	9.846742	41.22621	5.3224854	2.388176	3.157761	86.215416	44.538296	24.5242	44.101	2310081J21Rik	Mus musculus RIKEN cDNA 2310081J21 gene (2310081J21Rik), long non-coding RNA [NR_045474]
A_51_P484671	0.020080412	up	9.079283	81.052055	146.37892	129.1123	54.36109	11.63494	8.497214	2.5022843	13.2243185	Adcy3	Mus musculus adenylate cyclase 3 (Adcy3), transcript variant 1, mRNA [NM_138305]
A_55_P2130870	0.0053500608	down	10.461025	21.751827	2.137916	2.5922527	3.2782478	209.99817	16.097898	14.9522295	24.995998
A_55_P2094262	0.0079770265	down	72.65245	87.87168	88.49494	56.246952	26.88853	4362.985	8013.151	623.6421	4012.0935	Tph1	Mus musculus tryptophan hydroxylase 1 (Tph1), transcript variant 1, mRNA [NM_009414]
A_51_P136411	0.0037494586	up	44.355328	235.1197	260.38693	248.16689	128.73042	9.101751	2.359981	2.404134	2.61226	Dgki	Mus musculus diacylglycerol kinase, iota (Dgki), transcript variant 1, mRNA [NM_001081206]
A_55_P2079928	0.0014236164	down	203.93898	41.569332	36.231236	27.445374	11.252329	5009.146	3611.2441	2572.1926	4616.3955	Ccdc68	Mus musculus coiled-coil domain containing 68 (Ccdc68), mRNA [NM_201362]
A_51_P156927	0.047621828	up	2.210127	388.97607	401.7059	609.6139	335.48428	209.90324	102.30552	78.15936	213.03368	Arid4a	Mus musculus AT rich interactive domain 4A (RBP1-like) (Arid4a), mRNA [NM_001081195]
A_51_P165602	0.02449515	down	2.83783	166.43425	54.98931	37.895138	36.43684	235.77292	91.78136	78.203835	129.2923	Lbx2	Mus musculus ladybird homeobox homolog 2 (Drosophila) (Lbx2), mRNA [NM_010692]
A_51_P366207	0.0014948685	up	453.5024	2963.977	1444.8921	1603.1929	1347.0947	3.9257174	2.371726	2.409366	2.6022453	Nap1l2	Mus musculus nucleosome assembly protein 1-like 2 (Nap1l2), mRNA [NM_008671]
A_55_P2006832	0.0027043256	up	34.066288	199.7681	240.8742	243.82082	113.299034	4.4616456	2.7420368	6.0337033	3.5696082	Xkr4	Mus musculus X-linked Kx blood group related 4 (Xkr4), mRNA [NM_001011874]
A_51_P114005	0.009768207	up	34.799084	319.4737	185.62819	174.91203	124.117035	24.372084	2.0448182	1.9412388	2.4226527	Gstm7	Mus musculus glutathione S-transferase, mu 7 (Gstm7), mRNA [NM_026672]
A_55_P2132902	9.98562E-4	up	50.7383	22676.273	19744.994	17521.33	15498.406	378.6157	199.5635	144.46129	448.71042	Gprasp1	Mus musculus G protein-coupled receptor associated sorting protein 1 (Gprasp1), transcript variant 1, mRNA [NM_026081]
A_66_P137775	0.004667376	down	12.787636	17.4825	7.7845902	8.362366	4.0150657	180.02757	31.297503	58.177372	99.51257		predicted gene 11649 [Source:MGI Symbol;Acc:MGI:3757863] [ENSMUST00000118214]
A_51_P475995	0.00543061	up	11.122201	11855.516	11907.101	12096.769	7307.4756	1254.4697	563.44244	302.41782	1018.45435	Thra	Mus musculus thyroid hormone receptor alpha (Thra), transcript variant 2, mRNA [NM_178060]
A_51_P274504	0.0026659453	down	6.4074073	4641.0386	3399.365	2970.7935	2441.8477	23232.99	11044.305	12169.191	16492.5	Tex264	Mus musculus testis expressed gene 264 (Tex264), transcript variant 1, mRNA [NM_011573]
A_52_P675530	0.0031250287	up	55.067993	728.9085	874.66565	863.2613	623.35114	17.160202	4.613951	6.4783044	19.417587	Fat4	Mus musculus FAT atypical cadherin 4 (Fat4), mRNA [NM_183221]
A_55_P2137049	0.0022940491	down	596.0166	13.94722	11.634518	7.110202	8.002747	4044.8987	4578.674	4412.463	3806.4512	AA467197	Mus musculus expressed sequence AA467197 (AA467197), mRNA [NM_001004174]
A_52_P329367	0.035036612	up	4.334904	46.64613	93.42309	87.58787	22.395716	13.92711	5.394966	7.505777	11.459712	Chka	choline kinase alpha [Source:MGI Symbol;Acc:MGI:107760] [ENSMUST00000154467]
A_51_P346445	0.0027090516	down	68.34201	11.971188	11.76118	6.8197646	3.0876846	627.7957	404.515	136.38348	498.52304	Hspb7	Mus musculus heat shock protein family, member 7 (cardiovascular) (Hspb7), mRNA [NM_013868]
A_51_P137336	0.004093328	down	36.143158	28.60031	17.475983	22.70671	5.270183	996.2542	166.61075	403.12506	407.23206	Cdh1	Mus musculus cadherin 1 (Cdh1), mRNA [NM_009864]
A_52_P69194	8.279447E-4	up	141.81706	6148.239	4894.907	4589.4253	3537.4478	36.911488	16.108751	17.76746	30.523834	Rimkla	Mus musculus ribosomal modification protein rimK-like family member A (Rimkla), mRNA [NM_177572]
A_52_P459276	0.005928058	up	4.942756	1103.8511	907.7744	868.09106	468.55484	194.14038	113.31589	56.35375	147.05043	Ift81	Mus musculus intraflagellar transport 81 (Ift81), mRNA [NM_009879]
A_55_P2052101	0.02820812	down	2.9484878	37.529415	8.384408	6.5473704	10.898419	71.98956	18.46843	13.21384	25.787048		predicted gene 44629 [Source:MGI Symbol;Acc:MGI:5753205] [ENSMUST00000206951]
A_55_P1967481	0.0012542368	down	6.271348	73.611755	341.01074	80.30784	48.79659	341.2184	1061.1666	262.77332	426.9405	Hbb-y	Mus musculus hemoglobin Y, beta-like embryonic chain (Hbb-y), mRNA [NM_008221]
A_51_P106428	0.043108642	down	2.2237082	8451.828	5985.32	6272.17	5593.7876	11092.697	9329.413	9664.463	11584.1045	Nsmce4a	Mus musculus NSE4 homolog A, SMC5-SMC6 complex component (Nsmce4a), mRNA [NM_001162855]
A_55_P1982234	0.03171321	up	2.725762	123.44661	35.43332	21.942654	17.323332	57.8095	7.9915433	2.3599963	7.3752546	Zfp708	Mus musculus zinc finger protein 708 (Zfp708), transcript variant 1, mRNA [NM_001012325]
A_55_P1971966	0.0031588597	up	4.752243	68605.664	56057.51	46723.97	34915.992	13526.439	4833.5225	4633.486	10840.935	Uba1	Mus musculus ubiquitin-like modifier activating enzyme 1 (Uba1), transcript variant 3, mRNA [NM_001276316]
A_52_P177847	0.024609787	up	5.1045313	139.57968	148.5443	122.832085	57.169205	29.187178	7.599063	9.507831	27.148987	Tril	Mus musculus TLR4 interactor with leucine-rich repeats (Tril), mRNA [NM_025817]
A_55_P1954156	0.010235586	down	2.3482258	952.1067	645.68866	579.95306	441.54947	1575.0172	804.14716	873.043	1155.693	Wdr43	Mus musculus WD repeat domain 43 (Wdr43), mRNA [NM_175639]
A_52_P442852	0.002002116	up	5.616132	673.5683	499.14758	735.2514	415.52255	99.7264	56.761784	53.53428	90.96038	Kbtbd7	Mus musculus kelch repeat and BTB (POZ) domain containing 7 (Kbtbd7), mRNA [NM_001024135]
A_55_P2245904	0.015936837	up	14.278892	37.02851	225.65524	209.00479	24.876581	3.923214	3.2891111	5.06011	4.272958	9530003O04Rik
A_55_P1985825	0.0018634646	down	6.575085	282.16574	39.6318	28.704613	24.290876	1365.4594	168.51869	79.84388	211.75735
A_52_P136709	0.0011513401	down	26.317219	7.978044	6.5083914	7.1496906	2.6981308	165.8287	75.71429	99.27178	102.91418	Pctp	Mus musculus phosphatidylcholine transfer protein (Pctp), transcript variant 1, mRNA [NM_008796]
A_52_P150950	0.0037514088	up	58.01845	311.2796	200.10544	210.55153	257.60638	4.567048	2.731574	2.450042	2.6043313	Olfm3	Mus musculus olfactomedin 3 (Olfm3), transcript variant 2, mRNA [NM_153157]
A_55_P1958986	0.022730825	up	3.2803767	697.33417	515.2761	503.36163	556.0953	167.19345	107.64182	104.23509	123.611725	Spata7	Mus musculus spermatogenesis associated 7 (Spata7), transcript variant 4, mRNA [NM_001289574]
A_55_P2103452	0.0060054692	up	105.85191	1174.0204	1375.3035	1232.6101	1096.2913	28.203865	3.748667	3.1252913	14.04149	Npy1r	Mus musculus neuropeptide Y receptor Y1 (Npy1r), mRNA [NM_010934]
A_51_P219505	0.0010944392	down	4.026716	409.4257	356.0987	343.87064	296.58997	1439.166	745.95605	670.64	1449.5923	Slc41a2	Mus musculus solute carrier family 41, member 2 (Slc41a2), mRNA [NM_177388]
A_52_P420504	0.01462436	down	45.35546	205.05774	565.19836	345.4043	48.972767	12177.158	4271.231	4358.511	9770.115	Acta2	Mus musculus actin, alpha 2, smooth muscle, aorta (Acta2), mRNA [NM_007392]
A_55_P1955931	0.04839967	down	2.05349	710.1604	816.26	737.20245	325.37546	1526.6189	671.68884	527.73737	1219.7437	Slc25a42	Mus musculus solute carrier family 25, member 42 (Slc25a42), mRNA [NM_001007570]
A_55_P1983237	0.016013363	up	5.499284	321.03647	234.10474	240.63278	234.72076	31.398117	32.28007	34.69525	35.23682	Ypel1	Mus musculus yippee-like 1 (Drosophila) (Ypel1), transcript variant 1, mRNA [NM_001291047]
A_55_P2025006	0.029459074	down	11.842801	15.086479	1.954053	2.355045	3.1328378	51.51415	42.622707	15.43102	33.71128	Egfbp2	Mus musculus epidermal growth factor binding protein type B (Egfbp2), mRNA [NM_010115]
A_55_P2013840	0.0030310724	down	268.55356	60.311092	33.37025	15.642091	9.258295	6307.974	3294.767	3712.468	5245.5083	Krt42	Mus musculus keratin 42 (Krt42), mRNA [NM_212483]
A_55_P1981529	0.009117266	down	4.958765	46.668674	33.003532	24.720596	12.26987	140.13629	66.01398	66.9812	121.70203	Cfap70	Mus musculus cilia and flagella associated protein 70 (Cfap70), transcript variant 1, mRNA [NM_001163638]
A_52_P16877	0.0033848363	down	10.793298	62.99843	43.343197	42.305054	17.996986	587.45197	208.81291	166.1585	369.54343	Tmcc3	Mus musculus transmembrane and coiled coil domains 3 (Tmcc3), transcript variant 1, mRNA [NM_172051]
A_51_P264495	0.01983373	down	5.4003167	109.657104	61.220146	40.065044	54.30524	319.2514	235.8634	193.77588	227.2901	Pgam2	Mus musculus phosphoglycerate mutase 2 (Pgam2), mRNA [NM_018870]
A_55_P2121466	0.009309814	up	6.1953416	377.5947	523.85956	491.98532	287.8764	72.08366	32.407753	26.343891	82.495575	Ncor1	Mus musculus nuclear receptor co-repressor 1 (Ncor1), transcript variant 1, mRNA [NM_001252313]
A_52_P245415	0.0025349665	up	5.309786	964.0026	563.3233	912.44476	507.48914	134.30045	47.72403	85.00003	155.01938	AW554918	Mus musculus expressed sequence AW554918 (AW554918), mRNA [NM_001033532]
A_51_P110814	0.0022691858	down	2.1139889	7868.644	7865.1543	7393.4976	4403.2383	12185.372	9309.791	7774.2925	12180.314	Nudt9	Mus musculus nudix (nucleoside diphosphate linked moiety X)-type motif 9 (Nudt9), mRNA [NM_028794]
A_55_P1955736	0.033654287	up	7.9842434	133.88179	228.1872	312.939	79.69705	4.0011444	33.132523	23.628874	15.9792385	Ptpn5	protein tyrosine phosphatase, non-receptor type 5 [Source:MGI Symbol;Acc:MGI:97807] [ENSMUST00000207172]
A_55_P2115136	0.0011513401	down	18.053776	77.35976	64.96697	62.33126	37.236942	1255.3308	567.4036	483.64853	960.36835	Vsir	Mus musculus V-set immunoregulatory receptor (Vsir), transcript variant 1, mRNA [NM_028732]
A_55_P2047788	0.003586352	up	4.5240374	1945.572	1963.8816	1893.1172	841.93805	398.77655	221.36476	155.65791	282.46506	Katnal1	Mus musculus katanin p60 subunit A-like 1 (Katnal1), mRNA [NM_153572]
A_52_P619248	0.0056596003	down	9351.035	4.0297956	51.842213	59.063732	2.16386	143193.39	69080.58	68082.234	80928.13	Prl2c5	Mus musculus prolactin family 2, subfamily c, member 5 (Prl2c5), transcript variant 2, mRNA [NM_181852]
A_55_P2102182	0.0016315968	down	6.910092	57.32733	61.997486	44.138725	34.028355	296.99472	194.62306	167.40828	335.79202
A_51_P498483	0.0010382545	up	208.54991	3585.0664	3211.2815	3548.9902	2381.3337	13.303018	8.996486	9.816625	11.687829	Frmd3	Mus musculus FERM domain containing 3 (Frmd3), transcript variant 1, mRNA [NM_172869]
A_55_P2240823	0.025982263	up	2.4490545	103.20433	97.72277	84.55495	36.73018	47.320442	13.868312	15.263362	23.205864	Epb41	Mus musculus erythrocyte membrane protein band 4.1 (Epb41), transcript variant 2, mRNA [NM_001128606]
A_51_P124345	0.0021742908	up	14.94595	7342.2993	5868.135	4742.476	3735.6008	541.0884	153.79613	148.7294	329.95273	Cpne5	Mus musculus copine V (Cpne5), mRNA [NM_153166]
A_55_P2088750	0.005242869	up	2.5180895	409.54858	320.53305	179.95213	203.02399	105.84187	73.06493	38.297775	107.52668	Mtif3	Mus musculus mitochondrial translational initiation factor 3 (Mtif3), transcript variant 1, mRNA [NM_001256100]
A_51_P118650	0.001895101	up	10.42376	4755.0137	3746.7368	3510.916	2025.8894	338.15027	156.20433	169.05681	320.8975	Wdr6	Mus musculus WD repeat domain 6 (Wdr6), mRNA [NM_031392]
A_55_P2334177	0.02993656	down	3.0623605	64.84139	8.396182	7.0920897	5.5939384	102.1481	21.911968	7.998644	28.325779	4933428C20Rik	AV282107 RIKEN full-length enriched, adult male testis (DH10B) Mus musculus cDNA clone 4933428C20 3'. [AV282107]
A_55_P2001481	0.0061982875	down	22.825094	3.487854	2.277533	2.751056	2.096386	59.472477	61.77533	19.455935	46.44291	Pde6c	Mus musculus phosphodiesterase 6C, cGMP specific, cone, alpha prime (Pde6c), transcript variant 1, mRNA [NM_033614]
A_51_P391445	0.0036662729	down	5.400669	948.4922	924.2538	783.3768	813.793	4759.4478	2727.482	2397.4126	4078.468	Ifngr1	Mus musculus interferon gamma receptor 1 (Ifngr1), mRNA [NM_010511]
A_55_P1970414	0.015531305	up	3.3216414	216.10591	316.55923	319.29257	138.00574	74.50242	48.55382	29.344963	62.27698	Mccc1	Mus musculus methylcrotonoyl-Coenzyme A carboxylase 1 (alpha) (Mccc1), mRNA [NM_023644]
A_55_P2170454	0.013635909	down	9.501342	3.303144	5.056067	2.334314	2.136231	52.405334	11.888549	10.39342	27.982292	Gsta2	Mus musculus glutathione S-transferase, alpha 2 (Yc2) (Gsta2), mRNA [NM_008182]
A_55_P1998943	0.0014243905	down	573.5364	27.083445	27.93451	12.23237	11.778162	10356.673	6240.5034	5971.8433	8158.0684	Oas1a	Mus musculus 2'-5' oligoadenylate synthetase 1A (Oas1a), mRNA [NM_145211]
A_55_P2058201	0.0011706925	down	5.7892118	958.3548	223.87994	161.28622	143.20653	4352.0073	766.2203	422.60428	1054.5339	Scgb2b20	Mus musculus secretoglobin, family 2B, member 20 (Scgb2b20), mRNA [NM_001009952]
A_55_P2039878	0.022508653	up	2.2557647	84.936584	76.992645	70.03152	31.548882	42.072174	13.01742	13.478259	20.181393	Gp1bb	Mus musculus glycoprotein Ib, beta polypeptide (Gp1bb), transcript variant 2, mRNA [NM_010327]
A_51_P497395	0.0019064015	up	332.62555	1930.9681	1159.749	913.8542	1454.7798	4.002777	2.236661	2.297249	3.1570404	Lypd1	Mus musculus Ly6/Plaur domain containing 1 (Lypd1), transcript variant 1, mRNA [NM_145100]
A_52_P67643	0.048510086	down	3.4285934	107.94419	79.12976	83.77834	103.94898	203.3497	214.22243	258.59647	243.60292	Mtor	mechanistic target of rapamycin (serine/threonine kinase) [Source:MGI Symbol;Acc:MGI:1928394] [ENSMUST00000123566]
A_51_P119597	0.0062352247	down	2.384134	2928.0803	3451.1125	3141.837	1679.5328	5792.19	3700.7585	3398.037	6314.424	Ap3b1	Mus musculus adaptor-related protein complex 3, beta 1 subunit (Ap3b1), mRNA [NM_009680]
A_55_P2087796	0.0018729205	down	6.9967604	967.7857	1210.8882	979.7862	514.5794	5437.6934	3641.838	3953.2383	4828.6426	Eva1b	Mus musculus eva-1 homolog B (C. elegans) (Eva1b), mRNA [NM_172145]
A_55_P2192662	0.0044793277	down	14.718034	49.339508	63.847687	70.08197	31.963078	950.74133	321.5883	410.36945	704.55493	Lepr	Mus musculus leptin receptor (Lepr), transcript variant 3, mRNA [NM_001122899]
A_55_P1987645	0.012831161	up	3.7454238	2792.1685	3468.2693	3421.648	1861.5916	820.77356	361.12967	329.9632	855.61163	Unc13b	Mus musculus unc-13 homolog B (C. elegans) (Unc13b), transcript variant 1, mRNA [NM_021468]
A_52_P484442	0.0013572919	up	3.0127683	110.76831	142.14249	178.82602	96.273476	30.845776	24.985054	30.351543	37.550484	Zfp27	Mus musculus zinc finger protein 27 (Zfp27), transcript variant 1, mRNA [NM_001037707]
A_52_P496870	0.019773448	down	2.4652452	331.661	281.08023	234.88312	185.00699	558.0101	402.90155	403.90686	439.88715	2310011J03Rik	Mus musculus RIKEN cDNA 2310011J03 gene (2310011J03Rik), mRNA [NM_025521]
A_52_P306305	0.009525966	down	9.367199	2060.4248	3092.8228	2824.0999	1069.8567	22173.432	12246.962	7026.7354	20739.584	Akap2	Mus musculus A kinase (PRKA) anchor protein 2 (Akap2), transcript variant 1, mRNA [NM_001035533]
A_51_P221651	0.011198029	down	2.531278	70.649864	67.75618	57.712692	31.506262	160.12215	64.56138	79.33843	116.31572	Coq8a	Mus musculus coenzyme Q8A (Coq8a), transcript variant 1, mRNA [NM_023341]
A_55_P2106763	0.0063895574	down	11.968511	31.458616	17.893108	6.9662275	13.655651	273.43817	107.98348	75.12932	132.22958	Pxdc1	Mus musculus PX domain containing 1 (Pxdc1), mRNA [NM_025831]
A_52_P217437	0.0040658014	down	10.743495	186.81987	89.889	70.883995	51.92274	1388.2592	750.31146	254.12117	830.46844	Htra3	Mus musculus HtrA serine peptidase 3 (Htra3), transcript variant 2, mRNA [NM_001042615]
A_51_P123405	0.0015152002	up	10.730013	285.8376	297.3609	359.13638	215.66522	21.291676	18.154482	15.633777	21.940296	Bub1	Mus musculus BUB1, mitotic checkpoint serine/threonine kinase (Bub1), transcript variant 2, mRNA [NM_009772]
A_55_P2234689	0.0027700788	up	9.626626	236.97049	102.73861	97.161835	93.4545	16.010712	7.7490187	4.102797	13.500461	BB187676	Q6ITT7_SPISO (Q6ITT7) Sperm nuclear basic protein PL-I isoform PLIa, partial (4%) [TC1630573]
A_51_P109144	0.006645515	down	4.7671576	692.3808	602.17554	609.77185	461.5407	1974.6053	1887.4692	1855.9493	2338.9211	Grtp1	Mus musculus GH regulated TBC protein 1 (Grtp1), mRNA [NM_025768]
A_55_P1999760	0.025962371	down	3.7078626	681.10376	466.8572	349.90375	436.15634	1513.5321	1077.7742	1145.7185	1310.2185	Lrrc51	Mus musculus leucine rich repeat containing 51 (Lrrc51), transcript variant 3, mRNA [NM_001162974]
A_55_P2008136	0.021645583	down	2.1891005	1131.6842	866.34717	771.9004	537.2339	2805.9492	761.8949	716.64417	1626.989	Ctr9	Mus musculus CTR9 homolog, Paf1/RNA polymerase II complex component (Ctr9), mRNA [NM_009431]
A_51_P394833	0.019972512	up	3.0294182	2200.1	1788.7572	1575.5004	822.0659	847.49963	243.83943	174.88469	447.03885	Tshz1	Mus musculus teashirt zinc finger family member 1 (Tshz1), mRNA [NM_001081300]
A_51_P365656	0.013886178	up	2.1244028	2927.38	1837.1505	1819.8901	1345.1211	927.8146	548.6992	492.28366	688.5419	Tmem101	Mus musculus transmembrane protein 101 (Tmem101), mRNA [NM_029649]
A_55_P2054157	0.0066137924	down	2.3623965	5954.57	7118.994	6269.8364	4340.099	14001.608	7562.824	6589.181	13746.78	Hspa4	Mus musculus heat shock protein 4 (Hspa4), mRNA [NM_008300]
A_55_P2361437	0.014359415	up	2.3677557	515.09125	1102.1041	1201.405	326.74152	129.29156	316.472	239.11499	193.46352	Pitpnc1	Mus musculus phosphatidylinositol transfer protein, cytoplasmic 1 (Pitpnc1), mRNA [NM_145823]
A_55_P2294224	0.001357947	down	8.195514	12.945118	11.162859	16.129747	9.161781	91.689545	55.224014	60.576298	83.84968	Dennd1b	Mus musculus DENN/MADD domain containing 1B (Dennd1b), transcript variant 1, mRNA [NM_001166501]
A_51_P341664	0.00515665	up	2.5756218	2190.7354	1391.1078	1466.548	1164.5381	611.1144	273.47034	344.5109	548.3968	Zfp87	Mus musculus zinc finger protein 87 (Zfp87), mRNA [NM_133228]
A_55_P2093231	0.00634931	up	152.45717	7756.9214	4536.289	4273.6714	3855.4397	81.51743	9.383071	4.903439	76.3898	Myh7	PREDICTED: Mus musculus myosin, heavy polypeptide 7, cardiac muscle, beta (Myh7), transcript variant X2, mRNA [XM_017315842]
A_52_P644690	0.015569284	down	2.0579915	86.56488	67.25664	50.56466	27.058704	109.24131	76.2649	51.51798	88.87779	Flt3l	Mus musculus FMS-like tyrosine kinase 3 ligand (Flt3l), transcript variant 1, mRNA [NM_013520]
A_52_P200265	0.00443906	down	2.557265	379.261	274.33398	227.09592	142.12088	748.1422	321.83093	283.1257	562.41284	Mocs1	Mus musculus molybdenum cofactor synthesis 1 (Mocs1), transcript variant 1, mRNA [NM_020042]
A_55_P1966134	0.0015463532	down	458.2344	3.4212582	2.123915	2.548726	2.1531568	924.6938	836.1394	687.62537	882.88245	Prl3c1	Mus musculus prolactin family 3, subfamily c, member 1 (Prl3c1), transcript variant 1, mRNA [NM_013766]
A_51_P218953	0.0014066866	up	36.07048	1527.4921	3611.2368	3331.162	1217.373	43.993484	53.784084	33.75144	44.174408	Zfp536	Mus musculus zinc finger protein 536 (Zfp536), mRNA [NM_172385]
A_55_P2152225	0.0058210418	down	7.5590916	85.50692	57.2245	47.435444	31.812311	406.91776	362.62955	130.11513	335.21295	Ihh	Mus musculus Indian hedgehog (Ihh), transcript variant 1, mRNA [NM_010544]
A_55_P1971010	0.002870007	down	3626.6094	15.260068	8.045936	5.786674	3.116634	12701.258	36248.883	16634.586	13352.273	Gzme	Mus musculus granzyme E (Gzme), mRNA [NM_010373]
A_51_P211491	0.02214692	down	2.3706899	534.4003	758.2568	604.0533	321.4697	1202.132	714.3087	565.4753	1366.4824	Gusb	Mus musculus glucuronidase, beta (Gusb), mRNA [NM_010368]
A_51_P471273	0.010589472	up	14.102996	163.25238	165.20297	155.72543	92.003586	3.906018	8.671967	9.226006	8.344286	2900055J20Rik	Mus musculus RIKEN cDNA 2900055J20 gene (2900055J20Rik), long non-coding RNA [NR_045177]
A_51_P234881	0.0031782205	up	7.898112	1440.87	908.3927	946.6963	782.49854	126.7623	50.538063	82.96367	125.15873	Elovl4	Mus musculus elongation of very long chain fatty acids (FEN1/Elo2, SUR4/Elo3, yeast)-like 4 (Elovl4), mRNA [NM_148941]
A_51_P433127	0.013736737	down	3.781492	2668.1326	1849.7874	1901.6913	1616.2438	6367.8555	4735.575	5013.7676	5477.1816	Rdm1	Mus musculus RAD52 motif 1 (Rdm1), mRNA [NM_025654]
A_55_P2467628	0.009768867	up	2.087141	361.52426	228.65332	234.88606	158.37967	177.1037	59.046104	47.861538	86.44051	Zyg11b	Mus musculus zyg-ll family member B, cell cycle regulator (Zyg11b), mRNA [NM_001033634]
A_52_P684642	0.0075521297	up	3.217686	108.85738	117.64937	124.70221	58.583023	28.733023	15.67682	16.23025	31.872257	Ankmy2	Mus musculus ankyrin repeat and MYND domain containing 2 (Ankmy2), mRNA [NM_146033]
A_55_P2156663	0.017225914	up	16.96964	204.2137	128.60582	151.28265	92.347664	34.324146	2.400693	2.434593	5.887973	Cdh9	Mus musculus cadherin 9 (Cdh9), mRNA [NM_009869]
A_55_P2063237	0.0020096726	down	16.29853	7.096295	8.843869	9.5163965	5.1383758	124.3822	84.32534	57.112793	96.510574	Dusp5	Mus musculus dual specificity phosphatase 5 (Dusp5), mRNA [NM_001085390]
A_51_P366061	0.0100179445	up	3.4674084	3388.3855	2799.5518	2513.4946	1523.1744	1076.028	309.38043	301.9532	667.2541	Fscn1	Mus musculus fascin actin-bundling protein 1 (Fscn1), mRNA [NM_007984]
A_51_P128775	0.0032322488	up	8.686207	1659.6605	1806.1628	1464.0247	1147.5194	188.09216	108.14578	56.560387	205.27194	Zfp84	Mus musculus zinc finger protein 84 (Zfp84), mRNA [NM_023750]
A_55_P2091153	0.036657047	up	2.5379689	533.6812	653.8408	496.22223	181.51517	297.60513	91.80463	91.913895	80.53231	BC051142	Mus musculus cDNA sequence BC051142 (BC051142), transcript variant 2, mRNA [NM_001163855]
A_65_P20799	0.0011706925	up	8.793465	1245.3605	1638.3784	1475.8734	949.0184	130.27022	92.55044	83.66691	126.49519	Abi2	Mus musculus abl-interactor 2 (Abi2), transcript variant 2, mRNA [NM_001198571]
A_55_P2114908	0.0029081868	up	3.802982	1126.0881	1153.8159	924.73224	754.00323	271.02518	182.98996	98.11372	237.62532	Nek3	Mus musculus NIMA (never in mitosis gene a)-related expressed kinase 3 (Nek3), transcript variant 1, mRNA [NM_001162947]
A_52_P199633	0.0018729205	down	5.85182	9.555793	10.744909	10.577659	6.782451	52.697468	34.41755	30.381924	41.848793	Trim30d	Mus musculus tripartite motif-containing 30D (Trim30d), transcript variant 1, mRNA [NM_199146]
A_51_P466910	0.0019144611	up	10.4552965	1006.59753	1012.0271	1030.4576	473.46017	59.97186	54.257984	48.08482	70.96681	Cacna1g	Mus musculus calcium channel, voltage-dependent, T type, alpha 1G subunit (Cacna1g), transcript variant 1, mRNA [NM_009783]
A_55_P2180531	0.024643755	down	4.6784706	57.23029	39.780266	35.53858	17.601212	286.04364	79.495346	41.658375	192.27998	Sik3	Mus musculus SIK family kinase 3 (Sik3), mRNA [NM_027498]
A_52_P627269	0.0032960162	down	7.0595803	51.52847	26.951418	23.360874	20.963757	249.61455	142.61934	68.56854	184.75151	Ces2b	Mus musculus carboxyesterase 2B (Ces2b), mRNA [NM_198171]
A_55_P2090607	0.005043951	up	3.7218757	158.70471	125.5106	109.3022	68.766426	28.046246	18.86219	18.566563	21.207438	Gm5126	Mus musculus predicted pseudogene 5126 (Gm5126), long non-coding RNA [NR_026596]
A_51_P408082	0.0014421782	down	2956.8147	12.798338	5.64448	3.661738	3.9607816	18078.088	17197.748	5055.2773	13602.881	Apoa1	Mus musculus apolipoprotein A-I (Apoa1), mRNA [NM_009692]
A_51_P113178	0.003075317	up	7.895512	53.39992	32.554436	26.269213	19.453999	4.95228	2.186722	2.252954	2.501456	Fam212b	Mus musculus family with sequence similarity 212, member B (Fam212b), transcript variant 1, mRNA [NM_175398]
A_55_P2025273	0.008617568	down	2.4065168	972.35657	772.34955	872.2908	623.218	1561.1523	1142.5254	1203.9451	1702.3035	Trabd	Mus musculus TraB domain containing (Trabd), mRNA [NM_026485]
A_55_P2026753	8.652336E-4	down	3.2705433	626.1209	669.0977	797.2864	437.0831	1634.8634	1119.5233	1284.702	1896.4752	Zmat1	Mus musculus zinc finger, matrin type 1 (Zmat1), mRNA [NM_175446]
A_51_P382849	0.0032203682	down	9.900234	278.23923	198.86655	170.2635	135.16582	1983.5695	757.664	915.7149	2373.1465	Emb	Mus musculus embigin (Emb), mRNA [NM_010330]
A_51_P137029	0.013752522	up	6.4049044	52.616364	79.74292	62.244938	28.01207	10.42996	8.669226	2.355141	5.4499216	Plce1	Mus musculus phospholipase C, epsilon 1 (Plce1), mRNA [NM_019588]
A_51_P311785	0.018173192	down	3.8606365	88.30409	68.65553	59.09509	37.554752	371.68536	144.58353	60.47797	245.51343	Man2b2	Mus musculus mannosidase 2, alpha B2 (Man2b2), mRNA [NM_008550]
A_51_P196158	0.0026396173	down	2.283809	736.9944	662.19434	497.49493	428.7959	1254.4581	798.03876	621.1977	1215.8402	Btd	Mus musculus biotinidase (Btd), mRNA [NM_025295]
A_52_P25812	0.0369764	down	2.305362	158.16258	228.21042	203.83978	89.115555	369.58716	204.22775	167.85529	390.23828	Prdm2	Mus musculus PR domain containing 2, with ZNF domain (Prdm2), transcript variant 1, mRNA [NM_001081355]
A_55_P2038362	0.009122481	up	2.4683	358.47607	142.6417	89.50425	72.5373	137.88928	23.50066	20.447502	36.035244	Acot5	Mus musculus acyl-CoA thioesterase 5 (Acot5), transcript variant 1, mRNA [NM_145444]
A_52_P408657	0.0031250932	down	10.186305	33.955383	17.934347	20.517822	9.80145	197.64507	95.3941	139.86859	133.47906	Mycbp	Mus musculus MYC binding protein (Mycbp), mRNA [NM_019660]
A_55_P2067505	0.0020018907	down	48.43449	764.4648	344.5881	312.4016	285.3896	21432.934	8621.726	11614.629	16077.011	Slc16a3	Mus musculus solute carrier family 16 (monocarboxylic acid transporters), member 3 (Slc16a3), mRNA [NM_030696]
A_66_P131389	0.01753686	down	5.107476	54.407825	3.508527	4.115858	5.978774	153.31985	19.26769	9.898832	29.18304	Ugt2b38	Mus musculus UDP glucuronosyltransferase 2 family, polypeptide B38 (Ugt2b38), mRNA [NM_133894]
A_51_P172231	0.003324397	down	10.678686	92.17227	105.26473	95.71248	39.759014	938.1001	496.07498	364.12027	756.44244	Gsdmd	Mus musculus gasdermin D (Gsdmd), mRNA [NM_026960]
A_66_P131045	0.022696791	up	2.6311076	325.6866	312.5799	284.26553	160.22447	162.38324	49.990345	41.76188	76.19224	Gnl3l	Mus musculus guanine nucleotide binding protein-like 3 (nucleolar)-like (Gnl3l), transcript variant 1, mRNA [NM_198110]
A_51_P295085	0.0065362914	up	2.3086107	905.9448	1579.4796	1213.3873	823.9341	393.08282	307.90964	252.6275	439.71912	Ogn	Mus musculus osteoglycin (Ogn), mRNA [NM_008760]
A_51_P130475	0.0034103126	down	5.79391	106.05106	89.01182	71.06342	47.168194	384.98193	284.86844	262.1425	331.11688	Wnt4	Mus musculus wingless-type MMTV integration site family, member 4 (Wnt4), mRNA [NM_009523]
A_55_P2120466	0.0022386513	up	2.219171	1651.7507	1234.999	1283.4695	848.0112	622.117	308.5025	290.23715	438.74268	Snx11	Mus musculus sorting nexin 11 (Snx11), mRNA [NM_028965]
A_55_P2034067	0.0010804906	down	24.649818	130.34799	126.926605	120.055405	79.58265	2638.8298	1399.4548	1600.0294	2636.7705	Myom3	Mus musculus myomesin family, member 3 (Myom3), mRNA [NM_001085509]
A_51_P270355	0.004591104	up	429.36856	3595.0264	3775.7146	3618.2883	2612.5122	25.75356	4.109963	2.227038	4.275611	Dclk1	Mus musculus doublecortin-like kinase 1 (Dclk1), transcript variant 1, mRNA [NM_019978]
A_51_P302149	0.015005367	up	3.030962	2052.718	1532.5793	1648.7595	1344.1398	432.38458	355.7152	339.5518	422.29095	Cfl2	Mus musculus cofilin 2, muscle (Cfl2), mRNA [NM_007688]
A_55_P1975322	0.018689482	down	2.073163	1053.89	929.3209	1076.5922	865.15735	1648.56	1232.3169	1287.8677	1719.4963
A_51_P508444	0.002654333	down	2.4250748	4744.1255	6854.9497	6150.0684	3797.0095	8969.244	8757.949	8245.4375	10826.024	St13	Mus musculus suppression of tumorigenicity 13 (St13), mRNA [NM_133726]
A_52_P96748	0.009407084	up	2.2804303	672.73883	711.2094	668.0927	580.86127	206.44673	183.65689	173.89836	277.9929	Ttc30b	Mus musculus tetratricopeptide repeat domain 30B (Ttc30b), mRNA [NM_028235]
A_55_P2054445	0.01456015	down	7.0619307	33.704285	15.388528	6.7622104	14.218601	115.62921	42.07992	47.286873	143.912	Cd84	Mus musculus CD84 antigen (Cd84), transcript variant 1, mRNA [NM_013489]
A_55_P2014928	0.006116753	up	4.5392942	1827.6649	1364.6445	1439.2954	843.41754	405.94974	139.4702	111.916	300.44717	Zfp341	Mus musculus zinc finger protein 341 (Zfp341), mRNA [NM_199304]
A_51_P115817	0.0039245817	down	2.4164264	662.23553	603.8956	633.7926	352.67007	1131.8937	781.1925	865.99506	1062.5852	Ralgps2	Mus musculus Ral GEF with PH domain and SH3 binding motif 2 (Ralgps2), transcript variant 2, mRNA [NM_023884]
A_55_P2112991	0.002532966	up	13.980271	5271.8784	4762.6045	4262.003	2849.3018	339.1823	149.80754	114.27811	366.96796	Slc4a3	Mus musculus solute carrier family 4 (anion exchanger), member 3 (Slc4a3), mRNA [NM_009208]
A_55_P2126363	0.033497255	down	9.890045	64.28997	10.136771	6.087427	4.130293	134.57472	57.60281	66.0418	81.74909	Wnt10b	Mus musculus wingless-type MMTV integration site family, member 10B (Wnt10b), mRNA [NM_011718]
A_51_P489138	0.02146584	up	3.4293418	73.59305	71.354	37.727085	30.521494	28.486938	6.799797	4.599484	13.100219	Sptb	Mus musculus spectrin beta, erythrocytic (Sptb), mRNA [NM_013675]
A_55_P2021704	0.017068587	up	3.9855132	1077.534	559.4871	567.2562	572.3543	142.98419	119.81201	84.35679	143.31061	Enpp5	Mus musculus ectonucleotide pyrophosphatase/phosphodiesterase 5 (Enpp5), transcript variant 4, mRNA [NM_001329619]
A_51_P112734	0.0033816325	down	16.607384	551.8073	412.05038	296.40967	263.97687	7821.9233	2609.3606	1955.0853	9054.113	Slc7a8	Mus musculus solute carrier family 7 (cationic amino acid transporter, y+ system), member 8 (Slc7a8), mRNA [NM_016972]
A_55_P2166995	0.022314748	down	2.8214943	55216.45	33678.523	31765.844	30983.518	107315.45	61968.633	62685.844	74282.1
A_52_P161297	0.0061290427	down	3.176505	51.282566	36.540752	23.445374	15.01244	102.999695	66.25125	45.553726	57.671124	Tcea3	Mus musculus transcription elongation factor A (SII), 3 (Tcea3), mRNA [NM_011542]
A_66_P136899	0.0028602595	down	7.4934998	1062.2362	933.56995	772.5134	636.9502	6573.828	3420.2346	3790.8625	4819.0825	Nadk	Mus musculus NAD kinase (Nadk), transcript variant 1, mRNA [NM_001159637]
A_55_P2086507	0.01248216	down	39.35238	108.3808	276.07114	33.815723	98.0058	2249.4565	4491.924	2589.8223	2426.0864	Bglap3	Mus musculus bone gamma-carboxyglutamate protein 3 (Bglap3), transcript variant 1, mRNA [NM_001305448]
A_55_P2165199	0.032399748	down	3.39884	21.686617	22.879393	30.0432	4.408195	54.563583	42.673428	27.788908	36.182014	Cxcr6	Mus musculus chemokine (C-X-C motif) receptor 6 (Cxcr6), mRNA [NM_030712]
A_55_P2025690	0.0014003706	up	26.76614	123.75251	94.1321	114.13478	69.01283	4.006992	2.157004	2.227827	2.478585	Slc5a7	Mus musculus solute carrier family 5 (choline transporter), member 7 (Slc5a7), mRNA [NM_022025]
A_52_P56751	0.0065885526	down	9.563728	230.75351	390.62775	347.99197	146.5374	2364.5154	1462.1213	1068.9724	2777.8218	Lcp1	Mus musculus lymphocyte cytosolic protein 1 (Lcp1), transcript variant 2, mRNA [NM_008879]
A_55_P2097630	0.0040701744	up	10.716155	268.23065	354.67108	302.2941	156.95023	28.392302	18.2904	14.87121	11.832008	Csmd1
A_55_P2040518	0.010118269	up	2.2287254	2440.7776	1307.2737	1194.1666	817.38525	1086.076	243.04358	254.25417	502.1184
A_51_P117115	0.013209365	down	2.721539	37.54078	11.404071	7.351402	4.9722867	82.15423	11.65347	10.189196	23.4953	Olfr53	Mus musculus olfactory receptor 53 (Olfr53), mRNA [NM_146960]
A_55_P2115871	0.0013434461	up	76.44648	901.9884	645.9162	572.08685	389.48346	6.745512	4.678037	4.089764	7.8628397	Inpp5j	Mus musculus inositol polyphosphate 5-phosphatase J (Inpp5j), mRNA [NM_172439]
A_55_P1967736	0.026220512	up	2.9072993	1469.734	1888.1719	1507.7084	664.66473	555.61725	281.97388	158.91803	417.38983	Nkd1	Mus musculus naked cuticle 1 homolog (Drosophila) (Nkd1), transcript variant 1, mRNA [NM_027280]
A_55_P2039444	0.027147148	up	2.4726634	2629.973	1714.8322	1994.0566	1760.7168	658.04236	501.6944	512.52856	668.32416	Cmss1	Mus musculus cms small ribosomal subunit 1 (Cmss1), mRNA [NM_025599]
A_51_P374726	0.0059439517	up	73.592514	485.27057	298.01895	429.95508	271.6641	3.9383059	6.4083123	2.357614	2.5839338	Ptx3	Mus musculus pentraxin related gene (Ptx3), mRNA [NM_008987]
A_55_P2060255	0.039971475	up	2.9406648	79879.5	46728.816	51631.26	47868.887	13811.387	14128.07	11453.179	14737.247
A_51_P507509	0.018967962	down	2.7999945	110.40521	231.6054	227.22401	80.70276	301.26178	300.67624	208.37814	407.63605	Gimap1	Mus musculus GTPase, IMAP family member 1 (Gimap1), transcript variant 1, mRNA [NM_008376]
A_66_P128537	0.0027390837	down	130.65446	9.163099	7.0546823	2.9757652	5.502562	1058.051	437.27905	363.55002	489.56354	Isg15	Mus musculus ISG15 ubiquitin-like modifier (Isg15), mRNA [NM_015783]
A_52_P520408	0.007391899	down	8.924742	1091.2583	1067.8643	958.4283	819.02246	5810.386	6619.046	6552.7427	6147.7554	Serp1	Mus musculus stress-associated endoplasmic reticulum protein 1 (Serp1), mRNA [NM_030685]
A_52_P226929	0.04938912	down	2.2131443	73.263756	128.5315	111.81747	44.49551	178.13918	123.243996	75.96068	179.9318	Cflar	Mus musculus CASP8 and FADD-like apoptosis regulator (Cflar), transcript variant 1, mRNA [NM_207653]
A_52_P262219	0.0032729423	down	32.149563	44.888058	35.31411	47.2359	20.665052	1519.5249	691.8492	389.7062	1077.1844	Fos	Mus musculus FBJ osteosarcoma oncogene (Fos), mRNA [NM_010234]
A_55_P2081050	0.002804537	down	8.895973	346.5524	414.55325	258.83453	243.26411	2322.843	1573.2161	1581.3674	2617.224	Kcnj13	Mus musculus potassium inwardly-rectifying channel, subfamily J, member 13 (Kcnj13), mRNA [NM_001110227]
A_55_P1956983	0.019888561	down	2.030686	177.60513	37.67491	22.123018	14.042981	297.86276	30.601141	21.34644	48.50222		KR107_HUMAN (P60409) Keratin-associated protein 10-7 (Keratin-associated protein 10.7) (High sulfur keratin-associated protein 10.7) (Keratin-associated protein 18-7) (Keratin-associated protein 18.7), partial (47%) [TC1723267]
A_66_P133043	0.0013857875	down	9.167277	751.8934	1225.6309	1217.0198	870.94653	6439.0654	5761.103	5721.2314	8677.749	Mbd2	Mus musculus methyl-CpG binding domain protein 2 (Mbd2), transcript variant 1, mRNA [NM_010773]
A_52_P199319	0.0063534486	up	15.477436	70.59067	105.64252	108.42408	45.333176	6.5000334	4.7523193	2.236198	2.468647	A830010M20Rik	Mus musculus RIKEN cDNA A830010M20 gene (A830010M20Rik), transcript variant 2, mRNA [NM_001168557]
A_55_P1959923	0.0013713219	down	4.81337	86.37985	99.94299	90.521034	52.68698	298.64212	280.34872	215.43974	327.113	Cth	Mus musculus cystathionase (cystathionine gamma-lyase) (Cth), mRNA [NM_145953]
A_51_P105161	0.017961709	up	48.20866	450.33255	456.8377	444.42535	289.01187	43.796555	2.3540812	2.0605865	6.147744	Cpne4	Mus musculus copine IV (Cpne4), mRNA [NM_028719]
A_55_P2182273	0.0014948685	down	39.307713	22.890104	9.5405	8.129664	4.148392	547.53253	188.15086	164.19	277.50983	Bin2	Mus musculus bridging integrator 2 (Bin2), mRNA [NM_001270537]
A_52_P379337	0.010604447	up	2.1762137	3823.2637	5547.3755	5438.574	2904.4768	1563.3003	1325.6439	941.90356	2042.92	Rtn4	Mus musculus reticulon 4 (Rtn4), transcript variant 1, mRNA [NM_194054]
A_55_P1953884	0.0069141	down	3.5463207	2180.8306	1724.2769	1779.5521	1235.0464	4868.4653	3987.897	3736.3613	4810.702	Dpm1	Mus musculus dolichol-phosphate (beta-D) mannosyltransferase 1 (Dpm1), transcript variant 1, mRNA [NM_010072]
A_55_P2078173	0.015935186	down	5.074062	9374.467	6163.609	5819.4077	5914.255	27685.64	22606.184	23308.643	24123.652
A_51_P195506	0.038274407	down	3.1323085	358.70648	498.76862	413.42303	167.64655	1426.0869	542.3729	400.87585	1027.7562	Csf1	Mus musculus colony stimulating factor 1 (macrophage) (Csf1), transcript variant 1, mRNA [NM_007778]
A_55_P2084611	0.0019925092	up	10.170945	1055.8348	1069.7875	1003.1706	708.6968	94.57009	43.85938	43.85274	110.13587	B4galt6	Mus musculus UDP-Gal:betaGlcNAc beta 1,4-galactosyltransferase, polypeptide 6 (B4galt6), mRNA [NM_019737]
A_52_P421713	0.003148991	down	15.902312	98.609375	79.14331	58.41232	45.124638	1047.6132	507.78714	718.3877	918.9852	9930012K11Rik	Mus musculus RIKEN cDNA 9930012K11 gene (9930012K11Rik), transcript variant 1, mRNA [NM_001004155]
A_55_P2043382	0.0015905128	down	195.32892	81.13483	75.86614	47.46689	26.76453	14451.003	4736.514	4583.4707	9686.772	Llgl2	Mus musculus lethal giant larvae homolog 2 (Drosophila) (Llgl2), transcript variant 2, mRNA [NM_001252532]
A_55_P2001714	0.027991788	down	2.4666762	456.02548	406.37207	461.68872	349.34537	748.60675	619.1082	823.6798	773.83	Blvra	Mus musculus biliverdin reductase A (Blvra), mRNA [NM_026678]
A_55_P1997696	0.0013864636	down	651.8061	95.99799	119.998116	64.87488	59.177063	45926.844	27615.836	34319.41	48959.133	Plbd1	Mus musculus phospholipase B domain containing 1 (Plbd1), mRNA [NM_025806]
A_51_P302942	0.0031665682	down	48.140526	64.872604	29.32496	26.021935	25.521381	1399.7084	924.563	990.49335	1413.2499	Rasl10a	Mus musculus RAS-like, family 10, member A (Rasl10a), mRNA [NM_145216]
A_55_P2184449	0.0022701558	down	47.14162	11.6306305	6.7287936	10.36466	3.498992	386.09412	128.5066	207.22162	363.96674	Gm46253	PREDICTED: Mus musculus uncharacterized LOC108167851 (LOC108167851), ncRNA [XR_001780098]
A_55_P1972948	0.001887262	up	525.7471	21340.096	12545.418	12272.733	6663.2627	66.703384	11.055631	6.685344	15.51694	Celf5	Mus musculus CUGBP, Elav-like family member 5 (Celf5), transcript variant 1, mRNA [NM_176954]
A_52_P589664	0.0021037871	up	4.6151667	520.0126	318.20554	421.20367	312.85876	85.40656	44.115505	44.21895	77.01586	Zfp846	Mus musculus zinc finger protein 846 (Zfp846), mRNA [NM_172919]
A_51_P102911	0.0017912585	down	668.0918	3.1068447	1.8213158	2.2842662	2.1149588	1393.4418	1364.2125	570.635	1340.3768	Hoxa11	Mus musculus homeobox A11 (Hoxa11), mRNA [NM_010450]
A_52_P488361	0.002468664	down	4.596438	113.8953	76.05125	94.09885	55.96161	369.73746	212.02489	238.37656	290.86194	Tmem110	Mus musculus transmembrane protein 110 (Tmem110), mRNA [NM_028839]
A_55_P2024953	0.006556557	down	5.478888	444.5755	408.22955	412.42346	287.0407	2721.6287	920.905	819.5386	2516.2393	Tbc1d4	Mus musculus TBC1 domain family, member 4 (Tbc1d4), mRNA [NM_001081278]
A_55_P2126627	0.004480771	up	3.0830414	462.77557	357.51196	412.08527	183.30396	140.49004	66.68165	51.003994	77.28672	Phf20l1	Mus musculus PHD finger protein 20-like 1 (Phf20l1), mRNA [NM_001081409]
A_55_P1960202	0.0014948685	up	11.9568405	2190.1545	2539.4224	2744.2322	2286.6313	174.22006	117.3014	113.9264	195.79146	Vcan	Mus musculus versican (Vcan), transcript variant 1, mRNA [NM_001081249]
A_52_P112651	0.011110806	down	2.4393513	417.4994	541.00867	423.898	385.86984	1055.4141	566.9477	564.79236	1033.3881	Lman2	Mus musculus lectin, mannose-binding 2 (Lman2), mRNA [NM_025828]
A_55_P2090645	0.0046904157	up	12.185613	76.24744	83.35286	75.285	57.515087	4.154465	6.3164883	2.247958	5.648404	Gm19410	predicted gene, 19410 [Source:MGI Symbol;Acc:MGI:5011595] [ENSMUST00000207505]
A_55_P2078544	0.0066295117	down	2.3551245	255.10982	143.97575	158.5414	81.31491	398.89386	208.06053	172.0605	272.3423	Arfgap3	Mus musculus ADP-ribosylation factor GTPase activating protein 3 (Arfgap3), mRNA [NM_025445]
A_51_P490700	0.005419254	up	6.9337616	335.48608	308.77567	319.93948	132.20857	55.88573	16.671928	18.5415	29.295172	Ccdc40	Mus musculus coiled-coil domain containing 40 (Ccdc40), mRNA [NM_175430]
A_51_P413539	0.0053354	down	3.016438	1324.0579	1355.814	1296.3251	889.8848	2861.344	2073.1992	2473.735	3119.0803	Nek6	Mus musculus NIMA (never in mitosis gene a)-related expressed kinase 6 (Nek6), transcript variant 2, mRNA [NM_021606]
A_51_P254299	0.002518285	up	2.0739043	1949.2125	1350.7257	1265.5339	999.45264	815.3702	363.55603	288.2662	562.40094	Dlk2	Mus musculus delta-like 2 homolog (Drosophila) (Dlk2), transcript variant 2, mRNA [NM_001286028]
A_55_P1970826	0.046913035	down	3.8236003	29.59533	29.75237	17.77791	6.7689714	100.0989	67.122925	13.67774	65.793365	Adamts5	Mus musculus a disintegrin-like and metallopeptidase (reprolysin type) with thrombospondin type 1 motif, 5 (aggrecanase-2) (Adamts5), mRNA [NM_011782]
A_55_P2274782	0.0016597474	down	2520.2527	3.3266647	3.4441237	2.371899	2.052389	3705.7253	5329.3135	5911.585	5145.5317	Prl7a1	Mus musculus prolactin family 7, subfamily a, member 1 (Prl7a1), transcript variant 1, mRNA [NM_001164058]
A_52_P211949	0.031385038	up	4.789028	791.1663	551.00543	469.44772	314.84067	333.77927	37.270325	34.54025	76.106636	Rph3a	Mus musculus rabphilin 3A (Rph3a), transcript variant 1, mRNA [NM_011286]
A_55_P2083186	0.0049711214	down	2.0800476	56.01455	11.90934	4.610681	5.125539	107.90221	11.4730015	4.4079967	14.437631	Gm10024	Mus musculus predicted gene 10024 (Gm10024), mRNA [NM_001081452]
A_51_P116755	0.0064250133	up	10.189716	112.04903	80.55357	87.16617	38.639515	4.8320336	5.640975	5.378895	5.1345863	Cap2	Mus musculus CAP, adenylate cyclase-associated protein, 2 (yeast) (Cap2), mRNA [NM_026056]
A_66_P120494	0.025982412	down	3.700785	79.03572	14.540642	12.7719	6.442281	116.49747	37.85658	30.351233	35.375427	Duoxa1	Mus musculus dual oxidase maturation factor 1 (Duoxa1), mRNA [NM_001305262]
A_66_P100586	0.043979697	down	4.2964854	13.144141	24.9636	23.59141	3.4849758	52.939953	31.064014	31.424946	47.488575	4930599N23Rik	Q4S4U3_TETNG (Q4S4U3) Chromosome 2 SCAF14738, whole genome shotgun sequence, partial (7%) [TC1591056]
A_52_P576720	0.025549155	down	16.68008	72.20381	25.325544	5.361401	4.6177535	221.40413	267.11786	71.17275	222.26791	Calm4	Mus musculus calmodulin 4 (Calm4), mRNA [NM_020036]
A_51_P279552	0.02354515	down	2.3285568	236.97668	182.3862	204.84158	142.41435	329.8947	307.97253	276.79843	351.90393	Cav2	Mus musculus caveolin 2 (Cav2), transcript variant 1, mRNA [NM_016900]
A_51_P117109	0.0026993335	down	4.258049	695.1218	549.9796	538.93805	262.1177	2213.0132	1035.4825	1244.2595	1662.2869	Ilvbl	Mus musculus ilvB (bacterial acetolactate synthase)-like (Ilvbl), mRNA [NM_173751]
A_51_P119401	0.013807977	up	2.4575317	961.66174	1082.5918	1255.6395	649.0381	366.67746	210.43903	184.93143	435.174	Tug1	Mus musculus taurine upregulated gene 1 (Tug1), transcript variant b, long non-coding RNA [NR_002322]
A_52_P653937	0.0068532834	up	4.5804367	175.27124	145.56183	119.63082	110.27629	25.12821	20.52124	16.937807	23.37178	Rpl21	Mus musculus ribosomal protein L21 (Rpl21), mRNA [NM_019647]
A_55_P2071191	0.0066654356	down	92.409004	161.54518	36.754383	22.81691	35.50788	4050.986	2489.8782	2508.4983	3701.2454	Prss8	Mus musculus protease, serine 8 (prostasin) (Prss8), mRNA [NM_133351]
A_55_P2078008	0.006113404	up	4.6420135	1485.977	1614.0829	1555.1001	1185.0533	378.8891	148.22482	134.58536	336.22983	Ddx46	Mus musculus DEAD (Asp-Glu-Ala-Asp) box polypeptide 46 (Ddx46), mRNA [NM_001282055]
A_51_P108862	0.011688975	down	2.1257255	5647.4604	6190.943	6130.176	4078.2388	8424.964	7490.131	7955.8633	9490.679	Cops7a	Mus musculus COP9 signalosome subunit 7A (Cops7a), transcript variant 1, mRNA [NM_012003]
A_55_P2124498	0.0018032329	down	22.687012	39.795338	25.50428	23.11102	12.492422	530.03503	301.6629	275.0958	471.1601	Il17rb	Mus musculus interleukin 17 receptor B (Il17rb), mRNA [NM_019583]
A_55_P2143683	0.0019041706	up	14.46858	279.81033	329.18958	422.64453	234.40553	14.083651	16.298584	11.525571	21.01262	Hdx	highly divergent homeobox [Source:MGI Symbol;Acc:MGI:2685226] [ENSMUST00000113422]
A_51_P403049	0.045069043	up	2.6546788	593.70483	597.51447	558.8876	311.19733	260.67953	83.15812	65.70555	232.8499	Heatr5b	Mus musculus HEAT repeat containing 5B (Heatr5b), mRNA [NM_001081179]
A_52_P56634	0.016704744	down	3.4594378	232.0456	257.26334	212.06294	90.79092	861.329	325.9539	272.28867	574.88916	Map3k11	Mus musculus mitogen-activated protein kinase kinase kinase 11 (Map3k11), mRNA [NM_022012]
A_55_P2028365	0.041120686	up	2.4310725	226.05154	69.26724	67.323494	28.804623	137.1321	11.98764	10.282291	13.729929	Lrrc36	Mus musculus leucine rich repeat containing 36 (Lrrc36), transcript variant 1, mRNA [NM_001170788]
A_51_P383629	0.0066205775	up	2.1414542	1577.2448	717.10144	529.5717	460.98914	503.57263	183.156	141.64865	268.30124	Vps4a	Mus musculus vacuolar protein sorting 4A (Vps4a), mRNA [NM_126165]
A_55_P1953998	0.0037557357	up	23.582125	16111.022	20628.492	19010.29	13274.493	733.7477	576.4101	208.04575	822.7857	Pbx1	Mus musculus pre B cell leukemia homeobox 1 (Pbx1), transcript variant a, mRNA [NM_183355]
A_55_P1988259	0.013513847	down	4.3554463	22820.889	18164.814	17355.727	15153.55	57957.785	54098.57	55483.8	60206.88	Gng5	Mus musculus guanine nucleotide binding protein (G protein), gamma 5 (Gng5), mRNA [NM_010318]
A_55_P1965694	0.0013567843	up	449.9725	2184.8406	1467.4877	1698.9995	1448.4429	3.952105	2.23618	2.291614	2.537034	Gabrg2	Mus musculus gamma-aminobutyric acid (GABA) A receptor, subunit gamma 2 (Gabrg2), transcript variant 1, mRNA [NM_008073]
A_55_P2015292	0.009962943	down	5.4603977	851.4275	366.2453	265.56537	308.12933	2452.8616	1231.8347	1115.307	1797.0487	Ltc4s	Mus musculus leukotriene C4 synthase (Ltc4s), transcript variant 1, mRNA [NM_008521]
A_55_P1993517	0.01577125	up	2.3068247	213.5145	50.626	13.223521	37.07246	69.225914	12.30221	3.742688	15.673431	Tbc1d14	Mus musculus TBC1 domain family, member 14 (Tbc1d14), transcript variant 1, mRNA [NM_001113362]
A_55_P2075814	0.0029018081	down	2.2874987	68.11087	17.826918	10.39014	6.7287903	143.34325	19.74439	10.8825	20.14667	Tnni3k	Mus musculus TNNI3 interacting kinase (Tnni3k), mRNA [NM_177066]
A_55_P2154684	0.013071457	up	4.8499746	43998.832	38000.703	36584.793	20253.283	10316.107	3126.4993	2373.6973	7807.8203	Smarca4	Mus musculus SWI/SNF related, matrix associated, actin dependent regulator of chromatin, subfamily a, member 4 (Smarca4), transcript variant 1, mRNA [NM_001174078]
A_51_P507333	0.006718837	up	35.81851	201.23509	242.03537	239.99759	158.34041	7.872175	6.3050714	2.348376	2.575474	Kcnc2	Mus musculus potassium voltage gated channel, Shaw-related subfamily, member 2 (Kcnc2), mRNA [NM_001025581]
A_52_P537459	0.004061304	up	3.142542	329.96603	242.83257	249.82162	162.16231	100.18379	41.427547	30.817251	69.47197	Sec62	Mus musculus SEC62 homolog (S. cerevisiae) (Sec62), mRNA [NM_027016]
A_55_P2175400	0.0053424505	up	6.563089	2117.2495	2196.1567	2055.28	1443.7875	321.35327	183.44972	96.819275	347.8349	Zfp467	Mus musculus zinc finger protein 467 (Zfp467), transcript variant 1, mRNA [NM_020589]
A_55_P2102998	0.0057183	up	7.1136127	154.91171	173.30524	129.6743	62.52274	27.964725	10.921859	9.061324	8.199489	Gm3893	Mus musculus predicted gene 3893 (Gm3893), long non-coding RNA [NR_033506]
A_51_P378210	0.0100652855	down	2.6567569	104.6786	21.403538	16.45979	11.026039	203.23123	34.006294	16.326006	47.931747	Guca2a	Mus musculus guanylate cyclase activator 2a (guanylin) (Guca2a), mRNA [NM_008190]
A_55_P2170963	0.006120238	down	2.122862	5454.5854	3197.0671	3098.0774	2399.1946	8065.321	3871.0173	3670.531	6132.551	Gspt1	Mus musculus G1 to S phase transition 1 (Gspt1), transcript variant 1, mRNA [NM_146066]
A_51_P401343	0.0048687314	down	2.5605555	208.32106	44.560913	26.413877	30.331818	531.1939	58.882614	31.714098	86.04395	Cldn14	Mus musculus claudin 14 (Cldn14), transcript variant 1, mRNA [NM_019500]
A_52_P122673	0.0030640021	up	2.519884	530.09705	421.8415	411.46466	223.26042	170.90088	83.151024	72.233986	132.50482	Cep41	Mus musculus centrosomal protein 41 (Cep41), transcript variant 1, mRNA [NM_031998]
A_51_P148105	0.0026867425	up	5.0494804	466.6616	478.19427	464.7013	352.1066	78.97506	62.65114	39.63632	76.45638	Rad51	Mus musculus RAD51 recombinase (Rad51), mRNA [NM_011234]
A_55_P2026818	0.0027631628	up	5.5220976	2075.8267	2096.4023	2547.9792	1479.074	373.49985	225.61594	195.69473	285.53168	Slc4a7	Mus musculus solute carrier family 4, sodium bicarbonate cotransporter, member 7 (Slc4a7), mRNA [NM_001033270]
A_55_P2184508	0.018774947	down	4.0884047	9120.581	9804.302	8894.531	9323.1	26117.695	27375.121	27477.736	28153.0
A_55_P1989653	8.652336E-4	down	111.061035	349.06537	310.61856	326.0681	288.06793	36353.94	17389.559	18198.238	35956.18	Slco4a1	Mus musculus solute carrier organic anion transporter family, member 4a1 (Slco4a1), mRNA [NM_148933]
A_52_P684087	0.040613625	up	3.886866	98.7839	54.912067	35.634468	25.108063	20.091158	16.964666	3.888552	4.28311	Atoh7	atonal bHLH transcription factor 7 [Source:MGI Symbol;Acc:MGI:1355553] [ENSMUST00000219964]
A_55_P2011106	0.005283432	down	4.9493694	28.904991	10.872429	12.546869	7.2742233	102.77797	37.543102	22.23631	53.55332	Junb	Mus musculus jun B proto-oncogene (Junb), mRNA [NM_008416]
A_51_P165704	0.0014263537	up	3.7035086	6181.5986	6968.7793	6752.1235	4278.256	1351.7037	965.3858	986.94116	1371.1849	Mcm7	Mus musculus minichromosome maintenance complex component 7 (Mcm7), mRNA [NM_008568]
A_55_P1967069	0.00332894	down	2.8589678	1158.9757	699.18414	695.39026	440.05176	2260.7844	1122.4889	1096.0746	1590.0562	Lpar6	Mus musculus lysophosphatidic acid receptor 6 (Lpar6), mRNA [NM_175116]
A_51_P481482	0.0042546913	down	96.35886	4.097821	12.717779	6.3816466	2.52699	489.65353	250.36902	316.13806	499.09085	Dram1	Mus musculus DNA-damage regulated autophagy modulator 1 (Dram1), mRNA [NM_027878]
A_55_P2167788	0.0060064597	down	12.05864	3.326188	5.908109	2.400761	2.059042	54.08742	29.938978	8.703194	38.908897	Gm6093	Mus musculus predicted gene 6093 (Gm6093), transcript variant 1, long non-coding RNA [NR_131140]
A_51_P368285	0.0019394481	down	9.42327	164.71484	145.64383	132.3026	73.32394	1035.3463	640.7789	689.0514	1071.6631	Rflna	Mus musculus refilin A (Rflna), mRNA [NM_028443]
A_51_P356762	0.014211312	up	2.5360575	3395.7087	4853.1997	5086.932	2780.3533	1444.3917	819.8404	777.76135	1633.3372	Mcm4	Mus musculus minichromosome maintenance complex component 4 (Mcm4), mRNA [NM_008565]
A_55_P1974367	0.0036380878	down	12.005605	16781.5	8842.999	8505.876	8047.5063	165265.6	68435.086	63905.504	77948.14	Fabp3	Mus musculus fatty acid binding protein 3, muscle and heart (Fabp3), mRNA [NM_010174]
A_51_P110759	0.0036300905	up	2.5976331	1769.8362	1427.796	1265.4972	816.81	566.79407	266.79724	212.19118	477.30368	Slc1a1	Mus musculus solute carrier family 1 (neuronal/epithelial high affinity glutamate transporter, system Xag), member 1 (Slc1a1), mRNA [NM_009199]
A_51_P155142	0.0035014127	up	9.725564	2716.102	4285.1025	4188.5693	2568.3562	327.7502	231.33992	147.26312	334.61078	Cdca8	Mus musculus cell division cycle associated 8 (Cdca8), mRNA [NM_026560]
A_51_P145631	0.002660785	up	22.981627	1342.8876	1049.2682	1150.9441	871.6417	68.20813	29.50716	19.51523	34.444237	Svip	Mus musculus small VCP/p97-interacting protein (Svip), transcript variant 1, mRNA [NM_001160345]
A_55_P2010152	0.011834023	down	15.102626	12.376262	3.265343	2.592018	2.090091	58.81269	42.265724	31.423346	38.929466	Sell	Mus musculus selectin, lymphocyte (Sell), transcript variant 2, mRNA [NM_001164059]
A_52_P301261	0.0016720158	up	140.072	820.3272	513.471	452.6599	416.6742	3.9076602	2.329863	2.350464	2.574682	March4	Mus musculus membrane-associated ring finger (C3HC4) 4 (March4), mRNA [NM_001045533]
A_52_P597608	0.0032771914	up	11.581904	90.71323	122.67467	86.82087	66.95165	4.7971864	8.071976	4.10975	6.030699	Stk16	Mus musculus serine/threonine kinase 16 (Stk16), transcript variant 1, mRNA [NM_011494]
A_55_P2027521	0.013931315	down	4.007635	50.999355	30.077297	22.140018	11.249129	125.11291	44.669106	64.86062	72.580666	Tnnt1	Mus musculus troponin T1, skeletal, slow (Tnnt1), transcript variant 1, mRNA [NM_001277903]
A_55_P2165790	0.043811567	up	4.1166873	117.15382	140.82109	197.79353	70.05522	9.6308775	37.099636	27.684483	21.481844	Siglech	Mus musculus sialic acid binding Ig-like lectin H (Siglech), transcript variant 1, mRNA [NM_178706]
A_55_P2066180	0.0011034247	up	11.002726	6702.0654	4867.545	4369.401	3254.9697	488.7529	240.83838	170.6064	420.8569	Hid1	Mus musculus HID1 domain containing (Hid1), transcript variant 1, mRNA [NM_175454]
A_55_P2063256	0.014408095	down	51.16627	46.211895	60.98521	57.68399	17.82005	2205.4922	340.17636	2863.569	2467.2793	Lgals4	Mus musculus lectin, galactose binding, soluble 4 (Lgals4), mRNA [NM_010706]
A_51_P282837	0.0030205168	down	49.98727	47.23028	27.37526	18.66238	9.031629	1257.3456	585.0771	452.8739	1090.3425	St14	Mus musculus suppression of tumorigenicity 14 (colon carcinoma) (St14), mRNA [NM_011176]
A_51_P239673	0.0133217	down	5.378388	8239.178	5096.157	4860.234	5078.979	23870.072	20616.291	19268.482	24418.33	Hprt	Mus musculus hypoxanthine guanine phosphoribosyl transferase (Hprt), mRNA [NM_013556]
A_55_P2111508	0.0044384277	up	95.398415	5135.806	4290.4253	3904.0134	1988.298	19.24617	53.812817	21.908752	24.296738	Ttyh1	Mus musculus tweety family member 1 (Ttyh1), transcript variant 2, mRNA [NM_021324]
A_55_P2184279	0.02237282	down	4.61257	32.729385	8.066808	10.513461	13.38252	73.678154	38.58553	26.829664	58.853855
A_52_P173368	0.017281426	up	2.5845947	940.1264	728.3657	709.73193	357.97525	412.43054	120.8697	101.62529	205.44788
A_52_P285024	0.002347899	up	25.922169	941.46844	2014.1548	2056.0996	1029.501	45.140972	37.96622	27.367489	50.598717	Sertad4	Mus musculus SERTA domain containing 4 (Sertad4), transcript variant 1, mRNA [NM_198247]
A_51_P109295	0.0016783922	up	41.65941	299.91714	230.86916	223.05147	132.82895	8.268628	2.2437174	2.8222637	3.4727395	Pcdhb3	Mus musculus protocadherin beta 3 (Pcdhb3), mRNA [NM_053128]
A_55_P2060158	0.040312983	up	2.9964666	332.41342	189.30566	174.89	232.10857	83.705574	45.26303	43.711998	51.076397	Ermn	Mus musculus ermin, ERM-like protein (Ermn), mRNA [NM_029972]
A_55_P2022241	0.032165654	up	2.0076866	174.53348	60.21692	56.13426	33.569473	98.08607	15.502579	14.264738	15.0027	Uncx	Mus musculus UNC homeobox (Uncx), mRNA [NM_013702]
A_55_P1956557	0.0011921547	up	33.415127	32891.81	20275.88	17569.09	14518.4	663.12256	340.1188	310.94562	519.4131	Rab3a	Mus musculus RAB3A, member RAS oncogene family (Rab3a), transcript variant 3, mRNA [NM_001328047]
A_51_P184223	0.0037895164	up	28.758305	1018.2295	1182.7611	1091.6002	790.39996	21.454206	34.378418	25.035488	21.96363	Pcdhb7	Mus musculus protocadherin beta 7 (Pcdhb7), mRNA [NM_053132]
A_55_P2083794	0.0059587425	down	4.9420953	318.98013	230.02948	225.07811	197.87613	1019.75854	705.6447	736.10095	982.5524	Tmem159	Mus musculus transmembrane protein 159 (Tmem159), mRNA [NM_145586]
A_51_P345747	0.00531716	down	2.2841442	541.8941	529.92993	484.18433	325.69135	1118.1838	560.0203	608.22516	864.01434	E130309D02Rik	Mus musculus RIKEN cDNA E130309D02 gene (E130309D02Rik), mRNA [NM_172726]
A_51_P162471	0.015263288	up	3.8927956	13806.713	10676.892	11088.943	10704.927	2148.8376	2053.9573	1897.0846	2429.6252	Dnajc9	Mus musculus DnaJ heat shock protein family (Hsp40) member C9 (Dnajc9), mRNA [NM_134081]
A_51_P266546	0.0067503075	up	9.151635	8554.374	4470.17	4411.162	4575.515	544.3204	374.4791	330.25693	436.34985	Zc2hc1a	Mus musculus zinc finger, C2HC-type containing 1A (Zc2hc1a), mRNA [NM_173181]
A_51_P419117	0.0035572937	down	5.015792	12618.351	9113.488	10393.626	7344.2944	39981.805	28494.223	30203.781	43106.26	Rab15	Mus musculus RAB15, member RAS oncogene family (Rab15), transcript variant 1, mRNA [NM_134050]
A_51_P106752	0.0019555246	up	18.370857	355.27505	328.80856	349.91138	180.19502	22.730326	8.0596895	8.444064	11.1602545	Rnmt	Mus musculus RNA (guanine-7-) methyltransferase (Rnmt), transcript variant 1, mRNA [NM_026440]
A_55_P1996578	0.0026228994	up	5.807582	2450.9556	1791.5938	1801.8102	997.7166	344.73117	160.51198	120.18452	278.5683	Fgfr3	Mus musculus fibroblast growth factor receptor 3 (Fgfr3), transcript variant 2, mRNA [NM_001163215]
A_51_P285446	0.0074101267	up	2.6368272	4545.33	3785.206	3665.2622	2202.0164	1829.9255	665.8331	581.5732	1082.204	Lig1	Mus musculus ligase I, DNA, ATP-dependent (Lig1), transcript variant 2, mRNA [NM_010715]
A_55_P2013893	0.028824037	up	9.371095	132.5499	92.22096	77.1453	49.503822	40.520336	4.4531264	2.209906	4.052683	Cntn4	Mus musculus contactin 4 (Cntn4), transcript variant 3, mRNA [NM_001109751]
A_51_P148684	0.009120711	up	3.9823315	294.59964	232.08333	267.26675	79.28184	93.75082	28.630394	25.727015	22.269567	Pou6f2	Mus musculus POU domain, class 6, transcription factor 2 (Pou6f2), mRNA [NM_175006]
A_52_P262967	9.98562E-4	down	2.441595	812.81934	660.2236	596.2562	409.9432	1625.4518	881.8069	697.8894	1244.1147	Rab10	Mus musculus RAB10, member RAS oncogene family (Rab10), mRNA [NM_016676]
A_51_P126835	0.007852791	down	3.3204887	246.18771	195.07762	159.79826	129.9339	533.6699	363.65314	353.59494	471.59445	Arl14ep	Mus musculus ADP-ribosylation factor-like 14 effector protein (Arl14ep), transcript variant 1, mRNA [NM_001025102]
A_55_P2099379	0.0013301073	down	2.0912812	533.41003	313.52872	284.1868	292.1978	947.26904	329.39224	285.63492	795.6637	Tfe3	Mus musculus transcription factor E3 (Tfe3), transcript variant 5, mRNA [NM_001271490]
A_55_P1963463	8.312806E-4	up	564.44635	10029.994	5938.579	5743.6724	5785.4473	13.452718	5.5347204	4.289576	16.298859	Gabra3	Mus musculus gamma-aminobutyric acid (GABA) A receptor, subunit alpha 3 (Gabra3), mRNA [NM_008067]
A_55_P1966644	0.0050171837	down	2.74988	49.760086	47.579006	44.29198	32.236877	99.49936	80.48553	66.72429	96.57529	Trpc6	Mus musculus transient receptor potential cation channel, subfamily C, member 6 (Trpc6), transcript variant 1, mRNA [NM_013838]
A_52_P488305	0.011029638	down	2.0561342	305.76813	414.73633	468.03882	220.466	598.02026	406.24207	384.67944	668.1165	Ndel1	Mus musculus nudE neurodevelopment protein 1 like 1 (Ndel1), mRNA [NM_023668]
A_55_P2021744	0.005218292	up	17.79371	91.85118	108.69822	101.86398	46.652527	3.8941078	2.302441	5.477272	2.572971	Dcc	Mus musculus deleted in colorectal carcinoma (Dcc), mRNA [NM_007831]
A_51_P110471	0.0035900632	up	11.030424	2472.7556	2689.4866	2322.5466	1034.2013	209.47589	131.40837	65.55887	159.63246	Ddah1	Mus musculus dimethylarginine dimethylaminohydrolase 1 (Ddah1), mRNA [NM_026993]
A_65_P10450	0.02726669	up	2.4983795	102.327805	66.98558	72.860916	60.500244	35.37233	21.419752	9.274465	29.463522	Tmpo	Mus musculus thymopoietin (Tmpo), transcript variant 1, mRNA [NM_011605]
A_51_P365008	0.015292211	down	7.2486076	1834.7063	1275.5276	974.3505	563.3903	12561.376	3049.9536	2262.3018	10923.877	Tns1	Mus musculus tensin 1 (Tns1), transcript variant 1, mRNA [NM_027884]
A_51_P237512	0.042073276	up	3.2851822	135.58562	62.65646	62.888374	69.95878	21.26602	16.150959	14.898631	16.74101	Ska2	Mus musculus spindle and kinetochore associated complex subunit 2 (Ska2), mRNA [NM_025377]
A_51_P252784	0.030467724	up	2.8795218	14449.054	8799.505	9012.261	8187.8745	2700.089	2372.654	2117.4175	2685.7183	Fam216a	Mus musculus family with sequence similarity 216, member A (Fam216a), mRNA [NM_026883]
A_55_P2002460	0.0057665478	down	19.597559	20.17909	27.199257	38.989845	6.42645	300.04843	191.68301	277.2106	339.67438
A_51_P388325	0.015386432	up	5.5123205	226.5998	153.51387	127.48221	109.58819	56.936623	18.589596	6.2443595	21.261374	Clgn	Mus musculus calmegin (Clgn), transcript variant 1, mRNA [NM_009904]
A_55_P1963369	0.0054844697	down	4.1615686	19.339378	7.3208184	8.191083	2.609768	92.244865	14.67946	13.4751215	13.2815	Klhdc7a	kelch domain containing 7A [Source:MGI Symbol;Acc:MGI:2444612] [ENSMUST00000105031]
A_55_P2064074	0.0014380432	up	43.678276	14458.322	10405.36	10201.125	9070.456	294.49628	139.07512	132.33763	188.38078	Vps37d	Mus musculus vacuolar protein sorting 37D (Vps37d), transcript variant 1, mRNA [NM_001199677]
A_52_P276525	0.025706772	down	3.1169357	544.78436	333.4163	245.68674	249.39543	1209.0646	523.34106	662.44525	669.06323	Ankrd9	Mus musculus ankyrin repeat domain 9 (Ankrd9), mRNA [NM_175207]
A_55_P2169026	0.018778237	down	3.7968147	23.609701	5.4255433	2.320037	2.047501	75.88447	5.9328403	5.6804156	13.20058
A_51_P351285	0.0031570836	down	2.7802713	523.9097	515.756	499.9474	268.0001	1142.6628	659.017	686.6442	1116.9161	Pcsk7	Mus musculus proprotein convertase subtilisin/kexin type 7 (Pcsk7), transcript variant 2, mRNA [NM_008794]
A_65_P13459	0.016296996	down	4.9718413	30.758373	3.253185	2.348084	2.019094	62.186787	10.522429	8.06676	14.660758	Cd300lb	Mus musculus CD300 molecule like family member B (Cd300lb), transcript variant 1, mRNA [NM_199221]
A_55_P2044359	0.03350403	up	2.8985982	5478.529	2394.9368	2357.3613	1994.7513	2866.105	408.01077	337.3637	591.449	Rxrg	Mus musculus retinoid X receptor gamma (Rxrg), transcript variant 1, mRNA [NM_009107]
A_55_P1982186	0.0047757598	up	3.9998503	1387.6527	1091.8629	927.4583	582.7496	308.26236	117.53572	97.288864	242.30103	Sgsm1	Mus musculus small G protein signaling modulator 1 (Sgsm1), transcript variant 1, mRNA [NM_172718]
A_55_P2108933	0.0022368499	down	122.067856	6.288499	8.723558	6.934213	3.8994823	595.3323	383.50897	779.1322	494.2678	Dao	Mus musculus D-amino acid oxidase (Dao), transcript variant 2, mRNA [NM_001286396]
A_55_P2086075	0.0010382545	down	7.5631704	320.69733	267.21713	281.501	173.44243	1785.6666	1141.1388	1038.568	1727.01	Ube2h	Mus musculus ubiquitin-conjugating enzyme E2H (Ube2h), transcript variant 1, mRNA [NM_009459]
A_55_P2096324	0.002069127	up	14.210234	96.835785	74.86966	59.6827	38.849823	7.292297	2.216617	2.272342	2.996432	Camk4	Mus musculus calcium/calmodulin-dependent protein kinase IV (Camk4), mRNA [NM_009793]
A_66_P119170	0.005388037	up	12.638477	1826.6322	1863.0037	1765.5466	1270.455	176.12173	57.29015	44.76945	176.81056	Phf21a	Mus musculus PHD finger protein 21A (Phf21a), transcript variant 4, mRNA [NM_001346704]
A_55_P2028898	0.0010804906	down	36941.86	17.008947	8.651137	6.2540226	2.099459	330068.75	138449.88	137685.61	152673.98	Prl2b1	Mus musculus prolactin family 2, subfamily b, member 1 (Prl2b1), mRNA [NM_025532]
A_55_P2035504	0.021821389	up	2.890055	10818.427	7481.531	8086.7495	8823.503	2448.7693	2015.6505	1671.5637	2678.66	Nt5c3	Mus musculus 5'-nucleotidase, cytosolic III (Nt5c3), transcript variant 1, mRNA [NM_026004]
A_55_P2032853	0.004465466	down	5.9834275	52.00319	92.85921	86.850235	41.46803	348.72748	239.25682	199.9021	356.80417	Entpd1	Mus musculus ectonucleoside triphosphate diphosphohydrolase 1 (Entpd1), transcript variant 1, mRNA [NM_001304721]
A_55_P2014144	0.04827158	down	2.8547747	67.40748	9.04503	3.5839229	10.08577	159.79552	14.634201	8.842998	18.897242	Olfr830	Mus musculus olfactory receptor 830 (Olfr830), mRNA [NM_146566]
A_52_P182659	0.0014473401	up	2.1475453	42436.28	40994.37	38632.23	26547.705	15438.354	9802.441	9313.214	15888.855	Cs	Mus musculus citrate synthase (Cs), mRNA [NM_026444]
A_55_P2170605	0.009569449	up	9.849997	85.269035	62.57926	63.499203	29.242624	14.988991	2.322621	2.369038	3.4072027	Nyap2	neuronal tyrosine-phophorylated phosphoinositide 3-kinase adaptor 2 [Source:MGI Symbol;Acc:MGI:2443135] [ENSMUST00000123285]
A_55_P2082914	0.030580116	up	2.1344063	109.027016	74.203224	66.85787	41.393234	57.24569	13.32988	12.687469	29.74711	Acly	Mus musculus ATP citrate lyase (Acly), transcript variant 2, mRNA [NM_134037]
A_52_P250578	0.0015133207	up	69.415184	2563.69	2010.6428	1820.0068	912.9962	28.799473	17.100842	8.812815	22.691662	Tcaf1	TRPM8 channel-associated factor 1 [Source:MGI Symbol;Acc:MGI:1914665] [ENSMUST00000045054]
A_55_P2121794	0.009764674	up	46.36737	351.6493	329.81927	322.21558	218.21567	20.765404	2.440653	3.3976028	2.73532	Sp9	Mus musculus trans-acting transcription factor 9 (Sp9), mRNA [NM_001005343]
A_55_P2022342	0.005924817	down	6.946542	1349.9375	994.084	740.3695	303.7897	9043.412	2529.1045	2068.62	3965.6233	Stim1	Mus musculus stromal interaction molecule 1 (Stim1), mRNA [NM_009287]
A_55_P1967885	0.0032967296	down	4.3204184	869.3245	1372.6677	1111.7305	663.57684	3889.6885	2904.4385	1939.1675	3737.725	Nr3c1	Mus musculus nuclear receptor subfamily 3, group C, member 1 (Nr3c1), mRNA [NM_008173]
A_66_P115061	0.009634548	up	2.1321616	1140.5747	1341.688	1286.5232	847.8431	559.37396	293.17856	270.3586	486.30814	Smc6	Mus musculus structural maintenance of chromosomes 6 (Smc6), transcript variant 1, mRNA [NM_025695]
A_55_P2117664	0.0013593133	up	16.685688	5581.4287	9030.199	8632.459	4886.321	338.781	292.91006	221.60678	332.9696	Rnf165	Mus musculus ring finger protein 165 (Rnf165), mRNA [NM_001164504]
A_55_P2072213	0.0020433238	up	2.559416	5473.62	5486.727	4483.902	3700.7805	1898.9893	1109.6761	879.3464	1673.2219
A_51_P194230	0.009570908	up	437.47766	26284.607	20445.426	21926.113	10801.428	6.397525	61.243824	49.63558	47.69889	Zic1	Mus musculus zinc finger protein of the cerebellum 1 (Zic1), mRNA [NM_009573]
A_55_P1977633	0.0027424877	up	4.263039	10646.191	10222.132	10904.837	8167.3223	2272.623	1420.6194	990.86597	2449.0396	Irf2bpl	Mus musculus interferon regulatory factor 2 binding protein-like (Irf2bpl), mRNA [NM_145836]
A_66_P127519	0.007471962	up	21.653835	156.23013	131.3788	135.2135	101.40221	9.367951	3.9442177	3.773327	2.451019	Lrfn5	Mus musculus leucine rich repeat and fibronectin type III domain containing 5 (Lrfn5), transcript variant 1, mRNA [NM_178714]
A_55_P1963724	0.031854182	up	3.6041372	189.98087	269.9827	285.48108	78.15068	72.10194	36.74983	19.345118	35.321194		amylase 2, pseudogene 1 [Source:MGI Symbol;Acc:MGI:104546] [ENSMUST00000122117]
A_55_P2083879	0.0028991215	down	28.446274	74.8054	83.73792	97.06939	26.48952	1797.3254	1265.9683	821.28644	1506.7021	Vsig2	Mus musculus V-set and immunoglobulin domain containing 2 (Vsig2), mRNA [NM_020518]
A_55_P2063553	0.0062352247	down	47.105766	57.37423	13.060628	16.228977	8.269865	788.87994	403.59302	608.22797	682.6593
A_52_P198435	0.023063818	down	3.4777336	245.89992	232.65312	197.7089	95.156944	968.5198	366.49304	193.60501	611.62726	Rasgrp3	Mus musculus RAS, guanyl releasing protein 3 (Rasgrp3), transcript variant 2, mRNA [NM_207246]
A_51_P475378	0.002571123	down	14.026034	93.38777	75.32737	66.20047	44.530052	761.2525	614.91455	619.3317	739.07465	Echdc3	Mus musculus enoyl Coenzyme A hydratase domain containing 3 (Echdc3), mRNA [NM_024208]
A_52_P113830	0.0056722844	down	3234.221	56.43824	6.3645983	2.463351	3.046061	22144.268	14577.804	15508.818	15725.869	1600025M17Rik	Mus musculus RIKEN cDNA 1600025M17 gene (1600025M17Rik), long non-coding RNA [NR_038168]
A_51_P471312	0.0042953077	up	19.462461	137.19882	144.06444	148.65903	82.70226	3.9330523	4.624578	6.300192	3.94573	Kcnb2	Mus musculus potassium voltage gated channel, Shab-related subfamily, member 2 (Kcnb2), mRNA [NM_001098528]
A_51_P117087	0.009651384	up	35.885994	468.6868	366.15814	343.79086	188.16579	34.826492	3.2267277	2.7618432	5.7580323	Kcnip1	Mus musculus Kv channel-interacting protein 1 (Kcnip1), transcript variant B, mRNA [NM_027398]
A_55_P2121613	0.0016126118	up	24.277103	19274.344	17621.268	17589.96	11105.5	746.8891	453.4239	255.25362	589.8731	Sox4	Mus musculus SRY (sex determining region Y)-box 4 (Sox4), mRNA [NM_009238]
A_51_P324814	0.0012929379	down	271.65295	1036.688	870.17316	488.01102	457.02737	195397.39	109452.43	99426.0	137561.52	Krt18	Mus musculus keratin 18 (Krt18), mRNA [NM_010664]
A_51_P145511	0.0043883817	down	14200.785	67.13218	8.576246	2.54956	5.625233	113623.78	90967.195	74798.195	115957.03	Prl2a1	Mus musculus prolactin family 2, subfamily a, member 1 (Prl2a1), mRNA [NM_019991]
A_55_P2098071	0.0021958274	down	13.985386	1116.4105	1615.7076	1588.6934	787.8778	16176.279	9855.733	8578.299	16860.604	Trim25	Mus musculus tripartite motif-containing 25 (Trim25), mRNA [NM_009546]
A_52_P337427	0.0102767665	down	2.1485581	277.3926	197.44638	266.3347	142.73196	414.83835	229.91273	353.09534	351.72717	Izumo4	Mus musculus IZUMO family member 4 (Izumo4), mRNA [NM_027829]
A_51_P126337	0.0015598363	up	301.82727	1764.4662	1472.2622	1514.2666	1071.1241	7.860044	2.6375492	2.2055266	2.9643426	Fgf12	Mus musculus fibroblast growth factor 12 (Fgf12), transcript variant 1, mRNA [NM_183064]
A_52_P467488	0.002272873	up	30.34006	121.459915	107.221085	133.73607	98.365074	3.8647363	2.308082	2.35631	2.567983	Slc35d3	Mus musculus solute carrier family 35, member D3 (Slc35d3), mRNA [NM_029529]
A_66_P111035	0.0028553794	down	11.057285	9.630919	2.162778	2.672303	2.009719	58.914833	15.088459	14.3816	34.920177	Epb41l5	Mus musculus erythrocyte membrane protein band 4.1 like 5 (Epb41l5), transcript variant 2, mRNA [NM_001113416]
A_51_P114049	0.0025381611	down	2.7379746	5010.09	5000.8022	4825.085	3142.9668	11126.692	7791.842	5519.2183	11913.029	Tmem109	Mus musculus transmembrane protein 109 (Tmem109), mRNA [NM_134142]
A_52_P318073	0.006179877	up	5.2839527	256.49884	243.12834	277.305	168.268	59.52335	23.361616	23.650377	30.302246		predicted gene 4870 [Source:MGI Symbol;Acc:MGI:3779442] [ENSMUST00000198525]
A_55_P2082434	0.0054688277	up	7.269891	2532.37	2846.9937	2504.7239	1743.695	300.95264	185.13513	253.8699	212.76122	Btbd11	Mus musculus BTB (POZ) domain containing 11 (Btbd11), transcript variant 1, mRNA [NM_028709]
A_51_P148311	0.014829174	down	2.9970264	1440.6252	1056.7112	1046.1371	816.6464	3221.5403	2044.4493	2013.0779	2112.7603	Chic2	Mus musculus cysteine-rich hydrophobic domain 2 (Chic2), mRNA [NM_028850]
A_52_P193301	0.002035969	down	40.3063	3.2299497	2.579976	2.359861	2.316417	133.89967	69.07301	45.56148	76.1692	Chmp4c	Mus musculus charged multivesicular body protein 4C (Chmp4c), mRNA [NM_025519]
A_52_P617076	0.0027564953	up	25.537811	161.01027	93.00944	72.07761	65.634514	3.9861434	2.10163	2.179542	2.435356	Galntl6	Mus musculus UDP-N-acetyl-alpha-D-galactosamine:polypeptide N-acetylgalactosaminyltransferase-like 6 (Galntl6), mRNA [NM_175032]
A_52_P265965	9.98562E-4	up	5.8234215	532.5229	449.29187	532.3089	318.11172	70.07289	43.934402	44.25578	69.028915	Trim36	Mus musculus tripartite motif-containing 36 (Trim36), transcript variant 1, mRNA [NM_178872]
A_51_P425373	0.0131211085	up	3.050485	1564.2183	1329.6836	1352.0111	695.9733	523.98663	202.1886	150.64548	378.06674	Smg9	Mus musculus smg-9 homolog, nonsense mediated mRNA decay factor (C. elegans) (Smg9), mRNA [NM_028047]
A_55_P2062793	0.00448713	up	8.55437	8574.982	7157.4697	6458.1113	3615.491	1067.438	348.47147	267.54074	717.91345	Mfap2	Mus musculus microfibrillar-associated protein 2 (Mfap2), transcript variant 1, mRNA [NM_008546]
A_55_P2130925	0.0010382545	up	147.65752	781.1114	586.78406	539.4099	334.45554	3.9363449	2.153458	2.21434	2.474066	Ppp2r2b	Mus musculus protein phosphatase 2, regulatory subunit B, beta (Ppp2r2b), transcript variant 2, mRNA [NM_028392]
A_51_P104172	0.0038297377	up	13.890932	58.793972	65.589294	51.42293	40.81613	3.933696	2.176278	2.7212713	2.491151	Zfp128	Mus musculus zinc finger protein 128 (Zfp128), mRNA [NM_153802]
A_51_P518919	0.004553549	up	61.256355	433.21567	296.8018	281.79834	239.43924	12.9037285	2.220662	2.274811	2.5235677	Cdh7	Mus musculus cadherin 7, type 2 (Cdh7), transcript variant 1, mRNA [NM_172853]
A_51_P426754	0.0015352335	down	18.36398	2278.8767	3665.2185	2545.9607	1262.516	35502.523	26726.04	25329.006	33917.4	Anxa5	Mus musculus annexin A5 (Anxa5), mRNA [NM_009673]
A_55_P2018442	0.016313313	down	6.256783	53.899166	16.317698	11.28115	8.476209	122.99629	68.62656	49.205982	82.84308	Tbpl1	TATA box binding protein-like 1 [Source:MGI Symbol;Acc:MGI:1339946] [ENSMUST00000141569]
A_55_P2180764	0.0021734266	up	4.840134	3900.794	3652.953	3653.1848	2592.112	712.9845	343.52463	333.37793	803.8527	Gls	Mus musculus glutaminase (Gls), transcript variant 1, mRNA [NM_001081081]
A_51_P114616	0.0016445137	down	3.31431	41.0247	35.14592	28.675909	17.647213	98.5607	60.5046	49.02707	80.392685	Batf	Mus musculus basic leucine zipper transcription factor, ATF-like (Batf), mRNA [NM_016767]
A_51_P315682	0.009702633	down	2.879139	610.5007	509.69257	424.43384	280.71832	1810.0856	653.5431	465.9446	1233.89	Igf2bp2	Mus musculus insulin-like growth factor 2 mRNA binding protein 2 (Igf2bp2), mRNA [NM_183029]
A_51_P239203	0.0027415263	down	60.750496	82.9895	55.06823	41.118324	33.390938	2504.6758	1718.4918	2200.7068	2408.7117	Mapk13	Mus musculus mitogen-activated protein kinase 13 (Mapk13), mRNA [NM_011950]
A_52_P254298	0.008177224	down	2.4924047	78.82769	19.153116	21.306776	15.215038	120.46772	27.883165	29.168566	51.465237	Slc11a2	Mus musculus solute carrier family 11 (proton-coupled divalent metal ion transporters), member 2 (Slc11a2), transcript variant 2, mRNA [NM_008732]
A_55_P2169888	0.04054436	up	4.1655326	769.2394	1115.3793	989.8087	450.36026	250.61482	85.76162	62.520775	252.37563	Prag1	Mus musculus PEAK1 related kinase activating pseudokinase 1 (Prag1), mRNA [NM_172911]
A_55_P2065370	0.030914204	up	3.1165802	24251.836	7810.143	6727.7217	6295.3647	3654.134	2042.8755	1412.0499	2153.5815
A_52_P576778	0.011536624	down	4.238859	2054.9705	1157.5608	1226.5192	1034.84	4940.483	3794.435	3148.342	4409.1304	Tmem30a	Mus musculus transmembrane protein 30A (Tmem30a), mRNA [NM_133718]
A_52_P423021	0.010620197	down	2.0113819	74.788734	62.44096	75.566185	41.84576	99.10534	77.951836	69.861595	119.55267	Zfp654	Mus musculus zinc finger protein 654 (Zfp654), transcript variant 2, mRNA [NM_028059]
A_51_P400040	0.0022584018	down	3.2973511	396.45148	367.75378	351.9081	215.90465	971.82	755.8157	544.80524	873.6041	Ubxn2a	Mus musculus UBX domain protein 2A (Ubxn2a), mRNA [NM_145441]
A_55_P2000853	0.002703271	up	11.3510475	46454.645	50595.53	47471.746	32719.084	4219.006	1807.6332	1678.9523	4584.9375	Mvb12b	Mus musculus multivesicular body subunit 12B (Mvb12b), mRNA [NM_175184]
A_52_P272906	0.013884529	up	3.8978302	123.897675	80.69841	71.39403	61.49329	19.453074	13.315861	13.5259905	14.489649	Fbxl12os	Mus musculus F-box and leucine-rich repeat protein 12, opposite strand (Fbxl12os), non-coding RNA [NR_033729]
A_55_P2185397	0.0026642787	down	7.405087	67.84968	66.3066	60.592735	34.68743	390.5286	225.52945	297.88364	289.31674	Copz2	Mus musculus coatomer protein complex, subunit zeta 2 (Copz2), mRNA [NM_019877]
A_52_P240561	0.018093383	up	4.490152	462.7196	493.32056	565.2562	631.21625	100.88638	91.83191	60.42059	95.55952	Zfp317	Mus musculus zinc finger protein 317 (Zfp317), mRNA [NM_172918]
A_55_P2166011	0.0071668597	down	6.6895185	210.08571	187.31369	179.62762	151.6307	989.13306	779.6185	880.94867	843.48395	Tmem128	transmembrane protein 128 [Source:MGI Symbol;Acc:MGI:1913559] [ENSMUST00000119047]
A_51_P263591	0.0056425114	up	10.011175	249.97418	127.35161	100.5601	91.157486	21.478224	8.8759	2.754288	14.77119	Pank1	Mus musculus pantothenate kinase 1 (Pank1), transcript variant 2, mRNA [NM_023792]
A_55_P2012729	0.004940541	up	6.8117948	369.73648	189.23634	174.6557	142.9093	50.114185	17.976002	13.995799	17.17517	Kcnh2	Mus musculus potassium voltage-gated channel, subfamily H (eag-related), member 2 (Kcnh2), transcript variant 1, mRNA [NM_013569]
A_51_P102507	0.0015463532	up	2.0962863	1819.332	1459.1205	1375.4325	955.7761	690.8657	350.98834	340.41977	584.45825	Vps33a	Mus musculus VPS33A CORVET/HOPS core subunit (Vps33a), mRNA [NM_029929]
A_55_P2078269	0.0362237	up	3.4225235	22861.37	21143.668	19193.404	22900.967	3864.5898	5231.0205	4159.911	4915.721		predicted gene, 29725 [Source:MGI Symbol;Acc:MGI:5588884] [ENSMUST00000206614]
A_55_P2373872	0.040613625	up	2.6387343	106.42042	78.62969	85.5606	36.0336	60.498882	15.419949	10.450969	14.570751	Tmem147os	PREDICTED: Mus musculus RIKEN cDNA C630016N16 gene (C630016N16Rik), misc_RNA [XR_107875]
A_51_P344566	0.0036210169	up	12.961841	1940.3767	3265.2083	2855.815	1582.5962	180.30292	104.64511	77.81512	184.46034	Plk1	Mus musculus polo-like kinase 1 (Plk1), mRNA [NM_011121]
A_55_P2029687	0.01205198	down	8.9676695	163.47835	56.854557	41.731236	23.596167	543.2028	269.0797	265.2131	407.63092	Hmox1	Mus musculus heme oxygenase 1 (Hmox1), mRNA [NM_010442]
A_55_P2068459	0.03324369	down	3.0505033	137.783	74.6214	67.1504	36.570377	368.58807	90.47551	66.06785	264.92258	Hspa1a	Mus musculus heat shock protein 1A (Hspa1a), mRNA [NM_010479]
A_55_P2154749	0.017103557	up	59.68635	647.4581	978.1354	883.715	525.07745	25.5297	2.299013	3.3247137	31.678396	Shisa6	Mus musculus shisa family member 6 (Shisa6), mRNA [NM_001034874]
A_66_P133244	0.005104028	down	12.107628	9.030955	18.457579	16.765951	9.005838	137.81949	84.679855	69.65547	177.6272	Vcl	Mus musculus vinculin (Vcl), mRNA [NM_009502]
A_51_P464822	0.003216053	up	5.6276345	6157.9683	4699.1777	3671.4724	2371.4749	732.9551	433.6595	424.58875	496.91058	Hist1h1e	Mus musculus histone cluster 1, H1e (Hist1h1e), mRNA [NM_015787]
A_51_P151371	0.0017799973	up	3.0728202	395.60458	350.4593	359.0175	187.08588	105.30579	60.94634	50.49001	86.0518	Zfp444	Mus musculus zinc finger protein 444 (Zfp444), transcript variant 2, mRNA [NM_028316]
A_55_P1965101	0.001513208	down	69.20937	238.76482	150.84695	119.857796	79.97597	9188.205	5974.303	5362.4077	7184.1143	Xlr3b	Mus musculus X-linked lymphocyte-regulated 3B (Xlr3b), mRNA [NM_001081643]
A_55_P2040678	0.046185322	down	2.7062347	396.0976	84.95203	59.19481	44.0041	556.57043	112.60949	66.771675	299.90625	Susd2	Mus musculus sushi domain containing 2 (Susd2), transcript variant 1, mRNA [NM_027890]
A_51_P343613	0.015345716	down	6.3623614	57.40735	123.46579	89.53008	44.020744	466.78714	255.27142	179.9933	569.764	Ehd2	Mus musculus EH-domain containing 2 (Ehd2), mRNA [NM_153068]
A_55_P1961938	0.034615893	up	3.6916838	99.220276	41.069633	27.660326	22.598179	47.21931	5.7533727	2.770803	4.8636775	Otop3	Mus musculus otopetrin 3 (Otop3), transcript variant 2, mRNA [NM_001347647]
A_55_P2061391	0.0070881126	up	3.1554203	373.21973	209.45526	251.02602	259.87106	109.550995	44.441982	33.986183	82.99463	Rhobtb3	Rho-related BTB domain containing 3 [Source:MGI Symbol;Acc:MGI:1920546] [ENSMUST00000109606]
A_66_P129619	0.0073792436	down	5.19618	26.038704	25.988432	26.42205	17.618113	78.47736	87.565605	93.604576	95.31149	Gm2011	Mus musculus predicted gene 2011 (Gm2011), non-coding RNA [NR_038067]
A_52_P109010	0.0015384253	down	2.7166872	2118.8975	2358.1062	2318.9307	1799.0205	4821.469	3530.4675	2760.9485	6449.7705	Hipk3	Mus musculus homeodomain interacting protein kinase 3 (Hipk3), transcript variant 1, mRNA [NM_010434]
A_55_P2136501	0.013235799	up	3.26902	18506.643	10626.231	9852.17	6346.726	6013.318	1556.216	977.741	3141.7288	Midn	Mus musculus midnolin (Midn), transcript variant 1, mRNA [NM_021565]
A_55_P2144115	0.014467948	down	4.1738024	132.92575	84.01243	98.611694	75.641174	329.82843	267.1689	273.92337	279.5903	1700125H20Rik	Mus musculus RIKEN cDNA 1700125H20 gene (1700125H20Rik), mRNA [NM_028589]
A_55_P2026275	0.0057121925	up	97.91304	3497.296	3660.8433	3304.4558	2391.4912	91.68246	16.605501	11.011811	17.529957	Ppp1r1b	Mus musculus protein phosphatase 1, regulatory (inhibitor) subunit 1B (Ppp1r1b), transcript variant 1, mRNA [NM_144828]
A_55_P2092350	0.007899821	down	2.8700602	174.44121	25.223812	9.568754	10.877499	495.0081	28.459364	13.123148	44.87364
A_55_P2136732	0.006521688	down	3.0397108	4653.391	2811.7144	2919.3408	1981.9913	9151.708	4560.158	5612.0396	7367.362	Cd99	Mus musculus CD99 antigen (Cd99), mRNA [NM_025584]
A_52_P370392	0.0024702048	up	206.43854	5986.0874	4704.6323	4154.503	3288.9158	52.362225	9.017187	8.385083	14.28695	Mapk8ip2	Mus musculus mitogen-activated protein kinase 8 interacting protein 2 (Mapk8ip2), mRNA [NM_021921]
A_55_P2168732	0.041416425	up	2.03626	92.00547	60.96256	110.5668	29.85757	38.52542	9.939888	34.710598	21.631702	Polr3e	Mus musculus polymerase (RNA) III (DNA directed) polypeptide E (Polr3e), transcript variant 1, mRNA [NM_025298]
A_55_P2054013	0.024059225	up	7.948136	111.5844	90.5562	93.79275	62.595417	31.659943	5.260659	4.866418	4.8963356	Sema3a	Mus musculus sema domain, immunoglobulin domain (Ig), short basic domain, secreted, (semaphorin) 3A (Sema3a), transcript variant 1, mRNA [NM_009152]
A_52_P511821	0.006976736	down	12.240635	37.257057	31.02647	25.079432	20.6415	224.46231	262.36316	252.0057	241.6671	Wdfy1	Mus musculus WD repeat and FYVE domain containing 1 (Wdfy1), transcript variant 2, mRNA [NM_027057]
A_51_P120717	0.0028551398	up	10.750778	8356.509	9899.945	9698.863	4992.192	758.6759	430.228	318.33914	770.4139	Lmnb1	Mus musculus lamin B1 (Lmnb1), mRNA [NM_010721]
A_55_P2046852	0.0018489537	down	225.70276	23.534822	18.455109	13.232119	5.832657	2786.9812	1676.5468	1758.4231	2826.5483	Gata1	Mus musculus GATA binding protein 1 (Gata1), mRNA [NM_008089]
A_55_P2045203	0.0027945228	down	2.960487	4646.758	5750.8257	5417.347	3868.5105	11267.575	8478.599	9156.73	13128.854	Chp1	Mus musculus calcineurin-like EF hand protein 1 (Chp1), mRNA [NM_019769]
A_55_P2150343	0.025030283	down	4.019339	1559.4629	1287.3807	1050.6653	597.3569	6995.3965	1734.6758	1374.0004	5265.5015	Piezo1	Mus musculus piezo-type mechanosensitive ion channel component 1 (Piezo1), mRNA [NM_001037298]
A_51_P449995	0.010625213	down	5.6194835	48.86163	9.000513	6.4315124	6.7047186	129.0809	39.745872	16.46005	59.784378	C6	Mus musculus complement component 6 (C6), mRNA [NM_016704]
A_55_P1963491	0.009736192	up	2.2236147	23398.35	17061.506	16977.273	8036.7734	7352.8247	4858.1074	4219.818	3946.0034	Ptma	Mus musculus prothymosin alpha (Ptma), mRNA [NM_008972]
A_51_P214470	0.0011513401	down	55.328297	80.65018	61.272797	45.851925	33.663303	3400.6528	1530.7346	1557.3562	2353.8826	Tdrp	Mus musculus testis development related protein (Tdrp), mRNA [NM_173744]
A_55_P1993054	0.0014243905	up	4.330317	2701.6067	1918.005	2231.7144	1108.4137	458.4174	263.22897	247.90471	325.32126	Psip1	Mus musculus PC4 and SFRS1 interacting protein 1 (Psip1), transcript variant 2, mRNA [NM_001290527]
A_55_P2219765	0.006652082	up	2.9707882	820.48334	661.7769	596.8098	346.78018	264.68243	112.42488	74.4307	173.90164	Wnt5a	Mus musculus wingless-type MMTV integration site family, member 5A (Wnt5a), transcript variant 1, mRNA [NM_009524]
A_55_P2102857	0.0018457011	down	70.39726	118.92589	54.764584	64.71135	27.999685	4433.239	1848.9181	3146.3032	3000.2085	Krtcap3	Mus musculus keratinocyte associated protein 3 (Krtcap3), mRNA [NM_027221]
A_55_P2426564	0.007958894	up	62.949596	292.49234	632.4993	499.7947	178.5118	13.259391	2.895812	2.63372	2.774956	1500004A13Rik
A_52_P99807	0.0070621166	up	4.260454	764.99756	508.68887	418.08322	529.8459	126.4149	63.234177	70.118256	124.617294	Dpy19l3	Mus musculus dpy-19-like 3 (C. elegans) (Dpy19l3), mRNA [NM_178704]
A_51_P126626	0.0077027474	up	6.1340113	544.0775	869.9667	771.1884	520.8827	112.691925	72.17854	38.992798	113.04692	Zfp503	Mus musculus zinc finger protein 503 (Zfp503), mRNA [NM_145459]
A_55_P2009066	0.010774243	down	8.027695	15824.644	20013.023	20134.371	14716.063	194029.19	67526.99	88891.414	89329.31	Cfap74	Mus musculus cilia and flagella associated protein 74 (Cfap74), transcript variant 2, mRNA [NM_001166029]
A_55_P2114680	0.020016959	down	16.69137	6488.09	456.86368	292.1451	383.6043	25549.467	5477.428	6035.8027	8149.2666	Car4	Mus musculus carbonic anhydrase 4 (Car4), mRNA [NM_007607]
A_55_P2266977	0.032923296	down	2.3251305	1939.097	1962.1519	1791.3427	949.1445	4227.085	1757.9291	1575.6274	4311.168	Ahcyl2	Mus musculus S-adenosylhomocysteine hydrolase-like 2 (Ahcyl2), transcript variant 4, mRNA [NM_001347084]
A_51_P277275	0.0018825696	up	337.54126	5060.383	1936.2445	2248.6743	1553.9945	24.163412	2.093001	3.082237	4.517281	Rit2	Mus musculus Ras-like without CAAX 2 (Rit2), mRNA [NM_009065]
A_52_P372165	0.016965354	up	4.818996	472.2165	229.2406	223.41476	238.14676	53.509037	32.380013	38.454155	42.79313	Rpsa	Mus musculus ribosomal protein SA (Rpsa), mRNA [NM_011029]
A_55_P2169311	0.018548978	down	2.0980031	59.237926	29.528858	22.075542	18.283792	72.04595	38.04127	26.198606	50.85858	4930515G01Rik	Mus musculus RIKEN cDNA 4930515G01 gene (4930515G01Rik), long non-coding RNA [NR_027872]
A_55_P2133534	0.0026834132	up	67.51995	551.76245	237.57271	177.95563	193.40782	4.6895523	2.194658	2.249337	2.503297	Dzip1	Mus musculus DAZ interacting protein 1 (Dzip1), transcript variant 1, mRNA [NM_025943]
A_51_P118539	0.008040966	up	4.2098083	1648.5775	1931.8262	1626.2471	988.3579	400.99594	187.29506	145.20139	398.9793	2700049A03Rik	Mus musculus RIKEN cDNA 2700049A03 gene (2700049A03Rik), transcript variant 1, mRNA [NM_001163378]
A_51_P141390	0.012122171	down	2.3514767	1937.311	2665.446	2899.2095	1742.113	4984.311	2900.1047	2739.1938	5376.563	Anapc1	Mus musculus anaphase promoting complex subunit 1 (Anapc1), mRNA [NM_008569]
A_52_P175028	0.004139149	up	11.437373	2575.8083	2841.9563	2595.9565	1510.5515	213.72108	109.10921	75.69947	253.69702	Cachd1	cache domain containing 1 [Source:MGI Symbol;Acc:MGI:2444177] [ENSMUST00000030257]
A_51_P158545	0.04586012	down	2.1370537	80.053665	59.47452	88.51141	14.735861	169.8204	73.609276	53.617523	51.591473	Ankk1	Mus musculus ankyrin repeat and kinase domain containing 1 (Ankk1), mRNA [NM_172922]
A_51_P122246	0.0045959284	down	5.2100315	8437.181	6271.349	5174.5044	4371.114	27936.877	17893.0	18200.428	25875.906	Creld2	Mus musculus cysteine-rich with EGF-like domains 2 (Creld2), mRNA [NM_029720]
A_55_P2284560	0.004624448	up	14.959081	219.57458	294.2575	381.98914	193.42055	14.39223	6.4173346	10.496519	26.252686	Gm14296	Mus musculus predicted gene 14296 (Gm14296), transcript variant 3, non-coding RNA [NR_130970]
A_55_P2114148	0.0025071278	up	4.1725307	2036.9612	1661.7112	1853.403	1318.8507	470.67978	199.4284	181.31454	428.1725	Ddx46	Mus musculus DEAD (Asp-Glu-Ala-Asp) box polypeptide 46 (Ddx46), mRNA [NM_001282055]
A_51_P429682	0.014539683	down	2.2402582	5144.3887	3648.8237	3547.815	2816.4338	7381.5376	5075.351	4790.2725	7027.887	Ebp	Mus musculus phenylalkylamine Ca2+ antagonist (emopamil) binding protein (Ebp), mRNA [NM_007898]
A_55_P2019058	0.005297048	up	13.614564	10913.296	10902.351	9665.159	6158.77	908.22876	312.17084	223.81358	867.25824	Acaca	Mus musculus acetyl-Coenzyme A carboxylase alpha (Acaca), mRNA [NM_133360]
A_55_P2081656	0.0044005704	up	39.87361	676.32245	374.25415	145.37143	126.58964	21.831026	2.304202	2.353328	4.155631		predicted gene 6970 [Source:MGI Symbol;Acc:MGI:3645322] [ENSMUST00000169692]
A_55_P1966958	0.017217929	down	3.690221	110.4608	115.58951	111.68608	66.57225	487.89618	174.84949	131.75468	418.14706	Mef2d	Mus musculus myocyte enhancer factor 2D (Mef2d), transcript variant 1, mRNA [NM_001310587]
A_55_P2095880	0.008710508	up	201.40178	3356.6064	5851.9893	5047.8345	2724.8994	45.538357	9.546512	3.1472979	32.040894	Nfix	Mus musculus nuclear factor I/X (Nfix), transcript variant 3, mRNA [NM_001081981]
A_55_P2429225	0.009364789	up	4.0893016	222.39513	196.51582	191.64824	98.88752	46.732174	17.36379	33.191196	29.359428	Psrc1	Mus musculus proline/serine-rich coiled-coil 1 (Psrc1), transcript variant 1, mRNA [NM_001190161]
A_66_P109595	0.015628349	up	4.318116	5978.6055	5997.9424	5010.481	3289.7876	1613.5931	517.1396	384.84937	1413.3115	Ube4b	Mus musculus ubiquitination factor E4B (Ube4b), mRNA [NM_022022]
A_51_P159896	0.0057546706	down	4.1982074	804.56665	1525.249	1245.6956	574.1266	3756.945	2754.894	2098.947	3350.3882	Dnajc1	Mus musculus DnaJ heat shock protein family (Hsp40) member C1 (Dnajc1), transcript variant 1, mRNA [NM_007869]
A_52_P14666	0.0021506161	up	7.6754856	200.69023	211.71739	123.71763	91.07319	24.92664	11.827459	7.040199	17.741886		heterogeneous nuclear ribonucleoprotein A1-like 2, pseudogene [Source:MGI Symbol;Acc:MGI:3644479] [ENSMUST00000129154]
A_51_P248857	0.034463115	down	2.7626624	70.595146	93.27311	77.88331	68.679115	135.23987	120.8121	193.76582	173.0126	Fam212a	Mus musculus family with sequence similarity 212, member A (Fam212a), mRNA [NM_026597]
A_55_P2094197	0.0015463532	down	25.742138	10.903321	2.540012	3.014547	3.0408	169.00842	42.897778	40.51372	101.32019	Dnase1l3	Mus musculus deoxyribonuclease 1-like 3 (Dnase1l3), mRNA [NM_007870]
A_52_P554267	0.0069807027	up	3.5504396	1308.8646	2374.8037	2148.464	1482.9675	429.04456	297.7102	266.8803	488.08942	Ilf3	Mus musculus interleukin enhancer binding factor 3 (Ilf3), transcript variant 1, mRNA [NM_010561]
A_51_P308469	0.002957385	up	6.4945035	3309.919	2689.017	2630.0425	2543.2659	380.84723	259.5804	234.70004	385.03867	Rngtt	Mus musculus RNA guanylyltransferase and 5'-phosphatase (Rngtt), transcript variant 1, mRNA [NM_011884]
A_55_P2052240	0.013973502	up	2.0207355	3451.3223	2439.6648	2343.3147	1544.16	1294.7964	527.08057	729.83325	979.3931	Crlf1	Mus musculus cytokine receptor-like factor 1 (Crlf1), mRNA [NM_018827]
A_55_P2144556	0.0024558639	up	3.9454818	2797.454	2845.101	2740.0596	1895.1056	548.8639	447.9701	285.9943	647.5022	Flrt3	Mus musculus fibronectin leucine rich transmembrane protein 3 (Flrt3), transcript variant 1, mRNA [NM_001172160]
A_55_P2122380	0.0012929379	up	3.0544345	927.54474	898.6229	828.0735	466.86923	249.0112	142.87119	135.86908	204.46901	Zfp14	Mus musculus zinc finger protein 14 (Zfp14), transcript variant 1, mRNA [NM_011748]
A_51_P426283	0.008020865	up	2.117078	17384.123	17915.285	17982.855	10639.832	7315.586	3676.4512	3929.7004	7492.79	Dhx30	Mus musculus DEAH (Asp-Glu-Ala-His) box polypeptide 30 (Dhx30), transcript variant 2, mRNA [NM_133347]
A_51_P476601	0.0025381611	down	19.284395	42.321278	35.789196	40.97047	26.584614	484.94318	519.8851	445.76468	541.9891	Ly96	Mus musculus lymphocyte antigen 96 (Ly96), transcript variant 1, mRNA [NM_016923]
A_55_P2036394	0.0034550605	up	19.797157	108.99368	79.26918	53.420715	55.7007	3.9159832	2.127234	2.187165	2.4523647	Slc39a12	Mus musculus solute carrier family 39 (zinc transporter), member 12 (Slc39a12), mRNA [NM_001012305]
A_55_P2046783	0.0016344426	up	720.8423	39107.004	36895.44	40582.44	31121.457	82.64002	29.492722	19.166035	38.573254	Mpped1	Mus musculus metallophosphoesterase domain containing 1 (Mpped1), mRNA [NM_172610]
A_55_P2048759	0.024357585	down	3.6295671	99.62849	104.69046	74.500206	70.47408	206.0668	182.66788	255.56833	263.7412	Mgarp	Mus musculus mitochondria localized glutamic acid rich protein (Mgarp), transcript variant 1, mRNA [NM_026358]
A_51_P175974	0.011793627	up	4.956296	410.22867	482.18585	475.89667	207.8393	85.32685	41.69514	29.636314	82.09464	Vps13d	Mus musculus vacuolar protein sorting 13D (Vps13d), transcript variant 2, mRNA [NM_001276465]
A_52_P307761	0.0014243905	up	34.991924	814.3893	640.51544	631.1078	391.03568	22.164825	8.268916	10.80974	11.570201	Gnaz	Mus musculus guanine nucleotide binding protein, alpha z subunit (Gnaz), mRNA [NM_010311]
A_55_P2017710	0.0014243905	up	3.030233	3353.2153	3857.4077	3908.8992	2905.8577	954.0674	627.8438	661.5696	1173.9078	Igsf9	Mus musculus immunoglobulin superfamily, member 9 (Igsf9), transcript variant 1, mRNA [NM_033608]
A_51_P275976	0.0016817697	down	3.3558517	163.86255	120.3105	126.92681	77.81453	437.04785	231.48149	218.35895	298.4355	Dok1	Mus musculus docking protein 1 (Dok1), transcript variant 1, mRNA [NM_010070]
A_55_P2063465	0.01507958	up	3.76966	1740.5844	1417.1162	1678.3763	725.8697	473.03973	147.49202	153.54071	370.8588	Thbs3	Mus musculus thrombospondin 3 (Thbs3), mRNA [NM_013691]
A_52_P676956	0.0072948243	down	4.4336233	97.95298	155.4607	152.93602	56.670773	412.58597	364.72418	218.14874	414.7333	Tirap	Mus musculus toll-interleukin 1 receptor (TIR) domain-containing adaptor protein (Tirap), transcript variant 2, mRNA [NM_054096]
A_55_P1990383	0.0033213585	down	47.448315	7.4684277	3.997647	2.5424957	2.810184	185.75659	92.45985	115.4115	145.62111	Car5b	Mus musculus carbonic anhydrase 5b, mitochondrial (Car5b), mRNA [NM_181315]
A_55_P2105794	0.009268154	down	5.2012153	8268.875	6476.82	6906.743	6486.709	27021.764	23397.482	24748.896	29960.227	Wdr61	Mus musculus WD repeat domain 61 (Wdr61), transcript variant 1, mRNA [NM_001025375]
A_55_P2036942	0.025435304	up	2.6377974	1431.0455	919.59656	933.77057	799.7202	351.27756	242.28957	237.54318	268.0366	Rangrf	Mus musculus RAN guanine nucleotide release factor (Rangrf), transcript variant 2, mRNA [NM_021329]
A_55_P2113758	0.0012408181	up	266.62006	1241.2396	882.77155	1559.0732	780.6639	3.856507	2.278724	3.1440558	2.550028	Gria1	Mus musculus glutamate receptor, ionotropic, AMPA1 (alpha 1) (Gria1), transcript variant 1, mRNA [NM_001113325]
A_66_P110078	0.010954179	up	7.131484	55.45057	95.44472	68.377914	42.12828	3.853179	7.376381	8.720317	6.348798	Gm9997
A_55_P2054882	0.02331366	up	2.5382757	221.92299	175.1869	183.1973	119.48599	45.653976	43.75821	46.9449	58.360176	Trappc1	trafficking protein particle complex 1 [Source:MGI Symbol;Acc:MGI:1098727] [ENSMUST00000060956]
A_55_P1963889	6.3244585E-4	up	52.812096	241.44196	237.23004	242.9745	114.0447	3.853852	2.321004	2.368977	2.570462	Nrxn3	Mus musculus neurexin III (Nrxn3), transcript variant 2, mRNA [NM_172544]
A_55_P1965659	0.00308698	down	16.037527	18.305052	10.070409	10.728421	8.975258	269.49377	122.35012	54.82839	173.40047	Havcr2	Mus musculus hepatitis A virus cellular receptor 2 (Havcr2), mRNA [NM_134250]
A_66_P103493	0.011730107	up	12.807745	147.6117	103.204124	84.102554	86.0658	23.01012	2.921747	3.15777	5.1532774	AA387883	Mus musculus expressed sequence AA387883 (AA387883), long non-coding RNA [NR_030678]
A_55_P2059134	0.0041586757	up	2.3927326	3761.5522	3088.8467	3110.6567	2410.819	1243.5227	794.6634	643.8925	1115.3513	Smarca5	Mus musculus SWI/SNF related, matrix associated, actin dependent regulator of chromatin, subfamily a, member 5 (Smarca5), mRNA [NM_053124]
A_66_P127335	0.004882425	down	2.9846063	45.31665	9.390244	4.6229534	4.2373114	109.85339	12.844771	8.498767	14.725001	Ascl2	PREDICTED: Mus musculus achaete-scute family bHLH transcription factor 2 (Ascl2), transcript variant X2, mRNA [XM_011241984]
A_55_P2022773	0.008691172	up	9.187357	1745.1467	1678.3165	1578.317	951.6128	273.09225	74.08131	50.634148	160.91446	Glcci1	Mus musculus glucocorticoid induced transcript 1 (Glcci1), transcript variant 1, mRNA [NM_133236]
A_52_P59264	0.001832205	up	44.745842	3061.3054	3807.911	3733.816	2567.4397	85.646416	34.283714	37.186222	68.15774	Sncaip	Mus musculus synuclein, alpha interacting protein (synphilin) (Sncaip), transcript variant 2, mRNA [NM_026408]
A_66_P100165	0.00398777	up	8.520404	309.89685	264.0025	236.52635	234.94904	26.140568	13.944012	20.99793	30.089638	Serpini1	Mus musculus serine (or cysteine) peptidase inhibitor, clade I, member 1 (Serpini1), mRNA [NM_009250]
A_51_P335969	0.0039086267	down	210.28287	12.320598	13.679982	11.209933	3.1932263	2927.9373	987.08923	533.428	2042.8215	Des	Mus musculus desmin (Des), mRNA [NM_010043]
A_55_P2139107	0.0045277355	up	2.823085	654.6197	433.10287	399.4786	355.86057	163.57413	96.786156	74.47814	143.66777	Rab6a	RAB6C_HUMAN (Q9H0N0) Ras-related protein Rab-6C (Rab6-like protein WTH3), complete [TC1573254]
A_51_P136355	0.012174509	down	8.719892	4117.2583	2651.1667	2254.7935	2344.0645	17611.148	21377.61	14016.907	16874.283	Gng11	Mus musculus guanine nucleotide binding protein (G protein), gamma 11 (Gng11), mRNA [NM_025331]
A_55_P2176565	0.0027304948	down	5.596518	217.22003	151.33421	158.51935	73.977394	815.8252	465.2472	392.16147	678.2696	B3galt5	Mus musculus UDP-Gal:betaGlcNAc beta 1,3-galactosyltransferase, polypeptide 5 (B3galt5), transcript variant 2, mRNA [NM_001122993]
A_51_P113003	0.0067222957	up	5.0955234	433.3778	524.0809	514.1948	377.92706	60.341537	77.21311	55.755733	67.28327	Cenpq	Mus musculus centromere protein Q (Cenpq), mRNA [NM_031863]
A_51_P286978	0.036704157	down	3.7073762	65.47171	69.84668	11.173698	13.949571	154.9006	77.34064	42.566227	70.49465	1700034O15Rik	Mus musculus RIKEN cDNA 1700034O15 gene (1700034O15Rik), mRNA [NM_029671]
A_51_P429335	0.0016445137	down	295.73953	3.317252	1.894883	2.369703	2.005434	518.49066	453.32648	439.43173	590.63043	Prss16	Mus musculus protease, serine 16 (thymus) (Prss16), mRNA [NM_019429]
A_55_P2136847	0.0033236323	up	12.523989	45.545853	52.594055	57.265312	37.155445	3.9105163	2.6139007	2.19819	2.461495	Slc1a2	Mus musculus solute carrier family 1 (glial high affinity glutamate transporter), member 2 (Slc1a2), transcript variant 1, mRNA [NM_001077514]
A_55_P2001334	0.006077753	down	2.0619705	130.42738	30.86707	25.96023	22.68707	254.73698	35.51998	22.77992	55.516552	Gpr31b	Q9JLS1_MOUSE (Q9JLS1) G protein coupled receptor, partial (65%) [TC1599685]
A_52_P222624	0.0019305798	down	26.20311	103.115814	75.69114	69.653946	49.376785	1629.4517	1022.9169	1273.1284	1592.0428	Hspb2	Mus musculus heat shock protein 2 (Hspb2), transcript variant 1, mRNA [NM_024441]
A_52_P154880	0.0034771587	up	2.3539515	497.36475	599.42883	586.7526	383.95947	193.4114	134.89719	104.39107	214.42389	Ing3	Mus musculus inhibitor of growth family, member 3 (Ing3), transcript variant 1, mRNA [NM_023626]
A_55_P1954086	0.02598973	down	4.4968843	228.74486	425.62173	302.5424	101.13831	1382.412	714.56323	365.01508	901.97235	Postn	Mus musculus periostin, osteoblast specific factor (Postn), transcript variant 4, mRNA [NM_001313898]
A_55_P2052655	0.023300216	up	5.5765033	203.65419	331.26617	236.85852	107.872574	60.58785	24.602991	10.406351	30.676725	Sox21	Mus musculus SRY (sex determining region Y)-box 21 (Sox21), mRNA [NM_177753]
A_51_P501364	0.014960561	up	3.9055107	216.60211	132.8285	169.37924	133.6299	67.55484	23.07491	15.4827385	30.9614	Tbx21	Mus musculus T-box 21 (Tbx21), mRNA [NM_019507]
A_55_P2378486	0.0022368499	up	8.213735	143.15106	126.49833	130.5865	73.84589	13.239361	10.73373	6.3851743	11.2878	Kcnma1	Mus musculus potassium large conductance calcium-activated channel, subfamily M, alpha member 1 (Kcnma1), transcript variant 7, mRNA [NM_001253364]
A_51_P257258	0.005745741	down	2.7996457	725.1963	572.03546	592.6845	456.29233	1443.2836	1097.5363	741.7745	1565.9346	Cpox	Mus musculus coproporphyrinogen oxidase (Cpox), mRNA [NM_007757]
A_55_P2050988	0.02553259	up	2.2978504	1100.1868	875.3383	1190.4087	231.65431	288.80524	298.15845	212.93512	138.69182
A_51_P361620	0.029414792	down	7.5336385	63.910564	104.34829	110.93461	15.136238	422.08835	280.17273	192.17267	423.7403	Hist2h2bb	Q5QNW6_HUMAN (Q5QNW6) Histone 2, H2bf, partial (60%) [TC1592191]
A_51_P126198	0.0010814215	down	41.741165	59.163746	95.31039	85.997986	47.448692	2274.21	1754.3003	1901.2086	2458.4456	Dapk2	Mus musculus death-associated protein kinase 2 (Dapk2), mRNA [NM_010019]
A_52_P586944	0.0031250932	up	16.326593	48.17346	81.8685	82.128975	43.99539	3.8446877	2.306879	2.356456	2.561879	Bmpr1b	Mus musculus bone morphogenetic protein receptor, type 1B (Bmpr1b), transcript variant 1, mRNA [NM_007560]
A_51_P101545	0.030571207	down	4.7436094	114.94151	49.78945	45.126427	13.9962	221.94763	88.874	159.8634	154.94412	Hgfac	Mus musculus hepatocyte growth factor activator (Hgfac), mRNA [NM_019447]
A_51_P250797	0.0019320622	up	29.405373	700.51697	351.73856	566.2589	588.10547	12.7274	7.791789	10.510888	28.108942	Glrb	Mus musculus glycine receptor, beta subunit (Glrb), transcript variant 4, mRNA [NM_010298]
A_55_P2112302	0.012039023	up	2.816982	30003.988	27121.637	24623.652	17590.752	6946.0874	5114.303	6110.586	6884.053
A_55_P1983769	0.0017284452	up	5.4566126	241.41084	291.49615	250.9739	154.0921	29.93421	31.531296	23.478548	36.981434	Birc5	Mus musculus baculoviral IAP repeat-containing 5 (Birc5), transcript variant 3, mRNA [NM_001012273]
A_52_P398998	0.022832964	up	9.771377	79.16398	81.6971	58.316715	43.05383	18.27653	2.542512	3.576922	2.860938	Gfra1	Mus musculus glial cell line derived neurotrophic factor family receptor alpha 1 (Gfra1), transcript variant 1, mRNA [NM_010279]
A_55_P2093168	0.039684422	up	3.7588258	187.25279	81.08038	88.1781	75.48743	81.28245	12.396779	10.960312	12.23772	Rell2	RELT-like 2 [Source:MGI Symbol;Acc:MGI:1918044] [ENSMUST00000091932]
A_52_P585751	0.0029930675	down	12.637881	1515.87	2381.1086	2195.9563	1301.0149	21183.428	12352.071	10466.419	25642.982	Gns	Mus musculus glucosamine (N-acetyl)-6-sulfatase (Gns), mRNA [NM_029364]
A_51_P432403	0.0132405	down	5.506652	44.313725	50.204838	36.90994	15.448863	249.23515	83.48432	85.12005	175.82738	Fgfr2	Mus musculus fibroblast growth factor receptor 2 (Fgfr2), transcript variant 1, mRNA [NM_010207]
A_55_P2180435	0.004083393	up	30.409874	173.14178	172.615	154.20027	88.0896	8.16107	2.077872	3.094125	2.4153879	Gm10493
A_55_P2127303	0.0027858014	down	15.723962	1015.62463	597.98114	593.68756	315.2749	8232.508	5966.465	5341.951	7070.094	Spsb2	Mus musculus splA/ryanodine receptor domain and SOCS box containing 2 (Spsb2), transcript variant 2, mRNA [NM_001306050]
A_51_P195374	0.0028029797	down	39.70508	73.34347	78.056046	90.263115	37.721577	1722.8584	1263.375	3093.8	1920.6008	Baiap2l1	Mus musculus BAI1-associated protein 2-like 1 (Baiap2l1), mRNA [NM_025833]
A_55_P2368355	0.04187479	up	5.002265	1495.1642	3960.816	4204.534	1061.9772	521.03076	250.32326	194.4766	444.49442	2610319H10Rik	Q46T80_RALEJ (Q46T80) Twin-arginine translocation pathway signal, partial (5%) [TC1608658]
A_55_P2073971	0.023137728	down	2.4033656	216.15434	156.8924	110.14173	94.12177	304.78778	202.75937	191.99605	263.92154
A_51_P450278	0.0064822487	down	107.55772	28.7132	7.999047	4.966393	5.0986986	765.5844	1026.4791	375.55597	704.08844	2010003K11Rik	Mus musculus RIKEN cDNA 2010003K11 gene (2010003K11Rik), mRNA [NM_027237]
A_52_P551011	0.009903091	down	19.940094	189.46704	86.36432	58.22789	69.03298	1331.9348	1464.9569	1067.8226	1332.3417	Smim1	Mus musculus small integral membrane protein 1 (Smim1), transcript variant 1, mRNA [NM_001163721]
A_55_P1977066	0.0014080176	down	33.64066	300.9443	212.06981	65.04537	115.522285	6724.2095	3227.6877	1341.5239	5631.6016	Klk4	Mus musculus kallikrein related-peptidase 4 (prostase, enamel matrix, prostate) (Klk4), mRNA [NM_019928]
A_52_P436628	0.0015325741	up	3.1728036	1819.9875	1490.8838	1343.4683	861.46564	477.95535	229.2196	225.5589	334.78357	Vegfb	Mus musculus vascular endothelial growth factor B (Vegfb), transcript variant 1, mRNA [NM_011697]
A_55_P2008895	0.015914638	up	5.4570756	1443.1539	524.7333	606.207	922.9246	162.35329	75.734055	82.86548	125.17888	Tmsb15b1	Mus musculus thymosin beta 15b1 (Tmsb15b1), mRNA [NM_001081983]
A_55_P2116621	0.0011706925	down	8.138137	1298.5044	971.07764	931.2266	502.21167	9481.498	3924.5398	3333.777	5566.672	Cited2	Mus musculus Cbp/p300-interacting transactivator, with Glu/Asp-rich carboxy-terminal domain, 2 (Cited2), mRNA [NM_010828]
A_51_P308029	0.0056282356	up	14.614282	4570.766	2693.8618	3077.92	2695.8909	171.40044	148.63136	146.77258	159.9209	2010107G23Rik	Mus musculus RIKEN cDNA 2010107G23 gene (2010107G23Rik), mRNA [NM_027251]
A_55_P2425661	0.030544769	up	2.0207493	1341.3599	624.06067	843.16113	497.1409	418.10754	184.15405	282.54874	258.23093	Ncbp3	Mus musculus nuclear cap binding subunit 3 (Ncbp3), mRNA [NM_025818]
A_51_P161342	0.0068833968	up	2.936921	862.3242	920.2393	895.12384	414.37433	189.38834	159.00557	192.3417	182.34666	Abcb6	Mus musculus ATP-binding cassette, sub-family B (MDR/TAP), member 6 (Abcb6), mRNA [NM_023732]
A_55_P1993840	0.001507332	up	8.547389	1033.496	999.9245	876.9101	368.18042	92.78959	53.756145	49.97972	66.94145	Tmem132c	Mus musculus transmembrane protein 132C (Tmem132c), mRNA [NM_175432]
A_52_P574697	0.0068196547	up	3.1256938	11577.658	7655.525	8818.01	7858.731	2912.0437	1657.769	1446.0205	2460.9058	Khdrbs1	Mus musculus KH domain containing, RNA binding, signal transduction associated 1 (Khdrbs1), transcript variant 1, mRNA [NM_011317]
A_52_P27122	0.023213672	up	3.706385	328.21786	562.7988	486.54318	287.2567	98.67259	83.209694	32.98619	134.85301	Ago4	Mus musculus argonaute RISC catalytic subunit 4 (Ago4), mRNA [NM_153177]
A_51_P351896	0.005996372	down	5.1026893	18.465816	15.46239	12.63058	7.958501	57.416874	35.107227	44.22788	58.26693	Fam198b	Mus musculus family with sequence similarity 198, member B (Fam198b), mRNA [NM_133187]
A_51_P329490	0.0040938	down	6.9932694	163.70264	109.33089	103.32228	65.47387	842.35724	322.36365	522.3812	545.017	Slc25a40	Mus musculus solute carrier family 25, member 40 (Slc25a40), transcript variant 1, mRNA [NM_178766]
A_51_P322972	0.0035823318	down	29.83645	67.67024	53.36957	53.97952	42.900673	1752.5188	1276.4629	417.84036	1892.9984	Hkdc1	Mus musculus hexokinase domain containing 1 (Hkdc1), mRNA [NM_145419]
A_51_P389531	0.004614133	up	7.1446767	14030.738	12153.941	11827.235	8923.659	1225.1862	1167.7704	1034.1658	1246.2417	Prmt1	Mus musculus protein arginine N-methyltransferase 1 (Prmt1), transcript variant 1, mRNA [NM_019830]
A_55_P2371105	0.011001258	up	33.457165	137.1637	275.89508	260.51846	92.78646	11.77585	2.466014	2.507781	2.676277	Sox2ot
A_51_P312336	0.014541815	down	4.2636433	33.521885	24.374847	31.793001	13.876739	122.55049	52.603565	39.974094	123.41341	Slc14a1	Mus musculus solute carrier family 14 (urea transporter), member 1 (Slc14a1), transcript variant 2, mRNA [NM_028122]
A_65_P15412	0.0075797723	up	12.455715	231.4027	256.49783	224.95033	142.86057	22.66413	5.4418387	8.312086	20.636679	Usp13	Mus musculus ubiquitin specific peptidase 13 (isopeptidase T-3) (Usp13), mRNA [NM_001013024]
A_55_P2028193	0.0024496443	down	5.2724056	11685.448	9320.536	7898.2124	7167.7964	49042.12	26163.607	24886.422	39835.02	Mgat1	Mus musculus mannoside acetylglucosaminyltransferase 1 (Mgat1), transcript variant 1, mRNA [NM_001110148]
A_55_P2106922	0.0057765045	down	3.267659	1588.0582	1807.1672	1634.8818	1340.2439	3987.3145	3698.6602	3009.594	4312.285	Arfgap3	Mus musculus ADP-ribosylation factor GTPase activating protein 3 (Arfgap3), mRNA [NM_025445]
A_51_P462428	0.022571672	down	4.946078	78.617294	93.26568	82.57381	34.891785	296.74942	450.31827	97.548096	258.9283	Galnt15	UDP-N-acetyl-alpha-D-galactosamine:polypeptide N-acetylgalactosaminyltransferase 15 [Source:MGI Symbol;Acc:MGI:1926004] [ENSMUST00000022460]
A_51_P301809	0.022341693	down	2.8841813	107.09231	94.53712	60.90812	45.14776	325.39868	102.99112	63.918232	240.0935	Slit3	Mus musculus slit homolog 3 (Drosophila) (Slit3), mRNA [NM_011412]
A_51_P127738	0.0053354	up	86.74747	1299.4429	946.23206	1074.058	615.8685	4.5695586	11.273144	9.279242	8.021771	Scn2a	Mus musculus sodium channel, voltage-gated, type II, alpha (Scn2a), transcript variant 2, mRNA [NM_001346679]
A_55_P2160682	0.012461362	up	2.8019335	4199.165	1657.7646	1478.1971	1238.0724	885.09125	399.45062	309.01868	505.0745	Set	Mus musculus SET nuclear oncogene (Set), transcript variant 2, mRNA [NM_001204875]
A_51_P438657	0.0052646664	up	11.016821	58.15707	69.835365	79.28973	52.72473	3.954627	5.8403444	3.12109	4.268666	Ipcef1	Mus musculus interaction protein for cytohesin exchange factors 1 (Ipcef1), transcript variant 1, mRNA [NM_001170800]
A_66_P112573	0.0017918742	down	56.921288	781.6868	613.4639	594.2683	392.47293	24849.96	21794.01	22835.346	25345.486	Isg20	Mus musculus interferon-stimulated protein (Isg20), transcript variant 4, mRNA [NM_001291220]
A_55_P2020911	0.0074598957	down	3.7547681	2964.653	2238.2786	2406.9465	1891.4498	6738.3726	5293.3647	5684.401	7906.215	Rps6ka6	Mus musculus ribosomal protein S6 kinase polypeptide 6 (Rps6ka6), mRNA [NM_025949]
A_51_P354038	0.0024758622	down	9.001783	167.52585	171.67445	161.40588	72.16901	1263.4861	697.1918	590.3767	1129.2189	Tmc6	Mus musculus transmembrane channel-like gene family 6 (Tmc6), transcript variant 1, mRNA [NM_145439]
A_55_P2185332	0.0011921547	down	11.620874	318.28275	288.08353	225.65173	129.52467	2656.8616	1823.5968	1201.2915	2241.7656	Il17rc	Mus musculus interleukin 17 receptor C (Il17rc), transcript variant 2, mRNA [NM_134159]
A_55_P2039279	0.010922389	up	7.7108216	2068.2974	1179.6144	1236.5863	1076.6007	404.52225	87.22225	68.55587	101.4083	Kcnh3	Mus musculus potassium voltage-gated channel, subfamily H (eag-related), member 3 (Kcnh3), mRNA [NM_010601]
A_52_P675039	0.011541874	up	10.972186	119.90273	138.82367	116.7474	61.47933	3.9020927	6.9752464	6.2797756	12.87519	Fhad1	Mus musculus forkhead-associated (FHA) phosphopeptide binding domain 1 (Fhad1), mRNA [NM_177868]
A_55_P2184189	0.0032862797	down	6.095035	87.99148	105.78542	123.725395	55.66019	434.68985	435.6633	272.4264	457.77664	Ncf2
A_51_P357433	0.008928459	down	5.2473035	44.55215	33.02443	23.586786	12.351751	185.7108	72.6071	46.16448	139.37352	Ap1g2	Mus musculus adaptor protein complex AP-1, gamma 2 subunit (Ap1g2), transcript variant 1, mRNA [NM_007455]
A_51_P201884	0.01602563	down	12.006235	3.313389	3.054891	2.415371	2.035107	67.73697	13.07763	6.252861	49.830067	Dsp	Mus musculus desmoplakin (Dsp), mRNA [NM_023842]
A_52_P506271	0.0065387716	down	18.792253	131.7451	54.558586	47.90886	33.24887	961.2448	619.8289	762.5902	839.0107	Cmtm4	Mus musculus CKLF-like MARVEL transmembrane domain containing 4 (Cmtm4), mRNA [NM_153582]
A_55_P2128263	0.00953923	up	2.8519304	4072.1292	4946.7866	4931.4546	2681.124	1469.3668	867.65906	617.60077	1365.0614	Phf21a	Mus musculus PHD finger protein 21A (Phf21a), transcript variant 4, mRNA [NM_001346704]
A_52_P52303	0.0012033483	up	5.518889	78.188896	33.84542	28.134438	41.0322	10.956701	3.299045	2.2844627	10.646519	Gfap	Mus musculus glial fibrillary acidic protein (Gfap), transcript variant 1, mRNA [NM_001131020]
A_52_P630016	0.030363511	down	3.1938744	1641.11	1002.5282	1168.7944	936.7523	2783.1814	2315.521	2893.479	2683.5906	Bet1l	Mus musculus Bet1 golgi vesicular membrane trafficking protein like (Bet1l), mRNA [NM_018742]
A_51_P306710	0.016751854	down	5.406687	28.600233	34.671383	26.269196	5.4139147	101.42111	82.634254	48.465878	79.20593	Cldn15	Mus musculus claudin 15 (Cldn15), mRNA [NM_021719]
A_55_P1954693	0.0040626433	up	514.4107	7819.23	4048.6597	4592.958	6181.345	30.401503	3.259472	6.814312	5.074641	Tac1	Mus musculus tachykinin 1 (Tac1), transcript variant 1, mRNA [NM_009311]
A_51_P483617	0.010129084	up	2.4969423	871.7028	734.97437	758.5936	514.46985	233.84111	208.94968	147.48749	238.29588	0610040J01Rik	Mus musculus RIKEN cDNA 0610040J01 gene (0610040J01Rik), mRNA [NM_029554]
A_52_P418644	0.0014263537	down	12.641128	806.8595	1109.6167	1119.6425	516.0482	8810.919	6373.6333	6199.3257	10129.533	Plp2	Mus musculus proteolipid protein 2 (Plp2), mRNA [NM_019755]
A_55_P2038597	0.0047600353	up	2.5875587	15672.104	10918.065	7084.9062	5441.703	4552.499	2018.588	1275.0436	3352.8718
A_51_P270899	8.3006447E-4	up	5.134181	2702.6694	3000.9482	3385.6853	1819.2346	408.28973	316.89798	313.8302	472.6915	Zfp61	Mus musculus zinc finger protein 61 (Zfp61), mRNA [NM_009561]
A_51_P108190	0.01402542	up	2.3850672	4818.267	3997.1052	3706.1934	2717.12	1292.3987	1097.6704	912.7337	1235.7103	Rpl23	Mus musculus ribosomal protein L23 (Rpl23), mRNA [NM_022891]
A_55_P2023114	0.011823809	down	2.182873	82.995865	16.998434	10.19806	8.78544	112.84828	19.656708	13.173509	26.21872	Hsd3b2	Mus musculus hydroxy-delta-5-steroid dehydrogenase, 3 beta- and steroid delta-isomerase 2 (Hsd3b2), mRNA [NM_153193]
A_55_P1979341	0.0059439517	down	8.0510235	2354.8054	1768.6152	1370.1665	1582.3107	11995.171	10689.271	7019.1914	11253.164	Cyba	Mus musculus cytochrome b-245, alpha polypeptide (Cyba), transcript variant 1, mRNA [NM_007806]
A_55_P2040860	0.048991594	down	2.1951158	36.75951	25.835428	32.09862	15.526323	45.85115	51.09298	34.768044	36.019417	Sun3	Mus musculus Sad1 and UNC84 domain containing 3 (Sun3), transcript variant 2, mRNA [NM_177576]
A_55_P1986421	0.030792857	up	3.5695722	217.97685	143.08891	113.59139	74.47571	102.708626	20.193468	10.551259	19.826586	Tcp11	Mus musculus t-complex protein 11 (Tcp11), transcript variant 1, mRNA [NM_013687]
A_55_P1987780	0.0037817552	down	43.192368	4.917557	4.053358	2.3163273	2.0724647	115.35952	67.54421	98.97319	115.28648	2010204K13Rik	Mus musculus RIKEN cDNA 2010204K13 gene (2010204K13Rik), transcript variant 1, long non-coding RNA [NR_027924]
A_55_P1999309	0.0035367522	up	2.1702063	2997.4036	2788.3247	2694.056	1559.6628	1192.7277	594.34686	590.08295	1010.38275	Zfp668	Mus musculus zinc finger protein 668 (Zfp668), mRNA [NM_146259]
A_52_P225570	0.012696514	down	3.992741	454.29364	579.1991	489.38202	244.53433	1757.5829	794.2433	826.03644	1852.7928	Parva	Mus musculus parvin, alpha (Parva), mRNA [NM_020606]
A_52_P1130990	8.279447E-4	up	2711.0203	10959.919	11855.445	10476.561	6245.868	3.9306438	2.070096	2.1443467	2.408323	Trim67	Mus musculus tripartite motif-containing 67 (Trim67), mRNA [NM_198632]
A_55_P2059732	0.026890075	down	4.0527196	54.665573	30.176294	27.905855	6.5832887	105.00561	61.54473	48.359787	69.83525
A_51_P271417	0.0014056474	up	16.063782	76.76221	76.926384	57.673622	30.56281	3.905526	2.073067	2.139906	2.408647	Fibcd1	Mus musculus fibrinogen C domain containing 1 (Fibcd1), mRNA [NM_178887]
A_51_P451428	0.0054466985	down	5.392209	61.000046	69.28661	51.025017	23.130392	234.25165	157.82195	126.60901	240.52289	Marveld2	Mus musculus MARVEL (membrane-associating) domain containing 2 (Marveld2), transcript variant 1, mRNA [NM_001038602]
A_55_P2090359	0.0013150036	up	39.370045	209.81328	194.43063	150.92056	106.90289	3.8978593	2.084607	2.147381	4.191515	Plcd4	Mus musculus phospholipase C, delta 4 (Plcd4), transcript variant 2, mRNA [NM_148937]
A_51_P123676	0.026960634	down	7.842079	44.100666	75.90431	64.31098	17.343767	426.73425	202.28566	106.98077	408.22092	Synpo	Mus musculus synaptopodin (Synpo), transcript variant A, mRNA [NM_177340]
A_55_P2111416	0.0054228595	up	2.0866592	1401.6472	952.5694	878.37384	724.12427	638.0193	222.88477	182.06819	461.88287	Rcc2	Mus musculus regulator of chromosome condensation 2 (Rcc2), mRNA [NM_173867]
A_51_P191520	0.0016469811	down	6.491821	386.05658	320.12354	288.75693	184.24634	1735.5349	1242.655	1000.9469	1444.2074	Stard10	Mus musculus START domain containing 10 (Stard10), mRNA [NM_019990]
A_51_P270891	0.0148927	down	2.279376	341.78934	159.36208	126.93252	116.496086	523.94507	214.07661	184.38098	280.65894	1700056E22Rik	Mus musculus RIKEN cDNA 1700056E22 gene (1700056E22Rik), mRNA [NM_028516]
A_55_P2266013	0.041711897	down	6.004826	63.58226	18.408293	8.927831	9.056017	119.43123	49.12259	72.84746	76.85627	Gm13032	Mus musculus predicted gene 13032 (Gm13032), long non-coding RNA [NR_045944]
A_51_P168613	0.045956194	up	3.450243	230.82414	321.57086	324.9402	159.66428	127.680016	32.928764	30.656656	56.28668	Nuak1	Mus musculus NUAK family, SNF1-like kinase, 1 (Nuak1), mRNA [NM_001004363]
A_55_P2049602	0.015372959	up	4.6351438	100.7164	83.970406	74.422806	40.14771	28.874636	7.8640223	4.7071075	13.673622	Kat2a	Mus musculus K(lysine) acetyltransferase 2A (Kat2a), transcript variant 1, mRNA [NM_020004]
A_52_P307749	0.012731443	up	6.179555	92.71804	76.46864	87.13627	56.902027	17.410748	8.669392	3.4520102	12.351671	Slc35a5	Mus musculus solute carrier family 35, member A5 (Slc35a5), mRNA [NM_028756]
A_55_P2034481	0.0012986497	down	3.2755673	21538.049	14774.42	19527.809	9470.818	54822.31	25745.367	29535.62	43387.02	Erdr1	Mus musculus erythroid differentiation regulator 1 (Erdr1), transcript variant 1, coding, mRNA [NM_133362]
A_55_P1996623	0.0046945307	down	3.176573	501.6874	395.16864	353.95557	267.9866	1141.3281	648.103	703.86926	981.80383	Dnajb12	Mus musculus DnaJ heat shock protein family (Hsp40) member B12 (Dnajb12), mRNA [NM_019965]
A_55_P2162910	0.001123947	up	59.2644	201396.42	144441.45	130304.516	101015.16	2519.9912	1305.8849	918.85944	2740.431	Rtn1	Mus musculus reticulon 1 (Rtn1), transcript variant 1, mRNA [NM_153457]
A_51_P124535	0.008821564	down	2.5134883	5296.904	6492.9077	6316.6284	3279.4873	13678.289	7251.6177	6573.9976	11641.863	Mest	Mus musculus mesoderm specific transcript (Mest), transcript variant 2, mRNA [NM_008590]
A_55_P2034731	0.00892839	up	2.9123645	223.2318	154.02144	146.02419	68.460526	70.94552	21.806406	21.194363	38.899895	Rasal2	Mus musculus RAS protein activator like 2 (Rasal2), mRNA [NM_177644]
A_66_P107790	0.0015152002	down	12.881696	6969.4194	7161.8853	6977.897	4603.8765	66781.664	52390.418	53112.58	63433.156	Myl12a	Mus musculus myosin, light chain 12A, regulatory, non-sarcomeric (Myl12a), mRNA [NM_026064]
A_55_P2311780	0.0020096726	down	49.15189	16.307981	2.118653	2.649357	1.961516	506.26147	88.857056	62.70732	99.18051	4930554H23Rik	Mus musculus RIKEN cDNA 4930554H23 gene (4930554H23Rik), long non-coding RNA [NR_131089]
A_51_P112223	0.0020433238	up	4.540424	457.72125	418.48444	395.345	262.25342	83.81501	47.42994	35.98824	87.19982	Gsta4	Mus musculus glutathione S-transferase, alpha 4 (Gsta4), mRNA [NM_010357]
A_52_P649332	0.006183844	down	4.4337435	3397.7273	3105.194	2818.6614	2157.0022	9171.13	8411.392	8115.6675	10570.5205	Sdf4	Mus musculus stromal cell derived factor 4 (Sdf4), transcript variant 1, mRNA [NM_011341]
A_52_P263201	0.004586143	down	4.069557	227.33443	249.67024	243.4681	174.6328	644.67444	617.6996	598.24365	741.73865	Tmem33	Mus musculus transmembrane protein 33 (Tmem33), transcript variant 2, mRNA [NM_030108]
A_55_P1979674	0.012449891	up	6.849425	3088.169	2126.0022	2110.6746	1600.003	448.00504	248.5555	72.908035	331.25876	Ikzf4	Mus musculus IKAROS family zinc finger 4 (Ikzf4), mRNA [NM_011772]
A_51_P114456	0.0051281652	up	4.832486	415.50882	537.66125	472.35605	308.84937	85.9459	50.47094	35.893505	102.47036	Tceanc2	Mus musculus transcription elongation factor A (SII) N-terminal and central domain containing 2 (Tceanc2), mRNA [NM_025617]
A_52_P476690	0.012279416	up	4.107269	92.141014	78.17323	57.36746	34.336662	25.513529	9.139801	4.2409606	13.45889	Pogk	Mus musculus pogo transposable element with KRAB domain (Pogk), transcript variant 1, mRNA [NM_175170]
A_55_P2103880	0.031409353	up	2.3013172	1960.7736	2225.3547	2174.3545	1156.6329	1080.0864	417.29523	337.8223	685.9855	Gtf2ird1	Mus musculus general transcription factor II I repeat domain-containing 1 (Gtf2ird1), transcript variant 1, mRNA [NM_020331]
A_55_P2161590	7.037098E-4	down	68.485504	3.209192	2.029695	2.373418	2.319172	196.13907	68.80264	75.08037	207.82198	Pramel6	Mus musculus preferentially expressed antigen in melanoma like 6 (Pramel6), mRNA [NM_178249]
A_66_P139159	0.0025381611	up	3.6006496	96.9938	80.92429	72.52956	78.22607	21.471815	13.82253	10.124091	23.540298	Hras	Harvey rat sarcoma virus oncogene [Source:MGI Symbol;Acc:MGI:96224] [ENSMUST00000026572]
A_66_P111090	0.0014243905	down	54.798767	58.82511	50.727303	59.373158	21.180182	1972.6614	1338.9856	1721.1373	1987.1116	Sctr	Mus musculus secretin receptor (Sctr), transcript variant 1, mRNA [NM_001012322]
A_55_P2090025	0.013282406	down	2.3654776	1885.1338	2718.9924	2834.1855	1219.1569	4255.2407	2874.421	2597.263	4659.951	Mest	Mus musculus mesoderm specific transcript (Mest), transcript variant 1, mRNA [NM_001252292]
A_55_P2005655	0.00300946	up	19.030924	1948.415	2737.7131	2639.4038	1323.5581	110.29361	79.40352	41.04716	105.5027	Ntsr1	Mus musculus neurotensin receptor 1 (Ntsr1), mRNA [NM_018766]
A_51_P172752	0.0030201632	up	3.6128168	4239.745	4323.6313	4716.6304	2688.4253	1018.2699	705.7739	506.94867	999.7705	Gpatch4	Mus musculus G patch domain containing 4 (Gpatch4), transcript variant 1, mRNA [NM_025663]
A_51_P136521	0.023041934	up	4.6671677	406.66257	158.90332	79.63459	116.706505	146.25163	12.548891	8.914089	20.655027	Lypd2	Mus musculus Ly6/Plaur domain containing 2 (Lypd2), mRNA [NM_026671]
A_51_P515684	0.0080918195	down	15.673385	23.761324	11.513759	6.6804495	2.500559	154.05199	89.64858	51.848244	102.82422	1700001L05Rik	Mus musculus RIKEN cDNA 1700001L05 gene (1700001L05Rik), long non-coding RNA [NR_027980]
A_55_P2192503	0.004745155	up	70.88664	1336.498	1553.9174	1484.8331	909.8843	24.78944	9.943987	4.2711377	28.176659	B930095G15Rik	PREDICTED: Mus musculus RIKEN cDNA B930095G15 gene (B930095G15Rik), misc_RNA [XR_105643]
A_55_P1993777	0.0011898932	up	41.25429	8097.753	8396.765	7956.7993	6148.6494	163.89526	97.57663	118.23031	162.1569	Rbfox3	Mus musculus RNA binding protein, fox-1 homolog (C. elegans) 3 (Rbfox3), transcript variant 1, mRNA [NM_001039167]
A_55_P2000728	0.0017989744	up	8.630831	1551.8192	1553.1093	1765.9387	1113.6664	178.19559	95.38968	80.13727	167.41293	Myef2	Mus musculus myelin basic protein expression factor 2, repressor (Myef2), transcript variant 1, mRNA [NM_001162417]
A_66_P127022	0.014720866	down	3.7842102	47.752163	21.8424	17.639986	15.670901	93.82661	47.96013	50.412987	69.5819	Iqck	Mus musculus IQ motif containing K (Iqck), mRNA [NM_001081446]
A_51_P345649	0.010450829	down	6.500914	738.61847	1247.5323	395.8688	493.225	4403.093	2231.5933	1579.2803	5528.3105	Pdgfra	Mus musculus platelet derived growth factor receptor, alpha polypeptide (Pdgfra), transcript variant 2, mRNA [NM_011058]
A_55_P1991069	0.0077575166	down	6.080919	934.8279	276.52573	196.40083	178.91197	2932.6384	821.6655	878.0197	1567.2104	Milr1	Mus musculus mast cell immunoglobulin like receptor 1 (Milr1), transcript variant 1, mRNA [NM_001033435]
A_55_P2018076	0.010239469	down	5.72863	1420.549	1318.0663	1042.9767	556.4144	7792.0376	2521.8743	2413.2124	6588.0664	Arap1	Mus musculus ArfGAP with RhoGAP domain, ankyrin repeat and PH domain 1 (Arap1), transcript variant 3, mRNA [NM_001040111]
A_52_P639402	0.024948118	up	5.1902566	399.7967	277.85214	265.19733	157.7441	128.22672	20.60839	13.2791	48.717735	Kcnk3	Mus musculus potassium channel, subfamily K, member 3 (Kcnk3), mRNA [NM_010608]
A_55_P2171033	0.020879064	down	2.026418	929.9022	249.78125	195.44438	121.887924	1114.237	259.07333	232.11784	371.7463	Gm35772	PREDICTED: Mus musculus predicted gene, 35772 (Gm35772), ncRNA [XR_384326]
A_66_P108791	0.0010815103	up	34.41531	183.51442	138.26749	163.35402	127.77977	3.9602292	2.446832	2.490969	4.175814	Camk4	Mus musculus calcium/calmodulin-dependent protein kinase IV (Camk4), mRNA [NM_009793]
A_55_P1991733	0.0034516721	up	3.4562886	57.835056	44.111614	48.004692	35.161327	13.503562	5.897376	6.1983333	16.32035	Zfand5	Mus musculus zinc finger, AN1-type domain 5 (Zfand5), mRNA [NM_009551]
A_55_P1986531	0.019693	down	6.622185	8.708985	8.689323	6.5869775	2.329733	54.750847	16.670412	15.076381	43.32866	G6b	Mus musculus immunoreceptor tyrosine-based inhibitory motif (ITIM) containing platelet receptor (G6b), transcript variant 1, mRNA [NM_001191012]
A_52_P15300	0.0018992668	down	19.43333	3.5783577	3.373355	2.8777783	2.402038	51.33449	44.74927	30.9868	44.633198	Hoxb2	Mus musculus homeobox B2 (Hoxb2), mRNA [NM_134032]
A_55_P2086128	0.0013576422	down	411.80615	3.5655203	2.437448	2.9506693	2.692744	1551.0244	727.38947	399.0711	1177.5156	Fa2h	Mus musculus fatty acid 2-hydroxylase (Fa2h), mRNA [NM_178086]
A_51_P473919	0.028066743	up	3.2997382	2483.4214	2701.3745	3005.8164	2024.267	1002.283	361.44446	257.2363	986.3744	Mycbp2	Mus musculus MYC binding protein 2 (Mycbp2), mRNA [NM_207215]
A_51_P109050	0.0017963949	up	3.5608633	2859.6743	1988.3677	1666.969	1136.3851	659.92163	268.15674	258.87115	390.42612	Paqr4	Mus musculus progestin and adipoQ receptor family member IV (Paqr4), mRNA [NM_023824]
A_52_P149545	0.0016518744	up	21.51985	102.07581	92.33378	74.24618	52.79199	4.0228887	2.113968	2.207481	2.44959	Tacr1	Mus musculus tachykinin receptor 1 (Tacr1), mRNA [NM_009313]
A_52_P539632	0.0012033483	up	244.7025	3143.4282	3924.6436	3827.049	2057.4592	7.2175364	9.019634	7.8434634	14.165069	Plxna3	Mus musculus plexin A3 (Plxna3), mRNA [NM_008883]
A_52_P679105	0.0027644685	down	8.493047	274.2963	263.48245	203.6196	134.33537	1976.674	1451.9015	596.85834	1603.0636	Prss23	Mus musculus protease, serine 23 (Prss23), mRNA [NM_029614]
A_51_P433000	0.03444074	down	4.927403	117.99771	13.374299	8.527427	5.727194	205.26456	43.809425	17.57906	76.72873	Chmp4c	charged multivesicular body protein 4C [Source:MGI Symbol;Acc:MGI:1913621] [ENSMUST00000029049]
A_52_P130912	0.0051640314	up	10.377096	65.23417	74.6549	60.5059	34.06095	5.441069	2.270695	2.997488	6.2393947	Pcdh7	Mus musculus protocadherin 7 (Pcdh7), transcript variant 4, mRNA [NM_001310608]
A_51_P107362	0.0054472294	up	2.7306285	1950.8805	1981.9258	1870.2665	1043.3518	509.16254	486.6223	299.88782	487.58795	Socs2	Mus musculus suppressor of cytokine signaling 2 (Socs2), transcript variant 1, mRNA [NM_007706]
A_55_P2313133	0.004172517	up	16.35837	136.06021	68.22582	75.88018	70.66829	3.891732	3.070565	2.1813452	7.1194353	1700040D17Rik	PREDICTED: Mus musculus RIKEN cDNA 1700040D17 gene (1700040D17Rik), misc_RNA [XR_104789]
A_52_P652913	0.0011513401	down	8.825431	572.4039	590.0275	472.19556	325.60245	3791.459	2709.8682	2307.3298	3547.4985	Akip1	Mus musculus A kinase (PRKA) interacting protein 1 (Akip1), mRNA [NM_020616]
A_55_P2060863	0.0014480771	up	2.5543606	8166.1616	8749.321	7858.6943	6077.513	2705.5867	1838.9208	1536.4716	2799.2983
A_66_P110425	0.00780153	up	2.505237	102.6203	62.899246	72.434784	27.923864	36.808384	13.21396	16.486132	11.03484	Kif6	Mus musculus kinesin family member 6 (Kif6), mRNA [NM_177052]
A_55_P1988373	0.0028428356	up	3.7005866	283.62454	288.70825	243.64464	196.4942	55.779144	44.583645	37.708748	59.51086	Cenpu	Mus musculus centromere protein U (Cenpu), mRNA [NM_027973]
A_51_P450888	0.0019703275	up	24.871016	1059.7366	530.5107	429.1966	334.7453	26.514421	14.424368	6.7911634	21.698196	Rtn4r	Mus musculus reticulon 4 receptor (Rtn4r), mRNA [NM_022982]
A_52_P14444	0.0052659395	up	3.4073286	232.29843	176.05994	176.03677	88.33942	58.59147	23.35699	21.341587	43.13095	Coa7	Mus musculus cytochrome c oxidase assembly factor 7 (Coa7), mRNA [NM_027250]
A_55_P1983368	0.0025676186	down	34.97415	326.50055	158.9951	143.81248	65.92408	5778.1206	2946.7034	2518.9119	4583.7344	Sh3d21	Mus musculus SH3 domain containing 21 (Sh3d21), transcript variant 1, mRNA [NM_001162533]
A_52_P465980	0.004063207	up	18.276827	4664.358	5237.38	4965.044	3047.4546	292.94318	114.384224	86.41706	305.4025	Cplx1	Mus musculus complexin 1 (Cplx1), mRNA [NM_007756]
A_55_P2162698	0.011447075	up	5.0043216	647.21893	1106.1812	1134.2905	356.406	152.74168	89.0942	72.95996	124.0889	Prpf40b	Mus musculus pre-mRNA processing factor 40B (Prpf40b), transcript variant 2, mRNA [NM_018786]
A_55_P2042462	0.01505515	down	2.5212307	35.37876	22.342741	27.957489	9.98527	53.01379	26.453018	42.01241	40.40212	Ptrh1
A_52_P596755	0.015603692	up	5.373152	1038.4191	593.78845	564.7617	643.25397	162.18498	58.84938	90.14785	83.38466	Dnph1	Mus musculus 2'-deoxynucleoside 5'-phosphate N-hydrolase 1 (Dnph1), mRNA [NM_207161]
A_55_P1970775	0.004084514	down	2.45573	6799.8086	6672.0024	6942.075	5423.8833	12781.263	9900.763	8877.016	14764.676	Hdac1	Mus musculus histone deacetylase 1 (Hdac1), mRNA [NM_008228]
A_55_P2179974	0.009561972	down	11.767524	321.27975	74.55777	68.90543	40.370174	1340.461	603.2309	553.69855	761.8652	Spsb1	Mus musculus splA/ryanodine receptor domain and SOCS box containing 1 (Spsb1), mRNA [NM_029035]
A_51_P323299	0.010614802	up	3.2523506	7696.1064	7320.1475	6606.496	3933.1882	2585.8467	926.28564	782.94604	1862.5	Trim28	Mus musculus tripartite motif-containing 28 (Trim28), mRNA [NM_011588]
A_55_P2107362	0.003887	up	3.0069776	1612.658	1336.9594	1519.1472	1081.0549	479.18564	275.68488	221.0012	396.0358	Gjc1	Mus musculus gap junction protein, gamma 1 (Gjc1), transcript variant 1, mRNA [NM_008122]
A_55_P2140016	0.0012408181	up	482.0096	1627.6849	2148.8503	2255.12	1315.8073	4.115271	2.177404	2.285796	2.506104	Pou3f2	Mus musculus POU domain, class 3, transcription factor 2 (Pou3f2), mRNA [NM_008899]
A_51_P201480	0.005464139	down	2.9543426	1386.3296	1189.1141	1013.73846	674.3511	3765.321	1477.2867	1367.4303	3013.227	Stat3	Mus musculus signal transducer and activator of transcription 3 (Stat3), transcript variant 1, mRNA [NM_213659]
A_51_P176352	0.0012178837	up	13.609554	10974.331	8436.606	8097.63	5126.072	555.44684	352.07004	278.78696	548.5639	Ndrg2	Mus musculus N-myc downstream regulated gene 2 (Ndrg2), transcript variant 1, mRNA [NM_013864]
A_51_P111488	0.0015620865	up	8.757693	3708.8574	2151.6277	2314.2295	1366.6396	280.1194	148.9936	128.81879	213.0479	Gfod2	Mus musculus glucose-fructose oxidoreductase domain containing 2 (Gfod2), mRNA [NM_027469]
A_55_P2023562	0.002419275	down	2.367158	193.8521	42.418648	27.888199	20.880499	378.42303	47.28059	32.26629	69.52588	Cd300c	Mus musculus CD300C molecule (Cd300c), mRNA [NM_199225]
A_51_P114693	0.00531716	down	14.643154	1132.3995	1302.4132	1058.0266	522.39813	18806.38	6485.2124	5481.0825	14967.464	Parm1	Mus musculus prostate androgen-regulated mucin-like protein 1 (Parm1), mRNA [NM_145562]
A_55_P2148116	0.002419275	up	5.6298013	1283.0089	933.79895	997.4594	728.9008	158.65363	100.962204	100.3217	144.05524	Tsr2	Mus musculus TSR2 20S rRNA accumulation (Tsr2), transcript variant 1, mRNA [NM_001164578]
A_55_P2128792	0.008703387	up	4.878448	1399.2135	1094.481	961.06244	843.1985	180.90031	133.7882	146.16406	165.35124	Gm46390	PREDICTED: Mus musculus translation initiation factor IF-2-like (LOC108168049), mRNA [XM_017315657]
A_52_P391983	0.0020523516	up	2.7358289	1199.5822	1148.9601	1128.8718	752.38605	346.20346	246.60329	180.01395	362.9833	Nt5c2	Mus musculus 5'-nucleotidase, cytosolic II (Nt5c2), transcript variant 3, mRNA [NM_029810]
A_51_P170463	0.0011452442	up	447.18604	1874.1624	1731.1145	1679.3707	1233.254	3.8912127	2.139216	2.193285	2.456981	Gpr17	Mus musculus G protein-coupled receptor 17 (Gpr17), mRNA [NM_001025381]
A_55_P2171802	0.009186283	up	28.839098	1382.0328	839.1477	896.30804	1081.6118	96.274086	15.89611	14.630702	19.37992	Zfp786	Mus musculus zinc finger protein 786 (Zfp786), mRNA [NM_177882]
A_55_P2066096	0.002297207	down	2.2259822	6251.469	6379.079	6078.413	4427.346	12503.601	6952.4634	6647.759	12172.225	Zfand3	Mus musculus zinc finger, AN1-type domain 3 (Zfand3), mRNA [NM_148926]
A_51_P451176	0.010633628	down	20.978998	43.558975	10.24893	11.45879	3.067613	302.78467	117.36057	115.11598	198.3816	Bhlhe41	Mus musculus basic helix-loop-helix family, member e41 (Bhlhe41), transcript variant 1, mRNA [NM_024469]
A_55_P2038318	0.003487458	down	15.487901	45.54638	36.59998	20.613522	15.29398	471.16382	222.21886	155.0742	497.21384	Psg16	Mus musculus pregnancy specific glycoprotein 16 (Psg16), transcript variant 1, mRNA [NM_001310628]
A_51_P455647	0.0013764814	down	23.3177	1024.9548	1050.6049	1057.3442	537.3561	16928.705	11288.173	15375.586	16434.059	Car2	Mus musculus carbonic anhydrase 2 (Car2), mRNA [NM_009801]
A_51_P299216	0.025937442	up	2.661628	398.74966	467.72363	506.5554	185.29063	149.02681	60.93639	78.705124	130.28516	Wdr90	Mus musculus WD repeat domain 90 (Wdr90), mRNA [NM_001163766]
A_55_P2090077	0.0023020941	down	16.058968	4.588473	2.652108	2.543109	4.078939	61.121803	32.576706	16.63479	67.66742	Myh13	Mus musculus myosin, heavy polypeptide 13, skeletal muscle (Myh13), mRNA [NM_001081250]
A_51_P238183	0.028081767	up	2.6561866	1205.2589	663.2409	479.33487	429.79935	215.75664	172.3715	110.346	215.2258	Etnk2	Mus musculus ethanolamine kinase 2 (Etnk2), mRNA [NM_175443]
A_55_P1967829	0.0025679574	down	4.042801	18.981428	17.488232	11.214009	8.196475	63.34982	31.322607	26.300253	41.695347	Klc3	Mus musculus kinesin light chain 3 (Klc3), transcript variant 1, mRNA [NM_001286038]
A_66_P105965	0.0019175785	up	2.8644323	1974.6693	1881.2561	1773.1185	1055.9591	586.27264	374.7074	265.14368	473.54156	Drp2	Mus musculus dystrophin related protein 2 (Drp2), mRNA [NM_010078]
A_51_P104891	0.0036662729	up	4.606369	2345.9014	3077.871	2821.2039	1643.2799	484.76495	306.012	242.09842	552.6732	Selenoi	Mus musculus selenoprotein I (Selenoi), transcript variant 1, mRNA [NM_027652]
A_55_P1998456	0.019919688	down	14.441143	89.95281	14.3655405	12.183891	9.936851	298.2024	218.44745	118.54102	235.23909	Birc7	Mus musculus baculoviral IAP repeat-containing 7 (livin) (Birc7), mRNA [NM_001163247]
A_55_P2035484	0.005244765	down	4.110585	1759.0078	1577.201	1512.8829	1130.8339	4588.309	3968.6758	3824.7678	5194.32	Gucd1	Mus musculus guanylyl cyclase domain containing 1 (Gucd1), transcript variant 1, mRNA [NM_175133]
A_66_P130541	0.018749116	up	2.4008226	84.92642	55.061913	61.75873	32.217842	21.145369	11.771749	17.923882	16.757868	Traip	Mus musculus TRAF-interacting protein (Traip), mRNA [NM_011634]
A_55_P2137867	0.0065261433	up	17.968813	760.9753	590.4216	549.44977	495.7937	74.135315	15.204882	12.432011	22.36623	Mpp3	Mus musculus membrane protein, palmitoylated 3 (MAGUK p55 subfamily member 3) (Mpp3), mRNA [NM_007863]
A_66_P127969	0.008167785	up	4.5176315	1207.2253	1521.3209	1366.1202	736.2221	280.44345	130.30798	116.6578	277.7102	Bcat1	Mus musculus branched chain aminotransferase 1, cytosolic (Bcat1), transcript variant 2, mRNA [NM_007532]
A_66_P110633	0.008138209	down	12.353613	87.4799	35.501637	31.096691	29.167496	446.2585	400.821	232.326	421.47302	Apol9b	Mus musculus apolipoprotein L 9b (Apol9b), transcript variant 1, mRNA [NM_001168660]
A_55_P2152165	0.0017705996	up	23.320713	386.18268	904.19543	922.2843	306.431	19.150692	16.95215	18.020653	15.225238	Snhg14	PREDICTED: Mus musculus uncharacterized LOC102640292 (LOC102640292), transcript variant X1, mRNA [XM_011250952]
A_52_P106620	0.0029098191	down	131.62563	130.50194	68.98652	48.328964	53.81088	7173.0957	8681.162	4132.8037	7290.3716	Tnfrsf11b	Mus musculus tumor necrosis factor receptor superfamily, member 11b (osteoprotegerin) (Tnfrsf11b), mRNA [NM_008764]
A_55_P2236138	0.017704602	down	23.473536	42.723003	3.424084	7.941444	3.100159	278.43906	101.62852	51.656616	199.7057	4930447F24Rik	Mus musculus RIKEN cDNA 4930447F24 gene (4930447F24Rik), transcript variant 1, long non-coding RNA [NR_126077]
A_55_P2020636	0.0299541	down	2.2738507	30.305943	13.071971	13.058969	9.806246	83.06777	13.93739	15.729269	19.882187
A_55_P2377645	0.011948647	up	10.686848	50.589066	64.52799	82.52481	21.537817	5.410018	2.054467	2.125822	5.0260434	Armcx4	Mus musculus armadillo repeat containing, X-linked 4 (Armcx4), mRNA [NM_001202500]
A_55_P2088380	0.011751649	up	5.870648	135.6824	65.61846	30.887001	45.213165	17.56305	5.533851	4.641323	6.194915	C230072F16Rik	Mus musculus RIKEN cDNA C230072F16 gene (C230072F16Rik), transcript variant 2, long non-coding RNA [NR_131128]
A_55_P2344608	0.004545601	down	4.1001387	75.29578	21.35428	18.38873	10.9936905	189.21358	45.916924	45.746857	61.7045	D7Wsu130e	Q4S509_TETNG (Q4S509) Chromosome 6 SCAF14737, whole genome shotgun sequence, partial (12%) [TC1687528]
A_51_P327751	0.012864262	down	38.217	3.307803	12.906119	18.87717	1.937733	260.44235	167.30042	113.810295	179.33308	Ifit1	Mus musculus interferon-induced protein with tetratricopeptide repeats 1 (Ifit1), mRNA [NM_008331]
A_51_P433388	0.011354092	down	3.4196122	113.609	14.090628	12.282412	8.723338	413.95245	28.22247	13.20482	40.587948	1700019A02Rik	Mus musculus RIKEN cDNA 1700019A02 gene (1700019A02Rik), mRNA [NM_027070]
A_55_P2034335	0.031316515	down	2.9969893	37.07566	54.744312	43.307556	10.121629	70.11232	59.991585	63.224316	72.05636	Cage1	Mus musculus cancer antigen 1 (Cage1), mRNA [NM_027724]
A_52_P254149	0.011476836	up	5.7421393	2989.0537	3489.479	3217.8794	1900.8367	609.20416	240.4314	173.11992	617.8335	Irgq	Mus musculus immunity-related GTPase family, Q (Irgq), mRNA [NM_153134]
A_55_P2178678	0.012095281	down	3.7561405	147.17131	120.1562	131.2232	89.63315	502.85016	338.62448	152.14633	426.6344	P2rx5	Mus musculus purinergic receptor P2X, ligand-gated ion channel, 5 (P2rx5), mRNA [NM_033321]
A_52_P168575	0.0011034247	down	53.90191	3.3162253	4.1165533	2.57042	2.039683	170.25708	102.27753	74.72546	123.95547	Fam169b	Mus musculus family with sequence similarity 169, member B (Fam169b), mRNA [NM_001013811]
A_55_P2066299	0.0019320622	down	5.0650797	853.1498	751.8297	714.49146	523.5656	3497.0278	1761.7821	2115.0784	3235.4805	Gpr137b	Mus musculus G protein-coupled receptor 137B (Gpr137b), mRNA [NM_031999]
A_51_P214197	0.0011152123	down	13.3889675	109.01303	157.02411	136.52225	99.31267	1115.9818	1232.9573	948.6865	1525.3579	Stk17b	Mus musculus serine/threonine kinase 17b (apoptosis-inducing) (Stk17b), mRNA [NM_133810]
A_52_P163515	0.0016817697	down	2.0763366	98.1908	82.741936	72.15491	38.611633	163.17546	94.42223	67.67733	107.7104		predicted gene 13142 [Source:MGI Symbol;Acc:MGI:3651745] [ENSMUST00000117213]
A_51_P370163	0.019404547	down	2.073362	1497.1294	1391.9817	1214.7668	684.0266	2837.9182	1139.7291	1136.7893	2323.4666	Ctr9	Mus musculus CTR9 homolog, Paf1/RNA polymerase II complex component (Ctr9), mRNA [NM_009431]
A_55_P2331804	0.023172954	down	60.195766	280.53152	24.85726	25.640589	9.167038	1673.4067	1116.9205	1834.6335	1675.4865	AU015791	Mus musculus expressed sequence AU015791 (AU015791), long non-coding RNA [NR_102381]
A_55_P2344943	0.012075189	up	5.501522	194.34969	335.76096	295.6254	148.27411	39.663918	19.773119	20.56271	51.68886	B130055M24Rik	PREDICTED: Mus musculus RIKEN cDNA B130055M24 gene (B130055M24Rik), transcript variant X1, ncRNA [XR_869948]
A_55_P2091196	0.0013764814	down	63.633938	99.56133	65.303505	93.655365	35.710728	3678.583	2321.9648	3689.0469	3020.7976	Hrct1	Mus musculus histidine rich carboxyl terminus 1 (Hrct1), mRNA [NM_027511]
A_51_P128575	0.045002077	down	14.04077	150.90695	18.513472	12.905151	18.76317	390.53375	456.2305	205.90742	191.3259	Scgb1a1	Mus musculus secretoglobin, family 1A, member 1 (uteroglobin) (Scgb1a1), mRNA [NM_011681]
A_65_P12533	0.015968798	up	2.9331114	3016.3936	2315.019	2230.3015	1899.897	688.37714	458.3268	548.1315	617.15466	Naa10	Mus musculus N(alpha)-acetyltransferase 10, NatA catalytic subunit (Naa10), transcript variant 2, mRNA [NM_001177965]
A_51_P342387	0.00332894	down	52.728218	12.375259	6.063403	4.7291126	2.505467	351.71857	227.89272	78.80979	290.445	Apoh	Mus musculus apolipoprotein H (Apoh), mRNA [NM_013475]
A_52_P237077	0.021536278	down	7.8908997	6.5543194	10.024662	15.478528	4.5358186	49.911957	72.51062	21.471111	61.445015	Esr1	Mus musculus estrogen receptor 1 (alpha) (Esr1), transcript variant 1, mRNA [NM_007956]
A_65_P06572	0.0019027923	down	2.9558678	94.792336	73.734726	72.47107	50.63937	208.31238	126.70642	109.751305	180.45679	Smad5	Mus musculus SMAD family member 5 (Smad5), transcript variant 2, mRNA [NM_001164041]
A_55_P2058275	0.005888652	up	15.142577	102.62807	94.135025	39.20524	48.800346	3.9627957	2.0847468	2.17011	5.234879
A_55_P2139402	0.0070762644	up	6.325506	24.755608	45.641922	63.329556	11.786928	5.2080784	3.196114	3.5118847	2.4059217	Amy2a5	Mus musculus amylase 2a5 (Amy2a5), mRNA [NM_001042711]
A_52_P68028	0.017147778	down	2.3539944	380.32217	140.51805	80.130035	68.507805	618.56744	151.32251	84.61615	303.6375	Ace	Mus musculus angiotensin I converting enzyme (peptidyl-dipeptidase A) 1 (Ace), transcript variant 2, mRNA [NM_009598]
A_52_P471535	0.019619744	up	9.3825	59.04751	48.978367	47.537052	32.011677	14.48691	2.060235	2.120599	2.395411	Ccdc116	Mus musculus coiled-coil domain containing 116 (Ccdc116), transcript variant 2, mRNA [NM_029779]
A_55_P2036337	0.005701658	up	3.6640928	3314.8545	4226.4927	3541.7344	2077.4026	907.5146	472.41037	417.3548	853.2874	Ifnar1	Mus musculus interferon (alpha and beta) receptor 1 (Ifnar1), mRNA [NM_010508]
A_52_P589119	0.009755769	up	2.7398434	388.51453	433.35574	497.1146	236.2528	136.10748	82.28662	63.88161	130.93437	Rhno1	Mus musculus RAD9-HUS1-RAD1 interacting nuclear orphan 1 (Rhno1), transcript variant 3, mRNA [NM_001326586]
A_52_P677891	0.008321699	up	2.605442	1138.8148	1528.5223	1321.5334	918.27167	310.27728	316.07538	323.93478	385.21994	Fam174b	Mus musculus family with sequence similarity 174, member B (Fam174b), mRNA [NM_001162532]
A_55_P2095820	0.04211462	up	3.602985	96.16449	214.37407	229.30432	58.696346	41.366756	17.517708	20.578136	29.47706	Kalrn	Mus musculus kalirin, RhoGEF kinase (Kalrn), transcript variant 1, mRNA [NM_177357]
A_55_P1977503	0.0018489537	up	149.1505	685.573	557.47955	488.70575	514.2393	4.4065523	2.156256	2.209537	2.468051	Htr2c	Mus musculus 5-hydroxytryptamine (serotonin) receptor 2C (Htr2c), mRNA [NM_008312]
A_55_P2140364	0.007992674	up	2.6468387	60.95178	33.213745	42.29549	28.246462	20.27041	5.743232	9.886525	11.43005	Clasp2	Mus musculus CLIP associating protein 2 (Clasp2), transcript variant 4, mRNA [NM_001286599]
A_55_P1987725	0.0017245901	up	41.537907	2083.1821	1695.2234	1609.4365	1142.2308	32.846054	26.138573	24.977169	27.148987	Gria4	Mus musculus glutamate receptor, ionotropic, AMPA4 (alpha 4) (Gria4), transcript variant 2, mRNA [NM_001113180]
A_55_P2026034	0.021261552	up	3.5733962	121.1389	134.78114	119.95188	38.231113	43.35374	15.529061	10.283311	17.707842
A_55_P2014209	8.279447E-4	down	2.553548	549.90436	415.70248	426.969	295.08185	1148.0187	574.5396	518.6538	955.6453	Scyl2	Mus musculus SCY1-like 2 (S. cerevisiae) (Scyl2), transcript variant 1, mRNA [NM_198021]
A_55_P2037662	0.004032084	up	187.28226	19480.596	12948.657	10989.969	7749.4746	146.54147	20.83661	14.131969	108.03821	Atp1a3	Mus musculus ATPase, Na+/K+ transporting, alpha 3 polypeptide (Atp1a3), mRNA [NM_001290469]
A_51_P205779	0.01395386	down	26.295786	18.989443	14.192871	11.652439	4.540277	471.7803	59.554543	163.09232	397.18832	Cd5l	Mus musculus CD5 antigen-like (Cd5l), mRNA [NM_009690]
A_55_P2106745	0.028919386	down	7.54177	7.8408923	12.871871	10.455749	1.961982	43.717445	46.86063	16.28761	53.590614	Trim63	Mus musculus tripartite motif-containing 63 (Trim63), mRNA [NM_001039048]
A_51_P220682	0.018013291	down	2.2202246	1911.6104	1269.4979	1377.7921	1114.0006	2657.3833	1883.4435	1782.1608	2708.8992	Retreg3	Mus musculus family with sequence similarity 134, member C (Fam134c), transcript variant 1, mRNA [NM_026501]
A_55_P2151986	0.004013504	down	17.570486	291.49347	228.08005	170.5835	167.84686	2830.1997	2360.0557	2426.2356	2988.7356	Gngt2	Mus musculus guanine nucleotide binding protein (G protein), gamma transducing activity polypeptide 2 (Gngt2), transcript variant 3, mRNA [NM_001284393]
A_51_P454166	0.0062789423	up	3.347627	59.809105	76.411446	86.38687	33.042606	15.474287	9.255783	11.836741	16.356937	Msh3	Mus musculus mutS homolog 3 (Msh3), transcript variant 1, mRNA [NM_010829]
A_55_P1992084	0.008947727	up	5.1805177	789.7675	403.4327	612.4684	376.43158	143.1822	57.079334	34.562576	96.38998	Ptprg	Mus musculus protein tyrosine phosphatase, receptor type, G (Ptprg), transcript variant 1, mRNA [NM_008981]
A_55_P1996941	0.020974087	up	2.525669	1534.1008	2144.494	2355.296	1071.3995	647.41833	394.46268	310.80878	686.1896	Ube2c	Mus musculus ubiquitin-conjugating enzyme E2C (Ube2c), mRNA [NM_026785]
A_52_P925277	0.002518473	up	1163.0503	5549.235	9095.842	8420.638	5307.3623	10.601399	2.35272	3.7275207	3.540055	Bcl11b	Mus musculus B cell leukemia/lymphoma 11B (Bcl11b), transcript variant 1, mRNA [NM_001079883]
A_51_P100327	0.003774799	down	18.103292	15.428236	18.829626	14.815075	5.893582	233.31042	118.065865	115.529465	228.54874	Tap1	Mus musculus transporter 1, ATP-binding cassette, sub-family B (MDR/TAP) (Tap1), transcript variant 1, mRNA [NM_013683]
A_52_P276430	0.0073490827	up	2.6484728	201.49646	181.80943	175.97383	103.006096	61.651436	38.400467	24.899046	61.12358	Rimklb	Mus musculus ribosomal modification protein rimK-like family member B (Rimklb), mRNA [NM_027664]
A_52_P282700	0.013570946	up	3.193392	1631.5404	763.7016	868.69836	824.6365	335.2338	172.6663	163.98532	241.4027	Zbtb33	Mus musculus zinc finger and BTB domain containing 33 (Zbtb33), transcript variant 1, mRNA [NM_020256]
A_55_P1967539	0.025944103	up	5.2719665	2545.244	3694.2715	3483.0586	2009.1615	763.0279	284.13855	157.29494	666.83167	Hunk	Mus musculus hormonally upregulated Neu-associated kinase (Hunk), mRNA [NM_015755]
A_52_P432685	0.001104865	down	5.6251473	132.51103	119.5954	106.167114	73.112595	659.7668	349.67944	267.33957	533.11285	Ctdsp2	Mus musculus CTD (carboxy-terminal domain, RNA polymerase II, polypeptide A) small phosphatase 2 (Ctdsp2), transcript variant b, mRNA [NM_146012]
A_55_P1954486	0.0010382545	up	225.50224	91287.54	88414.97	79806.875	58553.63	409.19382	167.16267	161.77158	351.89694	Mapt	Mus musculus microtubule-associated protein tau (Mapt), transcript variant 3, mRNA [NM_001285454]
A_51_P115005	0.0028194604	down	13.09608	25.119001	30.006174	44.94645	14.520331	293.19873	206.8588	193.6406	328.90942	Edn1	Mus musculus endothelin 1 (Edn1), mRNA [NM_010104]
A_51_P117739	0.014363076	down	5.0389104	54.349144	59.356674	51.670364	29.043015	182.5097	285.5564	80.14826	199.47046	Vegfd	Mus musculus vascular endothelial growth factor D (Vegfd), transcript variant 1, mRNA [NM_010216]
A_51_P327796	0.0018490505	down	10.265199	2504.7188	2224.79	1793.6876	1095.0629	18872.67	10556.031	8578.543	18985.16	Itgb5	Mus musculus integrin beta 5 (Itgb5), transcript variant 2, mRNA [NM_010580]
A_55_P2079599	0.01535609	up	2.1342313	4745.5967	6418.773	5951.0127	4466.625	1556.4052	1696.8961	1781.2174	2214.6787
A_55_P1964664	0.004330471	up	3.3613763	34575.516	32598.791	29826.25	20591.625	9552.386	4840.2397	3430.959	9125.466	Fus	Mus musculus fused in sarcoma (Fus), transcript variant 1, mRNA [NM_139149]
A_51_P348617	0.0076527637	down	6.1094894	1069.4905	945.5043	850.3279	776.9063	4037.3735	3728.21	3792.4165	4352.695	Borcs8	Mus musculus BLOC-1 related complex subunit 8 (Borcs8), transcript variant 1, mRNA [NM_001145552]
A_66_P131979	0.017611621	up	3.3615854	79.852776	62.236156	47.25433	22.916933	25.327234	8.107075	4.435513	12.3542595	Cdc6	Mus musculus cell division cycle 6 (Cdc6), transcript variant 1, mRNA [NM_011799]
A_55_P1974477	0.0074299653	up	2.5553892	2686.972	3054.3057	3264.0906	2061.3022	788.0028	834.09186	564.8521	931.1792	Msh3	Mus musculus mutS homolog 3 (Msh3), transcript variant 1, mRNA [NM_010829]
A_55_P1991896	0.0010382545	down	24356.377	4.360946	1.845034	2.329991	1.955222	98638.34	32873.81	28307.496	37518.62	Ceacam5	Mus musculus carcinoembryonic antigen-related cell adhesion molecule 5 (Ceacam5), mRNA [NM_028480]
A_55_P2106801	0.012560795	down	23.498392	295.98242	641.9838	77.74807	163.89796	3815.374	5612.151	3002.8691	3065.2156	Bglap3	Mus musculus bone gamma-carboxyglutamate protein 3 (Bglap3), transcript variant 1, mRNA [NM_001305448]
A_52_P552547	0.004167834	down	2.9782064	178.07166	186.53032	182.92435	116.98642	391.11868	290.3951	329.86398	398.47034	Lppos	Mus musculus LIM domain containing preferred translocation partner in lipoma, opposite strand (Lppos), long non-coding RNA [NR_037954]
A_51_P466378	0.0047752406	down	3.0931833	105.87781	30.480423	26.394468	21.605928	208.65933	58.631916	42.633457	86.23237	Itgal	Mus musculus integrin alpha L (Itgal), transcript variant 2, mRNA [NM_008400]
A_52_P481182	0.0021240707	down	9.641968	33.014484	44.075325	40.880802	32.16269	301.8997	172.66454	225.82207	375.02557	Stard5	Mus musculus StAR-related lipid transfer (START) domain containing 5 (Stard5), mRNA [NM_023377]
A_66_P103418	0.008189792	down	9.2666025	161.41107	46.364872	50.459248	21.794437	633.5099	228.37047	290.04248	386.0954	Tmc8	Mus musculus transmembrane channel-like gene family 8 (Tmc8), transcript variant A, mRNA [NM_001195088]
A_55_P2053057	0.004874751	up	2.6586814	158.2364	170.34517	178.50548	113.95299	49.58586	27.162693	34.858875	62.39685	Ppp2r1b	Mus musculus protein phosphatase 2, regulatory subunit A, beta (Ppp2r1b), transcript variant 2, mRNA [NM_028614]
A_51_P327585	0.0053637912	down	3.1302133	284.35876	211.2627	190.53632	136.80312	575.5283	394.50595	347.0136	509.3901	Gstm4	Mus musculus glutathione S-transferase, mu 4 (Gstm4), transcript variant 1, mRNA [NM_026764]
A_55_P2176802	0.035272963	down	2.3532317	110.95541	110.237885	108.4752	65.29129	281.4158	126.240585	76.658966	260.41843	Hipk1	Mus musculus homeodomain interacting protein kinase 1 (Hipk1), transcript variant 2, mRNA [NM_001301304]
A_51_P437144	0.0028602595	up	2.4160416	23130.105	15645.656	13889.906	9940.097	7759.9937	3189.2192	2599.9648	6083.9966	Dynll2	Mus musculus dynein light chain LC8-type 2 (Dynll2), transcript variant 1, mRNA [NM_026556]
A_55_P1998942	0.024796735	down	137.86504	207.03418	11.84396	3.114136	5.880269	1949.3749	1159.0363	1147.8517	1669.8231	Oas1a	Mus musculus 2'-5' oligoadenylate synthetase 1A (Oas1a), mRNA [NM_145211]
A_55_P2030521	0.015807718	up	4.1083016	53.407284	45.52293	43.293858	27.967102	18.123228	3.7948797	4.4266768	9.061547	A430033K04Rik	Mus musculus RIKEN cDNA A430033K04 gene (A430033K04Rik), mRNA [NM_183025]
A_51_P162116	0.010511669	up	2.007657	678.7365	634.28845	623.4356	364.97333	245.20535	176.0178	185.39372	201.16826	Mblac1	Mus musculus metallo-beta-lactamase domain containing 1 (Mblac1), mRNA [NM_177878]
A_55_P2148370	0.0018414914	up	5.1952124	267.31836	190.72798	140.8691	135.73322	43.050426	16.662397	12.630438	39.43274		N5A9_RAT (Q6RIA2) HCV NS5A-transactivated protein 9 homolog, partial (41%) [TC1695896]
A_51_P114634	0.03355839	down	3.7349193	705.6848	407.49945	343.4597	360.83212	1344.5264	750.9089	1354.242	1354.0951	Amz1	Mus musculus archaelysin family metallopeptidase 1 (Amz1), mRNA [NM_173405]
A_51_P296608	0.0025676186	down	7.3782153	207.03047	115.508316	122.82388	65.04524	971.88165	579.4649	409.65012	655.1729	Gadd45a	Mus musculus growth arrest and DNA-damage-inducible 45 alpha (Gadd45a), mRNA [NM_007836]
A_55_P2175955	0.0022644245	down	23.690065	6.038802	5.8012013	2.673058	1.968673	81.39614	71.50349	30.497877	87.331955	Ano9	Mus musculus anoctamin 9 (Ano9), mRNA [NM_178381]
A_51_P245631	0.012518946	up	6.9389462	805.11945	825.7793	699.19293	437.85638	175.05858	41.654507	32.701714	98.29273	Rftn2	Mus musculus raftlin family member 2 (Rftn2), mRNA [NM_028713]
A_55_P2084631	0.008091185	up	3.153948	100350.805	68023.39	63620.867	44911.336	20606.195	12117.288	13276.266	15874.347	Hist1h2an	Mus musculus histone cluster 1, H2an (Hist1h2an), mRNA [NM_178184]
A_51_P297069	0.004913744	down	17.888294	3.9517348	14.47893	12.399541	7.849554	107.7004	128.74123	68.45149	160.39499	Tmod1	Mus musculus tropomodulin 1 (Tmod1), mRNA [NM_021883]
A_55_P2232754	0.0034771587	up	15.782769	3081.118	2272.967	2112.6135	1536.5376	257.9733	66.45995	46.027008	123.94891	Smarcal1	Mus musculus SWI/SNF related matrix associated, actin dependent regulator of chromatin, subfamily a-like 1 (Smarcal1), mRNA [NM_018817]
A_52_P301495	0.0032521249	up	7.065261	10911.276	7857.552	7216.4414	4804.032	1396.8347	422.03784	494.87033	1091.5648	Vamp2	Mus musculus vesicle-associated membrane protein 2 (Vamp2), mRNA [NM_009497]
A_51_P450469	0.024596203	up	12.612154	1706.1902	1191.8213	1109.8661	694.2021	55.51637	47.201538	155.71843	40.511593	Pnoc	Mus musculus prepronociceptin (Pnoc), transcript variant 1, mRNA [NM_010932]
A_52_P457967	0.018115288	up	4.460839	160.9761	194.33478	201.31665	94.58525	45.61705	17.689018	13.055699	38.122055	Trerf1	Mus musculus transcriptional regulating factor 1 (Trerf1), transcript variant 2, mRNA [NM_172622]
A_55_P2047621	0.0022147703	down	18.249922	21.423695	38.14992	24.384895	11.035421	219.66301	482.9907	235.4036	260.79053	Cutal	Mus musculus cutA divalent cation tolerance homolog-like (Cutal), transcript variant 1, mRNA [NM_030021]
A_51_P457528	0.002435664	up	6.473282	1923.5612	2971.797	3023.1687	1741.3324	297.21646	201.9977	198.66211	383.61472	Ccnb2	Mus musculus cyclin B2 (Ccnb2), mRNA [NM_007630]
A_52_P572447	0.019702973	down	2.1257324	1470.7167	1072.7759	959.60046	931.74817	2111.5886	1550.9321	1162.543	2019.8013	Agpat5	Mus musculus 1-acylglycerol-3-phosphate O-acyltransferase 5 (lysophosphatidic acid acyltransferase, epsilon) (Agpat5), mRNA [NM_026792]
A_52_P192426	0.002225135	down	7.5766473	829.57135	923.0705	784.7731	419.73364	5870.2803	2937.8557	2663.2075	4831.462	Tnfrsf1a	Mus musculus tumor necrosis factor receptor superfamily, member 1a (Tnfrsf1a), mRNA [NM_011609]
A_55_P2007871	0.0021870239	up	4.1634145	3144.7686	2971.518	3102.8015	1698.3898	695.89746	331.6766	327.58322	578.6775	Ptpdc1	Mus musculus protein tyrosine phosphatase domain containing 1 (Ptpdc1), transcript variant 1, mRNA [NM_001301781]
A_52_P484956	0.0011732538	up	51.141502	66669.45	39100.617	36789.816	29500.223	1089.2029	413.744	273.75232	895.0138	Nnat	Mus musculus neuronatin (Nnat), transcript variant 1, mRNA [NM_010923]
A_51_P114722	0.021517137	down	21.622831	4.0588684	2.1358473	3.4206462	2.1123827	62.25251	90.3174	10.68347	60.8589	Hao2	Mus musculus hydroxyacid oxidase 2 (Hao2), mRNA [NM_019545]
A_66_P138201	0.0072289244	down	836.4158	32.585342	3.310674	2.525244	2.215697	3275.0352	2376.1855	2968.1729	3414.3975	Rhox10	Mus musculus reproductive homeobox 10 (Rhox10), mRNA [NM_001024850]
A_55_P1968828	0.033022508	up	10.901745	41.93242	104.159874	97.097404	18.320559	11.750971	2.208482	2.263302	2.50012	Rpgr	Mus musculus retinitis pigmentosa GTPase regulator (Rpgr), transcript variant 2, mRNA [NM_001177951]
A_51_P120066	0.016494384	up	3.7342348	693.04846	653.56946	652.91223	339.3097	246.99484	68.75556	61.114914	132.74425	9330151L19Rik	Mus musculus RIKEN cDNA 9330151L19 gene (9330151L19Rik), long non-coding RNA [NR_033222]
A_51_P192800	0.010309647	down	6.3398724	1759.5231	1942.1206	1634.9445	803.6747	12207.712	4325.532	3602.5342	10180.12	Grn	Mus musculus granulin (Grn), mRNA [NM_008175]
A_55_P2157952	0.024151819	down	2.4105108	43.692585	10.867749	6.7555	5.162932	76.80629	9.787787	11.698629	16.973825	Gm10755
A_55_P2045903	0.012409198	up	3.8200827	416.60315	654.82874	666.9829	281.36185	111.03211	74.07969	58.0844	134.33533
A_51_P489736	0.002359905	up	3.797611	157.52048	214.26605	257.22763	136.64902	36.04209	30.140589	36.560383	38.34057	Nemp2	Mus musculus nuclear envelope integral membrane protein 2 (Nemp2), transcript variant 1, mRNA [NM_001142647]
A_52_P80944	0.003309191	down	14.20585	11.922579	9.348502	11.544949	7.2314763	204.18529	72.441154	52.771336	129.61366	Zfp36	Mus musculus zinc finger protein 36 (Zfp36), mRNA [NM_011756]
A_55_P1962149	0.004295117	down	10.703149	27.980017	28.515142	23.959719	8.982529	217.41037	110.23497	130.76674	191.96039	Dnah10	Mus musculus dynein, axonemal, heavy chain 10 (Dnah10), mRNA [NM_019536]
A_55_P1953489	0.017527161	up	2.665763	779.7438	773.5549	684.722	403.7702	302.5912	147.88194	82.667915	238.31723	Lrrc8b	Mus musculus leucine rich repeat containing 8 family, member B (Lrrc8b), mRNA [NM_001033550]
A_51_P100573	0.0049050143	down	4.0258226	96.2221	125.6553	120.44041	45.602142	356.35468	224.00067	193.9244	300.8331	Map3k3	Mus musculus mitogen-activated protein kinase kinase kinase 3 (Map3k3), mRNA [NM_011947]
A_55_P2195659	0.0105986055	up	4.215966	73.506	68.77026	37.14689	43.509636	10.608902	9.931914	6.4752283	10.11912	9030407P20Rik
A_55_P2391881	0.002518285	up	13.023851	62.909164	74.05107	70.39335	35.631252	5.666928	2.599351	2.641827	2.786068	Gm12108	Mus musculus predicted gene 12108 (Gm12108), long non-coding RNA [NR_130637]
A_51_P112762	0.015492417	down	2.4925168	482.7963	318.68527	291.72998	200.21672	1171.0448	340.36575	277.35266	837.6574	Slc5a3	Mus musculus solute carrier family 5 (inositol transporters), member 3 (Slc5a3), mRNA [NM_017391]
A_51_P473953	0.036986794	up	3.506458	560.2388	691.1868	692.7851	359.3537	221.94095	65.65473	59.696907	195.71213	Arhgef26	Mus musculus Rho guanine nucleotide exchange factor (GEF) 26 (Arhgef26), mRNA [NM_001081295]
A_55_P2037338	0.0016296781	down	5.1010623	541.85223	344.38474	291.91306	207.10083	2077.603	827.6368	819.8344	1446.5464	Plcd3	Mus musculus phospholipase C, delta 3 (Plcd3), mRNA [NM_152813]
A_66_P138308	0.011795232	down	2.4319947	161.93784	148.62222	137.1315	73.971794	276.7172	203.88574	131.6107	307.06488	Cndp2	Mus musculus CNDP dipeptidase 2 (metallopeptidase M20 family) (Cndp2), transcript variant 1, mRNA [NM_001289531]
A_52_P664656	0.0033440155	up	5.7784233	185.49364	123.68561	157.74554	81.80496	22.023819	15.026203	11.087239	19.3215	Acvr2a	Mus musculus activin receptor IIA (Acvr2a), mRNA [NM_007396]
A_55_P2097264	0.0059386548	up	4.9297495	79.75726	23.87571	18.428331	18.53127	17.925589	2.051841	2.126972	3.757491	Pth2	Mus musculus parathyroid hormone 2 (Pth2), mRNA [NM_053256]
A_52_P253230	0.0076184925	up	2.206995	8088.535	6038.684	6529.6396	4076.5786	2376.539	1664.9834	1459.3645	2533.5623	Ankrd46	Mus musculus ankyrin repeat domain 46 (Ankrd46), mRNA [NM_175134]
A_55_P2012349	0.0011840047	down	5.0433254	1246.3842	991.39075	992.72925	604.29816	5269.297	2402.3782	2389.5996	4232.3945	Fermt2	Mus musculus fermitin family member 2 (Fermt2), mRNA [NM_146054]
A_51_P167876	0.0029138094	down	49.799656	19.375929	16.21135	11.212372	9.195404	981.3542	218.84282	349.6852	708.0735	Tfrc	Mus musculus transferrin receptor (Tfrc), mRNA [NM_011638]
A_51_P219789	0.0012772952	down	21.556326	2270.4143	2000.0975	1403.4597	1083.408	31527.717	24869.682	16089.471	31550.129	H2-Q2	Mus musculus histocompatibility 2, Q region locus 2 (H2-Q2), mRNA [NM_010392]
A_55_P2148046	0.0020848215	down	22.672678	52.546345	37.289608	21.633118	11.84626	776.5695	424.38333	208.35162	515.8988		predicted gene 8815 [Source:MGI Symbol;Acc:MGI:3648635] [ENSMUST00000173809]
A_51_P378009	0.0018259637	down	3.2123823	891.50226	1011.8017	1102.2323	786.76404	2378.4124	1887.5354	1733.816	2857.0479	Blzf1	Mus musculus basic leucine zipper nuclear factor 1 (Blzf1), transcript variant 1, mRNA [NM_025505]
A_51_P507051	8.279447E-4	up	242.10706	3346.8997	3871.6956	3941.4934	3467.522	12.04638	7.191447	7.5559845	21.022686	Bhlhe22	Mus musculus basic helix-loop-helix family, member e22 (Bhlhe22), mRNA [NM_021560]
A_55_P1976934	0.0073037553	down	5.048667	299.27472	76.96369	49.645126	39.30735	866.3311	178.6277	178.96118	281.501	Unc13d	unc-13 homolog D (C. elegans) [Source:MGI Symbol;Acc:MGI:1917700] [ENSMUST00000155120]
A_51_P104430	0.0042456044	up	69.04368	650.11755	954.4894	902.81165	368.7455	9.948051	4.22322	4.0287094	14.338438	Magee1	Mus musculus melanoma antigen, family E, 1 (Magee1), mRNA [NM_053201]
A_51_P265545	0.0066924063	up	2.436562	4319.243	5070.777	5844.7944	3859.0808	1777.0094	1056.54	958.7071	2078.845	Tmem57	Mus musculus transmembrane protein 57 (Tmem57), mRNA [NM_025382]
A_55_P1984401	0.016758421	up	3.224238	58.831764	258.28827	165.21368	23.714468	9.394569	39.916386	29.032228	13.508829	Shank2	SH3/ankyrin domain gene 2 [Source:MGI Symbol;Acc:MGI:2671987] [ENSMUST00000105900]
A_55_P2115176	0.03211879	up	2.3236353	4109.3267	2483.226	2109.0457	2199.059	1025.4143	695.3015	635.1834	957.0279	Pdhx	Mus musculus pyruvate dehydrogenase complex, component X (Pdhx), mRNA [NM_175094]
A_52_P525183	0.0030310724	down	4.4453516	57.519577	52.992138	44.27177	39.01354	195.62701	131.40668	117.4454	181.79002	Acot2	Mus musculus acyl-CoA thioesterase 2 (Acot2), mRNA [NM_134188]
A_55_P2050592	0.0060054692	down	3.6369183	57.67162	54.957806	50.525867	16.16206	179.6421	88.02333	75.0793	101.82831	Gm5785	PREDICTED: Mus musculus predicted gene 5785 (Gm5785), mRNA [XM_011244243]
A_51_P358316	0.002878276	up	150.85753	11235.675	10637.891	9964.1875	6149.328	120.1645	36.01487	15.817101	55.148045	Chga	Mus musculus chromogranin A (Chga), mRNA [NM_007693]
A_55_P1965851	0.005388037	up	2.048112	135.5594	90.683975	63.191452	38.169937	56.87632	23.017399	12.7635	26.923168	Cdc5l	Mus musculus cell division cycle 5-like (S. pombe) (Cdc5l), mRNA [NM_152810]
A_51_P378051	0.049322736	down	6.655837	23.37412	49.534344	22.786299	9.707923	237.8932	49.851204	61.45893	184.1061	Aoc3	Mus musculus amine oxidase, copper containing 3 (Aoc3), mRNA [NM_009675]
A_55_P2103501	0.0019351622	up	5.8979506	256.4553	249.52373	316.94638	143.20018	33.46913	18.637865	30.40305	33.78694	Ankrd29	Mus musculus ankyrin repeat domain 29 (Ankrd29), mRNA [NM_001190371]
A_51_P281593	0.0047555626	down	4.808203	1180.6129	1261.3606	1115.2842	766.1474	3798.9802	3067.6602	3690.3884	4221.7065	Plpp5	Mus musculus phospholipid phosphatase 5 (Plpp5), transcript variant 2, mRNA [NM_001293703]
A_52_P375312	0.012441047	down	36.929974	38.882683	77.59481	114.2206	9.956674	1743.7687	1063.7701	682.2979	1346.2046	Jaml	Mus musculus junction adhesion molecule like (Jaml), mRNA [NM_001005421]
A_55_P2072095	0.0010382545	down	263.19522	3.562905	2.455588	2.98524	2.815908	761.49915	445.8908	350.92294	790.712	Dpcr1	Mus musculus diffuse panbronchiolitis critical region 1 (human) (Dpcr1), mRNA [NM_001033366]
A_51_P142421	0.013735479	up	12.262485	441.40356	320.26852	287.1766	183.775	18.895754	34.54427	6.373451	21.174597	Rspo1	Mus musculus R-spondin 1 (Rspo1), mRNA [NM_138683]
A_51_P101075	0.0017358975	down	3.3545017	8654.554	7835.8237	7207.2314	4492.8384	21789.904	13389.006	11535.954	22056.232	Cnppd1	Mus musculus cyclin Pas1/PHO80 domain containing 1 (Cnppd1), mRNA [NM_026977]
A_55_P2275279	0.0027043256	down	4.224511	51.161823	47.67966	40.577805	35.18502	166.13274	97.22101	104.829895	174.89989	Mid2	Mus musculus midline 2 (Mid2), mRNA [NM_011845]
A_51_P142515	0.009097055	down	6.291472	162.01772	213.42813	189.9064	84.93429	1079.7273	708.22144	327.4386	931.7321	Antxr2	Mus musculus anthrax toxin receptor 2 (Antxr2), mRNA [NM_133738]
A_55_P2009187	0.009481843	up	2.671055	568.66565	518.43445	523.5331	243.56854	150.85065	81.17624	109.821304	146.61569	Iffo1	Mus musculus intermediate filament family orphan 1 (Iffo1), transcript variant 1, mRNA [NM_001039669]
A_51_P116616	0.005746776	up	3.226808	6517.2505	6968.6367	6154.448	4438.5166	1947.6244	947.5108	785.5574	2107.3525	Rbm14	Mus musculus RNA binding motif protein 14 (Rbm14), mRNA [NM_019869]
A_51_P312121	0.001357947	down	261.54135	3.294531	4.7721367	2.282669	1.917153	763.5017	466.52094	251.41975	959.7235	Xdh	Mus musculus xanthine dehydrogenase (Xdh), mRNA [NM_011723]
A_51_P384318	0.007762942	down	17.410448	15.21295	23.71301	13.811201	7.7462606	339.13593	107.0191	92.65817	281.5159	C1ra	Mus musculus complement component 1, r subcomponent A (C1ra), mRNA [NM_023143]
A_55_P2019684	0.002665314	down	22.192255	30.488604	23.204039	21.23242	9.832765	346.3582	294.61523	240.53871	389.65005	Bspry	Mus musculus B-box and SPRY domain containing (Bspry), mRNA [NM_138653]
A_52_P21	0.004991015	up	5.2381663	209.49002	188.73352	196.21228	89.50872	22.232327	23.549566	20.50452	22.93652	Ttc9	Mus musculus tetratricopeptide repeat domain 9 (Ttc9), mRNA [NM_001033149]
A_55_P1972406	8.279447E-4	down	3.128895	445.53607	439.41373	442.31107	243.89375	1149.3217	708.2392	661.61505	1003.4146	Tor1b	Mus musculus torsin family 1, member B (Tor1b), mRNA [NM_133673]
A_51_P100174	0.005728443	up	6.3276267	439.4381	435.60284	367.36963	214.2099	89.55669	28.956348	23.526913	41.11683	Mns1	Mus musculus meiosis-specific nuclear structural protein 1 (Mns1), mRNA [NM_008613]
A_52_P104761	0.0010661654	down	10.900644	141.01508	108.408714	106.39337	65.935936	1149.8033	623.1122	634.66846	888.99	Rlim	Mus musculus ring finger protein, LIM domain interacting (Rlim), mRNA [NM_011276]
A_55_P2060376	0.004097869	down	2498.9155	6.1349216	1.942137	4.17432	2.018	4509.87	12289.538	4426.0967	4259.322	Gzmg	Mus musculus granzyme G (Gzmg), mRNA [NM_010375]
A_66_P105298	0.0016518744	down	67.35038	3.29814	1.920324	2.430441	2.023145	139.70767	105.318184	77.63119	149.7665	Gm5091	Mus musculus predicted gene 5091 (Gm5091), long non-coding RNA [NR_046164]
A_52_P24308	0.0015623323	up	368.2712	24183.863	9302.2	8136.9077	8286.023	36.568115	12.80138	18.822838	24.983906	Uchl1	Mus musculus ubiquitin carboxy-terminal hydrolase L1 (Uchl1), mRNA [NM_011670]
A_52_P4698	0.018784208	down	2.2222831	2430.0686	3058.144	3064.3503	2241.573	3760.498	4257.61	4252.547	4881.6133	Rfwd3	Mus musculus ring finger and WD repeat domain 3 (Rfwd3), mRNA [NM_146218]
A_52_P184395	0.0067174817	up	65.729904	979.7519	578.8374	527.6812	346.915	38.69786	3.1930528	2.261002	5.31471	Actl6b	Mus musculus actin-like 6B (Actl6b), mRNA [NM_031404]
A_52_P609109	0.0017897343	up	11.855337	937.0428	814.95795	830.2917	559.0975	66.385635	40.80243	25.644724	68.96953	Pitpnc1	Mus musculus phosphatidylinositol transfer protein, cytoplasmic 1 (Pitpnc1), mRNA [NM_145823]
A_51_P117130	0.0016315544	down	8.474882	36.515034	36.322166	30.906384	19.174696	226.55763	139.3447	142.45276	240.6984	Naga	Mus musculus N-acetyl galactosaminidase, alpha (Naga), mRNA [NM_008669]
A_55_P2007878	0.0011513401	down	10.690686	26.176085	21.00524	20.792072	12.50549	197.9376	120.82329	109.93719	189.62158	Rnf144b	Mus musculus ring finger protein 144B (Rnf144b), transcript variant 1, mRNA [NM_146042]
A_51_P236864	0.0044697784	up	10.04967	1285.4801	901.46564	997.38293	473.84152	113.66887	45.272877	31.124332	89.49139	Parp8	Mus musculus poly (ADP-ribose) polymerase family, member 8 (Parp8), mRNA [NM_001081009]
A_52_P477369	0.017199442	down	3.2104585	175.87056	159.41391	203.13278	69.058426	586.58936	232.12613	206.86475	396.00256	Csnk1d	Mus musculus casein kinase 1, delta (Csnk1d), transcript variant 1, mRNA [NM_139059]
A_55_P2043157	0.02514044	up	10.962286	226.21994	196.20618	184.93161	111.25289	5.9486475	21.644762	14.65552	8.9463825	Cadps2	Mus musculus Ca2+-dependent activator protein for secretion 2 (Cadps2), transcript variant 1, mRNA [NM_153163]
A_55_P2029151	0.0013572919	up	4.6416845	4780.925	4030.4243	3933.924	2540.2634	788.26434	433.46832	465.4976	696.2683	Snap47	Mus musculus synaptosomal-associated protein, 47 (Snap47), mRNA [NM_144521]
A_51_P328442	0.01792178	up	13.722809	1194.991	750.6955	504.92496	321.87305	203.93716	13.42692	11.196231	35.79988	Zfp423	Mus musculus zinc finger protein 423 (Zfp423), transcript variant 1, mRNA [NM_033327]
A_55_P2177899	0.003155525	up	19.984406	505.25616	658.0337	695.0658	300.80746	23.190407	18.850674	10.045599	26.494537	Dact1	Mus musculus dishevelled-binding antagonist of beta-catenin 1 (Dact1), transcript variant 1, mRNA [NM_001190466]
A_55_P2070661	0.0024533193	down	26.426111	1288.9254	1185.377	1245.3737	309.9155	23910.012	13567.705	13763.174	17195.451	Taf7l	Mus musculus TATA-box binding protein associated factor 7 like (Taf7l), mRNA [NM_028958]
A_51_P124568	0.0012178837	down	9.487479	1102.4269	835.0325	756.51746	459.9004	7277.2124	4250.3745	3597.9507	6225.16	Mpp1	Mus musculus membrane protein, palmitoylated (Mpp1), mRNA [NM_008621]
A_55_P1997081	0.012824543	up	5.425313	110.223526	159.32167	146.55397	77.7119	10.858979	11.21105	21.289593	23.77885	Faxc	Mus musculus failed axon connections homolog (Faxc), mRNA [NM_175234]
A_51_P314418	0.012763192	up	2.130664	636.1802	616.77216	535.7692	384.16943	316.41028	125.81188	111.72788	235.21771	Blm	Mus musculus Bloom syndrome, RecQ helicase-like (Blm), transcript variant 1, mRNA [NM_007550]
A_55_P2043612	0.023106143	down	4.881816	52.660416	59.401283	35.05061	12.627919	234.62877	78.65738	74.13627	153.44057	Prdm6	Mus musculus PR domain containing 6 (Prdm6), mRNA [NM_001033281]
A_55_P2016739	0.00317375	up	3.721731	2238.57	677.1245	1314.0011	1187.6357	502.47366	118.25692	159.22208	347.89926	Rbm12b2	Mus musculus RNA binding motif protein 12 B2 (Rbm12b2), mRNA [NM_198957]
A_52_P470316	0.0037399954	down	4.97698	438.38116	591.27423	464.17017	247.63283	1735.5349	1156.883	1307.1483	1859.5193	Laptm4b	Mus musculus lysosomal-associated protein transmembrane 4B (Laptm4b), mRNA [NM_033521]
A_52_P920158	0.0034594866	up	60.63238	877.2539	949.73883	994.959	696.4612	25.348783	5.5794764	6.3242593	12.7500305	Rbm24	Mus musculus RNA binding motif protein 24 (Rbm24), mRNA [NM_001081425]
A_55_P2022885	0.011198029	up	2.0324821	970.31213	883.3255	825.0192	713.8461	392.80283	271.9289	208.5566	354.48544	Zfp866	Mus musculus zinc finger protein 866 (Zfp866), mRNA [NM_177899]
A_55_P2113026	0.001040433	down	54.23932	12.210192	9.192815	9.155093	4.027453	594.65576	269.77682	196.0591	304.034	Foxo4	Mus musculus forkhead box O4 (Foxo4), mRNA [NM_018789]
A_55_P2370384	0.039823968	down	8.546517	77.34708	42.359917	2.4564433	35.11174	281.21143	128.1657	42.40875	263.33774	1600029I14Rik	Mus musculus RIKEN cDNA 1600029I14 gene (1600029I14Rik), long non-coding RNA [NR_028123]
A_51_P352594	0.006964817	down	4.176962	145.78152	135.1065	124.49646	76.223625	637.03107	229.87292	204.04611	508.3339	St5	Mus musculus suppression of tumorigenicity 5 (St5), transcript variant 1, mRNA [NM_001001326]
A_55_P2008437	9.83566E-4	down	107.85393	7.413406	7.144012	8.882838	4.9001045	785.69446	403.23193	437.15622	601.27655	Cdkn2a	Mus musculus cyclin-dependent kinase inhibitor 2A (Cdkn2a), transcript variant 1, mRNA [NM_009877]
A_55_P1957439	0.026220512	down	2.0757518	492.15286	85.94612	71.96682	66.96143	593.4945	122.7127	85.19145	162.83253
A_55_P2106454	9.98562E-4	up	108.71974	559.71576	445.52283	414.09122	239.96942	3.853129	2.19467	2.250524	2.487985	Phf24	Mus musculus PHD finger protein 24 (Phf24), transcript variant 1, mRNA [NM_001346526]
A_52_P307739	0.0011869839	up	340.04642	1818.4302	1068.1904	1350.965	908.562	3.8443089	2.201295	2.25778	2.4915633	Sox2	Mus musculus SRY (sex determining region Y)-box 2 (Sox2), mRNA [NM_011443]
A_51_P230624	0.0015934815	down	8.126505	238.91687	208.83223	191.97226	128.74779	1376.7042	995.31287	874.18585	1198.6493	Ccdc71l	Mus musculus coiled-coil domain containing 71 like (Ccdc71l), mRNA [NM_001162903]
A_51_P128463	0.0020488477	up	3.1655467	1921.9597	1793.1731	1892.4016	1149.5336	443.2594	333.57037	272.06448	495.5047	Grrp1	Mus musculus glycine/arginine rich protein 1 (Grrp1), mRNA [NM_001099296]
A_55_P1973748	0.014035321	down	2.135873	2845.7612	1930.7078	1779.9403	1236.834	4164.511	2108.2817	2482.8782	3082.7905	Nrbp1	Mus musculus nuclear receptor binding protein 1 (Nrbp1), transcript variant 2, mRNA [NM_147201]
A_66_P105075	0.011352645	down	3.55788	368.15366	500.7852	514.9758	249.5135	1244.0037	1135.1381	556.61163	1289.3251	Mmp11	Mus musculus matrix metallopeptidase 11 (Mmp11), transcript variant 1, mRNA [NM_008606]
A_55_P2082403	0.006069409	up	38.69552	902.422	1016.9131	932.71936	381.20566	7.4309545	24.144333	13.82358	15.665332	Six3	Mus musculus sine oculis-related homeobox 3 (Six3), mRNA [NM_011381]
A_55_P2165364	0.0068833968	down	37.862362	3.5709248	2.208638	2.767435	2.089557	54.926224	80.7515	90.817505	62.11928	Gjb5	Mus musculus gap junction protein, beta 5 (Gjb5), mRNA [NM_010291]
A_52_P88722	0.0020739664	up	5.955336	248.93861	188.42854	173.35095	127.9533	34.976223	15.63077	17.294315	23.355711	Senp7	Mus musculus SUMO1/sentrin specific peptidase 7 (Senp7), transcript variant 1, mRNA [NM_025483]
A_52_P168449	0.010639382	up	4.772449	878.23334	743.2062	728.81024	513.6343	216.67744	82.45569	84.76038	83.03354	Mapk11	Mus musculus mitogen-activated protein kinase 11 (Mapk11), mRNA [NM_011161]
A_55_P1957245	0.021432957	down	3.0522997	219.53787	92.26846	74.18711	7.8666854	390.02914	146.9618	91.6944	52.120163		vomeronasal 2, receptor, pseudogene 134 [Source:MGI Symbol;Acc:MGI:3761694] [ENSMUST00000176907]
A_55_P2043207	0.0043992843	up	5.2223215	2112.7937	1526.4978	1718.8804	1372.6115	281.81696	188.12163	198.092	260.0625	Magef1	Mus musculus melanoma antigen family F, 1 (Magef1), non-coding RNA [NR_131983]
A_55_P2364241	0.021589871	up	2.9457932	155.34102	137.9371	158.56331	68.549866	27.139942	35.276688	23.183287	37.200974	Nhsl2	NHS-like 2 [Source:MGI Symbol;Acc:MGI:3645090] [ENSMUST00000144397]
A_55_P2046158	0.039669026	down	2.1816556	11773.724	8260.325	8098.3955	6289.0635	13773.177	12822.195	11300.268	15011.149	Tax1bp3
A_55_P2229137	0.0041689863	down	11.372439	48.981785	39.853584	41.09057	12.457561	372.5633	188.917	209.24872	302.9815	Tmem116	transmembrane protein 116 [Source:MGI Symbol;Acc:MGI:1924712] [ENSMUST00000156080]
A_55_P2058851	0.011001258	up	2.3945897	1155.845	1214.6858	1087.4568	780.0211	332.3464	304.44165	277.11276	344.87704	Fancf	Mus musculus Fanconi anemia, complementation group F (Fancf), mRNA [NM_001115087]
A_55_P2070641	0.012653456	up	9.163901	95.46298	50.318966	46.122463	35.406498	3.848916	3.142364	4.4029665	5.5764575	Ngb	Mus musculus neuroglobin (Ngb), transcript variant 2, mRNA [NM_022414]
A_55_P2066593	0.0021878567	up	178.8324	12897.376	6805.4834	7253.756	5353.019	118.668785	16.83893	16.50013	26.980965	Oprl1	Mus musculus opioid receptor-like 1 (Oprl1), transcript variant 7, mRNA [NM_001318925]
A_55_P2150323	0.028044078	up	2.0342367	75.21673	37.91031	30.349777	28.397566	40.710114	8.545017	8.2674	13.322218
A_55_P2013043	0.001992158	down	151.68805	234.33302	162.46945	146.26671	114.713684	17921.574	15207.387	18082.951	18320.182	Serpinb6b	Mus musculus serine (or cysteine) peptidase inhibitor, clade B, member 6b (Serpinb6b), mRNA [NM_011454]
A_51_P379409	0.009097055	up	3.2171514	970.70795	674.97455	691.0434	242.52191	305.77338	93.12852	79.82557	120.38719	Cuedc1	Mus musculus CUE domain containing 1 (Cuedc1), transcript variant 1, mRNA [NM_198013]
A_55_P2033041	0.003903304	down	128.59392	3.2876172	6.939645	2.404239	2.012598	386.4439	182.50072	274.19022	416.764	Sirpb1b	Mus musculus signal-regulatory protein beta 1B (Sirpb1b), mRNA [NM_001173460]
A_51_P136441	0.0041745077	down	7.2392306	12.185758	15.157798	10.78775	7.481794	76.93958	52.35236	53.687218	50.54713	Nudt12	Mus musculus nudix (nucleoside diphosphate linked moiety X)-type motif 12 (Nudt12), mRNA [NM_026497]
A_51_P122660	0.0020784007	down	130.30272	14.204894	12.73677	10.0862875	6.7012715	890.20435	863.5758	1083.9072	1129.4719	Liph	Mus musculus lipase, member H (Liph), transcript variant 2, mRNA [NM_153404]
A_51_P143296	0.002952967	down	16.789858	555.95526	243.06552	203.08337	149.04611	6403.0757	1807.4097	1435.1333	5224.7686	Myh8	Mus musculus myosin, heavy polypeptide 8, skeletal muscle, perinatal (Myh8), mRNA [NM_177369]
A_51_P513244	0.0067058117	down	2.135356	248.77542	203.35272	274.76468	150.6268	349.95255	250.92548	309.14127	428.104	Zfp949	Mus musculus zinc finger protein 949 (Zfp949), transcript variant 1, mRNA [NM_001142943]
A_55_P2072980	0.03554173	up	3.9981403	790.4632	813.5402	780.37134	399.02017	250.69203	69.937744	53.002857	225.12915	Sptan1	Mus musculus spectrin alpha, non-erythrocytic 1 (Sptan1), transcript variant 3, mRNA [NM_001177668]
A_66_P119518	0.0051806476	down	16.406546	39.742023	34.887054	22.653429	10.6734	310.39505	243.95938	259.06375	330.55133	Tuba8	Mus musculus tubulin, alpha 8 (Tuba8), mRNA [NM_017379]
A_66_P112773	0.0025289326	up	4.0373073	388.22983	169.96472	179.777	85.095436	66.50128	26.92018	21.23473	26.682379	5730409E04Rik	Mus musculus RIKEN cDNA 5730409E04Rik gene (5730409E04Rik), transcript variant 1, mRNA [NM_001145950]
A_51_P114297	0.014196245	down	2.064617	661.54987	515.4594	472.4463	278.03625	1148.4938	427.10535	492.07413	900.18774	Kifc3	Mus musculus kinesin family member C3 (Kifc3), transcript variant 1, mRNA [NM_010631]
A_52_P632601	0.0024903573	up	156.93994	847.7731	731.2729	844.1728	696.7665	7.6464853	2.689171	2.730814	2.8577843	Zfp811	Mus musculus zinc finger protein 811 (Zfp811), transcript variant 1, mRNA [NM_183177]
A_66_P102879	0.0051776166	up	38.33573	1386.1088	1570.6837	1622.8837	688.05865	45.311916	17.513521	9.812574	38.589867	Thra	Mus musculus thyroid hormone receptor alpha (Thra), transcript variant 2, mRNA [NM_178060]
A_55_P2346639	0.015263288	up	12.094252	163.06682	117.891014	102.378075	104.855576	7.849422	14.262569	2.263735	10.16076	Sec14l3	Mus musculus SEC14-like lipid binding 3 (Sec14l3), mRNA [NM_001029937]
A_55_P2172956	0.0012929379	up	343.05103	70515.55	31388.66	26812.145	21690.184	261.32584	44.51294	32.81052	65.01217	Cnih2	Mus musculus cornichon family AMPA receptor auxiliary protein 2 (Cnih2), transcript variant 2, mRNA [NM_001302333]
A_55_P2020331	0.0010500576	up	25.218378	11338.526	9584.542	9139.955	6944.485	403.34418	177.19879	163.13441	390.49866	Camk1g	Mus musculus calcium/calmodulin-dependent protein kinase I gamma (Camk1g), mRNA [NM_144817]
A_52_P359819	0.0075501883	down	62.115547	36.500134	14.347301	6.3984447	10.39689	654.30475	551.3956	505.44525	759.2498	Ntf5	Mus musculus neurotrophin 5 (Ntf5), mRNA [NM_198190]
A_52_P609120	0.0024641762	up	21.492142	8671.2	5671.4336	5633.6494	4038.3904	219.57053	155.8519	177.62303	230.31607	Pdxp	Mus musculus pyridoxal (pyridoxine, vitamin B6) phosphatase (Pdxp), mRNA [NM_020271]
A_51_P109881	0.04079327	down	2.6774027	74.65192	28.835543	29.489183	30.295086	108.384705	53.119274	62.447212	73.38108		XM_417001 endothelin receptor type B {Gallus gallus} (exp=-1; wgp=0; cg=0), partial (4%) [TC1592411]
A_55_P2352896	0.014658099	down	4.235182	298.69818	70.80565	55.780396	40.449097	607.20764	167.40407	179.96849	224.04643	Mon2	Mus musculus MON2 homolog, regulator of endosome to Golgi trafficking (Mon2), transcript variant 3, mRNA [NM_153395]
A_55_P2002898	0.0014563533	down	68256.984	3.282627	2.9287658	2.323803	3.955101	320384.72	113523.48	111386.06	126392.7	Ctsj	Mus musculus cathepsin J (Ctsj), mRNA [NM_012007]
A_52_P510771	0.0035970767	up	2.3822482	570.3869	311.17572	322.782	171.07268	208.34515	60.679134	61.94624	103.73801	Tbl3	Mus musculus transducin (beta)-like 3 (Tbl3), mRNA [NM_145396]
A_55_P2017972	0.04547047	up	2.2580864	483.8708	387.90558	236.73909	202.4061	299.74573	71.00034	51.33424	84.53268	Slc7a5	Mus musculus solute carrier family 7 (cationic amino acid transporter, y+ system), member 5 (Slc7a5), mRNA [NM_011404]
A_55_P2125811	0.002514095	down	12.731993	868.79083	926.0273	734.7208	366.56815	10784.946	4489.8457	4136.0586	7589.688	Esam	Mus musculus endothelial cell-specific adhesion molecule (Esam), transcript variant 1, mRNA [NM_027102]
A_55_P2180347	0.032601275	down	7.0544353	49.447403	5.8272943	3.9397497	4.252109	90.23561	29.765413	26.747038	44.424767
A_51_P141836	0.0034373496	up	2.7243164	2614.257	1859.3079	1991.06	1590.2137	792.80865	423.46503	343.47308	646.8284	Ube3c	Mus musculus ubiquitin protein ligase E3C (Ube3c), mRNA [NM_133907]
A_66_P108770	0.0074999975	up	4.350643	27588.832	20904.256	20000.988	19799.64	4286.998	3411.7556	2715.3875	4285.074	Oxct1	Mus musculus 3-oxoacid CoA transferase 1 (Oxct1), mRNA [NM_024188]
A_51_P121455	0.0028322253	down	2.432928	428.27325	407.8886	358.9055	211.04626	962.75574	485.2693	390.47156	678.4337	Slc25a39	Mus musculus solute carrier family 25, member 39 (Slc25a39), mRNA [NM_026542]
A_51_P119429	0.007124012	down	4.6529565	226.1816	141.60516	158.0404	91.61878	993.923	271.98807	277.61368	773.2507	Nckap1l	Mus musculus NCK associated protein 1 like (Nckap1l), mRNA [NM_153505]
A_55_P2208463	0.007244063	down	2.303964	70.92146	23.955538	13.524861	7.0478153	130.48567	24.13755	15.07082	25.664871	6820426E19Rik	PREDICTED: Mus musculus RIKEN cDNA 6820426E19 gene (6820426E19Rik), misc_RNA [XR_105017]
A_55_P2126552	0.003969703	down	3.3371234	1373.4519	1136.9742	1357.5079	946.6919	3400.7854	2425.849	2379.9583	3384.1548	Zdhhc13	Mus musculus zinc finger, DHHC domain containing 13 (Zdhhc13), mRNA [NM_028031]
A_55_P1992739	0.0018729205	up	2.3442233	44890.055	44275.684	43539.004	30529.752	14209.273	9991.296	9104.721	18068.387	Dync1i2	Mus musculus dynein cytoplasmic 1 intermediate chain 2 (Dync1i2), transcript variant 9, mRNA [NM_001347173]
A_51_P363947	0.033653233	down	2.1317306	1445.0688	852.02765	796.66626	458.47287	1583.4669	1152.8256	870.3664	1560.4332	Cdkn1a	Mus musculus cyclin-dependent kinase inhibitor 1A (P21) (Cdkn1a), transcript variant 1, mRNA [NM_007669]
A_52_P222073	0.0013576422	down	4.1522646	519.92114	395.39493	401.0476	227.38936	1591.6272	866.07404	804.178	1342.0986	Ackr2	Mus musculus atypical chemokine receptor 2 (Ackr2), transcript variant 2, mRNA [NM_021609]
A_52_P42269	0.009712957	up	9.388915	66.75096	71.67335	61.32756	47.139736	4.0116553	6.7358527	4.515488	3.8943412	Fgf10	Mus musculus fibroblast growth factor 10 (Fgf10), mRNA [NM_008002]
A_52_P49457	0.0015698655	up	75.25428	10656.465	9663.512	9688.943	6077.774	130.21103	66.40936	41.852055	139.4792	Fbxl16	Mus musculus F-box and leucine-rich repeat protein 16 (Fbxl16), mRNA [NM_001164225]
A_55_P2143050	0.0011011143	down	239.39548	3.57407	3.3301902	2.779232	2.1184158	550.5165	383.28467	416.64224	698.9332	Ear7	Mus musculus eosinophil-associated, ribonuclease A family, member 7 (Ear7), mRNA [NM_017385]
A_52_P605500	0.0070837666	up	34.080524	1297.3221	844.4619	855.93634	430.33353	71.91684	11.145029	5.478815	18.18482	Mmp24	Mus musculus matrix metallopeptidase 24 (Mmp24), mRNA [NM_010808]
A_51_P140901	0.00448713	down	3.1341157	308.76486	317.70343	309.34854	173.89583	655.2037	477.27023	566.65656	767.0874	Pmm2	Mus musculus phosphomannomutase 2 (Pmm2), mRNA [NM_016881]
A_52_P48681	0.008030124	down	5.5464854	17.486706	29.326162	22.935831	17.317202	93.54607	126.78928	40.70273	106.59918	Cldn1	Mus musculus claudin 1 (Cldn1), mRNA [NM_016674]
A_55_P2080633	0.0056225266	up	2.113924	156.24713	100.08021	121.31199	87.56697	54.742252	30.067488	27.361311	49.311535	Zbtb21	Mus musculus zinc finger and BTB domain containing 21 (Zbtb21), transcript variant 1, mRNA [NM_175428]
A_52_P438082	0.01307419	down	2.4216847	516.5383	316.20203	339.44318	165.88254	750.128	527.24536	406.17575	525.65607	Cebpg	Mus musculus CCAAT/enhancer binding protein (C/EBP), gamma (Cebpg), mRNA [NM_009884]
A_52_P206492	0.03954597	up	2.7108848	13587.972	7606.765	8290.439	8752.15	2509.5166	2199.6392	2123.9177	3162.1455	Pop4	Mus musculus processing of precursor 4, ribonuclease P/MRP family, (S. cerevisiae) (Pop4), mRNA [NM_025390]
A_55_P1997595	0.0031455571	down	37.36831	3.2865791	2.403282	2.273567	2.032538	84.74885	89.146194	28.687115	87.66865	Slc6a19	Mus musculus solute carrier family 6 (neurotransmitter transporter), member 19 (Slc6a19), mRNA [NM_028878]
A_55_P2131288	0.0013394185	up	53.934753	11184.166	8711.556	8709.108	6415.222	173.88434	80.57792	60.8109	201.56279	Ank2	Mus musculus ankyrin 2, brain (Ank2), transcript variant 4, mRNA [NM_001327938]
A_55_P1966755	0.013673242	down	5.5793676	10.582688	9.412122	11.89553	8.63847	42.995	25.266008	61.58659	39.578705	Cyp2r1	Mus musculus cytochrome P450, family 2, subfamily r, polypeptide 1 (Cyp2r1), transcript variant 1, mRNA [NM_177382]
A_55_P2009915	9.98562E-4	down	17.021416	20.314482	24.768925	20.97366	12.263091	312.11307	200.19846	169.23906	274.25513	Stxbp3	Mus musculus syntaxin binding protein 3 (Stxbp3), mRNA [NM_011504]
A_52_P219904	0.0023394458	down	2.8973188	96.1759	63.18905	61.66688	37.11488	211.81	87.754456	98.510315	142.90732	Afmid	Mus musculus arylformamidase (Afmid), mRNA [NM_027827]
A_51_P483576	0.03126419	down	7.053547	17.195023	7.7033277	2.310392	6.521674	50.712967	36.50175	21.453024	33.211857		immunoglobulin lambda constant 3 [Source:MGI Symbol;Acc:MGI:99886] [ENSMUST00000200235]
A_66_P118124	0.0041642603	down	268.16843	72.69703	21.327568	10.851228	13.192529	5548.0537	3717.9028	3374.2078	4402.9497	Fxyd3	Mus musculus FXYD domain-containing ion transport regulator 3 (Fxyd3), mRNA [NM_008557]
A_51_P173224	0.0014263537	up	42.009727	205.96126	149.76678	157.62079	130.26613	3.85452	2.284722	2.115094	2.91455	Kcnh8	Mus musculus potassium voltage-gated channel, subfamily H (eag-related), member 8 (Kcnh8), mRNA [NM_001031811]
A_55_P1962284	0.0031231612	up	3.869768	186.73338	296.73334	249.96864	120.83623	46.138973	34.80817	27.625069	44.909397	Klhl24	Mus musculus kelch-like 24 (Klhl24), mRNA [NM_029436]
A_51_P153423	0.034300417	up	11.5059	280.3969	479.8624	493.96893	177.83063	46.084488	7.1446543	11.435971	47.814877	Fndc1	Mus musculus fibronectin type III domain containing 1 (Fndc1), mRNA [NM_001081416]
A_55_P2114074	0.015127112	up	2.7766387	1351.8289	1227.0876	1336.7286	911.8297	553.8293	173.06694	196.28712	482.67343	Acrbp	Mus musculus proacrosin binding protein (Acrbp), transcript variant 2, mRNA [NM_001127340]
A_52_P283524	0.009537814	up	3.227275	1259.1497	934.26514	1090.0529	661.7432	372.99725	179.72151	110.80811	281.1395	Rcan3	Mus musculus regulator of calcineurin 3 (Rcan3), mRNA [NM_022980]
A_51_P453475	0.009989996	down	14.206728	159.29034	322.3074	253.92638	65.83233	2721.4578	1170.3074	1332.1927	2199.7468	Slc1a5	Mus musculus solute carrier family 1 (neutral amino acid transporter), member 5 (Slc1a5), mRNA [NM_009201]
A_55_P2394490	0.0051949685	up	89.97378	1577.8236	1530.8915	1557.6918	1044.3689	38.656174	4.27021	6.834504	14.189189	Slc16a7	solute carrier family 16 (monocarboxylic acid transporters), member 7 [Source:MGI Symbol;Acc:MGI:1330284] [ENSMUST00000211781]
A_55_P1973254	0.0016186695	down	27.56111	162.4324	200.98032	130.28662	126.72841	3707.8105	3175.0898	2178.9443	3236.8733	Cmtm7	Mus musculus CKLF-like MARVEL transmembrane domain containing 7 (Cmtm7), transcript variant 1, mRNA [NM_133978]
A_52_P111145	0.0019444604	up	11.006972	41.47793	56.821682	46.136566	23.288324	3.860612	2.170557	2.225901	2.469268	Gabbr2	Mus musculus gamma-aminobutyric acid (GABA) B receptor, 2 (Gabbr2), mRNA [NM_001081141]
A_55_P2431862	0.0013567843	up	4.6573772	8621.401	6533.651	5638.042	2681.181	1493.6824	745.2079	527.48175	822.8825	Srpk2	Mus musculus serine/arginine-rich protein specific kinase 2 (Srpk2), mRNA [NM_009274]
A_51_P349546	0.01222253	down	13.596539	40.18945	71.319244	60.588753	23.91573	675.403	400.37244	175.6756	797.67804	Cd109	Mus musculus CD109 antigen (Cd109), mRNA [NM_153098]
A_55_P1955816	0.008279341	up	4.5380616	131.46558	88.72722	111.45391	59.459682	15.206259	14.235468	12.626948	17.8021	2810021J22Rik	Mus musculus RIKEN cDNA 2810021J22 gene (2810021J22Rik), mRNA [NM_172403]
A_55_P1989341	0.0031226804	up	154.27373	1935.9911	1208.6545	1111.5725	498.00858	6.0923324	7.985498	5.0119433	2.503682	Ntng1	Mus musculus netrin G1 (Ntng1), transcript variant a, mRNA [NM_030699]
A_55_P1961127	0.0020006213	down	23.176714	10435.311	15657.958	10640.964	5544.6626	244804.06	129093.93	132192.03	177759.55	H19	Mus musculus H19, imprinted maternally expressed transcript (H19), transcript variant 1, long non-coding RNA [NR_130973]
A_55_P2111459	0.0052534128	down	3.6820054	1735.5728	1054.0364	1041.925	681.546	4422.561	1688.8188	2371.6143	3598.531	Trpv2	Mus musculus transient receptor potential cation channel, subfamily V, member 2 (Trpv2), mRNA [NM_011706]
A_52_P138926	0.002413431	up	2391.5325	23510.646	21364.387	20015.986	14020.169	19.586433	2.3259	5.978148	4.2240124	Slc32a1	Mus musculus solute carrier family 32 (GABA vesicular transporter), member 1 (Slc32a1), mRNA [NM_009508]
A_55_P2045916	0.002126788	down	18.216475	69.744	68.03161	50.391266	25.874346	746.71387	607.20197	497.71664	805.9144		histocompatibility 2, Q region locus 3 [Source:MGI Symbol;Acc:MGI:95932] [ENSMUST00000172583]
A_51_P112308	0.01082306	down	3.4048636	448.29773	338.9118	363.64664	306.92322	1012.8088	807.1305	749.4475	993.1329	1810011O10Rik	Mus musculus RIKEN cDNA 1810011O10 gene (1810011O10Rik), mRNA [NM_026931]
A_51_P265151	0.017791532	down	3.7737486	46.769398	98.44899	90.37527	37.692924	201.88763	131.42343	122.23739	261.84616	Arhgef10	Mus musculus Rho guanine nucleotide exchange factor (GEF) 10 (Arhgef10), transcript variant 1, mRNA [NM_172751]
A_66_P121495	0.0138309635	up	2.4765854	350.0224	286.60028	333.5867	246.88742	115.06691	86.29344	52.84415	111.737816	Psat1	Mus musculus phosphoserine aminotransferase 1 (Psat1), transcript variant 2, mRNA [NM_001205339]
A_52_P640922	0.044961393	up	3.0260987	129.80899	74.21985	55.96222	29.554861	72.71191	7.841492	8.297627	10.723001	Dcdc2a	Mus musculus doublecortin domain containing 2a (Dcdc2a), transcript variant 1, mRNA [NM_177577]
A_51_P460398	0.012736981	up	5.157274	509.36588	278.98108	358.9088	322.25565	54.608776	49.432682	38.219906	60.117466	Zfp65	Mus musculus zinc finger protein 65 (Zfp65), mRNA [NM_145622]
A_55_P2010292	0.01862475	down	20.204184	292.73355	34.246502	24.159716	37.064606	1313.3168	949.4318	309.14227	1036.0282	Serpina1e	Mus musculus serine (or cysteine) peptidase inhibitor, clade A, member 1E (Serpina1e), mRNA [NM_009247]
A_55_P2106039	0.010554628	down	5.331279	182.31544	118.38797	113.6922	51.71735	770.9473	295.03894	197.08237	610.5624	Map3k6	Mus musculus mitogen-activated protein kinase kinase kinase 6 (Map3k6), mRNA [NM_016693]
A_66_P138363	0.04093239	down	2.8587458	105.82512	25.338907	24.964592	21.053524	120.9639	48.967392	46.67173	90.90124	Gm9530	PREDICTED: Mus musculus predicted gene 9530 (Gm9530), transcript variant X13, misc_RNA [XR_387492]
A_52_P617838	0.0035863023	down	9.023636	28.406015	18.279339	21.21494	13.599922	147.9188	89.53609	132.51332	151.09596	A930012O16Rik
A_51_P155465	0.0072724586	down	64.27284	4.8231277	1.877563	2.388032	2.003126	188.07445	191.0039	32.249775	170.34956	Cuzd1	Mus musculus CUB and zona pellucida-like domains 1 (Cuzd1), mRNA [NM_008411]
A_55_P1991585	0.008479624	down	5.4186473	1099.8901	584.4188	462.1953	421.57248	3520.5352	1977.1066	1854.6101	2233.0676	Blvrb	Mus musculus biliverdin reductase B (flavin reductase (NADPH)) (Blvrb), transcript variant 1, mRNA [NM_144923]
A_55_P2040888	0.01103688	up	2.2893646	1317.954	1485.0629	1877.323	958.6279	509.4632	368.39807	294.82037	618.65	Dhx15	Mus musculus DEAH (Asp-Glu-Ala-His) box polypeptide 15 (Dhx15), transcript variant 1, mRNA [NM_001042620]
A_66_P133270	0.0040923203	down	3.4955118	302.2999	304.02856	287.88632	174.74446	958.09955	617.7931	374.5234	831.2769	Mfsd1	Mus musculus major facilitator superfamily domain containing 1 (Mfsd1), mRNA [NM_025813]
A_51_P283266	0.025288608	up	2.231902	433.64432	239.47739	303.8114	266.84714	131.4432	79.58341	75.66463	114.43773	Zfp874b	Mus musculus zinc finger protein 874b (Zfp874b), mRNA [NM_001076791]
A_52_P248862	0.033822905	down	2.1518512	54.645374	32.435402	30.1902	21.304869	70.22838	38.18493	48.25122	50.43267	Lmbr1	PREDICTED: Mus musculus limb region 1 (Lmbr1), transcript variant X4, mRNA [XM_011249782]
A_55_P1953459	0.0024600206	down	5.0113297	2709.0103	2892.2341	2691.2117	1677.3394	13098.444	7125.689	5399.7036	11815.896	Yap1	Mus musculus yes-associated protein 1 (Yap1), transcript variant 1, mRNA [NM_001171147]
A_55_P2040951	0.02419592	down	14.822566	52.962215	165.36052	22.530691	39.783226	1053.4799	310.80426	285.09637	1083.726	Actc1	Mus musculus actin, alpha, cardiac muscle 1 (Actc1), mRNA [NM_009608]
A_55_P1971094	7.4748433E-4	down	1985.8168	3.345249	1.9745339	2.505895	1.974404	5766.3076	2437.7075	2188.379	4410.6724	Esx1	Mus musculus extraembryonic, spermatogenesis, homeobox 1 (Esx1), mRNA [NM_007957]
A_52_P111031	0.004789892	up	134.68607	4399.607	5184.0186	5111.995	3314.0044	14.145501	56.345737	21.061272	18.673592	Pcdh17	Mus musculus protocadherin 17 (Pcdh17), mRNA [NM_001013753]
A_55_P2096599	0.035904452	down	2.205334	149.35088	154.59	180.69487	70.30272	333.7947	159.17882	127.18033	274.0806	Tsc22d4	Mus musculus TSC22 domain family, member 4 (Tsc22d4), transcript variant 2, mRNA [NM_023910]
A_55_P1976278	0.002536138	up	13.876982	7649.672	6477.9844	5517.318	4376.6797	401.58987	177.42558	253.95172	476.0842	Prkcb	Mus musculus protein kinase C, beta (Prkcb), transcript variant 1, mRNA [NM_008855]
A_51_P100208	0.0013394185	up	61.29131	293.10764	400.45236	445.66803	202.94214	3.90801	3.139935	2.824499	5.7943735	Opcml	Mus musculus opioid binding protein/cell adhesion molecule-like (Opcml), mRNA [NM_177906]
A_55_P2029116	0.0013394185	down	7.210948	128.9361	34.27787	26.67067	16.570625	681.6149	119.99078	102.18109	168.70638	Pex11g	peroxisomal biogenesis factor 11 gamma [Source:MGI Symbol;Acc:MGI:1920905] [ENSMUST00000118194]
A_55_P2062977	0.008351778	down	4.9923625	10.346762	17.043423	17.312737	9.211807	55.967323	29.905708	36.132286	77.12063	Ppp3cc	PREDICTED: Mus musculus protein phosphatase 3, catalytic subunit, gamma isoform (Ppp3cc), transcript variant X2, mRNA [XM_006518715]
A_51_P191669	0.0013864636	up	104.797264	15037.449	13479.249	11423.07	6647.2007	130.4151	62.181053	37.84193	111.00969	Chgb	Mus musculus chromogranin B (Chgb), mRNA [NM_007694]
A_55_P2177112	0.006457345	down	5.5328665	263.78986	129.17683	118.986595	72.90845	807.4913	381.04163	467.51437	514.1296	Prrg2	Mus musculus proline-rich Gla (G-carboxyglutamic acid) polypeptide 2 (Prrg2), mRNA [NM_022999]
A_52_P466090	0.0055886833	down	5.348701	94.32585	152.57811	132.61418	57.974422	394.22598	503.88065	234.71332	518.5496	Samhd1	Mus musculus SAM domain and HD domain, 1 (Samhd1), transcript variant 1, mRNA [NM_018851]
A_55_P2138960	0.014706625	down	2.0919104	134.97456	155.12993	166.38393	51.19442	210.52626	161.48535	144.11429	186.10829	Tpk1	Mus musculus thiamine pyrophosphokinase (Tpk1), transcript variant 1, mRNA [NM_013861]
A_55_P2084706	0.004745155	up	14.141852	10989.126	10814.495	9450.418	5998.3506	815.7982	306.9409	214.06693	838.8776	Acaca
A_55_P2157914	0.0029892835	down	24.715385	53.478043	23.959284	19.701542	12.712541	643.1825	306.5925	328.54565	493.42197
A_51_P184796	0.002654333	up	10.097321	438.9643	545.2332	672.5019	413.71774	29.46358	36.926205	37.996235	41.369698	Zfp101	Mus musculus zinc finger protein 101 (Zfp101), mRNA [NM_009542]
A_55_P2061333	0.0016451138	up	8.913719	4868.3496	3539.6724	2817.877	2862.81	365.0742	246.1524	166.98663	391.75546
A_51_P196127	0.0076168557	up	2.072988	2962.7957	2275.446	2385.025	1534.545	945.23553	664.53687	566.3982	1002.6077	Papss1	Mus musculus 3'-phosphoadenosine 5'-phosphosulfate synthase 1 (Papss1), transcript variant 1, mRNA [NM_011863]
A_51_P186856	0.0172473	down	7.4528556	151.21431	40.200237	14.785318	18.579388	451.30197	121.121	73.292046	343.31235	Krt5	Mus musculus keratin 5 (Krt5), mRNA [NM_027011]
A_51_P321331	0.0023627824	down	6.3478136	185.92354	152.3371	168.37288	88.47508	980.65643	585.6529	398.51697	799.0692	Sptlc2	Mus musculus serine palmitoyltransferase, long chain base subunit 2 (Sptlc2), mRNA [NM_011479]
A_51_P519040	0.001489407	up	43.702766	153.23515	210.0932	191.43355	88.17498	4.004965	2.024882	2.078513	2.359423	D430041D05Rik	Mus musculus RIKEN cDNA D430041D05 gene (D430041D05Rik), mRNA [NM_001033347]
A_55_P2167451	0.0042132544	down	3.7699497	1295.3452	953.8473	824.06647	515.7147	3549.3655	1577.5294	1590.9445	3178.7292	Cnnm2	Mus musculus cyclin M2 (Cnnm2), transcript variant 1, mRNA [NM_033569]
A_52_P435561	0.013322226	down	14.789291	10.856119	4.0834045	2.3168147	3.170252	49.241417	59.18485	26.005419	54.86876	Prr15l	Mus musculus proline rich 15-like (Prr15l), mRNA [NM_146026]
A_51_P309733	0.0020812887	down	1158.9589	8.432268	1.823905	2.324077	1.952624	3868.5923	2510.4575	1259.6475	2747.8445	Cyp11a1	Mus musculus cytochrome P450, family 11, subfamily a, polypeptide 1 (Cyp11a1), transcript variant 1, mRNA [NM_019779]
A_55_P2066041	0.0021227375	up	5.564447	1150.8215	1677.1509	1478.5686	854.1808	203.28209	145.17865	110.36369	208.40768	Hnrnpa1	Mus musculus heterogeneous nuclear ribonucleoprotein A1 (Hnrnpa1), transcript variant 1, mRNA [NM_010447]
A_55_P2151082	0.010271334	up	2.3269746	6101.222	6250.2466	5407.458	2798.1125	1915.8572	1587.7444	1392.4916	1240.303
A_55_P2171966	0.0053424505	up	4.6949115	139.95558	37.31996	41.88251	35.927353	27.51992	5.1549754	4.4752054	6.8022304	Tnfaip8l3	tumor necrosis factor, alpha-induced protein 8-like 3 [Source:MGI Symbol;Acc:MGI:2685363] [ENSMUST00000098760]
A_51_P138538	0.018058997	up	2.6258051	24461.465	20218.89	22045.023	18312.082	6429.8013	4790.1177	5641.7144	6452.7046	Eif1b	Mus musculus eukaryotic translation initiation factor 1B (Eif1b), mRNA [NM_026892]
A_51_P350048	0.00858752	down	6.622544	136.47876	110.72852	108.40498	75.44302	506.33344	671.52014	359.91925	518.6209	Gstt2	Mus musculus glutathione S-transferase, theta 2 (Gstt2), mRNA [NM_010361]
A_51_P516148	0.037740663	up	10.384863	641.7021	693.7887	730.5703	528.1377	212.09148	35.38159	15.562189	33.764004	Trpc4	Mus musculus transient receptor potential cation channel, subfamily C, member 4 (Trpc4), transcript variant 1, mRNA [NM_016984]
A_55_P2106265	0.004098193	down	7.4930897	255.67749	241.13428	252.05334	99.17241	1724.311	795.61847	695.7576	1358.8088	Mbnl2	Mus musculus muscleblind-like 2 (Mbnl2), transcript variant 1, mRNA [NM_175341]
A_55_P2016426	0.007233541	up	3.4429114	2483.822	996.909	902.3474	577.9588	826.5892	125.19489	124.57586	190.32307	Nova2	Mus musculus neuro-oncological ventral antigen 2 (Nova2), mRNA [NM_001029877]
A_55_P2130975	0.004015468	up	12.595285	4962.2485	6291.1963	6537.6772	4434.4316	470.74854	228.78326	165.36092	539.0802	Ncoa1	Mus musculus nuclear receptor coactivator 1 (Ncoa1), mRNA [NM_010881]
A_55_P1994032	0.018822303	down	3.690955	16553.271	13473.529	11494.014	11765.352	35568.93	30614.125	34348.96	39952.953	Xbp1	Mus musculus X-box binding protein 1 (Xbp1), transcript variant 1, mRNA [NM_013842]
A_51_P113195	0.0018992668	down	33.344364	11.61159	6.70619	4.319291	5.0742126	238.68591	109.18431	104.72943	206.36758	Upk1b	Mus musculus uroplakin 1B (Upk1b), mRNA [NM_178924]
A_55_P1954061	0.0014062182	up	134.29364	22009.758	11704.071	10936.651	5950.139	135.58377	32.74619	37.436836	82.78138	Nrxn2	Mus musculus neurexin II (Nrxn2), transcript variant 1, mRNA [NM_001205234]
A_52_P188261	0.0032995143	down	6.9043593	204.87137	158.83391	142.89603	101.691185	817.98846	610.9076	594.76544	965.1874	Camk2d	Mus musculus calcium/calmodulin-dependent protein kinase II, delta (Camk2d), transcript variant 1, mRNA [NM_001025439]
A_55_P2236268	0.0013015281	up	104.03897	2669.3376	2045.735	2169.3525	1678.6205	14.582512	10.77696	11.812561	24.408255	Syt16	Mus musculus synaptotagmin XVI (Syt16), mRNA [NM_172804]
A_51_P254855	0.0013583137	down	46.839943	3.2460973	2.2418127	2.8415687	2.0048015	133.85866	73.09885	55.47383	98.14512	Ptgs2	Mus musculus prostaglandin-endoperoxide synthase 2 (Ptgs2), mRNA [NM_011198]
A_52_P456750	0.010120952	up	2.8236868	2979.87	2690.8523	2607.7827	2025.4971	701.7744	637.2926	535.26337	742.98267	Aph1b	Mus musculus aph1 homolog B, gamma secretase subunit (Aph1b), mRNA [NM_177583]
A_55_P2024070	0.0053424505	up	4.894125	558.4141	437.4531	493.88568	343.66815	70.15868	67.235435	46.999283	87.02442	Nus1	Mus musculus NUS1 dehydrodolichyl diphosphate synthase subunit (Nus1), mRNA [NM_030250]
A_51_P308298	0.0018982298	down	3.8117445	5371.9053	4138.665	3876.3179	2571.8867	17615.072	7115.2866	7249.691	13747.289	Myl9	Mus musculus myosin, light polypeptide 9, regulatory (Myl9), mRNA [NM_172118]
A_55_P2045258	0.0016022138	down	4.410313	1591.1633	1619.1322	1544.2366	1078.295	6269.107	3387.0059	3582.7588	5695.6772	Ehd1	Mus musculus EH-domain containing 1 (Ehd1), mRNA [NM_010119]
A_51_P441974	0.0010899696	down	5.5610776	945.61804	776.838	690.327	468.29846	4135.947	2167.9119	2041.1127	3313.0996	Pip5k1a	Mus musculus phosphatidylinositol-4-phosphate 5-kinase, type 1 alpha (Pip5k1a), transcript variant 2, mRNA [NM_008847]
A_52_P157316	0.03898679	down	9.026718	40.71785	5.4092813	2.482119	3.269848	80.34248	26.613907	30.388674	48.76262	Trim34a	Mus musculus tripartite motif-containing 34A (Trim34a), mRNA [NM_030684]
A_51_P391380	0.0068020867	up	2.6875157	1023.10077	1103.1711	1174.8301	738.29974	265.31708	278.65594	185.90602	364.49908	Mindy2	Mus musculus family with sequence similarity 63, member B (Fam63b), mRNA [NM_172772]
A_55_P2122260	0.0032006945	down	4.0516844	204.6843	142.22812	161.50014	77.66278	598.11633	292.14026	289.95145	518.5064	Tmem87b	Mus musculus transmembrane protein 87B (Tmem87b), mRNA [NM_028248]
A_55_P2416494	0.0049118395	down	15.762553	41.49689	29.703331	25.351439	12.935379	334.24072	355.21753	147.14441	381.30267	8430426J06Rik	Mus musculus RIKEN cDNA 8430426J06 gene (8430426J06Rik), transcript variant 1, long non-coding RNA [NR_077229]
A_55_P2079855	0.009041445	down	22.707117	129.09369	20.875267	14.760619	15.991099	934.8304	338.79556	313.12463	455.23785	Prl6a1	Mus musculus prolactin family 6, subfamily a, member 1 (Prl6a1), mRNA [NM_011166]
A_55_P2059015	0.041163974	up	3.5628612	958.45874	824.9401	762.52826	348.48782	400.78897	72.39085	65.36459	183.55246	Mapk8ip3
A_55_P2038525	0.009055233	down	6.0222034	650.27527	232.69649	190.36081	147.51488	2588.376	931.1392	357.55664	1731.3856	C3	Mus musculus complement component 3 (C3), mRNA [NM_009778]
A_55_P2066116	0.0024149222	down	83.941956	52.836975	80.903114	53.52768	24.98527	4570.307	2011.5735	1998.6278	4124.079	Bcl3	Mus musculus B cell leukemia/lymphoma 3 (Bcl3), mRNA [NM_033601]
A_55_P2001148	0.0023999084	down	3.7706392	18.428722	26.522223	31.960997	13.823011	62.48291	46.653114	52.737053	75.803406	Pdlim5	Mus musculus PDZ and LIM domain 5 (Pdlim5), transcript variant 2, mRNA [NM_019809]
A_55_P1991668	0.018120358	up	12.203038	108.307465	67.60885	64.56564	44.557705	3.871734	4.2125154	6.429734	2.418426	A830010M20Rik	Mus musculus RIKEN cDNA A830010M20 gene (A830010M20Rik), transcript variant 1, mRNA [NM_001007574]
A_55_P2056310	0.0040594293	up	12.047164	61.364567	67.13311	61.45448	33.81211	6.7372246	2.108661	2.160898	3.534088	Asrgl1	Mus musculus asparaginase like 1 (Asrgl1), mRNA [NM_025610]
A_52_P1011	0.0018025278	up	80.92173	345.96826	294.25342	316.75452	252.69765	3.873219	2.125396	2.531002	2.434866	Fgf14	Mus musculus fibroblast growth factor 14 (Fgf14), transcript variant 1, mRNA [NM_010201]
A_55_P2180899	0.008738583	down	2.1483629	394.89523	272.99875	282.2786	145.6316	620.5369	367.5839	247.25058	446.8932	Aldh3a2	Mus musculus aldehyde dehydrogenase family 3, subfamily A2 (Aldh3a2), transcript variant 2, mRNA [NM_007437]
A_55_P2154450	0.02211845	up	4.4847665	216.26547	341.83566	316.43976	111.31832	62.35467	31.324358	18.828735	46.729256	Xkr6	Mus musculus X-linked Kx blood group related 6 (Xkr6), mRNA [NM_173393]
A_51_P374549	0.006213939	down	3.2875526	119.68789	102.45939	142.52652	43.55955	276.15417	179.81859	193.04922	247.67146	Spata1	Mus musculus spermatogenesis associated 1 (Spata1), transcript variant 1, mRNA [NM_027617]
A_55_P2017112	0.0016319156	up	6.2530584	6656.879	5359.183	5199.744	3465.5903	768.03265	483.46985	468.60687	645.14764	Mpnd	Mus musculus MPN domain containing (Mpnd), mRNA [NM_026530]
A_51_P435339	0.0078056315	down	6.772817	183.00296	129.2309	131.35097	61.46025	719.0486	355.96338	719.31146	582.51544	Epor	Mus musculus erythropoietin receptor (Epor), mRNA [NM_010149]
A_55_P2272311	0.001992158	down	4.882518	16.36254	17.046211	15.989662	10.162671	65.28225	47.946575	41.91377	52.414326	4930500G05Rik
A_55_P2227967	0.00670748	up	3.0618966	747.20215	754.4564	904.0221	575.7075	223.06953	146.16301	104.55626	261.40982	Zbtb38	zinc finger and BTB domain containing 38 [Source:MGI Symbol;Acc:MGI:2442866] [ENSMUST00000152594]
A_55_P2133646	0.041130323	up	2.18647	99.23487	137.09262	128.86209	51.9708	47.36482	26.513361	19.55196	43.34473	Cep162	Mus musculus centrosomal protein 162 (Cep162), mRNA [NM_199316]
A_55_P2047892	0.018143909	down	3.1629112	41.35232	9.421782	8.245089	5.5072865	67.68055	14.188938	15.357538	32.050682	Chst13	Mus musculus carbohydrate (chondroitin 4) sulfotransferase 13 (Chst13), mRNA [NM_027928]
A_55_P2213209	0.009625378	up	2.3338757	182.78656	78.009285	74.520424	45.41078	57.135998	23.205074	13.244261	24.725893	Olfml3	olfactomedin-like 3 [Source:MGI Symbol;Acc:MGI:1914877] [ENSMUST00000029440]
A_66_P101631	0.0065660644	up	9.847042	833.7611	646.46466	602.7713	611.8537	47.146328	39.480965	50.870285	59.61039	Zfp27	Mus musculus zinc finger protein 27 (Zfp27), transcript variant 3, mRNA [NM_001285797]
A_55_P1974567	0.005787617	up	8.310539	1437.6665	953.95953	876.4112	493.53223	199.82957	44.758293	36.837433	100.769806	Plch2	Mus musculus phospholipase C, eta 2 (Plch2), transcript variant 1, mRNA [NM_175556]
A_51_P113906	0.0027051668	down	2219.8613	4.7779927	2.2373834	2.2255893	2.1250393	3515.003	3959.68	6200.8135	3797.7424	Gkn2	Mus musculus gastrokine 2 (Gkn2), mRNA [NM_025467]
A_66_P126153	0.0021640682	down	4094.8196	7.0056176	2.382779	2.940074	2.613264	9814.677	8863.564	12055.035	9179.457	1700011M02Rik	Mus musculus RIKEN cDNA 1700011M02 gene (1700011M02Rik), long non-coding RNA [NR_073044]
A_55_P1962344	0.006898209	down	5.3548865	52.59449	44.706547	34.383896	15.75059	300.2885	84.29714	80.56407	137.06598	Trim21	Mus musculus tripartite motif-containing 21 (Trim21), transcript variant 1, mRNA [NM_009277]
A_52_P23308	0.005466038	down	2.2487397	268.88165	299.59616	278.3038	172.58836	443.25766	368.20816	361.91544	447.18427	5730508B09Rik	Mus musculus RIKEN cDNA 5730508B09 gene (5730508B09Rik), mRNA [NM_027482]
A_51_P488730	0.0029458066	up	9.651506	1553.0292	1632.8016	1546.208	847.70355	157.89589	78.31164	57.4346	143.98993	Zfp612	Mus musculus zinc finger protein 612 (Zfp612), mRNA [NM_175480]
A_55_P1966420	0.0067126616	up	2.019602	1576.6235	1286.246	1140.5114	820.1276	591.9218	325.95648	331.98523	475.2101	Scrn2	Mus musculus secernin 2 (Scrn2), mRNA [NM_146027]
A_51_P102355	0.018448494	up	2.2842877	327.79724	217.57349	229.7829	157.61317	84.43344	65.49259	56.090584	81.65447	Zbtb41	Mus musculus zinc finger and BTB domain containing 41 (Zbtb41), mRNA [NM_172643]
A_55_P2120469	0.007511638	up	15.299081	721.1669	570.48303	500.23465	294.22833	81.0986	11.414501	13.801128	23.09664	Armc2	Mus musculus armadillo repeat containing 2 (Armc2), mRNA [NM_001034858]
A_55_P2181222	0.0014806103	up	4.3730335	289.09442	230.11214	257.04318	147.41856	52.760696	31.809366	26.11902	41.979984	Ifi208	Mus musculus interferon activated gene 208 (Ifi208), mRNA [NM_001162938]
A_55_P2176080	0.0010944392	up	45.50374	2385.2612	1616.2642	1777.5569	1236.7891	44.443096	20.159172	15.2413225	38.64898	Lrrc4	Mus musculus leucine rich repeat containing 4 (Lrrc4), mRNA [NM_138682]
A_55_P2030536	0.035073068	down	5.796151	12.03709	22.98613	21.241201	4.068632	82.89829	36.910694	33.024975	71.30034	Ccnyl1	Mus musculus cyclin Y-like 1 (Ccnyl1), mRNA [NM_001097644]
A_51_P160673	0.0015525824	up	134.93054	2574.1777	1835.4196	1811.4346	1807.7849	15.15372	6.4696083	10.26154	12.386568	Kcne1l	Mus musculus potassium voltage-gated channel, Isk-related family, member 1-like, pseudogene (Kcne1l), mRNA [NM_021487]
A_55_P2040763	0.0067340285	down	2.0597336	8534.854	6609.9385	6720.148	5268.2275	14570.491	8649.823	6094.9014	12493.71	Sec62	Mus musculus SEC62 homolog (S. cerevisiae) (Sec62), mRNA [NM_027016]
A_55_P2124026	0.0050113844	down	2.216686	355.20062	198.55963	138.39473	134.40652	564.7588	213.47546	159.17488	440.65054	Synj2	Mus musculus synaptojanin 2 (Synj2), transcript variant 1, mRNA [NM_001113353]
A_55_P2078428	0.004385717	up	2.606715	417.662	267.05713	351.653	214.45932	113.044304	65.60415	65.4076	100.2685	Tstd1	Mus musculus thiosulfate sulfurtransferase (rhodanese)-like domain containing 1 (Tstd1), mRNA [NM_001164525]
A_55_P2066076	0.011509109	up	2.8904243	83.027855	97.27986	104.43969	41.150562	27.559898	12.270691	17.537085	22.387012	Prmt6	Mus musculus protein arginine N-methyltransferase 6 (Prmt6), transcript variant 2, non-coding RNA [NR_024139]
A_55_P1984886	0.007447736	down	6.1292105	48.04396	45.094116	30.399914	15.755391	158.22841	121.21352	120.3103	169.43317	Hcst	Mus musculus hematopoietic cell signal transducer (Hcst), mRNA [NM_011827]
A_52_P297642	0.0012678979	down	41.372665	305.12463	313.8823	267.8228	146.37616	10067.605	5336.403	5817.096	9397.088	Pdia5	Mus musculus protein disulfide isomerase associated 5 (Pdia5), mRNA [NM_028295]
A_55_P2116833	0.04047341	down	3.1881843	918.5831	462.8239	460.7439	417.10742	1293.5123	1269.4652	1040.4392	1319.0635	9430038I01Rik	Mus musculus RIKEN cDNA 9430038I01 gene (9430038I01Rik), mRNA [NM_029886]
A_55_P2044897	0.047307312	up	4.969971	108.323074	28.734135	54.524517	21.76829	52.727573	2.312446	2.550595	5.1978927	Prdm13	Mus musculus PR domain containing 13 (Prdm13), mRNA [NM_001080771]
A_51_P363905	0.004505894	up	6.581681	334.4288	194.17639	179.10095	105.95808	62.08057	12.427749	11.57682	19.629349	Slc25a23	Mus musculus solute carrier family 25 (mitochondrial carrier; phosphate carrier), member 23 (Slc25a23), mRNA [NM_025877]
A_52_P586821	0.0012968595	up	50.42942	322.6472	207.55139	213.44188	95.993454	3.850817	2.35248	2.407914	2.59644	Gng4	Mus musculus guanine nucleotide binding protein (G protein), gamma 4 (Gng4), transcript variant 1, mRNA [NM_010317]
A_52_P205031	0.008594793	up	19.639662	107.99661	143.54892	146.38289	69.3991	10.178751	2.430467	4.297858	2.657911	Gnao1	Mus musculus guanine nucleotide binding protein, alpha O (Gnao1), transcript variant B, mRNA [NM_001113384]
A_55_P2001608	0.007002638	up	17.555975	159.72292	65.26449	74.45639	90.49283	3.931618	3.749627	2.513848	5.326237	Klhl4	Mus musculus kelch-like 4 (Klhl4), transcript variant 1, mRNA [NM_172781]
A_51_P254262	0.0038313684	up	10.163854	6299.5444	4635.2534	4241.598	3196.6487	503.8107	354.4695	137.39691	403.6533	Nxph3	Mus musculus neurexophilin 3 (Nxph3), mRNA [NM_130858]
A_52_P237159	0.002458108	down	5.570589	227.8449	310.9329	318.75418	200.92471	1305.0935	854.3541	724.5106	1443.8895	Spty2d1	Mus musculus SPT2, Suppressor of Ty, domain containing 1 (S. cerevisiae) (Spty2d1), mRNA [NM_175318]
A_51_P209518	0.014188793	down	2.4443238	358.01453	412.88474	384.19	155.15977	798.9815	505.31094	331.62946	627.1905	Galnt1	Mus musculus UDP-N-acetyl-alpha-D-galactosamine:polypeptide N-acetylgalactosaminyltransferase 1 (Galnt1), transcript variant 1, mRNA [NM_013814]
A_51_P499854	0.0048601166	down	15.103271	185.37958	179.81033	220.26935	105.207306	2280.2795	2012.4552	886.0876	2638.931	Ghr	Mus musculus growth hormone receptor (Ghr), transcript variant 1, mRNA [NM_010284]
A_52_P51029	0.012095281	up	3.7818592	1877.8046	1220.9602	1328.451	641.7666	437.9603	145.13614	119.744514	335.1549	Ralgapa1	Mus musculus Ral GTPase activating protein, alpha subunit 1 (Ralgapa1), transcript variant 2, mRNA [NM_019994]
A_66_P121288	0.0027017726	up	164.33386	28559.62	18477.5	17846.41	13531.251	116.895905	134.06348	42.76379	69.606285	Tceal6	Mus musculus transcription elongation factor A (SII)-like 6 (Tceal6), mRNA [NM_025355]
A_55_P2102126	0.001040433	down	20.031834	433.5185	418.1468	362.70844	235.76598	6197.908	4460.037	3991.877	6038.872	Lamp2	Mus musculus lysosomal-associated membrane protein 2 (Lamp2), transcript variant 1, mRNA [NM_001017959]
A_55_P2170978	0.0067174817	up	3.396761	3892.0803	2693.372	2699.2646	1789.4456	787.6065	378.22974	539.57465	631.71924	Ankrd13d	Mus musculus ankyrin repeat domain 13 family, member D (Ankrd13d), mRNA [NM_026720]
A_51_P512629	0.037621543	down	2.1514072	629.3892	714.15576	554.837	300.85956	1449.4093	564.8077	471.70422	1111.294	Ttll5	Mus musculus tubulin tyrosine ligase-like family, member 5 (Ttll5), transcript variant 1, mRNA [NM_001081423]
A_52_P659762	0.0014851763	up	5.979043	1595.7305	2032.4016	2020.4009	1224.2988	208.28856	211.36565	147.29851	258.421	Eid2	Mus musculus EP300 interacting inhibitor of differentiation 2 (Eid2), mRNA [NM_198425]
A_55_P2114482	0.0034713456	up	6.6526666	3355.7966	1943.6335	2066.6682	1910.2891	376.9473	193.10602	177.09457	272.25357	Rpgr	Mus musculus retinitis pigmentosa GTPase regulator (Rpgr), transcript variant 1, mRNA [NM_001177950]
A_52_P549954	0.023463184	down	4.3589163	238.13582	75.939316	70.93792	70.01524	487.1305	225.86253	269.09537	292.3746	Ost4	JN02013X1_E03 Mouse P7-10 subtracted cDNA library containing dorsal root ganglion (DRG) enriched transcripts Mus musculus cDNA clone JN02013X1_E03 5' similar to Mm.21450, mRNA sequence [GH455226]
A_55_P2270137	0.0013576422	up	5.1522126	5062.7583	4177.9893	3512.671	2700.2676	830.71277	478.46555	298.49744	640.6781	Ccdc85c	coiled-coil domain containing 85C [Source:MGI Symbol;Acc:MGI:3644008] [ENSMUST00000222310]
A_52_P62011	0.017100349	up	2.828732	122.34898	89.66728	97.87858	54.04825	24.748907	17.487932	25.008816	22.35668	Umad1	Mus musculus UMAP1-MVP12 associated (UMA) domain containing 1 (Umad1), transcript variant 1, mRNA [NM_001302353]
A_55_P2001438	0.026484543	down	3.2812388	1856.5371	1360.6793	1427.8696	1127.1896	3257.1716	2940.224	3777.8342	3477.689	Coq2	Mus musculus coenzyme Q2 4-hydroxybenzoate polyprenyltransferase (Coq2), mRNA [NM_027978]
A_52_P281209	0.0042730477	up	4.0299253	4870.9023	5103.159	4871.656	3368.1597	1231.7817	593.94977	473.08975	1192.782	Kdm4a	Mus musculus lysine (K)-specific demethylase 4A (Kdm4a), transcript variant 1, mRNA [NM_001161823]
A_55_P2000022	0.0049282005	up	8.007364	409.7812	324.98788	238.62794	211.57469	56.563698	17.708673	18.429789	23.65158	Ccdc151	Mus musculus coiled-coil domain containing 151 (Ccdc151), transcript variant 1, mRNA [NM_001163787]
A_51_P427934	0.013869008	up	5.21146	2860.0447	3703.6292	2931.7139	2092.9187	650.7027	244.38574	193.28188	765.3238	Megf8	Mus musculus multiple EGF-like-domains 8 (Megf8), mRNA [NM_001160400]
A_51_P224099	0.016667359	up	4.630088	201.72562	370.69113	396.18085	134.9346	51.84321	33.105713	24.663101	54.85915	Cntrob	Mus musculus centrobin, centrosomal BRCA2 interacting protein (Cntrob), mRNA [NM_172560]
A_55_P2032808	0.032395955	down	2.9350958	163.96808	34.71636	24.311647	24.996965	235.80869	53.230804	60.647076	90.0347	Trim7	Mus musculus tripartite motif-containing 7 (Trim7), transcript variant 1, mRNA [NM_053166]
A_52_P648424	0.040629346	up	2.4325352	11455.973	16308.955	14927.703	6786.0635	4827.092	2487.0422	2148.3704	5595.167	Nedd4	Mus musculus neural precursor cell expressed, developmentally down-regulated 4 (Nedd4), mRNA [NM_010890]
A_55_P1978666	0.0010382545	up	257.1387	6072.16	5736.186	6126.113	5256.213	23.990639	9.899861	10.138961	28.441292	Sybu	Mus musculus syntabulin (syntaxin-interacting) (Sybu), transcript variant a, mRNA [NM_176998]
A_51_P489153	0.0024263281	down	4.999132	379.86188	332.2456	432.30026	257.51056	1324.7521	1097.9875	982.7655	1638.7792	Crot	Mus musculus carnitine O-octanoyltransferase (Crot), mRNA [NM_023733]
A_55_P1974636	0.007910853	down	12.497163	16.453856	53.60188	54.312584	5.973362	207.6134	242.2441	206.6025	179.31927	Gm14625	Mus musculus predicted gene 14625 (Gm14625), mRNA [NM_001220498]
A_51_P458852	0.0013089508	up	213.36697	2974.5781	1400.6561	1180.4327	686.8249	15.103258	2.413103	2.46644	4.840348	Ina	internexin neuronal intermediate filament protein, alpha [Source:MGI Symbol;Acc:MGI:96568] [ENSMUST00000037636]
A_55_P2059412	0.0023118525	down	28.744118	96.41435	97.09252	86.333984	33.766838	2539.5718	1706.1575	741.64795	1547.6652	Ghr	Mus musculus growth hormone receptor (Ghr), transcript variant 2, mRNA [NM_001048178]
A_55_P2032363	0.0058230925	up	3.751355	928.7086	522.8777	443.52936	384.65988	187.45862	69.92572	79.476585	107.20202	Tomm40l	Mus musculus translocase of outer mitochondrial membrane 40 homolog-like (yeast) (Tomm40l), mRNA [NM_001037170]
A_52_P31641	0.0030997505	up	12.511165	4764.2764	3219.7773	3294.0398	1709.6653	325.69974	100.88568	110.08281	260.2338	Tmem145	Mus musculus transmembrane protein 145 (Tmem145), mRNA [NM_183311]
A_55_P2161556	0.041627146	down	2.8576934	170.24504	111.38287	100.45771	111.05043	260.24377	237.78284	224.52687	271.07425	Smim15	Mus musculus small integral membrane protein 15 (Smim15), mRNA [NM_001048250]
A_51_P168632	0.004264318	up	8.214848	4280.703	3211.4385	3355.7832	2898.1633	298.30295	275.24915	246.72363	386.89914	Prim1	Mus musculus DNA primase, p49 subunit (Prim1), mRNA [NM_008921]
A_55_P1959470	0.041287042	down	3.4788303	45.708755	9.851728	11.964749	8.693344	59.35932	30.822376	26.596304	37.637203	Lrrfip1	Mus musculus leucine rich repeat (in FLII) interacting protein 1 (Lrrfip1), transcript variant 1, mRNA [NM_001111311]
A_52_P356093	0.0016062651	up	79.943275	284.14792	286.2744	313.95303	227.22304	3.83067	2.016519	2.0834768	2.356724	B3galt2	Mus musculus UDP-Gal:betaGlcNAc beta 1,3-galactosyltransferase, polypeptide 2 (B3galt2), mRNA [NM_020025]
A_51_P196925	0.008001759	up	2.627095	4171.9785	3025.0518	2697.7126	1861.2914	1099.563	670.1038	419.68814	1148.5537	Cx3cl1	Mus musculus chemokine (C-X3-C motif) ligand 1 (Cx3cl1), mRNA [NM_009142]
A_52_P78123	0.010254789	down	2.9007244	1140.3109	1012.9012	922.655	739.05804	2019.3967	1784.4749	1690.225	2444.0828	Dcaf12	Mus musculus DDB1 and CUL4 associated factor 12 (Dcaf12), mRNA [NM_026893]
A_55_P2130535	0.003131103	down	6.3689384	297.6201	384.32083	435.05896	167.31213	1517.1813	1205.0773	1077.284	1856.8452	Dnmt3b	Mus musculus DNA methyltransferase 3B (Dnmt3b), transcript variant 1, mRNA [NM_001003961]
A_55_P2004801	0.0014564681	up	2.82202	2615.0537	2510.8093	2727.756	1533.0151	728.75775	448.25327	515.3848	686.47723	Tacc3	Mus musculus transforming, acidic coiled-coil containing protein 3 (Tacc3), transcript variant 1, mRNA [NM_001310541]
A_55_P1956812	8.279447E-4	down	22.022356	182.38416	145.49011	132.98534	95.7713	3331.0146	1689.0668	1291.4498	2920.6013	Fam83g	Mus musculus family with sequence similarity 83, member G (Fam83g), mRNA [NM_178618]
A_55_P2007243	0.005996372	up	61.848427	1156.717	796.5883	732.4233	466.6616	40.367695	3.3420753	6.1532207	6.92176	Kcnc1	Mus musculus potassium voltage gated channel, Shaw-related subfamily, member 1 (Kcnc1), transcript variant 2, mRNA [NM_008421]
A_52_P1189049	0.0012982187	up	746.55884	4274.629	4160.6978	3693.6978	2325.2734	3.8157103	3.0439348	3.8496912	2.936066	Hs3st4	Mus musculus heparan sulfate (glucosamine) 3-O-sulfotransferase 4 (Hs3st4), mRNA [NM_001252072]
A_55_P1962039	0.002467805	down	10.343809	453.47424	224.22385	178.64317	149.79189	3194.3335	1257.122	1238.2623	1672.3197	Anxa7	Mus musculus annexin A7 (Anxa7), transcript variant 1, mRNA [NM_009674]
A_55_P2244941	0.013099641	up	18.938133	40.638096	191.56078	177.07526	22.64687	3.8275821	2.016718	3.572349	2.349589	A330074H02Rik
A_55_P2121563	0.022253813	down	2.3867364	48.041515	71.481514	56.3832	32.03576	120.237434	60.421368	62.237553	118.84711	Ankfy1	Mus musculus ankyrin repeat and FYVE domain containing 1 (Ankfy1), mRNA [NM_009671]
A_55_P2417961	0.007891579	up	3.5089207	77.21607	86.65892	48.538433	32.73041	21.676062	9.094975	6.68182	14.21169	BC031361	Mus musculus cDNA sequence BC031361 (BC031361), long non-coding RNA [NR_033221]
A_55_P1985089	0.0014806103	up	84.29397	1257.2507	1497.545	1628.9626	753.3406	17.696058	9.1215925	6.8766747	11.006548	Fam171a2	Mus musculus family with sequence similarity 171, member A2 (Fam171a2), mRNA [NM_199200]
A_55_P2179348	0.009777089	down	5.0352154	51.193336	27.196451	20.169403	9.866893	126.95429	74.78889	53.414326	93.75351	Mapk14	Mus musculus mitogen-activated protein kinase 14 (Mapk14), transcript variant 4, mRNA [NM_001168514]
A_55_P2096144	0.0017741641	up	322.88467	21047.99	14889.11	15334.69	11898.226	87.49357	24.535933	12.898412	50.721348	Gnao1	Mus musculus guanine nucleotide binding protein, alpha O (Gnao1), transcript variant A, mRNA [NM_010308]
A_66_P123643	0.0018729205	up	31.174253	3061.951	1612.5897	1999.0084	1610.356	72.962395	38.67562	33.116394	48.078716	Ptbp2	Mus musculus polypyrimidine tract binding protein 2 (Ptbp2), transcript variant 1, mRNA [NM_019550]
A_55_P2082096	0.007067968	up	3.0517535	153.12022	92.4102	76.03059	51.44204	38.45357	16.978579	15.585808	16.739878	Wdr66	WD repeat domain 66 [Source:MGI Symbol;Acc:MGI:1918495] [ENSMUST00000150155]
A_52_P563825	0.0041909474	up	149.00209	1319.7935	1056.0924	1090.1869	688.5869	3.8480847	6.8788514	6.672859	3.2083669	B3galt1	Mus musculus UDP-Gal:betaGlcNAc beta 1,3-galactosyltransferase, polypeptide 1 (B3galt1), mRNA [NM_020283]
A_55_P2101367	0.0018729205	up	84.6004	5665.8574	4737.7793	4315.268	2856.653	92.258705	23.930096	19.20243	40.67861	Ppfia3	Mus musculus protein tyrosine phosphatase, receptor type, f polypeptide (PTPRF), interacting protein (liprin), alpha 3 (Ppfia3), mRNA [NM_029741]
A_51_P286737	0.0035863023	down	29.794352	45.186306	26.289024	21.08795	12.302145	800.9873	348.28125	256.12186	907.379	Ccl2	Mus musculus chemokine (C-C motif) ligand 2 (Ccl2), mRNA [NM_011333]
A_55_P2250246	0.02219888	up	6.819429	339.94168	427.22647	384.02496	222.65395	66.677704	37.12131	10.523689	58.850044	Taok3	Mus musculus TAO kinase 3 (Taok3), transcript variant 1, mRNA [NM_001199685]
A_55_P2020143	0.0051949685	up	2.925441	4431.583	3248.489	2904.3003	1507.5968	1195.9828	481.95926	480.6761	829.22485	Slc39a3	Mus musculus solute carrier family 39 (zinc transporter), member 3 (Slc39a3), mRNA [NM_134135]
A_51_P154585	0.0056392034	down	3.2101336	524.03687	53.773026	45.440014	41.799812	1148.8635	120.0814	71.18381	154.5128	Vmn1r195	Mus musculus vomeronasal 1 receptor 195 (Vmn1r195), mRNA [NM_134223]
A_55_P2133983	0.011781575	down	2.1092114	66.34554	4.3627553	6.4279304	4.577238	93.611885	4.612048	6.532248	15.955063	Gm436	Mus musculus predicted gene 436 (Gm436), mRNA [NM_001085504]
A_55_P2419961	0.0101522785	up	3.0690653	71.1516	44.07805	53.11729	27.730179	18.170582	5.536385	8.665328	15.94591	Ptpn4	Mus musculus protein tyrosine phosphatase, non-receptor type 4 (Ptpn4), mRNA [NM_019933]
A_55_P2098688	0.016022833	up	2.0195224	1812.2262	1170.668	1188.0967	741.55237	633.79596	306.88956	380.2963	405.55493	Mcrs1	Mus musculus microspherule protein 1 (Mcrs1), transcript variant 1, mRNA [NM_016766]
A_55_P2064862	0.005579035	up	2.2290173	272.92026	331.72482	331.92444	170.30661	109.07802	64.35221	76.89649	102.53731	Ica1	Mus musculus islet cell autoantigen 1 (Ica1), transcript variant 2, mRNA [NM_001252266]
A_66_P124052	0.015094418	down	4.7470093	8077.3896	5117.5703	5662.2334	5024.753	20365.908	20076.014	17690.338	22042.387	Bok	Mus musculus BCL2-related ovarian killer (Bok), mRNA [NM_016778]
A_52_P216427	0.0011841898	up	72.36424	280.65988	256.24008	321.42804	149.94276	4.0569835	1.9579668	1.9615991	2.16561	Nkx2-1	Mus musculus NK2 homeobox 1 (Nkx2-1), mRNA [NM_009385]
A_52_P369581	0.020260736	up	4.0950923	63.020878	106.48906	124.84296	40.021397	19.778675	13.587735	7.88903	15.013474	Atm	Mus musculus ataxia telangiectasia mutated (Atm), mRNA [NM_007499]
A_51_P174275	0.0052322503	down	11.791327	61.05374	21.147676	28.60893	16.699762	348.90665	149.81758	154.68787	393.70227	Colec11	Mus musculus collectin sub-family member 11 (Colec11), transcript variant 2, mRNA [NM_027866]
A_55_P2095039	0.0015114804	down	114.04504	50.565445	85.302826	102.807594	23.652863	4393.6924	3467.192	6354.7524	4893.0957	Ncmap	Mus musculus noncompact myelin associated protein (Ncmap), transcript variant 5, mRNA [NM_001243306]
A_51_P379552	0.0032849046	up	101.802025	1113.3948	864.0195	783.7896	389.6091	3.8052309	5.431108	5.1975	6.797823	Nwd2	Mus musculus NACHT and WD repeat domain containing 2 (Nwd2), mRNA [NM_177006]
A_66_P122158	0.010641257	down	2.8724067	440.6051	331.11273	605.88165	215.2253	949.15576	516.227	640.9246	1100.9398	Pisd-ps3	Mus musculus phosphatidylserine decarboxylase, pseudogene 3 (Pisd-ps3), non-coding RNA [NR_003518]
A_55_P2290388	0.0107136695	up	4.7991877	570.3843	472.19806	610.2364	387.9297	117.73974	76.377556	38.4416	92.81965	Rorb	Mus musculus RAR-related orphan receptor beta (Rorb), transcript variant 1, mRNA [NM_001043354]
A_55_P2035018	0.01604969	down	8.579804	195.56831	45.24667	36.98384	23.002098	655.8012	150.687	246.54184	446.98596	Clec4n	Mus musculus C-type lectin domain family 4, member n (Clec4n), transcript variant 1, mRNA [NM_020001]
A_51_P467448	0.002634406	up	8.074065	2884.5264	2939.6003	2324.2837	795.3739	326.83765	214.4528	99.85516	140.69492	Pif1	Mus musculus PIF1 5'-to-3' DNA helicase (Pif1), mRNA [NM_172453]
A_55_P1960826	0.008928432	up	2.2465985	408.691	310.24387	194.19371	191.35474	186.446	67.09342	43.04818	91.69409	Slc16a13	Mus musculus solute carrier family 16 (monocarboxylic acid transporters), member 13 (Slc16a13), mRNA [NM_172371]
A_51_P371051	0.0017242795	down	55.69821	17.029543	27.479038	27.822084	14.059208	966.8764	912.376	481.67484	1106.827	Glipr1	Mus musculus GLI pathogenesis-related 1 (glioma) (Glipr1), mRNA [NM_028608]
A_52_P72007	0.017023614	up	14.156813	83.96055	58.993904	21.326017	60.494823	3.871289	2.104839	2.157745	2.41564	Defb10	Mus musculus defensin beta 10 (Defb10), mRNA [NM_139225]
A_51_P278550	0.0027269342	up	2.98677	11412.557	10113.69	9087.355	6588.7417	3063.3682	1575.539	1730.5253	2775.733	Tecr	Mus musculus trans-2,3-enoyl-CoA reductase (Tecr), transcript variant 1, mRNA [NM_134118]
A_51_P120461	0.00785129	down	3.1170192	472.16403	714.23694	494.21	328.3229	990.76904	1306.364	984.4723	1082.2412	Riox2	Mus musculus ribosomal oxygenase 2 (Riox2), mRNA [NM_025910]
A_55_P1980061	0.0013687146	down	6.754049	116.82491	95.530624	112.76957	60.91903	642.306	377.8936	315.88278	555.52106	Tmem189	Mus musculus transmembrane protein 189 (Tmem189), mRNA [NM_145538]
A_55_P2142641	0.010459402	down	8.603342	32.450188	1.97577	2.520242	1.924857	122.13739	16.282259	12.13931	18.843622	Gm4651	Mus musculus predicted gene 4651 (Gm4651), long non-coding RNA [NR_138098]
A_52_P340669	0.0014824661	down	532.56866	11.170388	10.265399	7.0930367	3.9882507	3725.0886	1888.1406	2576.7058	3844.0034	Bhlha15	Mus musculus basic helix-loop-helix family, member a15 (Bhlha15), mRNA [NM_010800]
A_55_P2030702	0.003028339	up	3.425986	3952.086	3637.9497	3797.9082	2729.4045	834.07587	641.18524	602.4626	896.3803
A_55_P2067895	0.026447993	up	2.4476125	3096.1836	2812.142	2940.4749	1431.7013	1284.4728	468.5846	428.08362	1058.2301	Krba1	Mus musculus KRAB-A domain containing 1 (Krba1), transcript variant 2, mRNA [NM_133922]
A_52_P141136	0.006892467	down	2.186337	142.97243	161.02655	137.67729	81.68724	230.73817	178.56259	134.20277	285.64172	Fggy	Mus musculus FGGY carbohydrate kinase domain containing (Fggy), transcript variant 1, mRNA [NM_001113412]
A_55_P2038582	0.007468817	up	14.387917	135.77634	123.01532	132.95189	100.15291	4.056395	6.1487894	7.688568	7.22492	Zfp2	Mus musculus zinc finger protein 2 (Zfp2), transcript variant 2, mRNA [NM_178447]
A_55_P2116341	0.003907281	down	5.0573955	30.112719	18.945608	16.296759	7.110325	95.45809	49.074554	40.227722	61.266193
A_55_P1986351	0.009019924	up	2.2750516	210.81808	353.30078	323.938	232.8656	97.90818	72.52676	66.74489	118.1348	Tbc1d32	Mus musculus TBC1 domain family, member 32 (Tbc1d32), mRNA [NM_001033385]
A_66_P122110	0.02081146	down	3.4841332	368.9659	358.89883	393.96103	394.59933	875.56573	917.2931	942.17816	1070.226	Mitd1	Mus musculus MIT, microtubule interacting and transport, domain containing 1 (Mitd1), mRNA [NM_026913]
A_55_P2235911	0.028382009	up	5.872738	385.97723	486.59015	457.0697	190.41588	90.2576	31.542772	17.0161	75.72908	0610009E02Rik	PREDICTED: Mus musculus RIKEN cDNA 0610009E02 gene (0610009E02Rik), misc_RNA [XR_140496]
A_51_P463440	0.0022573338	up	9.033594	4694.393	3159.824	3131.7637	1889.5479	485.91962	190.10655	124.172104	306.77496	Elovl6	Mus musculus ELOVL family member 6, elongation of long chain fatty acids (yeast) (Elovl6), mRNA [NM_130450]
A_52_P677147	0.0030907418	up	2.3043876	3199.217	4145.7324	3771.5837	2653.5671	1110.2153	934.65857	907.529	1334.487	Prmt5	Mus musculus protein arginine N-methyltransferase 5 (Prmt5), transcript variant 1, mRNA [NM_013768]
A_55_P2096375	0.015098992	up	4.953971	83.625275	22.576208	23.2291	12.97901	10.039601	2.255605	4.3893814	2.538191	Dydc2	Mus musculus DPY30 domain containing 2 (Dydc2), mRNA [NM_027717]
A_52_P498985	0.0012806223	up	6.5801506	1969.7543	2314.1882	2274.5784	1440.0873	252.9194	171.46056	155.03644	316.25345	Zfp512	Mus musculus zinc finger protein 512 (Zfp512), mRNA [NM_172993]
A_52_P484704	0.009895503	down	4.7834353	9.493339	1.834155	2.27517	1.9366859	51.086544	3.165564	7.019255	9.44708	Vmn1r226	Mus musculus vomeronasal 1 receptor 226 (Vmn1r226), mRNA [NM_134191]
A_51_P204080	0.008570902	down	11.753874	141.74783	193.00743	205.65836	116.06932	2230.1187	939.789	629.86163	2520.7708	Hk2	Mus musculus hexokinase 2 (Hk2), mRNA [NM_013820]
A_66_P138319	0.0036300905	down	151.2277	19.5006	10.308469	11.248001	6.1858068	1546.2039	1653.5095	419.84714	1819.4222	Acox2	Mus musculus acyl-Coenzyme A oxidase 2, branched chain (Acox2), transcript variant 1, mRNA [NM_053115]
A_52_P404341	0.008885987	down	32.763695	3.2641828	1.774311	2.252943	1.867392	54.820942	89.22495	19.506409	78.561554	Tdo2	Mus musculus tryptophan 2,3-dioxygenase (Tdo2), mRNA [NM_019911]
A_52_P483336	0.0384862	down	10.661456	3.262882	27.452885	39.070717	1.872683	61.281727	106.6126	54.728214	63.22352	Ms4a1	Mus musculus membrane-spanning 4-domains, subfamily A, member 1 (Ms4a1), mRNA [NM_007641]
A_51_P487048	0.0022368499	down	23055.398	11.12684	7.6371655	2.259515	3.662807	82208.59	77461.3	93360.38	89231.23	Rhox6	Mus musculus reproductive homeobox 6 (Rhox6), mRNA [NM_008955]
A_55_P1977558	0.045007844	down	2.2204187	37.26397	40.04623	33.671284	15.360952	81.687836	31.925375	28.560984	67.24499	Dip2b	Mus musculus disco interacting protein 2 homolog B (Dip2b), transcript variant 1, mRNA [NM_001159361]
A_52_P52618	0.03602226	down	5.3744173	85.47337	84.42278	59.99087	26.819504	427.23468	134.8011	92.8334	483.66675	Csf2rb	Mus musculus colony stimulating factor 2 receptor, beta, low-affinity (granulocyte-macrophage) (Csf2rb), mRNA [NM_007780]
A_52_P356204	0.0032606116	down	29.397629	41.098	48.558235	31.156033	30.959639	902.9387	564.20355	813.9469	925.6331	Nostrin	Mus musculus nitric oxide synthase trafficker (Nostrin), mRNA [NM_181547]
A_51_P505229	0.031047579	down	2.7893634	389.65417	385.19803	368.19672	318.74744	625.55994	773.36774	739.4808	795.76886	Gtpbp8	Mus musculus GTP-binding protein 8 (putative) (Gtpbp8), transcript variant 1, mRNA [NM_025332]
A_66_P125823	0.008966199	down	2.7931602	99.89841	82.84412	73.43735	57.45503	192.62735	132.87598	131.17924	168.99641	Nupl1	Mus musculus nucleoporin like 1 (Nupl1), mRNA [NM_170591]
A_52_P633379	0.0077884053	down	4.589697	2372.328	1970.6477	2382.9084	2091.0823	7462.169	6605.3174	6399.3604	8749.056	Prosc	Mus musculus proline synthetase co-transcribed (Prosc), transcript variant 1, mRNA [NM_054057]
A_51_P112627	0.001380974	down	81.01611	67.16143	77.11227	65.29942	34.666744	4593.4316	2270.3872	3132.8215	4127.0215	St6galnac2	Mus musculus ST6 (alpha-N-acetyl-neuraminyl-2,3-beta-galactosyl-1,3)-N-acetylgalactosaminide alpha-2,6-sialyltransferase 2 (St6galnac2), mRNA [NM_009180]
A_55_P2121275	0.008507463	down	4.922589	1018.3251	403.6365	381.12427	290.49072	2690.043	1355.0111	1221.019	1602.8168	Gm4907	Mus musculus predicted gene 4907 (Gm4907), mRNA [NM_001034864]
A_55_P1980432	0.0046469825	down	2.0124352	1250.1997	1276.9651	1065.019	487.5435	1820.1295	1275.3159	1151.7927	1357.6282	Zfp488	Mus musculus zinc finger protein 488 (Zfp488), mRNA [NM_001013777]
A_51_P133651	0.01776922	down	2.0512555	51.693596	30.44644	24.0356	15.349749	96.34844	26.990356	20.22749	52.17611	Gtf2a1	Mus musculus general transcription factor II A, 1 (Gtf2a1), transcript variant 1, mRNA [NM_031391]
A_52_P343306	0.013510879	down	13.794251	11.09831	2.082591	2.425717	2.419287	53.105774	30.039238	25.587854	32.11993	H2-Aa	Mus musculus histocompatibility 2, class II antigen A, alpha (H2-Aa), mRNA [NM_010378]
A_55_P2127884	0.006602659	up	4.0648084	311.60883	284.84393	253.84952	195.26643	43.393265	43.943756	37.186604	60.675404	Btbd1	Mus musculus BTB (POZ) domain containing 1 (Btbd1), mRNA [NM_146193]
A_55_P2010298	0.0057904776	down	136.4854	23.83842	8.469363	3.38327	3.8073797	743.98773	949.27496	307.31564	1110.0745	Serpina1d	Mus musculus serine (or cysteine) peptidase inhibitor, clade A, member 1D (Serpina1d), mRNA [NM_009246]
A_55_P1988202	0.006267347	down	9.048917	11.544941	34.148087	38.2136	14.043828	135.30295	139.8252	105.93262	188.96616	Ifi203	Mus musculus interferon activated gene 203 (Ifi203), transcript variant 1, mRNA [NM_001302649]
A_55_P2028214	0.025746686	down	4.074902	111.90021	34.77079	66.6517	21.42201	466.36523	99.926414	60.99271	143.86653		vomeronasal 1 receptor, pseudogene 84 [Source:MGI Symbol;Acc:MGI:3782403] [ENSMUST00000172853]
A_51_P334685	0.04503805	down	3.8245614	153.50508	264.89545	232.60768	67.61282	700.9413	299.63953	262.18616	663.3532	Esyt1	Mus musculus extended synaptotagmin-like protein 1 (Esyt1), mRNA [NM_011843]
A_51_P132388	0.0068833968	up	6.002854	358.41162	326.08923	330.88406	237.68651	74.378716	31.618385	18.706598	42.957897	Akt3	Mus musculus thymoma viral proto-oncogene 3 (Akt3), mRNA [NM_011785]
A_52_P432570	0.0010956915	down	127.0144	3.2465942	3.1765287	2.346592	1.982729	302.24335	176.32298	181.6439	344.40182	Chdh	Mus musculus choline dehydrogenase (Chdh), transcript variant 2, mRNA [NM_175343]
A_55_P2019428	0.009826658	down	19.497849	55.99665	16.901833	11.72062	9.051359	321.95627	255.11092	162.65633	289.98038	Htr1d	Mus musculus 5-hydroxytryptamine (serotonin) receptor 1D (Htr1d), transcript variant 1, mRNA [NM_001285482]
A_55_P2015964	0.00970946	up	2.469638	597.8064	653.81573	743.4179	472.56342	244.07455	154.09369	112.37183	233.16827	Rif1	Mus musculus replication timing regulatory factor 1 (Rif1), mRNA [NM_175238]
A_55_P2177371	0.020947168	up	3.3184142	176.20699	146.96254	162.62901	71.712875	74.64822	18.318682	16.96649	28.658617	Gm3086	Mus musculus predicted gene 3086 (Gm3086), non-coding RNA [NR_036607]
A_51_P169032	0.025500204	down	2.9080527	2693.8137	2057.7148	2186.2866	1986.6151	4824.6606	3999.4072	4688.092	5081.39	2810004N23Rik	Mus musculus RIKEN cDNA 2810004N23 gene (2810004N23Rik), mRNA [NM_025615]
A_55_P2116898	0.039194282	down	2.5131664	31.820545	51.336647	48.03807	12.732411	83.47058	50.9016	39.223602	63.85022	Gm10371	Mus musculus predicted gene 10371 (Gm10371), long non-coding RNA [NR_126579]
A_51_P176912	0.009887627	down	2.5271358	86.45383	77.428185	74.18598	37.87017	200.90692	86.49918	75.77665	155.50087	Hlcs	Mus musculus holocarboxylase synthetase (biotin- [propriony-Coenzyme A-carboxylase (ATP-hydrolysing)] ligase) (Hlcs), mRNA [NM_139145]
A_52_P541270	0.0015463532	down	8.085623	334.2984	320.69455	336.4121	168.57657	2494.8076	1297.0511	1109.0168	1933.1904	Crebl2	Mus musculus cAMP responsive element binding protein-like 2 (Crebl2), mRNA [NM_177687]
A_55_P2063411	0.0065345475	down	3.9012764	141.23996	60.534027	33.96427	32.523987	404.17288	110.45127	93.372	140.12448	Rgp1	Mus musculus RAB6A GEF compex partner 1 (Rgp1), mRNA [NM_172866]
A_55_P2083764	0.0010353788	up	13.687425	1463.9095	1349.1881	1272.7363	800.03906	87.16369	46.15868	46.91242	81.0459	Rbm12	RNA binding motif protein 12 [Source:MGI Symbol;Acc:MGI:1922960] [ENSMUST00000109604]
A_55_P1965194	0.045870185	down	2.0346317	824.352	698.8607	727.525	519.46875	965.09485	974.94	988.07245	1071.4591	Fbxl5	Mus musculus F-box and leucine-rich repeat protein 5 (Fbxl5), transcript variant 2, mRNA [NM_178729]
A_52_P526379	0.015032866	down	2.2852776	81.21867	54.66651	106.54289	24.888466	121.23547	61.190407	113.83753	101.51159	Stx3	Mus musculus syntaxin 3 (Stx3), transcript variant B, mRNA [NM_001025307]
A_55_P2108042	0.0038955181	up	2.2147803	9474.368	7589.302	7526.696	5174.21	3018.5159	1980.2758	1595.8718	3257.0103	Dgcr2	Mus musculus DiGeorge syndrome critical region gene 2 (Dgcr2), transcript variant 1, mRNA [NM_010048]
A_55_P2128591	0.0014948685	down	144.32417	3.528761	2.8937113	2.677223	1.95026	281.52112	238.21895	276.8793	332.5763	Klk6	Mus musculus kallikrein related-peptidase 6 (Klk6), transcript variant 1, mRNA [NM_011177]
A_55_P2015007	0.0015905128	up	2.8840826	14649.569	16014.674	16644.396	10793.22	4354.6895	2736.6672	2642.4326	5164.2427	Zfp46	Mus musculus zinc finger protein 46 (Zfp46), mRNA [NM_009557]
A_55_P2131283	0.005985466	up	15.406258	88.9752	112.34899	114.91412	64.51703	7.0193176	3.1626153	5.295	2.9877787	Ank2	Mus musculus ankyrin 2, brain (Ank2), transcript variant 5, mRNA [NM_001327939]
A_55_P2173313	0.0011034247	up	77.129036	2088.677	1678.7526	1908.98	1716.8046	27.715546	11.476601	10.107999	26.962831	Plcb1	Mus musculus phospholipase C, beta 1 (Plcb1), transcript variant 2, mRNA [NM_019677]
A_55_P2094100	0.0013150036	up	3.1678083	2622.8704	1864.397	1886.6697	994.8163	642.3625	315.47003	313.06998	383.52798		cDNA sequence BC085271 [Source:MGI Symbol;Acc:MGI:3612444] [ENSMUST00000195236]
A_55_P2145401	0.004744919	up	4.4526772	4166.761	2132.1257	1532.7982	1454.2279	736.3414	294.84726	201.93448	306.7719	Hist1h3c	Mus musculus histone cluster 1, H3c (Hist1h3c), mRNA [NM_175653]
A_55_P2037712	0.0049752044	up	2.4524128	2297.0833	2525.284	2755.6536	1898.3955	887.16956	594.06915	486.93283	872.7095	Smc4	Mus musculus structural maintenance of chromosomes 4 (Smc4), mRNA [NM_133786]
A_55_P2152592	0.001799434	down	4.271806	3225.525	2187.556	1973.8289	1278.5708	10242.619	4777.7114	4820.609	6710.6616	Agpat3	Mus musculus 1-acylglycerol-3-phosphate O-acyltransferase 3 (Agpat3), mRNA [NM_053014]
A_55_P2056774	0.008085161	down	6.0323815	116.02808	60.200718	51.745422	21.320478	441.61545	137.24954	169.61774	264.98477	Hsd17b14	Mus musculus hydroxysteroid (17-beta) dehydrogenase 14 (Hsd17b14), mRNA [NM_025330]
A_55_P2124461	0.03229068	down	12.864275	706.988	1476.4843	1852.7721	230.96188	9453.492	14464.8125	2581.0	9253.578	Olfr1033	PREDICTED: Mus musculus olfactory receptor 1033 (Olfr1033), transcript variant X2, mRNA [XM_006499557]
A_51_P176377	0.010842817	down	2.5331972	294.141	485.031	565.9281	182.39175	722.2808	615.1988	517.59174	703.9097	Usp25	Mus musculus ubiquitin specific peptidase 25 (Usp25), mRNA [NM_013918]
A_66_P118329	0.002678795	up	92.01755	2684.3037	5776.7764	5631.8325	1790.6229	46.19189	24.61822	19.542507	26.202616	Ntrk3	Mus musculus neurotrophic tyrosine kinase, receptor, type 3 (Ntrk3), transcript variant 1, mRNA [NM_008746]
A_55_P2174582	0.010881895	down	19.792284	83.502785	23.994263	23.745434	23.588509	542.24744	587.18677	244.15532	591.41296	Urah	Mus musculus urate (5-hydroxyiso-) hydrolase (Urah), transcript variant 2, mRNA [NM_029821]
A_55_P2125786	0.0069050523	down	34.184177	7.5579023	1.926563	2.250659	1.867196	94.11667	78.76763	32.059505	93.858025	Lrrc8e	Mus musculus leucine rich repeat containing 8 family, member E (Lrrc8e), mRNA [NM_028175]
A_51_P312437	0.0013567843	down	5.646428	2032.9807	2538.3801	2268.554	1659.4192	8784.168	8277.193	6703.089	10816.582	Dhrs7	Mus musculus dehydrogenase/reductase (SDR family) member 7 (Dhrs7), mRNA [NM_025522]
A_55_P2067116	0.026342824	down	2.335078	35.78642	35.17781	29.043322	10.648688	66.68935	32.5024	28.803051	49.49749	Dclre1c	Mus musculus DNA cross-link repair 1C (Dclre1c), transcript variant 2, mRNA [NM_175683]
A_55_P2103706	0.0040100906	up	6.048865	1023.27057	1061.3975	1174.5544	919.4847	135.77284	99.8713	123.24412	139.9682	Ccnb1-ps	PREDICTED: Mus musculus predicted gene 5593 (Gm5593), misc_RNA [XR_882048]
A_51_P415688	0.0018081247	down	19.26036	791.4085	658.13416	594.8657	414.51077	10142.82	7635.9097	7204.6875	8455.74	Gng12	Mus musculus guanine nucleotide binding protein (G protein), gamma 12 (Gng12), transcript variant 2, mRNA [NM_025278]
A_51_P375509	0.0036360307	down	11.05329	38.46196	29.956717	28.548592	13.680749	465.95078	149.56546	105.86458	243.06511	Spty2d1	Mus musculus SPT2, Suppressor of Ty, domain containing 1 (S. cerevisiae) (Spty2d1), mRNA [NM_175318]
A_55_P2057459	0.0013623205	down	25.751106	18.70379	27.082684	12.34753	7.886045	397.33694	281.40427	174.23878	297.2135	Mall	Mus musculus mal, T cell differentiation protein-like (Mall), mRNA [NM_145532]
A_51_P398235	0.0069919582	up	2.5008116	1317.023	925.1603	775.9599	489.40436	435.49228	156.81317	149.5069	309.334	Dnajc11	Mus musculus DnaJ heat shock protein family (Hsp40) member C11 (Dnajc11), mRNA [NM_172704]
A_55_P2182412	0.0080918195	up	2.1236968	331.0532	261.78195	227.36877	225.2492	156.1731	62.71675	51.554703	115.36177	Adat1	Mus musculus adenosine deaminase, tRNA-specific 1 (Adat1), mRNA [NM_013925]
A_51_P256384	0.0018132735	up	136.78123	2404.0095	3417.5476	2993.4019	1178.8988	23.658821	11.71812	11.012221	7.243	Atp2b2	Mus musculus ATPase, Ca++ transporting, plasma membrane 2 (Atp2b2), transcript variant 1, mRNA [NM_009723]
A_52_P377537	0.0032606116	up	88.10576	782.36096	442.14386	496.49228	439.36203	3.816478	5.294473	2.911231	5.6830983	Gabra1	Mus musculus gamma-aminobutyric acid (GABA) A receptor, subunit alpha 1 (Gabra1), mRNA [NM_010250]
A_66_P121249	0.002541778	down	3.5306451	226.66594	243.76054	246.16591	152.03679	733.18475	394.64105	388.0379	764.0313	Ddi2	Mus musculus DNA-damage inducible protein 2 (Ddi2), mRNA [NM_001017966]
A_55_P2471752	0.004594623	up	12.090067	70.23553	77.40826	72.33928	31.097042	4.786048	5.736309	2.252308	2.471405	Pcdhac2	Mus musculus protocadherin alpha subfamily C, 2 (Pcdhac2), mRNA [NM_001003672]
A_51_P263290	0.005295723	up	64.12359	625.7436	574.56964	519.10626	279.74765	13.99184	2.518867	2.269667	10.306391	Galnt9	Mus musculus UDP-N-acetyl-alpha-D-galactosamine:polypeptide N-acetylgalactosaminyltransferase 9 (Galnt9), transcript variant A, mRNA [NM_198306]
A_51_P130095	0.038825154	down	13.352004	13.8449335	34.942726	27.943392	8.122556	376.21518	69.11983	93.06408	384.98395	Fcgr2b	Mus musculus Fc receptor, IgG, low affinity IIb (Fcgr2b), transcript variant 1, mRNA [NM_001077189]
A_55_P1991931	0.008708204	down	2.279738	1929.9103	1668.9768	1592.5249	1085.6411	3063.04	1993.2593	2257.3975	2913.6245	Nosip	Mus musculus nitric oxide synthase interacting protein (Nosip), transcript variant 1, mRNA [NM_025533]
A_55_P1960208	0.022522379	up	4.884043	1052.1366	965.93097	1035.5325	367.70663	329.06534	72.397255	60.31229	126.36118	Vcan	Mus musculus versican (Vcan), transcript variant 5, mRNA [NM_172955]
A_55_P2062004	0.005676451	up	26.03386	167.27742	169.16122	147.8921	77.27719	3.8477242	7.786398	2.413443	2.599328
A_55_P2033135	0.00332894	down	2.3509853	177.23317	169.39749	176.81956	106.01462	295.5527	238.29715	202.12599	322.4261	Sh3bgr	Mus musculus SH3-binding domain glutamic acid-rich protein (Sh3bgr), mRNA [NM_015825]
A_55_P2011600	0.019370385	up	12.251407	133.938	76.11082	98.948006	59.11031	28.985304	2.648255	2.616063	3.518433	Gpr101	Mus musculus G protein-coupled receptor 101 (Gpr101), mRNA [NM_001033360]
A_55_P2122419	0.0387713	down	2.076823	1885.7819	1019.2383	1106.2667	902.96857	2503.772	1389.6621	1553.6544	1763.9962	Arl1	Mus musculus ADP-ribosylation factor-like 1 (Arl1), mRNA [NM_025859]
A_55_P2073579	0.002829177	down	2.7774277	600.5286	520.6145	566.9095	255.86212	1312.5999	663.20544	863.8636	958.0178	Chchd5	Mus musculus coiled-coil-helix-coiled-coil-helix domain containing 5 (Chchd5), mRNA [NM_025395]
A_55_P2132781	0.0025255922	up	54.2248	1893.4314	2187.251	1488.3424	1214.3397	44.50594	18.79728	7.995407	34.554478	Slc16a2	Mus musculus solute carrier family 16 (monocarboxylic acid transporters), member 2 (Slc16a2), mRNA [NM_009197]
A_51_P168203	0.0016766371	down	43.658443	78.393005	55.36122	53.291187	37.64137	2087.977	1436.9578	1566.3984	1796.6484	Aig1	Mus musculus androgen-induced 1 (Aig1), transcript variant 1, mRNA [NM_025446]
A_52_P520466	0.004496853	up	20.718773	80.07489	160.0156	142.55238	54.298298	3.840688	2.286963	3.0209463	5.4151454	Kif18b	Mus musculus kinesin family member 18B (Kif18b), mRNA [NM_197959]
A_51_P302167	0.01604969	up	2.2840922	194.30446	123.62958	100.28534	64.553375	62.73222	29.709135	16.489204	49.634674	Cobl	Mus musculus cordon-bleu WH2 repeat (Cobl), transcript variant 1, mRNA [NM_172496]
A_55_P2171658	0.0019830808	down	72.78276	140.1538	98.201775	98.567116	51.70224	4883.334	5232.504	3882.3623	5296.8267	Stx3	Mus musculus syntaxin 3 (Stx3), transcript variant A, mRNA [NM_152220]
A_55_P1995633	0.0070346016	up	2.0251112	5694.5596	5249.0254	4132.036	1268.467	2101.3486	1672.4921	958.9093	737.9133
A_51_P407774	0.0077884053	down	5.6131396	61.41789	75.506935	73.62307	22.47991	307.42944	160.62762	162.04321	254.19997	Slc22a21	Mus musculus solute carrier family 22 (organic cation transporter), member 21 (Slc22a21), mRNA [NM_019723]
A_55_P2015232	0.013315891	down	2.0747373	1016.5428	816.30804	727.32935	543.43555	1375.2634	925.2129	933.8057	1365.4811	Ggnbp2os	Mus musculus gametogenetin binding protein 2, opposite strand (Ggnbp2os), transcript variant 1, long non-coding RNA [NR_131197]
A_52_P144263	0.0056827115	down	11.354511	143.76785	148.78343	107.11008	46.53372	1508.7543	600.5199	455.47025	1146.4117	Rbms1	Mus musculus RNA binding motif, single stranded interacting protein 1 (Rbms1), transcript variant 3, mRNA [NM_020296]
A_55_P2063096	0.003866235	up	3.083904	1253.7029	1450.0916	1264.6667	862.73535	363.32178	246.64813	160.33499	407.47522	Txnrd3	Mus musculus thioredoxin reductase 3 (Txnrd3), transcript variant 1, mRNA [NM_001178058]
A_51_P125467	0.038933117	down	3.316189	1249.9303	1688.9171	1607.224	961.9135	5537.004	1788.5538	1711.0729	6218.3657	Igf2r	Mus musculus insulin-like growth factor 2 receptor (Igf2r), mRNA [NM_010515]
A_51_P142744	0.0012033483	up	12.882707	1249.2711	1327.309	1014.76294	750.194	76.14622	60.647396	32.468063	81.59808	Sulf1	Mus musculus sulfatase 1 (Sulf1), transcript variant 2, mRNA [NM_172294]
A_52_P594917	0.0011452442	down	6.3961062	1386.4377	1400.085	1464.3799	906.28204	7526.9844	4291.5996	4447.8125	8011.361	Pip4k2c	Mus musculus phosphatidylinositol-5-phosphate 4-kinase, type II, gamma (Pip4k2c), mRNA [NM_054097]
A_55_P1952502	0.013430002	up	3.1395817	6939.1113	7315.6196	7288.7188	4253.7476	2429.455	990.2714	829.1871	2167.8718	Mapk7	Mus musculus mitogen-activated protein kinase 7 (Mapk7), transcript variant 4, mRNA [NM_001291035]
A_55_P2136289	7.037098E-4	down	26.218937	214.63278	178.83565	179.9419	137.0513	4902.533	2511.505	2160.5327	4489.1987	Ripk4	receptor-interacting serine-threonine kinase 4 [Source:MGI Symbol;Acc:MGI:1919638] [ENSMUST00000113743]
A_55_P2159780	0.006658664	down	5.905239	10.321799	15.441401	20.840399	4.8085437	58.153976	43.521503	39.541557	51.81232	Mob1a	Mus musculus MOB kinase activator 1A (Mob1a), mRNA [NM_145571]
A_55_P2004016	0.014434238	down	8.496085	288.34665	487.2023	466.61746	147.56847	2773.389	1825.0813	911.4537	2916.6538	Crispld2	Mus musculus cysteine-rich secretory protein LCCL domain containing 2 (Crispld2), transcript variant 1, mRNA [NM_001310635]
A_55_P2036907	0.003003232	down	9.944373	65.99509	39.892803	21.871702	18.451962	448.4062	158.38998	136.00468	287.1747	Mycbpap	Mus musculus MYCBP associated protein (Mycbpap), mRNA [NM_170671]
A_52_P559748	0.0035491853	down	13.238502	3.561569	3.682346	2.957068	4.0772443	60.36039	19.976255	19.91846	53.986584	Hist1h2bq	Mus musculus histone cluster 1, H2bq (Hist1h2bq), transcript variant 1, mRNA [NM_001097979]
A_52_P162298	0.003133257	up	5.5634217	4274.7197	3505.7397	3246.2952	2263.0166	533.2648	391.09464	342.79828	429.13135	Ydjc	Mus musculus YdjC homolog (bacterial) (Ydjc), mRNA [NM_026940]
A_51_P194498	0.0023848503	down	11.948251	251.2468	156.4012	127.25668	69.962524	1754.3107	957.43097	842.65295	1344.9299	Wfdc1	Mus musculus WAP four-disulfide core domain 1 (Wfdc1), mRNA [NM_023395]
A_51_P126302	0.0039265202	up	3.0752459	258.5874	214.01527	202.52977	143.30681	68.24529	38.824165	37.32628	48.479416	Rbmx2	Mus musculus RNA binding motif protein, X-linked 2 (Rbmx2), mRNA [NM_173376]
A_55_P2124043	0.0019796952	down	39.35416	5.572732	14.139041	11.933091	4.4137254	269.28204	211.5807	199.83902	233.40144	Tceanc	Mus musculus transcription elongation factor A (SII) N-terminal and central domain containing (Tceanc), mRNA [NM_001007577]
A_55_P2047753	0.0033358382	down	14.758287	53.10126	69.104546	79.97153	24.255735	694.3113	430.97635	423.68118	711.07684	Tec	Mus musculus tec protein tyrosine kinase (Tec), transcript variant 1, mRNA [NM_001113460]
A_52_P566396	0.010652845	up	17.994751	334.82806	525.12085	508.2146	170.15054	5.685442	28.445972	18.32315	13.063242	Rnf122	Mus musculus ring finger protein 122 (Rnf122), mRNA [NM_175136]
A_55_P1978777	0.009953863	down	2.129454	36.010418	29.038504	40.30767	17.86713	49.887234	39.838715	40.865376	50.900963	Zfp64	Mus musculus zinc finger protein 64 (Zfp64), mRNA [NM_009564]
A_55_P1963547	0.0020235868	up	132.30032	612.7223	720.79126	786.08093	500.43573	3.7811418	1.972238	2.311402	8.783054	Prdm16	Mus musculus PR domain containing 16 (Prdm16), transcript variant 1, mRNA [NM_027504]
A_55_P2079860	0.005648009	down	4.1455164	158.24179	124.608315	128.58644	61.06375	472.87402	235.72546	234.9464	466.12143	Asap3	Mus musculus ArfGAP with SH3 domain, ankyrin repeat and PH domain 3 (Asap3), mRNA [NM_001008232]
A_51_P400375	0.04930024	down	2.515119	15666.737	9646.872	9411.871	8622.769	20719.316	16038.384	19493.695	20227.875	Erg28	Mus musculus RIKEN cDNA 0610007P14 gene (0610007P14Rik), mRNA [NM_021446]
A_55_P2167086	0.038448814	down	13.144854	68.91576	20.280241	2.263596	28.554451	291.5927	100.83451	75.17418	325.75507	BC049730	Mus musculus cDNA sequence BC049730 (BC049730), mRNA [NM_199150]
A_51_P391276	0.0030177808	up	8.835082	3179.799	3289.2854	3077.69	1643.5679	375.58154	156.19084	137.35677	287.68677	Gdi1	Mus musculus guanosine diphosphate (GDP) dissociation inhibitor 1 (Gdi1), mRNA [NM_010273]
A_51_P151126	0.0049577826	down	13.056368	188.9982	56.944	68.97829	90.72121	1325.0999	574.4705	597.26807	1149.1826	Cd52	Mus musculus CD52 antigen (Cd52), mRNA [NM_013706]
A_65_P15245	0.047138616	up	4.089338	634.97894	573.3521	563.8139	230.65842	204.42867	38.5834	39.900517	143.61887	Nrp2	Mus musculus neuropilin 2 (Nrp2), transcript variant 5, mRNA [NM_001077406]
A_51_P320606	8.6615863E-4	down	1226.156	3.233197	2.991747	2.315259	1.963146	3457.7644	2253.338	1051.5282	3238.2322	Prl5a1	Mus musculus prolactin family 5, subfamily a, member 1 (Prl5a1), mRNA [NM_023746]
A_55_P2291776	0.039366465	down	2.1155665	218.81686	153.53644	83.643654	93.78382	321.3218	136.97197	140.59163	227.76494	4833447P13Rik	Q4RDQ9_TETNG (Q4RDQ9) Chromosome undetermined SCAF15948, whole genome shotgun sequence. (Fragment), partial (14%) [TC1611773]
A_55_P2018091	0.014231756	down	2.7692902	14413.023	6682.8877	5996.341	5247.44	26927.72	10388.543	11646.097	14606.654
A_52_P228236	0.0073753973	down	44.764614	346.80173	339.88483	203.38417	154.70833	15110.488	2672.6375	7539.314	13058.45	Tfrc	Mus musculus transferrin receptor (Tfrc), mRNA [NM_011638]
A_52_P337246	0.0027858014	up	158.86856	1167.4092	716.1237	883.11884	788.3816	8.145623	3.2004113	3.4052968	2.7478209	Isl1	Mus musculus ISL1 transcription factor, LIM/homeodomain (Isl1), mRNA [NM_021459]
A_52_P194680	0.0024416207	up	3.1263783	2018.3212	2029.1704	2178.2458	1627.6796	531.1504	377.93082	356.1453	567.57056	Zranb1	zinc finger, RAN-binding domain containing 1 [Source:MGI Symbol;Acc:MGI:106441] [ENSMUST00000106157]
A_52_P256399	0.004355249	up	2.1990738	258.9456	338.98126	354.80545	182.58893	98.13964	80.6819	67.41583	121.60898	Rnf146	Mus musculus ring finger protein 146 (Rnf146), transcript variant 4, mRNA [NM_026518]
A_51_P127297	0.0014948685	down	310.43997	94.92882	53.492714	56.18909	30.481188	14269.364	8657.826	10763.104	16217.907	Hsd11b1	Mus musculus hydroxysteroid 11-beta dehydrogenase 1 (Hsd11b1), transcript variant 1, mRNA [NM_008288]
A_55_P2102833	0.0036294274	down	2.1679237	137.82559	21.73394	15.330119	17.07992	238.12094	24.827953	18.410604	42.494003	Gm13201	PREDICTED: Mus musculus predicted gene 13201 (Gm13201), transcript variant X7, mRNA [XM_011250377]
A_55_P2015032	0.014074901	down	5.834473	68.44364	115.30958	52.170677	32.854675	400.15308	173.46559	177.80095	339.08905	Kazald1	Mus musculus Kazal-type serine peptidase inhibitor domain 1 (Kazald1), mRNA [NM_178929]
A_55_P2072522	0.0013394185	up	28.312029	649.5432	1091.3073	1060.7697	410.30353	16.402733	24.483591	15.04537	21.215893	Pcdhb16	Mus musculus protocadherin beta 16 (Pcdhb16), mRNA [NM_053141]
A_55_P1986863	0.01688907	down	2.8111768	1298.7988	829.2945	901.39056	743.14624	2294.7598	1634.8774	1578.7584	2031.0049	Ccdc126	Mus musculus coiled-coil domain containing 126 (Ccdc126), transcript variant 2, mRNA [NM_001311112]
A_52_P185054	0.0058340323	down	2.7737255	30.58678	27.378292	31.749329	16.55393	65.24987	41.30689	34.964767	73.79982	1110035H17Rik	mu27g11.r1 Soares_thymus_2NbMT Mus musculus cDNA clone IMAGE:640676 5'. [AA204303]
A_52_P131548	0.004040083	down	6.9719253	239.94635	260.5507	288.72467	134.9793	1533.0283	832.0829	726.1327	1659.1812	Ajuba	Mus musculus ajuba LIM protein (Ajuba), mRNA [NM_010590]
A_52_P544251	0.008476804	down	16.350948	15.50531	4.798351	2.7706733	2.70629	93.281715	39.825745	40.26843	71.16019	A630095E13Rik	Mus musculus RIKEN cDNA A630095E13 gene (A630095E13Rik), mRNA [NM_001033325]
A_51_P493857	0.009824815	down	2.6201408	1240.4366	769.66516	927.72076	660.46234	2365.5613	1391.5676	1274.8456	1753.891	Katna1	Mus musculus katanin p60 (ATPase-containing) subunit A1 (Katna1), mRNA [NM_011835]
A_55_P2019457	0.0018634646	up	6.9602704	7141.7646	5064.593	4444.9585	3649.7668	750.41266	454.8348	263.66782	741.696	Eno2	Mus musculus enolase 2, gamma neuronal (Eno2), transcript variant 1, mRNA [NM_013509]
A_52_P684378	0.030214993	down	3.9360278	21931.332	11452.763	12139.568	12252.646	41304.19	37370.824	37348.918	41523.555	Gpx1	Mus musculus glutathione peroxidase 1 (Gpx1), transcript variant 1, mRNA [NM_008160]
A_55_P2065513	0.0032901512	up	10.660491	857.9025	1121.9347	1057.305	448.7122	80.043396	40.830948	39.944893	72.30146	Ebf1	Mus musculus early B cell factor 1 (Ebf1), transcript variant 4, mRNA [NM_001290711]
A_55_P1995684	0.013521388	up	4.273864	35.19992	45.900734	51.04337	17.337847	5.774708	8.580723	3.616924	6.383784	Zfp605	zinc finger protein 605 [Source:MGI Symbol;Acc:MGI:2444933] [ENSMUST00000147631]
A_66_P120707	0.03245629	down	4.077659	11.10952	19.30371	14.45825	7.216623	70.437614	23.547808	19.51474	51.023468	Ston2	Mus musculus stonin 2 (Ston2), mRNA [NM_175367]
A_55_P2026547	0.005448376	down	4.9848337	44.881012	56.44621	49.653988	14.874049	166.23639	181.65225	85.43206	119.55133	Gal3st2	Mus musculus galactose-3-O-sulfotransferase 2 (Gal3st2), mRNA [NM_199366]
A_52_P610965	0.00217957	up	26.36533	135.67989	112.90059	132.22932	83.057915	3.8038223	2.906726	3.0521219	2.754356	St18	Mus musculus suppression of tumorigenicity 18 (St18), transcript variant 3, mRNA [NM_173868]
A_52_P473419	0.0051330994	up	5.1583147	404.07806	298.28894	264.49615	160.66792	88.66727	26.742292	18.874887	43.155064	Epb41l4a	Mus musculus erythrocyte membrane protein band 4.1 like 4a (Epb41l4a), mRNA [NM_013512]
A_51_P200144	0.008386308	down	3.4555147	5340.112	3962.9688	4309.31	3760.227	13060.16	8534.882	9423.644	12426.172	Pak1ip1	Mus musculus PAK1 interacting protein 1 (Pak1ip1), mRNA [NM_026550]
A_52_P351785	0.0019111376	up	2.8759866	139.63847	154.94879	170.9254	99.74466	40.488247	30.25526	25.280016	46.482914	Tfam	Mus musculus transcription factor A, mitochondrial (Tfam), mRNA [NM_009360]
A_52_P480544	0.027897118	up	2.4155078	2429.2783	2536.5483	2692.603	1346.5846	1066.6339	419.2869	400.87427	977.27386	Tnpo2	Mus musculus transportin 2 (importin 3, karyopherin beta 2b) (Tnpo2), transcript variant 1, mRNA [NM_145390]
A_55_P2036007	0.0080918195	up	9.93619	1340.4255	1041.008	1108.7258	969.89465	84.84439	112.68447	44.705246	96.15658	Rai2	Mus musculus retinoic acid induced 2 (Rai2), transcript variant 1, mRNA [NM_198409]
A_55_P2155942	0.004545601	down	3.289866	747.8861	606.1012	579.2841	324.36633	2165.0376	915.25134	791.75226	1697.7903	Ezh1	Mus musculus enhancer of zeste 1 polycomb repressive complex 2 subunit (Ezh1), mRNA [NM_007970]
A_55_P2007273	0.033793975	up	3.1204553	576.28784	918.4447	934.80505	388.88324	227.33789	87.77154	118.84589	228.4597	Pole	Mus musculus polymerase (DNA directed), epsilon (Pole), mRNA [NM_011132]
A_51_P412835	0.004289753	down	2.068639	8189.661	6310.268	6957.484	4542.1465	12371.766	7082.42	7979.459	11419.25	Daxx	Mus musculus Fas death domain-associated protein (Daxx), transcript variant 2, mRNA [NM_007829]
A_55_P2041723	0.0046602543	up	5.8055363	10140.3	8362.472	8417.377	5455.1587	1385.3292	1049.6338	503.4402	1250.0287	Mid1ip1	Mus musculus Mid1 interacting protein 1 (gastrulation specific G12-like (zebrafish)) (Mid1ip1), transcript variant 1, mRNA [NM_001166635]
A_55_P2056241	0.0012772952	down	9.1238	141.82732	122.1405	106.816505	74.851845	942.90466	576.46387	459.17468	1026.6067	Pdlim5	Mus musculus PDZ and LIM domain 5 (Pdlim5), transcript variant 4, mRNA [NM_001190852]
A_51_P406253	0.002830416	up	27.159533	123.6373	103.06903	113.76418	80.358925	5.469239	2.1683729	2.0909417	2.3050659	Gcg	Mus musculus glucagon (Gcg), mRNA [NM_008100]
A_51_P221014	0.010866963	down	3.4571667	2296.6885	1831.3656	1088.6378	1106.3362	4671.7236	3569.0393	2664.3926	4348.712	Cd47	Mus musculus CD47 antigen (Rh-related antigen, integrin-associated signal transducer) (Cd47), mRNA [NM_010581]
A_52_P436700	0.033523977	down	2.6488278	147.75647	150.66946	131.61479	68.691734	422.30603	175.62032	104.67998	340.71286	Gltp	Mus musculus glycolipid transfer protein (Gltp), mRNA [NM_019821]
A_55_P1964752	0.0024894583	down	547.8797	29.992224	14.19788	11.980901	6.4069285	6449.421	7479.854	2246.434	7255.425	Slc23a3	Mus musculus solute carrier family 23 (nucleobase transporters), member 3 (Slc23a3), mRNA [NM_194333]
A_55_P2414524	0.0101854885	up	2.1189811	86.445625	140.93369	101.85143	78.081696	37.392292	28.422647	27.41307	44.03723	LOC102634333	RIKEN cDNA 1110002E22 gene [Source:MGI Symbol;Acc:MGI:1915066] [ENSMUST00000163080]
A_55_P2368625	0.0022830022	up	6.5790305	1102.55	1596.0154	1482.9802	1016.68524	171.41273	126.51857	108.3745	160.8583	Sp4	Mus musculus trans-acting transcription factor 4 (Sp4), transcript variant 1, mRNA [NM_009239]
A_52_P37681	0.0011517169	down	7.312449	929.7713	1140.0018	880.1867	538.8764	5256.0044	4001.9512	3384.9534	5389.8325	Fkbp9	Mus musculus FK506 binding protein 9 (Fkbp9), mRNA [NM_012056]
A_55_P1952256	0.0034796253	up	8.272406	118.38198	169.15356	188.3532	114.80817	10.62029	7.9041767	15.290517	19.232162	Ccnb1	Mus musculus cyclin B1 (Ccnb1), mRNA [NM_172301]
A_51_P446510	0.009455097	down	4.9524827	254.5	457.75153	337.12872	141.9037	1232.444	896.5498	593.65106	1364.5345	Emp3	Mus musculus epithelial membrane protein 3 (Emp3), transcript variant 1, mRNA [NM_010129]
A_52_P196105	0.002509329	up	13.728094	18682.25	16758.686	15309.521	10295.888	1320.0623	501.2399	439.6424	1275.1827	Ttyh3	Mus musculus tweety family member 3 (Ttyh3), transcript variant 2, mRNA [NM_175274]
A_55_P2089761	0.011824889	up	4.1444697	4110.4814	1988.712	1728.5382	1261.1105	552.6184	378.98654	242.8463	317.02872		predicted gene 5881 [Source:MGI Symbol;Acc:MGI:3779532] [ENSMUST00000204737]
A_55_P2106106	0.0030444225	down	20.967339	66.39621	40.01609	42.39706	42.504158	950.0553	728.96295	430.6255	828.36694	C5ar2	Mus musculus complement component 5a receptor 2 (C5ar2), transcript variant 1, mRNA [NM_176912]
A_55_P2169188	0.02073479	up	3.4010844	1640.6674	625.66046	649.4492	392.71066	694.98126	89.86868	82.14225	101.81642	Svbp	Mus musculus small vasohibin binding protein (Svbp), transcript variant 1, mRNA [NM_001038998]
A_52_P609024	0.020452272	up	4.5975103	1486.1893	780.45233	756.22095	785.32477	168.82687	118.13609	140.26292	147.13594	Cenpw	Mus musculus centromere protein W (Cenpw), mRNA [NM_001109747]
A_55_P1994564	0.031160768	up	2.3262973	1346.8525	760.08746	708.2996	712.13574	365.6983	215.00603	210.22443	284.77655	Sap30bp	Mus musculus SAP30 binding protein (Sap30bp), mRNA [NM_020483]
A_55_P2072576	0.012033438	up	4.0025096	151.66008	80.91756	73.933174	52.716473	49.458733	11.104891	7.489444	12.095441	Pcdhb12	Mus musculus protocadherin beta 12 (Pcdhb12), mRNA [NM_053137]
A_66_P120567	8.57896E-4	down	58.08246	210.12752	151.13591	75.50958	73.44259	9424.665	4399.2637	2471.048	5222.904	Anxa1	Mus musculus annexin A1 (Anxa1), mRNA [NM_010730]
A_55_P2007026	0.0036202462	down	818.9304	91.01782	31.413315	22.314314	27.10767	23001.86	17612.986	26198.586	19565.383	Gm9112	Mus musculus predicted gene 9112 (Gm9112), mRNA [NM_001177365]
A_55_P1953103	0.015410517	down	5.262136	195.05621	124.07745	119.1016	124.82179	588.9563	470.39142	499.43967	532.2818	Nudt7	Mus musculus nudix (nucleoside diphosphate linked moiety X)-type motif 7 (Nudt7), transcript variant 4, mRNA [NM_001290181]
A_55_P1978018	0.018732592	up	6.947707	640.1984	75.38418	21.935598	59.314194	82.829056	2.7531927	3.221913	9.791798	Gm5795	Mus musculus predicted gene 5795 (Gm5795), mRNA [NM_001270806]
A_55_P2001891	0.003133257	up	11.7216625	12347.761	7493.048	7562.034	7685.4814	662.7623	480.12384	357.4763	668.4974	Prps1	Mus musculus phosphoribosyl pyrophosphate synthetase 1 (Prps1), mRNA [NM_021463]
A_55_P2137286	0.042269893	down	4.0938745	4349.4766	8077.731	10983.6	1324.6733	25394.676	14325.703	9494.901	11097.553	Gm10845	Mus musculus predicted gene 10845 (Gm10845), long non-coding RNA [NR_033535]
A_51_P248865	0.008620406	up	2.4229238	261.27594	400.32928	438.90106	210.09676	99.71697	79.95305	70.21234	133.47028	Foxf2	Mus musculus forkhead box F2 (Foxf2), mRNA [NM_010225]
A_66_P103147	0.0021992452	up	69.35794	382.28925	216.11691	224.4316	213.65625	3.7882214	2.182977	2.244668	2.462167	Gpr21	Mus musculus G protein-coupled receptor 21 (Gpr21), mRNA [NM_177383]
A_51_P211854	0.033651065	down	2.9506295	62.725502	9.931507	8.266054	5.3336844	81.90333	17.830706	11.894105	31.99633	Selp	Mus musculus selectin, platelet (Selp), mRNA [NM_011347]
A_52_P684138	0.006088187	down	24.733477	95.23916	26.594906	27.798996	16.675682	823.5894	453.8509	493.42947	636.02875	Dpf3	Mus musculus D4, zinc and double PHD fingers, family 3 (Dpf3), transcript variant 3, mRNA [NM_058212]
A_55_P1982727	0.0014698841	up	32.590908	5684.7544	5136.0303	5120.6733	3966.9028	150.1603	109.3134	59.10523	144.65575	Dnajb5	Mus musculus DnaJ heat shock protein family (Hsp40) member B5 (Dnajb5), mRNA [NM_019874]
A_51_P336635	0.004586459	up	2.8751416	3656.7195	3173.149	3305.0522	1955.8389	1120.0022	555.1103	456.598	1032.2452	Xpo1	Mus musculus exportin 1 (Xpo1), transcript variant 1, mRNA [NM_134014]
A_51_P426633	0.01880266	down	2.185203	6146.451	5698.502	6352.468	4502.328	8871.372	7641.646	8799.633	10222.287	Dnttip2	Mus musculus deoxynucleotidyltransferase, terminal, interacting protein 2 (Dnttip2), mRNA [NM_153806]
A_51_P158210	0.0053631803	up	3.3739524	930.4833	962.2766	902.42377	520.8809	252.20927	117.319695	121.2283	241.72646	Mcm2	Mus musculus minichromosome maintenance complex component 2 (Mcm2), mRNA [NM_008564]
A_55_P2234361	0.0024889377	up	11.17111	541.8862	646.37024	620.951	268.69403	49.17797	24.932728	21.588867	37.84492	Rnf150	Mus musculus ring finger protein 150 (Rnf150), mRNA [NM_177378]
A_51_P169745	0.010208464	up	7.087241	381064.75	130284.53	124623.414	99310.78	23428.947	12863.786	12610.804	17106.96	Tuba1a	Mus musculus tubulin, alpha 1A (Tuba1a), mRNA [NM_011653]
A_55_P2047225	0.001944109	down	5.2836103	198.98378	167.39018	187.17729	110.82727	723.3071	553.6891	497.5206	721.4882	Uxs1	Mus musculus UDP-glucuronate decarboxylase 1 (Uxs1), mRNA [NM_026430]
A_51_P278994	0.024372322	down	2.394357	530.497	370.7644	406.1551	202.12012	1193.0399	462.8851	307.6362	833.93256	Swap70	Mus musculus SWA-70 protein (Swap70), mRNA [NM_009302]
A_55_P2036999	0.008910315	up	2.3937933	2065.08	1678.0048	2321.3726	1410.2905	593.9058	471.371	499.0803	660.15283	Zic3	Mus musculus zinc finger protein of the cerebellum 3 (Zic3), mRNA [NM_009575]
A_55_P2020286	0.0013567843	up	22.037422	14559.121	9026.212	8619.72	6551.2397	561.29376	167.23866	211.62079	422.85132	Tmem179	Mus musculus transmembrane protein 179 (Tmem179), mRNA [NM_178915]
A_55_P1977363	0.001447757	up	12.312946	85.23564	60.729877	53.764267	26.95564	6.368087	2.074774	2.176929	3.029377	Ptprn2	Mus musculus protein tyrosine phosphatase, receptor type, N polypeptide 2 (Ptprn2), mRNA [NM_011215]
A_55_P1965160	0.045005675	down	4.944654	28.527916	8.879492	10.16253	13.7384405	57.635033	28.708996	64.494156	52.890125	Tdrd5	Mus musculus tudor domain containing 5 (Tdrd5), transcript variant 1, mRNA [NM_001134741]
A_51_P243304	0.029123973	down	3.7863176	3784.598	2345.8115	2147.314	1743.5486	7214.777	5103.6685	7834.8135	6321.7163	Galk1	Mus musculus galactokinase 1 (Galk1), mRNA [NM_016905]
A_55_P2051696	0.0037239469	up	9.554194	258.96222	367.24313	324.91742	151.59637	25.35894	16.509195	12.340009	29.051022	Pbx1	Mus musculus pre B cell leukemia homeobox 1 (Pbx1), transcript variant b, mRNA [NM_008783]
A_55_P1990400	0.0024763267	up	11.772308	79.828255	42.63125	54.793262	39.994484	3.798732	2.263817	2.453784	4.912554	Htr4	Mus musculus 5 hydroxytryptamine (serotonin) receptor 4 (Htr4), mRNA [NM_008313]
A_52_P293299	0.008999153	up	2.871375	588.80994	342.16687	321.63422	175.33415	118.83442	66.14749	61.967964	91.6047	0610010F05Rik	Mus musculus RIKEN cDNA 0610010F05 gene (0610010F05Rik), transcript variant 1, mRNA [NM_027860]
A_52_P94845	0.0013857184	up	7.466015	2460.6843	2699.475	2528.0012	1768.7847	244.58623	187.4393	194.81833	285.73804	Nicn1	Mus musculus nicolin 1 (Nicn1), mRNA [NM_025449]
A_55_P2003828	0.006153856	up	5.6863084	126.449005	163.53629	122.95532	74.974556	16.112617	10.325949	13.380791	21.865023	4930451G09Rik	Mus musculus RIKEN cDNA 4930451G09 gene (4930451G09Rik), non-coding RNA [NR_073370]
A_51_P362161	0.0037303588	up	2.0136297	391.36435	327.41306	302.08734	211.50185	177.87683	84.963036	65.12157	135.07957	Ubqln4	Mus musculus ubiquilin 4 (Ubqln4), mRNA [NM_033526]
A_51_P400752	0.0011869839	down	20.860252	1354.2616	1238.5112	931.9933	605.41125	18624.162	14456.993	9834.569	18067.275		Q31216_MOUSE (Q31216) Class I (Qa) Q5-k antigen, complete [TC1629641]
A_55_P1957080	0.0022368499	up	18.694124	704.94257	477.80405	471.66086	226.46472	23.836224	19.93119	11.12513	14.879778
A_55_P1987988	0.013513847	up	4.379528	510.79587	586.8837	543.54767	310.2976	112.41827	48.35496	46.180946	146.15842	Atg2b	Mus musculus autophagy related 2B (Atg2b), mRNA [NM_029654]
A_52_P678056	0.0022224055	down	6.6996646	1289.5978	1342.9692	1165.084	542.8794	6108.3325	4027.793	4344.58	5512.061	Eva1b	Mus musculus eva-1 homolog B (C. elegans) (Eva1b), mRNA [NM_172145]
A_55_P1981714	0.047002777	down	6.690415	216.19478	381.30167	325.6485	98.97646	2212.7002	649.84216	453.7489	2178.3093	Rreb1	Mus musculus ras responsive element binding protein 1 (Rreb1), transcript variant 6, mRNA [NM_001177869]
A_55_P2133370	0.0011706925	down	798.50104	3.225895	2.877556	2.249616	1.888842	1698.666	1363.5282	1253.4087	1474.5979	Gm4610	PREDICTED: Mus musculus predicted gene 4610 (Gm4610), ncRNA [XR_168405]
A_55_P1973844	0.0022398399	up	45.991	533.6731	562.27673	541.7992	269.9345	11.466399	5.5933523	3.711995	10.999759	Sema5b	Mus musculus sema domain, seven thrombospondin repeats (type 1 and type 1-like), transmembrane domain (TM) and short cytoplasmic domain, (semaphorin) 5B (Sema5b), mRNA [NM_013661]
A_51_P151897	0.0034286983	up	2.7464266	1876.054	1586.6091	1410.7241	900.2526	512.8204	292.23453	301.01474	393.20914	R3hcc1	Mus musculus R3H domain and coiled-coil containing 1 (R3hcc1), transcript variant 3, mRNA [NM_001301652]
A_55_P2097578	0.0024835411	up	2.5925944	3302.3748	2752.7678	2221.46	1705.6274	975.0135	557.4604	476.75595	785.44885		predicted gene 8874 [Source:MGI Symbol;Acc:MGI:3645640] [ENSMUST00000196826]
A_51_P160713	0.001406195	down	973.0632	4.6027308	3.623847	2.344506	1.9866	2991.2734	2619.8481	677.129	3504.009	Alb	Mus musculus albumin (Alb), mRNA [NM_009654]
A_55_P2074647	0.001040433	up	4.6723056	10927.9	7863.356	8386.901	5348.3394	1766.3988	929.7639	902.53955	1456.7025	Snap47	Mus musculus synaptosomal-associated protein, 47 (Snap47), mRNA [NM_144521]
A_51_P508838	0.036152948	down	8.390976	13.513969	16.058962	17.230322	3.8641632	130.78049	32.45687	35.17124	128.09154	Kcne4	Mus musculus potassium voltage-gated channel, Isk-related subfamily, gene 4 (Kcne4), mRNA [NM_021342]
A_55_P1961152	0.0040354948	up	7.1440606	7690.5225	7198.418	8255.871	5205.1123	1140.3328	635.1112	397.81552	846.254	Pou3f1	Mus musculus POU domain, class 3, transcription factor 1 (Pou3f1), mRNA [NM_011141]
A_55_P1998299	0.0076663825	down	10.28157	91.31592	76.49913	72.30794	40.990856	971.81165	308.28845	223.69252	921.68274	Itgb4	Mus musculus integrin beta 4 (Itgb4), transcript variant 1, mRNA [NM_001005608]
A_55_P1979498	0.021593884	down	2.7229252	57.02955	9.129471	4.3037076	5.461175	149.8303	8.986773	8.244322	16.17772		AF043328 histone deacetylase 1 {Gallus gallus} (exp=-1; wgp=0; cg=0), partial (32%) [TC1636993]
A_51_P384754	0.007313282	up	2.2192261	2867.3064	2893.3242	3329.729	1544.8767	1244.0391	613.1003	626.8104	982.4816	Ldb1	Mus musculus LIM domain binding 1 (Ldb1), transcript variant 3, mRNA [NM_010697]
A_51_P421876	0.0036677648	down	97.87169	20.609678	8.473816	3.5084848	5.0677743	843.82245	375.64832	369.2426	649.8744	Irf7	Mus musculus interferon regulatory factor 7 (Irf7), transcript variant 1, mRNA [NM_016850]
A_55_P2092661	0.0023165084	up	6.2326374	3983.0046	4815.612	4778.681	2677.5784	599.47516	336.6477	333.6405	644.84875	Nup210	Mus musculus nucleoporin 210 (Nup210), mRNA [NM_018815]
A_51_P101006	0.017983727	down	4.4982743	179.17276	93.40947	72.507774	52.65354	401.38046	179.68188	285.36014	339.36218	Ak8	Mus musculus adenylate kinase 8 (Ak8), mRNA [NM_001033874]
A_52_P219372	0.009005176	down	3.5483077	223.28706	220.44254	208.37022	183.30898	578.4568	441.96182	506.04935	614.9975	Tmem177	Mus musculus transmembrane protein 177 (Tmem177), mRNA [NM_175106]
A_55_P1972892	0.006589088	up	4.0650764	12681.3	13177.195	12437.052	10134.209	2189.124	2123.1106	1852.7991	2391.1467		predicted pseudogene 10169 [Source:MGI Symbol;Acc:MGI:3642393] [ENSMUST00000121822]
A_55_P1992769	0.0014243905	down	4.2750387	4214.864	3919.9946	4186.925	3155.1946	14532.054	9336.348	9361.853	15322.978	Pafah1b1	Mus musculus platelet-activating factor acetylhydrolase, isoform 1b, subunit 1 (Pafah1b1), transcript variant 1, mRNA [NM_013625]
A_51_P390804	0.029619873	down	9.667887	18.67329	2.9635918	4.737138	5.9370174	58.354855	43.75179	31.62798	44.953518	Wisp2	Mus musculus WNT1 inducible signaling pathway protein 2 (Wisp2), mRNA [NM_016873]
A_55_P2111513	0.005186236	up	139.84433	1273.0981	1085.7172	922.6312	768.2683	3.936765	6.1418757	8.091265	3.4957657	Ttyh1	tweety family member 1 [Source:MGI Symbol;Acc:MGI:1889007] [ENSMUST00000129423]
A_55_P1996826	0.012277847	up	4.5011125	344.75647	228.01236	200.44788	149.86954	106.6057	21.394775	21.742125	30.97236	Cilp2	Mus musculus cartilage intermediate layer protein 2 (Cilp2), mRNA [NM_026818]
A_51_P115159	0.043473847	down	2.4610865	7678.164	5200.5244	5138.2715	4583.1465	10108.597	9302.034	9150.547	10703.745	Fam162a	Mus musculus family with sequence similarity 162, member A (Fam162a), mRNA [NM_027342]
A_52_P337326	0.03874515	up	2.8502676	172.74948	72.85962	65.10151	32.235855	91.00378	12.812011	6.648612	13.782942	Kcnc3	Mus musculus potassium voltage gated channel, Shaw-related subfamily, member 3 (Kcnc3), transcript variant 1, mRNA [NM_008422]
A_52_P174775	0.009384651	down	4.591327	78.32119	100.056625	96.10371	44.763546	353.2557	203.33794	146.17871	380.8986	Ripk1	Mus musculus receptor (TNFRSF)-interacting serine-threonine kinase 1 (Ripk1), mRNA [NM_009068]
A_55_P2105256	0.012831161	down	2.2589371	1237.3909	1175.4718	1058.9781	578.60675	2350.2148	1426.9545	872.56934	2117.1277	Trim47	Mus musculus tripartite motif-containing 47 (Trim47), transcript variant 1, mRNA [NM_001205081]
A_52_P29953	0.0019482283	up	27.198753	114.514084	100.617615	85.85235	71.69565	3.8021288	1.965541	2.011734	2.301233	Fam212b	Mus musculus family with sequence similarity 212, member B (Fam212b), transcript variant 1, mRNA [NM_175398]
A_55_P2031192	0.0063743615	up	3.9262328	5119.6987	5751.0615	5511.748	5054.2886	1071.5936	966.03375	764.7362	1164.0239	Gtdc1	Mus musculus glycosyltransferase-like domain containing 1 (Gtdc1), mRNA [NM_172662]
A_52_P566681	0.0013640783	up	2483.19	21765.475	16592.678	17702.783	20408.926	12.81918	3.630382	2.082281	9.453933	Gpm6a	Mus musculus glycoprotein m6a (Gpm6a), transcript variant 1, mRNA [NM_153581]
A_55_P1958200	0.011858342	down	4.727628	643.1787	104.26879	78.71342	122.489105	1672.2953	337.29324	269.9818	566.2507	P2rx1	Mus musculus purinergic receptor P2X, ligand-gated ion channel, 1 (P2rx1), mRNA [NM_008771]
A_55_P2073809	0.0024600206	down	2617.7102	9.828278	1.845896	2.367418	5.8023376	10639.769	5562.7944	5415.693	9746.049	AU015836	Mus musculus expressed sequence AU015836 (AU015836), long non-coding RNA [NR_028320]
A_52_P514317	0.0037316855	down	4.416159	97.085365	69.80938	71.65327	46.759785	326.73114	184.45241	185.36964	206.39536	Slc35a3	Mus musculus solute carrier family 35 (UDP-N-acetylglucosamine (UDP-GlcNAc) transporter), member 3 (Slc35a3), mRNA [NM_144902]
A_51_P324838	0.023070127	down	5.1676598	416.14514	266.47504	202.18192	116.66736	1835.5348	438.52258	366.01538	1690.3367	Evpl	Mus musculus envoplakin (Evpl), mRNA [NM_025276]
A_51_P417891	0.00769546	down	6.114312	55.41422	47.8215	53.307995	15.259148	199.36836	152.29445	132.34729	200.15234	Trim10	Mus musculus tripartite motif-containing 10 (Trim10), mRNA [NM_011280]
A_51_P195483	0.01359689	down	3.7862325	1131.7395	557.4958	769.6178	720.67883	2727.5037	1667.6986	1715.314	2460.7415	Ube2q2	Mus musculus ubiquitin-conjugating enzyme E2Q family member 2 (Ube2q2), transcript variant 1, mRNA [NM_180600]
A_52_P589550	0.0017963949	down	2.2094524	186.919	160.72093	174.49825	123.32419	318.5806	183.66035	204.1633	344.3101	Nr2c1	Mus musculus nuclear receptor subfamily 2, group C, member 1 (Nr2c1), mRNA [NM_011629]
A_55_P2081148	0.0022573338	up	4.878517	4245.7666	2610.9082	2369.051	2284.7925	618.0447	320.31427	268.96875	531.1019	Foxk2	Mus musculus forkhead box K2 (Foxk2), mRNA [NM_001080932]
A_52_P409746	0.0021781276	down	33.370934	9.336536	10.883621	15.786281	7.310123	345.66995	221.0579	164.25139	309.3281	Serpinc1	Mus musculus serine (or cysteine) peptidase inhibitor, clade C (antithrombin), member 1 (Serpinc1), mRNA [NM_080844]
A_52_P381806	0.00651539	up	2.771183	1523.3678	926.0891	967.448	817.5976	369.59793	223.25923	179.60066	340.85953	Terf2ip	Mus musculus telomeric repeat binding factor 2, interacting protein (Terf2ip), mRNA [NM_020584]
A_55_P2420928	0.0076506445	up	4.0438914	539.8091	440.23566	482.5334	258.8092	143.52719	49.756355	41.969093	98.85088		BB376197 RIKEN full-length enriched, 16 days embryo head Mus musculus cDNA clone C130084A18 3'. [BB376197]
A_55_P2051400	0.0045583835	down	542.8568	12.620538	11.143559	9.165052	2.346918	4778.9497	2076.0818	1101.9424	6415.0146	Prl3d3	Mus musculus prolactin family 3, subfamily d, member 3 (Prl3d3), mRNA [NM_172156]
A_55_P2114187	0.02020658	down	12.38993	88.53157	11.15742	10.390208	11.13711	285.93286	73.40136	135.25743	253.31638		predicted gene 6522 [Source:MGI Symbol;Acc:MGI:3648401] [ENSMUST00000197160]
A_55_P2070976	0.013002109	down	2.5450785	51.15964	22.235802	15.20571	12.51813	77.69133	36.334774	22.905703	37.510345		predicted pseudogene 6923 [Source:MGI Symbol;Acc:MGI:3647357] [ENSMUST00000118343]
A_51_P343954	0.0013406626	down	47.63951	3.152352	1.960717	2.35362	2.1673038	129.53539	64.25247	50.02325	104.131714	Prrg4	Mus musculus proline rich Gla (G-carboxyglutamic acid) 4 (transmembrane) (Prrg4), mRNA [NM_178695]
A_51_P160536	0.017214775	up	8.108497	88.47251	52.310104	36.08282	28.49919	3.780954	6.360583	2.864529	4.266507	Cfap161	Mus musculus cilia and flagella associated protein 161 (Cfap161), mRNA [NM_029335]
A_55_P1979669	0.0039625866	up	11.441249	3531.2356	2341.8435	2743.0027	2065.413	177.11096	159.20602	137.52766	188.22935	Zfp946	Mus musculus zinc finger protein 946 (Zfp946), transcript variant 1, mRNA [NM_001331195]
A_51_P199899	0.007490891	up	3.6811867	2096.3887	1787.4866	1385.4795	800.82056	459.37082	199.24162	165.48978	399.06372	Fto	Mus musculus fat mass and obesity associated (Fto), mRNA [NM_011936]
A_55_P2022748	0.0065763146	up	3.2373466	82.28961	363.4198	475.62842	85.3501	16.64802	73.7856	60.909527	39.43734	Tenm3
A_52_P543040	0.0034936008	up	3.6373184	267.25052	263.07727	220.60005	82.682396	58.976437	31.997715	28.436092	36.449055	Utp14a	Mus musculus UTP14A small subunit processome component (Utp14a), mRNA [NM_028276]
A_51_P366770	0.025693307	up	4.1873035	173.26881	96.878555	92.835175	32.60523	63.629185	7.433928	7.5851126	12.297929	Rims1	Mus musculus regulating synaptic membrane exocytosis 1 (Rims1), transcript variant 5, mRNA [NM_001012625]
A_51_P404193	0.00670748	up	5.7160325	328.54544	303.17163	232.91278	95.09994	30.56267	34.13097	18.22137	29.027948	Sp5	Mus musculus trans-acting transcription factor 5 (Sp5), mRNA [NM_022435]
A_51_P243094	0.02389465	down	3.15048	64.18646	5.28985	2.499997	3.2725163	118.395485	7.1746554	6.8276644	12.59694	Vmn1r42	Mus musculus vomeronasal 1 receptor 42 (Vmn1r42), mRNA [NM_053221]
A_55_P2024075	5.684703E-4	up	4.2330112	28459.963	25227.344	23961.957	17847.426	5582.8086	3077.7673	2746.9365	5409.128	Prkacb	Mus musculus protein kinase, cAMP dependent, catalytic, beta (Prkacb), transcript variant 1, mRNA [NM_011100]
A_51_P430202	0.009857816	down	5.915016	96.4871	77.088646	60.12297	52.451344	738.67413	218.5836	197.0373	240.94603	Gpd1l	Mus musculus glycerol-3-phosphate dehydrogenase 1-like (Gpd1l), mRNA [NM_175380]
A_55_P2427900	0.0013507459	up	32.10435	187.00934	121.43434	109.54933	64.80679	3.8687017	2.071231	2.126375	2.377961	Unc13c	Mus musculus unc-13 homolog C (C. elegans) (Unc13c), mRNA [NM_001081153]
A_55_P2131348	0.001582087	down	5.0715914	396.58386	268.48825	193.81348	166.62573	1498.3135	651.57434	542.5443	1146.6208	Loxl2	Mus musculus lysyl oxidase-like 2 (Loxl2), mRNA [NM_033325]
A_52_P515497	0.0029214942	down	4.3771353	8003.945	4410.69	3964.077	2934.5251	32285.475	9159.207	7025.147	19372.623	Atp1a1	Mus musculus ATPase, Na+/K+ transporting, alpha 1 polypeptide (Atp1a1), mRNA [NM_144900]
A_55_P2012394	0.034647655	up	2.396271	946.8665	1212.2168	1315.282	613.09863	422.78842	200.08078	189.05287	468.6205	Sfxn2	Mus musculus sideroflexin 2 (Sfxn2), mRNA [NM_053196]
A_55_P2103536	0.012456539	up	4.5513544	1554.3602	1609.8099	1638.6676	666.71533	398.713	165.06375	106.35329	242.99113	Irf2bpl	Mus musculus interferon regulatory factor 2 binding protein-like (Irf2bpl), mRNA [NM_145836]
A_52_P385736	0.0025346028	up	4761.2163	32055.4	24547.82	25579.7	25482.133	15.89334	2.149394	3.204854	2.433842	Pantr1	Mus musculus POU domain, class 3, transcription factor 3 adjacent noncoding transcript 1 (Pantr1), long non-coding RNA [NR_027826]
A_52_P183071	0.0022689875	up	3.4062696	259.14474	278.11658	271.08054	163.23463	65.433075	44.488937	32.46921	66.91157	Rnf146	Mus musculus ring finger protein 146 (Rnf146), transcript variant 1, mRNA [NM_001110197]
A_55_P2061386	0.0069371853	up	14.908285	40756.973	49821.035	47301.496	27311.137	3481.8247	1219.5348	917.66974	3638.2239	Chd3	Mus musculus chromodomain helicase DNA binding protein 3 (Chd3), mRNA [NM_146019]
A_55_P2170009	0.002126788	down	39.605835	118.28581	93.36363	124.44693	76.24489	2794.8608	3033.5745	2546.1223	3188.6501	Lactb2	Mus musculus lactamase, beta 2 (Lactb2), mRNA [NM_145381]
A_55_P1962937	0.017275289	down	4.8221416	802.4935	396.9631	356.50922	477.22733	4737.861	645.26965	573.2896	4463.839	Trem2	Mus musculus triggering receptor expressed on myeloid cells 2 (Trem2), transcript variant 2, mRNA [NM_001272078]
A_52_P640386	0.0022593546	down	15.237129	20.993233	27.461279	28.328009	14.60917	242.7447	294.22327	151.8136	316.6467	Usp53	Mus musculus ubiquitin specific peptidase 53 (Usp53), mRNA [NM_133857]
A_55_P2102419	0.026353601	up	2.0078626	1338.628	1502.1305	1923.8193	594.35394	600.77716	385.61993	329.35892	494.94525	Lime1	Mus musculus Lck interacting transmembrane adaptor 1 (Lime1), mRNA [NM_023684]
A_55_P1956799	0.0034488677	down	37.75408	3.1424613	1.974527	2.3626487	2.51924	101.39761	71.12499	38.374634	72.380486	Smpx	Mus musculus small muscle protein, X-linked (Smpx), transcript variant 2, mRNA [NM_001252591]
A_55_P2049483	0.0036715544	up	11.108843	35.632866	38.267254	62.531544	27.71713	3.841349	2.078398	2.153852	2.40924		UI-M-GI0-cek-h-17-0-UI.r1 NIH_BMAP_GI0 Mus musculus cDNA clone IMAGE: 6840738 5', mRNA sequence [CB520983]
A_55_P2147666	0.012093024	up	5.6236567	57.380165	30.672102	36.500183	19.75962	6.9515624	3.494047	5.161065	2.702786	Prickle2	Mus musculus prickle planar cell polarity protein 2 (Prickle2), transcript variant 4, mRNA [NM_001134460]
A_52_P432245	0.0018729205	up	32.60592	227.02658	98.90452	114.23729	56.8798	3.758985	1.966217	2.022876	2.304941	Cbln4	Mus musculus cerebellin 4 precursor protein (Cbln4), mRNA [NM_175631]
A_51_P477019	0.007311607	down	4.4929385	37.167778	30.791553	39.869446	14.4357815	92.38537	83.32722	82.44724	112.89965	Rnaset2a	RNT2_MOUSE (Q9CQ01) Ribonuclease T2 precursor (Ribonuclease 6) , partial (28%) [TC1592232]
A_66_P130582	0.0039501525	up	14.839705	3755.4949	4291.631	4156.4644	2970.5557	304.46964	115.95639	94.817566	327.25122	Ncoa1	Mus musculus nuclear receptor coactivator 1 (Ncoa1), mRNA [NM_010881]
A_55_P1965363	0.0052646785	down	14.080872	7.737081	2.8424938	2.480619	3.9586253	100.71167	30.586124	19.208784	38.304863	Serpinb6e	Mus musculus serine (or cysteine) peptidase inhibitor, clade B, member 6e (Serpinb6e), mRNA [NM_001045535]
A_52_P77764	0.024764268	down	9.348895	4.506327	7.323401	6.0790305	2.015069	64.84315	13.582621	19.815842	47.238808	Slc7a2	Mus musculus solute carrier family 7 (cationic amino acid transporter, y+ system), member 2 (Slc7a2), transcript variant 1, mRNA [NM_007514]
A_52_P81478	0.0036677648	up	7.2513204	202.49637	177.21231	197.46628	119.93381	31.432322	10.13715	14.501109	17.759968	Ttc26	Mus musculus tetratricopeptide repeat domain 26 (Ttc26), mRNA [NM_153600]
A_52_P500244	0.042147618	up	2.9460177	3881.5974	4047.5386	3800.8315	2167.27	1559.2423	545.67346	359.96732	1497.6163	Atrn	Mus musculus attractin (Atrn), mRNA [NM_009730]
A_51_P344249	0.0017961147	up	8.002996	1947.5626	1881.6814	1917.4447	1326.7117	242.00777	117.78302	96.70519	220.1016	Apbb1	Mus musculus amyloid beta (A4) precursor protein-binding, family B, member 1 (Apbb1), transcript variant 2, mRNA [NM_009685]
A_52_P100381	0.0051065246	down	9.765205	8.473591	11.183791	9.818888	5.2082334	101.96959	44.828915	32.54828	79.07447	Zbtb42	Mus musculus zinc finger and BTB domain containing 42 (Zbtb42), mRNA [NM_001100460]
A_66_P137367	0.015648175	up	5.4243555	101.90551	177.07784	220.83919	49.36869	31.62221	14.23237	15.317328	8.800415	Gm5606
A_55_P2015177	0.012095281	up	3.339272	6873.8174	7340.625	7117.46	6350.8135	1547.3184	1329.6063	1433.9043	1660.0215
A_55_P1987709	0.0064799795	up	17.995642	296.9965	332.4842	329.01816	139.26656	25.42309	5.7591934	6.37386	12.342	Ptprd	Mus musculus protein tyrosine phosphatase, receptor type, D (Ptprd), mRNA [NM_011211]
A_51_P124606	0.012437911	down	4.4816546	77.57745	68.98387	58.723457	54.442474	208.33717	207.63448	193.26297	220.40918	Nat2	Mus musculus N-acetyltransferase 2 (arylamine N-acetyltransferase) (Nat2), transcript variant 1, mRNA [NM_010874]
A_51_P240453	0.007368022	up	5.395823	675.63385	807.31464	1144.105	542.28326	123.798904	92.26066	62.491955	149.31947	Nusap1	Mus musculus nucleolar and spindle associated protein 1 (Nusap1), transcript variant 1, mRNA [NM_133851]
A_66_P118123	0.0019830808	up	364.93497	2641.2854	1382.6158	1004.0038	1139.5249	3.8882368	2.436913	2.493671	2.6615868	Gabrg2	Mus musculus gamma-aminobutyric acid (GABA) A receptor, subunit gamma 2 (Gabrg2), transcript variant 1, mRNA [NM_008073]
A_51_P348665	0.02014777	down	8.610122	802.33545	363.26056	348.8513	376.06796	2547.9675	2893.3108	2704.7373	2813.5999	Ramp1	Mus musculus receptor (calcitonin) activity modifying protein 1 (Ramp1), transcript variant 1, mRNA [NM_016894]
A_52_P341598	0.003197136	up	65.9508	436.44965	300.1127	238.72466	143.6275	3.756866	1.96746	3.7185671	2.305814	Stk32b	Mus musculus serine/threonine kinase 32B (Stk32b), mRNA [NM_022416]
A_51_P116601	0.001808059	up	5.022944	253.9738	218.38573	144.76509	114.419876	34.30305	23.575422	14.502677	32.852093	Cfap69	Mus musculus cilia and flagella associated protein 69 (Cfap69), mRNA [NM_172447]
A_52_P539310	0.008088305	up	16.764872	39416.758	17669.65	16887.664	21843.912	1116.4747	818.32324	898.2666	1058.0049	Serp2	Mus musculus stress-associated endoplasmic reticulum protein family member 2 (Serp2), transcript variant 1, mRNA [NM_001160326]
A_55_P1961463	0.021542864	down	3.228911	12300.917	7886.7554	8354.073	7787.161	23216.838	19085.787	18215.69	22690.143	Bnip3l	Mus musculus BCL2/adenovirus E1B interacting protein 3-like (Bnip3l), mRNA [NM_009761]
A_55_P1974283	0.0017038898	up	3.1919684	3631.7769	3516.8113	3137.213	2055.5098	924.7286	528.5208	532.68097	813.6026	Rbmx	Mus musculus RNA binding motif protein, X chromosome (Rbmx), transcript variant 3, mRNA [NM_001166623]
A_66_P125741	0.0061304267	up	10.406451	860.78485	457.40063	415.86108	366.48773	119.527504	23.988625	14.972	31.819546	Ripply2	Mus musculus ripply transcriptional repressor 2 (Ripply2), mRNA [NM_001037907]
A_55_P2264483	0.02821406	up	5.53993	102.81749	91.82772	71.04142	51.735626	38.41805	7.1967373	5.3187547	6.6880946	Kif26b	kinesin family member 26B [Source:MGI Symbol;Acc:MGI:2447076] [ENSMUST00000161017]
A_55_P1979981	0.009817081	up	2.269235	60.661488	31.421892	23.062222	25.532501	20.43928	5.9711475	6.2813325	14.74027		dachsous 2 (Drosophila) [Source:MGI Symbol;Acc:MGI:2685263] [ENSMUST00000191829]
A_52_P1044964	0.01012338	up	23.654942	781.2658	1453.4082	1263.0944	489.08417	74.43555	15.671212	22.0389	23.265028	Grin2b	Mus musculus glutamate receptor, ionotropic, NMDA2B (epsilon 2) (Grin2b), mRNA [NM_008171]
A_55_P2182497	0.016007235	down	2.8869321	830.36523	956.5061	958.72546	500.53995	2594.7917	1161.3716	990.62823	2367.6106	Maml3	Mus musculus mastermind like 3 (Drosophila) (Maml3), mRNA [NM_001004176]
A_55_P1975837	0.026654478	down	2.1043339	6437.508	5087.1943	4002.6365	3984.4636	8933.622	5460.253	6084.085	9212.837		predicted gene 8659 [Source:MGI Symbol;Acc:MGI:3645697] [ENSMUST00000120024]
A_55_P2027312	0.02306092	down	3.9996927	19772.998	11421.47	11238.2	12237.9795	43518.52	32502.652	36624.113	40964.332	Cdc34	Mus musculus cell division cycle 34 (Cdc34), mRNA [NM_177613]
A_51_P232901	0.002806884	up	2.5638635	841.16925	682.0598	609.8271	477.46558	271.54504	134.09392	132.08745	214.59567	Cnp	Mus musculus 2',3'-cyclic nucleotide 3' phosphodiesterase (Cnp), transcript variant 2, mRNA [NM_009923]
A_55_P2281095	0.009817081	up	4.133373	1931.927	1265.9858	1351.8208	1266.2109	271.26605	211.9991	210.66644	316.05322	2610002M06Rik	Mus musculus RIKEN cDNA 2610002M06 gene (2610002M06Rik), mRNA [NM_025921]
A_66_P110584	0.0013301073	down	704.00977	3.266598	1.879971	2.414434	1.950286	1559.2681	811.19244	1251.038	1198.4441	Tpbpa	Mus musculus trophoblast specific protein alpha (Tpbpa), mRNA [NM_009411]
A_51_P465148	0.00338702	down	9.032186	15927.712	9842.399	9413.433	8966.873	107314.31	54482.97	54715.29	73493.01	Ctsb	Mus musculus cathepsin B (Ctsb), mRNA [NM_007798]
A_55_P2090330	0.002536138	up	404.58374	7635.6475	5953.074	5574.618	4908.049	9.915021	13.863861	10.897689	8.272239	Kcnmb4	Mus musculus potassium large conductance calcium-activated channel, subfamily M, beta member 4 (Kcnmb4), mRNA [NM_021452]
A_52_P420466	0.004240093	up	3.688041	19252.084	14928.374	14756.021	9850.522	4239.644	1696.8916	2435.7715	3440.125	Hist1h2ab	Mus musculus histone cluster 1, H2ab (Hist1h2ab), mRNA [NM_175660]
A_52_P48767	0.0013079963	down	130.24925	26.721828	33.550636	26.235035	13.094838	2682.6382	1637.0803	2078.037	2593.1216	Rassf8	Mus musculus Ras association (RalGDS/AF-6) domain family (N-terminal) member 8 (Rassf8), mRNA [NM_027760]
A_55_P2012389	0.0067564007	up	4.727757	9271.248	7067.314	6300.8936	4086.4668	1736.9524	832.71515	427.18384	1459.0878	Sfxn3	Mus musculus sideroflexin 3 (Sfxn3), transcript variant 1, mRNA [NM_053197]
A_55_P2177944	0.0018032329	up	3.5043025	128.07118	98.50895	102.80529	59.211693	27.699118	16.646088	14.92695	19.7539	Tmem208	transmembrane protein 208 [Source:MGI Symbol;Acc:MGI:1913570] [ENSMUST00000098453]
A_51_P117226	0.0023211471	up	7.2382593	2743.7097	2014.2493	1841.5264	1516.1827	262.79642	154.27277	158.36569	233.73988	Zdhhc2	zinc finger, DHHC domain containing 2 [Source:MGI Symbol;Acc:MGI:1923452] [ENSMUST00000049389]
A_55_P2144075	0.007368022	down	3.8735313	157.74867	172.0952	164.23352	74.67196	592.77625	262.7561	264.43286	485.8268	Pofut2	Mus musculus protein O-fucosyltransferase 2 (Pofut2), mRNA [NM_030262]
A_51_P272993	0.0036699185	up	200.41388	2506.7495	1985.1632	1909.1403	793.85535	3.9053252	5.3654084	9.432901	6.3143487	Ntm	Mus musculus neurotrimin (Ntm), mRNA [NM_172290]
A_55_P2217230	0.0012929379	up	59.26536	1521.7131	1896.1143	1913.279	1260.847	27.269115	13.874178	16.746153	23.77383	A830082N09Rik	Mus musculus RIKEN cDNA A830082N09 gene (A830082N09Rik), long non-coding RNA [NR_015526]
A_51_P202596	0.0019830808	down	46.818985	61.612385	74.45425	63.080563	26.20337	1989.3326	1411.2026	1365.8981	2536.54	Sh3tc2	Mus musculus SH3 domain and tetratricopeptide repeats 2 (Sh3tc2), mRNA [NM_172628]
A_55_P1998601	0.00901743	down	7.4064784	23.705683	16.911724	19.61243	6.0793943	83.74559	70.3759	66.29295	98.28432	Slc17a9	Mus musculus solute carrier family 17, member 9 (Slc17a9), mRNA [NM_183161]
A_55_P1959953	0.015188816	down	7.212134	107.109375	160.91962	167.46146	54.165047	857.16504	405.917	344.746	941.41925	Helz2	Mus musculus helicase with zinc finger 2, transcriptional coactivator (Helz2), mRNA [NM_183162]
A_52_P72434	0.014125553	down	2.9682424	737.18396	452.98618	354.09036	369.70496	1340.8066	802.51154	731.1472	1151.4996	Khk	Mus musculus ketohexokinase (Khk), transcript variant 2, mRNA [NM_008439]
A_52_P353417	0.0013089508	down	23.285576	295.3621	221.71301	171.65749	124.11655	5627.512	2214.8982	2371.622	3704.4958	Gm2a	Mus musculus GM2 ganglioside activator protein (Gm2a), mRNA [NM_010299]
A_55_P2066399	0.0025289326	down	3.110347	56.73037	54.176987	57.715687	26.005684	157.3158	86.75008	74.4154	113.496216	Fcho2	Mus musculus FCH domain only 2 (Fcho2), mRNA [NM_172591]
A_55_P2075313	0.046015285	up	6.5391054	77.828545	92.79021	86.227844	50.294044	35.858154	5.7480316	4.681031	4.7395954	Zfp619	Mus musculus zinc finger protein 619 (Zfp619), mRNA [NM_001004139]
A_55_P2150831	0.0023854729	up	30.535852	6555.836	6540.608	5877.079	2663.065	224.49289	90.46256	65.68684	154.47507	Cdh4	Mus musculus cadherin 4 (Cdh4), transcript variant 1, mRNA [NM_009867]
A_55_P1981415	0.013238266	up	3.76692	19622.736	19615.707	18668.018	12557.199	5925.623	2527.9578	1520.4211	5252.9062	Gsk3b	Mus musculus glycogen synthase kinase 3 beta (Gsk3b), transcript variant 1, mRNA [NM_019827]
A_55_P2027708	0.030236427	down	17.173956	51.949467	6.547918	5.6550465	7.9153166	177.03493	88.42425	163.73668	137.95967	Mirt1	Mus musculus myocardial infarction associated transcript 1 (Mirt1), long non-coding RNA [NR_028427]
A_55_P2032445	0.0047007133	down	4.154038	52.83713	29.724634	31.100475	15.6443815	150.51552	63.98069	55.281464	114.1068	Slc25a37	Mus musculus solute carrier family 25, member 37 (Slc25a37), mRNA [NM_026331]
A_55_P2202425	0.011964713	up	8.641406	66.07209	30.672945	35.167652	24.382849	3.823336	2.413418	3.7636003	2.395761	Carlr	Mus musculus cardiac and apoptosis-related long non-coding RNA (Carlr), long non-coding RNA [NR_131254]
A_65_P04847	0.0016922778	down	27.520084	3.338116	1.921885	2.560825	1.889769	83.74991	37.286194	26.87808	56.642723	Vgll3	Mus musculus vestigial like family member 3 (Vgll3), mRNA [NM_028572]
A_51_P492897	0.020612558	down	3.451959	17.443441	24.543589	12.57153	4.846174	53.569523	24.946815	24.034973	30.782335	4933430I17Rik	Mus musculus RIKEN cDNA 4933430I17 gene (4933430I17Rik), mRNA [NM_177607]
A_52_P80806	0.0023019775	up	5.048607	2597.4312	3106.5593	3630.5503	2434.6624	451.75446	375.6066	281.109	614.46436	Syncrip	Mus musculus synaptotagmin binding, cytoplasmic RNA interacting protein (Syncrip), transcript variant 2, mRNA [NM_019796]
A_51_P241861	0.012911528	down	5.5581384	93.7461	133.77882	119.116486	51.587994	542.50775	232.7821	261.7984	593.9015	Tcirg1	Mus musculus T cell, immune regulator 1, ATPase, H+ transporting, lysosomal V0 protein A3 (Tcirg1), transcript variant 1, mRNA [NM_016921]
A_55_P2408848	0.0014243905	down	3.5804055	54.544724	42.51315	36.075558	28.960281	153.05005	73.84016	68.71267	136.8725	Lgr4	Mus musculus leucine-rich repeat-containing G protein-coupled receptor 4 (Lgr4), mRNA [NM_172671]
A_55_P1985005	0.0018465605	down	693.6135	266.08603	104.57129	123.06558	66.4101	71108.24	46331.117	66592.02	64049.973	Ghrh	Mus musculus growth hormone releasing hormone (Ghrh), transcript variant 1, mRNA [NM_010285]
A_55_P2062926	0.006204052	up	19.83293	9281.63	10365.248	9071.379	5395.775	847.35565	214.41106	175.26787	255.16833	D430041D05Rik	Mus musculus RIKEN cDNA D430041D05 gene (D430041D05Rik), mRNA [NM_001033347]
A_51_P115626	0.018828534	up	8.485804	713.60315	566.12006	492.00128	253.27393	97.49342	22.776682	14.192698	82.239044	Shank3	Mus musculus SH3/ankyrin domain gene 3 (Shank3), mRNA [NM_021423]
A_55_P2022519	0.018455235	down	2.062429	671.1252	726.13074	578.8952	407.58432	1387.9141	574.27234	604.6286	1152.5002	Tmem108	Mus musculus transmembrane protein 108 (Tmem108), mRNA [NM_178638]
A_52_P142191	0.007150996	down	4.009638	250.74043	243.93689	221.76819	201.25717	676.42487	653.636	540.67114	788.0299	Aph1b	Mus musculus aph1 homolog B, gamma secretase subunit (Aph1b), mRNA [NM_177583]
A_52_P348250	0.028854493	up	3.0048902	792.3251	987.58136	977.05615	524.79535	337.39023	132.43713	101.492805	289.70258	Klhl29	Mus musculus kelch-like 29 (Klhl29), mRNA [NM_001164493]
A_55_P2064996	0.0015860429	down	2.091591	2386.9773	2356.1072	2077.537	1258.4448	4035.2468	2466.5195	2254.0872	3348.6235	Capzb	Mus musculus capping protein (actin filament) muscle Z-line, beta (Capzb), transcript variant 2, mRNA [NM_009798]
A_55_P2128672	0.01967654	down	2.1810126	828.3494	545.8394	526.2447	505.29425	1211.6969	772.59973	698.14685	1111.236	Ikbip	Mus musculus IKBKB interacting protein (Ikbip), transcript variant 2, mRNA [NM_027078]
A_52_P527917	0.0019305798	down	39.769936	3.221353	1.840391	2.364801	1.977665	110.98563	56.166996	42.667953	69.61839	Slc16a10	Mus musculus solute carrier family 16 (monocarboxylic acid transporters), member 10 (Slc16a10), transcript variant 2, mRNA [NM_028247]
A_55_P1971774	0.009152218	up	23.203325	186.53123	107.35222	139.88039	107.19469	3.8725457	2.324124	7.87608	3.9010692	Fsip1	Mus musculus fibrous sheath-interacting protein 1 (Fsip1), mRNA [NM_027759]
A_55_P2096967	0.022968106	down	6.311239	782.7251	212.08537	175.1659	180.01161	2141.611	1717.3834	445.43802	1353.2933	Gjb1	Mus musculus gap junction protein, beta 1 (Gjb1), transcript variant 1, mRNA [NM_008124]
A_51_P224445	0.038890235	down	2.138765	247.33647	137.16473	138.2259	97.595146	338.94498	179.3683	214.58852	195.96463	Gpn3	Mus musculus GPN-loop GTPase 3 (Gpn3), mRNA [NM_024216]
A_55_P1979403	0.008691172	up	2.8129387	1848.1642	1708.7173	1858.0092	1493.0378	480.16766	393.48605	376.7998	524.7034	Tigar	Mus musculus Trp53 induced glycolysis repulatory phosphatase (Tigar), mRNA [NM_177003]
A_55_P2022946	0.0013301073	up	60.063107	202.33507	253.65678	319.14548	132.54301	3.78381	2.159456	2.222662	2.452127	Pax6	Mus musculus paired box 6 (Pax6), transcript variant 3, mRNA [NM_013627]
A_55_P1978511	0.0011513401	down	21.288658	2200.5977	2282.2625	1644.3362	1152.1719	31449.348	26923.734	18626.28	33082.082	H2-Q7	Mus musculus histocompatibility 2, Q region locus 7 (H2-Q7), transcript variant 1, mRNA [NM_010394]
A_51_P337771	0.0032729423	up	38.27773	1132.8241	1212.9398	1146.2124	691.24713	21.576797	25.911846	8.122703	29.811768	Pcdhb17	Mus musculus protocadherin beta 17 (Pcdhb17), mRNA [NM_053142]
A_55_P2035495	0.03496335	up	12.168148	2893.441	6651.367	6665.148	1954.4598	613.65576	130.35683	99.46756	383.6918	Zbtb20	Mus musculus zinc finger and BTB domain containing 20 (Zbtb20), transcript variant 3, mRNA [NM_001285805]
A_52_P78373	0.005674693	down	11.125361	86.537994	92.026855	85.50339	33.257915	960.0103	378.48584	332.36685	766.95764	Sorbs3	Mus musculus sorbin and SH3 domain containing 3 (Sorbs3), transcript variant 1, mRNA [NM_011366]
A_55_P2029622	0.0014778238	down	4.0488987	239.59875	165.85463	154.51761	83.717834	760.3453	336.61768	289.8516	497.15372	Ppp1r3f	Mus musculus protein phosphatase 1, regulatory (inhibitor) subunit 3F (Ppp1r3f), transcript variant 1, mRNA [NM_001290574]
A_52_P327664	0.017602216	down	4.6083045	187.5909	40.058743	34.47818	16.947058	384.04272	129.15558	68.290306	156.06989	Gbp5	Mus musculus guanylate binding protein 5 (Gbp5), mRNA [NM_153564]
A_55_P1984003	0.004295059	down	3.3846035	108.18936	70.42866	57.38559	28.387478	234.12114	128.80933	96.93009	148.76701	Desi1	Mus musculus desumoylating isopeptidase 1 (Desi1), mRNA [NM_134095]
A_52_P89099	0.001357947	up	14.30821	619.4124	741.2054	635.9964	419.3199	31.781286	26.7002	19.55298	47.004192	Nolc1	Mus musculus nucleolar and coiled-body phosphoprotein 1 (Nolc1), transcript variant 3, mRNA [NM_001039352]
A_51_P260850	0.0013406626	up	492.07022	1856.1481	1678.6726	1594.9069	1437.0879	3.772328	1.92959	1.974125	2.263071	Cntnap2	Mus musculus contactin associated protein-like 2 (Cntnap2), transcript variant 2, mRNA [NM_025771]
A_52_P498208	0.0045064427	up	4.2851405	10317.554	10257.248	9103.2705	6744.308	1968.7936	1266.0662	1337.5825	1542.9907	Hist1h2ak	Mus musculus histone cluster 1, H2ak (Hist1h2ak), mRNA [NM_178183]
A_65_P19089	0.0022666813	up	50.45403	588.69244	534.8679	511.87885	254.35628	5.4667897	6.3293815	5.788129	8.433116	Esrrg	Mus musculus estrogen-related receptor gamma (Esrrg), transcript variant 2, mRNA [NM_001243792]
A_55_P2054913	0.04477406	down	3.6675308	48.915745	7.1963553	2.451277	5.817447	100.362	12.23169	10.73839	18.392662	Olfr406	Mus musculus olfactory receptor 406 (Olfr406), mRNA [NM_001011863]
A_55_P1967470	0.003452042	up	22.368986	161.40968	69.6157	59.60509	50.300144	3.855423	1.986432	2.033272	2.306858	Efcab1	Mus musculus EF hand calcium binding domain 1 (Efcab1), mRNA [NM_025769]
A_52_P207335	9.98562E-4	up	27.408405	7465.751	5237.2344	4813.705	3938.0713	199.90059	101.10118	97.83896	177.32892	Tmem246	Mus musculus transmembrane protein 246 (Tmem246), mRNA [NM_025944]
A_55_P2082653	0.0013699378	up	48.592384	2216.7102	1560.8778	2006.4009	1658.5615	34.034756	23.804588	17.419847	39.06474	Zfp711	Mus musculus zinc finger protein 711 (Zfp711), mRNA [NM_177747]
A_55_P2147831	0.00664992	down	5.003817	109.034294	74.36411	62.115013	28.575628	308.8155	189.0768	155.4089	265.442	Gimap4	Mus musculus GTPase, IMAP family member 4 (Gimap4), transcript variant 1, mRNA [NM_174990]
A_66_P114295	0.013456576	down	9.872952	42.74039	9.9259205	6.963142	6.094899	145.4639	63.67353	59.736225	82.54216	Dnmt3bos
A_55_P2114347	0.010720908	up	3.0265572	277.42673	150.91408	127.736916	130.47313	61.919094	31.895979	26.540182	42.35591	Pnpla8	Mus musculus patatin-like phospholipase domain containing 8 (Pnpla8), mRNA [NM_026164]
A_55_P2096630	0.0045339786	down	3.6873024	230.20967	39.443542	30.911491	31.115568	787.5956	92.95793	43.92382	134.02963	Ssxb9	Mus musculus synovial sarcoma, X member B9 (Ssxb9), mRNA [NM_199066]
A_55_P1969750	0.0028029797	down	7.252604	1486.4104	1569.5856	1236.149	595.924	10487.376	4640.2046	3905.8745	6678.785	Stim1	Mus musculus stromal interaction molecule 1 (Stim1), mRNA [NM_009287]
A_51_P187082	0.0032006945	up	3.490444	4382.974	4476.8057	4177.114	2693.609	1180.9095	632.18835	484.53076	1097.7394	G6pdx	Mus musculus glucose-6-phosphate dehydrogenase X-linked (G6pdx), mRNA [NM_008062]
A_52_P93910	0.009023488	up	6.23416	13559.591	11091.025	11111.903	6936.502	2277.324	674.1523	609.3399	2190.0374	Nrp2	Mus musculus neuropilin 2 (Nrp2), transcript variant 1, mRNA [NM_001077403]
A_55_P1986706	0.030297479	up	2.5388055	6760.3013	4264.2627	3911.2717	3988.1553	1564.484	1148.6411	1082.9675	1484.8066	Pih1d1	Mus musculus PIH1 domain containing 1 (Pih1d1), transcript variant 1, mRNA [NM_029406]
A_55_P1975245	0.008134374	up	48.183186	3103.7534	2178.6233	2268.9858	1231.2689	16.256653	41.11615	38.064465	36.77623	Nwd2	Mus musculus NACHT and WD repeat domain containing 2 (Nwd2), mRNA [NM_177006]
A_51_P429295	0.0026877273	down	2.8996115	378.18448	338.46515	424.03842	236.14117	821.5471	574.8059	654.59845	782.49854	Pus10	Mus musculus pseudouridylate synthase 10 (Pus10), transcript variant 3, mRNA [NM_028304]
A_51_P115738	0.0057678106	down	12.713208	26.376303	6.2738595	7.5339546	4.672138	165.41913	35.0493	54.995255	127.40196	Slc5a5	Mus musculus solute carrier family 5 (sodium iodide symporter), member 5 (Slc5a5), mRNA [NM_053248]
A_52_P627816	0.0033848363	down	317.94125	9.702827	7.817669	2.6408691	1.931587	1522.4084	623.9584	777.0075	1430.1132	Tgm1	Mus musculus transglutaminase 1, K polypeptide (Tgm1), transcript variant 2, mRNA [NM_019984]
A_51_P469951	0.01884156	up	6.4894695	7381.201	8761.181	8648.605	4817.153	1492.1962	449.43356	369.66437	1635.8699	Srgap3	Mus musculus SLIT-ROBO Rho GTPase activating protein 3 (Srgap3), mRNA [NM_080448]
A_51_P480119	0.00693211	down	7.4675946	167.63501	160.98659	154.80602	90.76269	678.7199	778.5087	859.3641	693.2656	Prelid2	Mus musculus PRELI domain containing 2 (Prelid2), mRNA [NM_029942]
A_55_P1977093	0.021776056	down	2.1230073	72.84132	65.067825	52.614555	38.06401	161.26459	58.302185	43.715927	125.24642	Elk4	Mus musculus ELK4, member of ETS oncogene family (Elk4), mRNA [NM_007923]
A_52_P215176	0.012165456	down	3.3078423	193.28622	118.496605	117.622116	87.80662	412.64243	316.16043	152.08177	381.0676	Opn3	Mus musculus opsin 3 (Opn3), mRNA [NM_010098]
A_52_P45738	0.0043144096	up	4.3631454	186.99779	185.74394	183.08125	79.79441	25.355688	25.402712	23.37331	24.828562	Trim35	Mus musculus tripartite motif-containing 35 (Trim35), mRNA [NM_029979]
A_52_P117197	0.012237845	up	2.6975715	148.21095	171.65283	202.81285	75.51068	48.077366	34.826538	25.547173	45.920628	Epc1	Mus musculus enhancer of polycomb homolog 1 (Drosophila) (Epc1), transcript variant 2, mRNA [NM_027497]
A_55_P2021530	0.0040161526	down	5.2859325	174.08365	66.24924	62.751026	31.06806	676.5738	185.73732	128.45912	290.29492	Clic4	Mus musculus chloride intracellular channel 4 (mitochondrial) (Clic4), mRNA [NM_013885]
A_55_P2158011	0.0050741816	up	3.6024916	258.69223	264.0348	274.1558	166.52878	45.597034	43.428	45.603287	54.736263	Knstrn	Mus musculus kinetochore-localized astrin/SPAG5 binding (Knstrn), mRNA [NM_026412]
A_55_P2058165	0.002105301	up	32.79141	15187.285	8711.607	7817.2144	5409.6284	293.33597	212.57866	91.40696	226.64796	Morn4	Mus musculus MORN repeat containing 4 (Morn4), mRNA [NM_198108]
A_55_P2104011	0.0028029797	down	13.063145	10.446861	4.973411	6.1695304	2.601722	72.35635	38.289486	45.347095	51.605576	Gm5767	Mus musculus predicted gene 5767 (Gm5767), mRNA [NM_001324517]
A_52_P201206	0.0032606116	up	4.933598	5010.474	4980.4277	5167.35	3225.0942	698.6787	523.9877	670.18884	763.77124	Scrn1	Mus musculus secernin 1 (Scrn1), mRNA [NM_027268]
A_55_P2075592	0.004015468	up	8.114406	1051.4963	895.0931	833.68176	455.1849	129.32417	42.1627	42.11547	95.77364	Clstn1	Mus musculus calsyntenin 1 (Clstn1), transcript variant 1, mRNA [NM_023051]
A_51_P351363	0.047155265	up	2.177615	796.02246	601.18475	565.5564	513.6387	244.13087	201.26176	171.263	196.13428	Tyms-ps	Mus musculus thymidylate synthase, pseudogene (Tyms-ps), non-coding RNA [NR_000040]
A_52_P336825	0.040866733	up	2.3333533	3375.7852	1519.0459	2089.0774	1742.0452	915.06744	558.63934	491.20868	669.33795	Matr3	Mus musculus matrin 3 (Matr3), mRNA [NM_010771]
A_52_P558382	0.005256306	up	14.398696	602.69244	359.7373	470.64273	437.39093	34.896408	24.208138	11.42617	28.718733	Mapk8	Mus musculus mitogen-activated protein kinase 8 (Mapk8), transcript variant 1, mRNA [NM_016700]
A_55_P2056393	0.014678807	down	2.0334475	913.0119	1152.6678	879.95636	773.8259	1891.1023	959.5294	862.09686	2090.9604	Stk11ip	Mus musculus serine/threonine kinase 11 interacting protein (Stk11ip), mRNA [NM_027886]
A_55_P2069592	0.010955697	up	19.236301	326.77197	185.26582	181.96172	123.46334	12.883	2.0547926	5.335515	18.774529	Pitpnm3	Mus musculus PITPNM family member 3 (Pitpnm3), transcript variant 1, mRNA [NM_001024927]
A_55_P1985313	0.022917923	down	2.4110003	377.564	60.887005	45.791134	54.093662	578.2863	91.14456	75.79147	128.58678
A_55_P2017600	0.0011869839	up	1720.6788	61819.582	42369.234	39842.42	30832.041	24.75056	19.235607	13.250281	15.53345	Crmp1	Mus musculus collapsin response mediator protein 1 (Crmp1), transcript variant 1, mRNA [NM_001136058]
A_55_P1995503	0.0010539892	up	7.5126195	26658.055	32719.58	27359.725	23191.146	2756.7158	2373.5105	1926.1404	3680.3733	Gm5643	Mus musculus predicted gene 5643 (Gm5643), non-coding RNA [NR_002883]
A_55_P2156016	0.010314825	up	8.756405	141.92467	147.26472	158.00708	55.400322	19.857908	5.300563	6.1256065	12.885339	Recql4	Mus musculus RecQ protein-like 4 (Recql4), mRNA [NM_058214]
A_55_P2020497	0.001357947	down	2.8293407	1523.5098	1267.0608	1198.4757	890.3903	3274.8296	1833.2999	1717.3618	3417.9656	Dcaf12l1	Mus musculus DDB1 and CUL4 associated factor 12-like 1 (Dcaf12l1), transcript variant A, mRNA [NM_178739]
A_52_P612693	0.036642734	up	2.3518221	2265.7515	1573.4667	1542.8561	1445.7501	554.7335	514.2509	410.19614	593.03174	Polb	Mus musculus polymerase (DNA directed), beta (Polb), mRNA [NM_011130]
A_51_P411757	0.0027327905	up	89.39277	26889.62	24576.33	23688.754	13577.754	403.3127	128.44911	68.52051	250.33832	Ankrd13b	Mus musculus ankyrin repeat domain 13b (Ankrd13b), mRNA [NM_172945]
A_55_P2105346	0.008638471	down	3.3950937	248.58441	54.1564	39.560555	48.755108	867.1046	96.05766	74.685776	148.05742	Tmed5	transmembrane p24 trafficking protein 5 [Source:MGI Symbol;Acc:MGI:1921586] [ENSMUST00000118036]
A_55_P2148431	0.0074899364	up	12.881785	627.47205	503.28677	455.1524	254.21962	56.723133	12.601471	11.761899	42.13775	Slc4a3	Mus musculus solute carrier family 4 (anion exchanger), member 3 (Slc4a3), mRNA [NM_009208]
A_52_P744437	0.016117336	up	14.017122	717.58417	302.17703	250.84114	207.25401	127.63913	6.1152277	7.363457	13.563781	D930028M14Rik	Mus musculus RIKEN cDNA D930028M14 gene (D930028M14Rik), transcript variant 1, long non-coding RNA [NR_045847]
A_52_P681	0.011973901	up	2.7352357	1003.4233	1291.6351	1598.5325	649.45135	299.90408	278.55338	198.74348	386.53412	Cnot4	Mus musculus CCR4-NOT transcription complex, subunit 4 (Cnot4), transcript variant 2, mRNA [NM_016877]
A_51_P432520	0.0132172685	up	2.3675296	3227.278	2514.1643	2730.8772	1901.1395	861.0062	749.61346	585.1444	947.79895	Wrnip1	Mus musculus Werner helicase interacting protein 1 (Wrnip1), mRNA [NM_030215]
A_55_P2140107	0.010948453	down	35.643265	334.16318	47.372646	43.712227	34.905186	3627.602	2028.6433	476.60944	2967.2861	Cyp21a1	Mus musculus cytochrome P450, family 21, subfamily a, polypeptide 1 (Cyp21a1), mRNA [NM_009995]
A_52_P99888	0.0067145335	down	8.477273	47.558033	29.509678	25.11891	9.95706	240.3919	119.15708	86.74403	194.77095	Cxcl16	Mus musculus chemokine (C-X-C motif) ligand 16 (Cxcl16), mRNA [NM_023158]
A_55_P2073642	0.0042586913	down	9.466532	20.994148	16.678118	14.844368	7.43398	107.60451	105.83799	90.537796	80.343094	1600014C10Rik	Mus musculus RIKEN cDNA 1600014C10 gene (1600014C10Rik), transcript variant 1, mRNA [NM_001085385]
A_55_P1999648	0.0011706925	down	7.917233	2268.938	2177.6555	1885.8005	1210.7784	13305.6455	8540.689	7697.5312	13528.326	Plin2	Mus musculus perilipin 2 (Plin2), mRNA [NM_007408]
A_51_P194004	0.004224041	down	2.4061651	56.44117	34.79354	26.858154	18.372047	121.18351	39.433716	28.258863	64.212944	Glyctk	Mus musculus glycerate kinase (Glyctk), transcript variant 1, mRNA [NM_174846]
A_52_P50478	0.019665163	up	3.4044106	634.7926	830.62384	755.2902	376.55927	218.98595	90.505806	77.428825	194.21323	Rnf123	Mus musculus ring finger protein 123 (Rnf123), transcript variant 2, mRNA [NM_032543]
A_55_P1959303	0.0035055776	down	27.46601	12.83767	14.681158	13.58404	6.700038	444.54437	166.86829	113.2278	310.2781	Rbm47	Mus musculus RNA binding motif protein 47 (Rbm47), transcript variant 1, mRNA [NM_178446]
A_55_P2228293	0.0033648508	up	5.680161	175.91829	227.88715	221.19823	127.85218	30.020756	23.220127	13.741992	30.352907	Agtpbp1	Mus musculus ATP/GTP binding protein 1 (Agtpbp1), transcript variant 4, mRNA [NM_001284219]
A_51_P370050	0.0063545904	down	2.982711	534.38904	185.67772	146.39769	124.72237	992.5501	324.40213	255.71637	464.94803	Nagpa	Mus musculus N-acetylglucosamine-1-phosphodiester alpha-N-acetylglucosaminidase (Nagpa), transcript variant 1, mRNA [NM_013796]
A_51_P348548	0.030521268	up	2.2422655	11863.19	9404.602	9847.404	8869.467	3378.1514	2881.1304	2837.8093	3726.0293	Ecsit	Mus musculus ECSIT signalling integrator (Ecsit), transcript variant 1, mRNA [NM_012029]
A_51_P215530	0.00173891	up	52.940056	1123.1947	830.4405	779.55414	687.1682	12.61404	11.47493	5.8961225	19.898623	Rnf180	PREDICTED: Mus musculus ring finger protein 180 (Rnf180), transcript variant X6, mRNA [XM_006517760]
A_55_P2085574	0.0060121324	up	152.5414	9895.548	15924.364	14323.544	6925.3003	141.2457	40.973694	15.587109	85.43829	Nfix	Mus musculus nuclear factor I/X (Nfix), transcript variant 4, mRNA [NM_001297601]
A_55_P2110171	0.001992158	up	37.40919	1237.1194	952.5568	814.9833	602.44904	19.825432	15.139	15.48061	16.974976		BB271588 RIKEN full-length enriched, 10 days neonate cortex Mus musculus cDNA clone A830055K21 3'. [BB271588]
A_55_P2042016	0.0020705445	up	19.72348	12744.133	9715.951	9468.489	6635.321	668.91595	202.5066	189.64026	534.22125
A_51_P170807	0.0057938336	down	5.446679	288.42746	206.84601	176.65215	100.348404	1375.188	509.55582	347.25595	1021.16296	Map3k6
A_55_P2063736	0.0016900618	down	31.473331	4.733335	1.940548	3.3029947	7.6753283	144.4618	34.774776	57.09437	212.67424	Lilr4b	Mus musculus leukocyte immunoglobulin-like receptor, subfamily B, member 4B (Lilr4b), transcript variant 2, mRNA [NM_001291892]
A_51_P183283	0.036998004	up	8.903294	85.561424	97.291016	76.29213	32.62488	13.412748	2.192783	2.256218	13.266019	Aff2	Mus musculus AF4/FMR2 family, member 2 (Aff2), mRNA [NM_008032]
A_52_P920129	0.0035863023	up	14.378609	3799.8718	2914.4722	2462.896	2120.607	190.80212	176.61835	61.169197	175.25658	Gnai1	Mus musculus guanine nucleotide binding protein (G protein), alpha inhibiting 1 (Gnai1), mRNA [NM_010305]
A_55_P2136209	0.0045874324	down	2.3779705	1273.0964	1048.2019	903.75146	481.88345	2163.694	1204.5516	1206.7737	1577.373	Ublcp1	Mus musculus ubiquitin-like domain containing CTD phosphatase 1 (Ublcp1), mRNA [NM_024475]
A_52_P308669	0.0027215995	down	23.325747	4.003552	12.214779	2.792987	5.9839272	113.2309	125.70323	36.685616	123.702866	Cpn1	Mus musculus carboxypeptidase N, polypeptide 1 (Cpn1), mRNA [NM_030703]
A_51_P127320	0.002897604	down	25.865734	4.587463	11.684347	6.1042366	6.004646	134.4405	210.283	48.960857	169.61707	Cabs1	Mus musculus calcium binding protein, spermatid specific 1 (Cabs1), mRNA [NM_027631]
A_55_P2084348	0.014605212	down	8.06383	25.080418	3.036876	3.0061312	2.8595557	72.61704	22.397055	12.56839	36.156216	Trim71	Mus musculus tripartite motif-containing 71 (Trim71), mRNA [NM_001042503]
A_66_P113946	0.002126788	up	11.438835	42.97113	61.947445	52.2083	48.439423	3.853512	2.131513	2.210043	5.782619	Dbpht2	Mus musculus DNA binding protein with his-thr domain (Dbpht2), mRNA [NM_198866]
A_52_P167511	0.0012048825	down	8.596624	56.24437	47.11056	42.65845	26.62121	367.4216	220.33714	203.32315	266.53934		predicted pseudogene 4989 [Source:MGI Symbol;Acc:MGI:3643860] [ENSMUST00000118711]
A_55_P2155226	0.041230816	up	5.0092545	16.113192	83.15762	110.5367	10.62576	3.7348711	14.59775	3.612473	3.3880541	Ksr2	kinase suppressor of ras 2 [Source:MGI Symbol;Acc:MGI:3610315] [ENSMUST00000073347]
A_55_P2033376	0.0018450209	up	309.7879	6423.922	4630.54	4126.1484	2827.18	14.193448	4.7790976	11.557879	12.82977	1810041L15Rik	Mus musculus RIKEN cDNA 1810041L15 gene (1810041L15Rik), transcript variant 1, mRNA [NM_001163145]
A_51_P503866	0.0031993878	down	3.3532648	493.01932	665.5955	625.50867	307.12375	1528.7294	1060.5985	877.8822	1494.9714	Edem1	Mus musculus ER degradation enhancer, mannosidase alpha-like 1 (Edem1), mRNA [NM_138677]
A_52_P614731	0.0028506902	down	3.8028564	500.30045	508.0702	406.81985	240.70245	1539.2926	826.96136	829.7348	1315.7994	Gng12	Mus musculus guanine nucleotide binding protein (G protein), gamma 12 (Gng12), transcript variant 2, mRNA [NM_025278]
A_55_P2145531	0.01646265	up	5.439916	11235.682	5839.172	6552.136	7122.6753	1213.579	1026.3142	730.08997	1026.4587	Mpst	Mus musculus mercaptopyruvate sulfurtransferase (Mpst), transcript variant 1, mRNA [NM_138670]
A_52_P380301	0.0021895654	up	12.547796	326.94482	407.44287	398.8646	179.26097	29.376133	13.903828	13.837588	18.14895	Unc5c	Mus musculus unc-5 netrin receptor C (Unc5c), transcript variant 2, mRNA [NM_009472]
A_55_P1990520	0.00626509	down	4.0197687	16.773178	12.85919	12.0344515	7.6901526	67.64039	20.259512	28.715033	35.359707	Gm31204	PREDICTED: Mus musculus predicted gene, 31204 (Gm31204), transcript variant X3, ncRNA [XR_866967]
A_55_P1964028	0.0050103124	up	15.309288	2809.509	2640.3652	2416.7021	1552.5375	251.85307	103.85238	65.1195	79.41879	Slc14a2	Mus musculus solute carrier family 14 (urea transporter), member 2 (Slc14a2), transcript variant 2, mRNA [NM_030683]
A_51_P420547	0.0028622244	down	138.51901	34.354713	64.90703	67.10345	32.997314	7473.622	3779.328	2387.4856	7196.3247	Clic5	Mus musculus chloride intracellular channel 5 (Clic5), mRNA [NM_172621]
A_55_P1960411	0.005739924	up	7.584052	395.55307	293.79803	249.71455	188.12344	43.584164	32.97601	13.186271	23.245804	Lrrc23	Mus musculus leucine rich repeat containing 23 (Lrrc23), mRNA [NM_001302555]
A_52_P305053	0.0020497576	up	15.707457	183.7192	123.143585	121.53734	85.99056	8.865743	5.6677465	2.8627439	7.208645	B330016D10Rik	Mus musculus RIKEN cDNA B330016D10 gene (B330016D10Rik), long non-coding RNA [NR_030695]
A_51_P305628	0.009186283	up	2.9677415	344.14716	423.28647	413.07172	260.3754	110.4082	86.157585	47.27798	119.89591	Atp8a2	Mus musculus ATPase, aminophospholipid transporter-like, class I, type 8A, member 2 (Atp8a2), mRNA [NM_015803]
A_52_P547589	0.006701273	down	3.776707	47.66419	50.709366	47.320877	19.217268	140.72432	73.453026	94.64848	122.023605	Spag1	Mus musculus sperm associated antigen 1 (Spag1), mRNA [NM_012031]
A_55_P2225087	8.279447E-4	up	4.3629265	976.0195	995.54584	963.75415	637.784	184.94127	116.333405	110.2776	185.47304	Mettl4	PREDICTED: Mus musculus methyltransferase like 4 (Mettl4), transcript variant X1, mRNA [XM_006525105]
A_51_P511250	0.003043654	down	47.48793	64.03519	44.008495	26.710085	17.02536	1862.3351	705.69507	738.40027	1792.8804	Fam46b	Mus musculus family with sequence similarity 46, member B (Fam46b), mRNA [NM_175307]
A_51_P203182	0.0013015281	down	191.48253	17.204128	22.052155	21.511927	12.595571	3501.5408	1537.5547	1922.848	3563.862	Apobr	Mus musculus apolipoprotein B receptor (Apobr), mRNA [NM_138310]
A_55_P2274383	0.003376509	up	54.9559	390.5056	149.34213	164.1289	165.2517	3.781319	2.196717	2.260277	2.4658303	2610316D01Rik	Mus musculus RIKEN cDNA 2610316D01 gene (2610316D01Rik), long non-coding RNA [NR_045172]
A_51_P124748	0.0055591115	down	6.2445216	912.0286	880.1198	607.75494	497.6538	4911.2944	1880.5585	2465.1208	4328.53	Tgfb3	Mus musculus transforming growth factor, beta 3 (Tgfb3), mRNA [NM_009368]
A_55_P2037957	0.04149367	up	2.357364	63229.74	42619.35	42940.316	36015.438	14420.285	12778.593	12829.206	15239.73
A_51_P143893	0.0048932964	down	29.184284	3.535746	4.391798	2.8044024	2.252144	99.73071	96.34854	18.083092	109.3121	Steap4	Mus musculus STEAP family member 4 (Steap4), mRNA [NM_054098]
A_51_P184197	0.0035566313	down	5.6984086	222.63937	305.58728	307.06406	152.32521	1194.9042	707.76514	760.0181	1393.6849	Smarcd2	Mus musculus SWI/SNF related, matrix associated, actin dependent regulator of chromatin, subfamily d, member 2 (Smarcd2), transcript variant 2, mRNA [NM_031878]
[truncated: 10,368 more rows]
