# Supplementary material for: Prenatal Alcohol Exposure Impairs the Placenta–Cortex Transcriptomic Signature, Leading to Dysregulation of Angiogenic Pathways
Source: Int J Mol Sci. 2023 Aug 30;24(17):13484. doi: 10.3390/ijms241713484 (PMC10488081; doi:10.3390/ijms241713484)
Supplement: Supplementary file 1 [file ijms-24-13484-s001.zip › Supplementary Table S20.xlsx]

## Sheet: FDR green
Supplementary table 20:
		Reference list (21997)	Input (34)
PANTHER GO-Slim Biological Process		Number	Number	Expected	Fold enrichment	+/-	Raw P value	FDR		Gene list
regulation of angiogenesis	regulation of angiogenesis	19	2	.05	40.62	+	1.34E-03	3.85E-02		2: Serpinf1, Vegfc
Òregulation of vasculature development	regulation of vasculature development	19	2	.05	40.62	+	1.34E-03	3.80E-02
Òregulation of biological process	regulation of biological process	5406	30	14.01	2.14	+	7.03E-06	1.04E-03
Òbiological regulation	biological regulation	5860	32	15.18	2.11	+	2.95E-06	5.95E-04
angiogenesis	angiogenesis	57	3	.15	20.31	+	5.05E-04	2.11E-02		3: Serpinf1, Vegfc, Angpt1
Òanatomical structure morphogenesis	anatomical structure morphogenesis	483	9	1.25	7.19	+	4.42E-06	8.18E-04
Òdevelopmental process	developmental process	1430	14	3.71	3.78	+	1.34E-05	1.75E-03
Òanatomical structure development	anatomical structure development	1281	13	3.32	3.92	+	2.00E-05	2.33E-03
Òblood vessel morphogenesis	blood vessel morphogenesis	64	3	.17	18.09	+	6.97E-04	2.62E-02
Òtube morphogenesis	tube morphogenesis	68	3	.18	17.03	+	8.26E-04	2.91E-02
Òtube development	tube development	74	3	.19	15.65	+	1.05E-03	3.32E-02
Òmulticellular organism development	multicellular organism development	979	12	2.54	4.73	+	6.90E-06	1.09E-03
Òmulticellular organismal process	multicellular organismal process	1729	14	4.48	3.12	+	1.06E-04	9.06E-03
Òblood vessel development	blood vessel development	65	4	.17	23.75	+	3.06E-05	3.39E-03
Òvasculature development	vasculature development	68	4	.18	22.70	+	3.62E-05	3.65E-03
Òcirculatory system development	circulatory system development	121	5	.31	15.95	+	1.86E-05	2.29E-03
Òsystem development	system development	879	12	2.28	5.27	+	2.32E-06	5.15E-04
axon guidance	axon guidance	96	4	.25	16.08	+	1.31E-04	9.67E-03		4: Plxnd1, Efna3, Ephb1, Notch3
Òaxonogenesis	axonogenesis	135	4	.35	11.43	+	4.61E-04	2.05E-02
Òneuron projection morphogenesis	neuron projection morphogenesis	175	4	.45	8.82	+	1.19E-03	3.65E-02
Òplasma membrane bounded cell projection morphogenesis	plasma membrane bounded cell projection morphogenesis	176	4	.46	8.77	+	1.21E-03	3.63E-02
Òcell projection morphogenesis	cell projection morphogenesis	176	4	.46	8.77	+	1.21E-03	3.68E-02
Òcell part morphogenesis	cell part morphogenesis	177	4	.46	8.72	+	1.23E-03	3.66E-02
Òaxon development	axon development	138	4	.36	11.19	+	4.99E-04	2.13E-02
Òcell morphogenesis involved in neuron differentiation	cell morphogenesis involved in neuron differentiation	153	4	.40	10.09	+	7.28E-04	2.69E-02
Òcell morphogenesis involved in differentiation	cell morphogenesis involved in differentiation	172	4	.45	8.97	+	1.11E-03	3.48E-02
Òneuron projection guidance	neuron projection guidance	96	4	.25	16.08	+	1.31E-04	9.36E-03
Òmovement of cell or subcellular component	movement of cell or subcellular component	650	9	1.68	5.34	+	4.49E-05	4.33E-03
Òchemotaxis	chemotaxis	179	5	.46	10.78	+	1.13E-04	8.63E-03
Òresponse to chemical	response to chemical	920	13	2.38	5.45	+	5.55E-07	1.54E-04
Òresponse to stimulus	response to stimulus	3629	24	9.40	2.55	+	4.52E-06	7.71E-04
Òtaxis	taxis	179	5	.46	10.78	+	1.13E-04	8.94E-03
Òlocomotion	locomotion	402	8	1.04	7.68	+	9.93E-06	1.38E-03
transmembrane receptor protein tyrosine kinase signaling pathway	transmembrane receptor protein tyrosine kinase signaling pathway	198	8	.51	15.59	+	5.64E-08	6.27E-05		8: Tgfa, Lepr, Efna3, Fgf15, Vegfc, Angpt1, Fgf18, Angptl1
Òenzyme linked receptor protein signaling pathway	enzyme linked receptor protein signaling pathway	303	9	.79	11.46	+	1.00E-07	7.42E-05
Òcell surface receptor signaling pathway	cell surface receptor signaling pathway	1077	14	2.79	5.02	+	5.06E-07	1.60E-04
Òsignal transduction	signal transduction	2403	22	6.23	3.53	+	5.55E-08	1.23E-04
Òcellular response to stimulus	cellular response to stimulus	2920	23	7.57	3.04	+	3.78E-07	1.40E-04
Òregulation of cellular process	regulation of cellular process	5176	30	13.41	2.24	+	2.20E-06	5.42E-04
Òcell communication	cell communication	2584	22	6.70	3.29	+	2.00E-07	8.90E-05
Òsignaling	signaling	2579	22	6.68	3.29	+	1.94E-07	1.08E-04
regulation of cell migration	regulation of cell migration	111	4	.29	13.91	+	2.24E-04	1.38E-02		4: Plxnd1, Fgf15, Vegfc, Fgf18
Òregulation of cell motility	regulation of cell motility	118	4	.31	13.08	+	2.81E-04	1.52E-02
Òregulation of locomotion	regulation of locomotion	119	4	.31	12.97	+	2.90E-04	1.53E-02
Òregulation of cellular component movement	regulation of cellular component movement	122	4	.32	12.65	+	3.17E-04	1.60E-02
positive regulation of cell population proliferation	positive regulation of cell population proliferation	117	4	.30	13.19	+	2.72E-04	1.51E-02		4: Tgfa, Fgf15, Vegfc, Fgf18
Òregulation of cell population proliferation	regulation of cell population proliferation	179	4	.46	8.62	+	1.29E-03	3.76E-02
cellular response to growth factor stimulus	cellular response to growth factor stimulus	139	4	.36	11.11	+	5.13E-04	2.07E-02		4: Fgf15, Vegfc, Tgfbr1, Fgf18
Òcellular response to organic substance	cellular response to organic substance	511	8	1.32	6.04	+	5.35E-05	4.75E-03
Òresponse to organic substance	response to organic substance	623	9	1.61	5.57	+	3.24E-05	3.43E-03
Òcellular response to chemical stimulus	cellular response to chemical stimulus	662	8	1.72	4.66	+	3.09E-04	1.60E-02
Òresponse to growth factor	response to growth factor	139	4	.36	11.11	+	5.13E-04	2.11E-02
positive regulation of protein phosphorylation	positive regulation of protein phosphorylation	144	4	.37	10.72	+	5.84E-04	2.27E-02		4: Tgfa, Fgf15, Vegfc, Fgf18
Òpositive regulation of phosphorylation	positive regulation of phosphorylation	190	4	.49	8.12	+	1.59E-03	4.37E-02
Òregulation of phosphate metabolic process	regulation of phosphate metabolic process	288	5	.75	6.70	+	9.52E-04	3.16E-02
Òregulation of phosphorus metabolic process	regulation of phosphorus metabolic process	288	5	.75	6.70	+	9.52E-04	3.20E-02
Òregulation of cellular metabolic process	regulation of cellular metabolic process	2448	16	6.34	2.52	+	3.68E-04	1.74E-02
Òregulation of metabolic process	regulation of metabolic process	2648	16	6.86	2.33	+	8.78E-04	3.00E-02
Òpositive regulation of phosphate metabolic process	positive regulation of phosphate metabolic process	197	5	.51	9.79	+	1.74E-04	1.14E-02
Òpositive regulation of phosphorus metabolic process	positive regulation of phosphorus metabolic process	197	5	.51	9.79	+	1.74E-04	1.17E-02
Òpositive regulation of cellular metabolic process	positive regulation of cellular metabolic process	626	8	1.62	4.93	+	2.13E-04	1.35E-02
Òpositive regulation of metabolic process	positive regulation of metabolic process	682	8	1.77	4.53	+	3.76E-04	1.74E-02
Òregulation of cellular protein metabolic process	regulation of cellular protein metabolic process	500	7	1.30	5.40	+	3.19E-04	1.57E-02
Òregulation of protein metabolic process	regulation of protein metabolic process	537	7	1.39	5.03	+	4.86E-04	2.12E-02
Òregulation of primary metabolic process	regulation of primary metabolic process	2380	16	6.17	2.59	+	2.68E-04	1.52E-02
Òregulation of nitrogen compound metabolic process	regulation of nitrogen compound metabolic process	2350	16	6.09	2.63	+	2.31E-04	1.39E-02
Òpositive regulation of protein modification process	positive regulation of protein modification process	166	4	.43	9.30	+	9.79E-04	3.20E-02
Òpositive regulation of nitrogen compound metabolic process	positive regulation of nitrogen compound metabolic process	568	8	1.47	5.44	+	1.10E-04	9.08E-03
Òpositive regulation of macromolecule metabolic process	positive regulation of macromolecule metabolic process	609	7	1.58	4.44	+	1.01E-03	3.25E-02
cellular response to endogenous stimulus	cellular response to endogenous stimulus	228	5	.59	8.46	+	3.38E-04	1.63E-02		5: Rarb, Lepr, Fgf15, Tgfbr1, Fgf18
Òresponse to endogenous stimulus	response to endogenous stimulus	245	6	.63	9.45	+	4.57E-05	4.23E-03
cell migration	cell migration	278	5	.72	6.94	+	8.15E-04	2.92E-02		5: Itgb8, Plxnd1, Fgf15, Vegfc, Fgf18
Òcell motility	cell motility	324	5	.84	5.96	+	1.59E-03	4.41E-02
Òlocalization of cell	localization of cell	324	5	.84	5.96	+	1.59E-03	4.47E-02
protein phosphorylation	protein phosphorylation	434	7	1.12	6.22	+	1.36E-04	9.44E-03		7: Tgfa, Fgf15, Vegfc, Tgfbr1, Prkcb, Fgf18, Cdk1
Òprimary metabolic process	primary metabolic process	5388	26	13.96	1.86	+	5.44E-04	2.16E-02
Òcellular metabolic process	cellular metabolic process	5365	25	13.90	1.80	+	1.65E-03	4.46E-02
Òphosphorylation	phosphorylation	526	7	1.36	5.14	+	4.30E-04	1.95E-02
Òphosphate-containing compound metabolic process	phosphate-containing compound metabolic process	962	9	2.49	3.61	+	8.04E-04	2.93E-02
Òphosphorus metabolic process	phosphorus metabolic process	967	9	2.51	3.59	+	8.34E-04	2.89E-02
negative regulation of cellular process	negative regulation of cellular process	1003	10	2.60	3.85	+	2.42E-04	1.41E-02		10: Rarb, Reck, Ddit3, Lepr, Plxnd1, Nos3, Serpinf1, Dusp9, Cdk1, Aplnr
Ònegative regulation of biological process	negative regulation of biological process	1133	10	2.94	3.41	+	6.27E-04	2.40E-02
