# Supplementary material for: Prenatal Alcohol Exposure Impairs the Placenta–Cortex Transcriptomic Signature, Leading to Dysregulation of Angiogenic Pathways
Source: Int J Mol Sci. 2023 Aug 30;24(17):13484. doi: 10.3390/ijms241713484 (PMC10488081; doi:10.3390/ijms241713484)
Supplement: Supplementary file 1 [file ijms-24-13484-s001.zip › Supplementary Table S21.xlsx]

## Sheet: FDR BLUE
Supplementary table 21:
		Reference list (21997)	Input (20)
PANTHER GO-Slim Biological Process		Number	Number	Expected	Fold enrichment	+/-	Raw P value	FDR		Gene list
Muscle cell differentiation	muscle cell differentiation	40	3	.04	71.73	+	1.20E-05	2.65E-02		3: Neb, Myl2, Actn2
ÒMuscle structure development	muscle structure development	57	3	.06	50.34	+	3.28E-05	3.64E-02		3: Neb, Myl2, Actn2
