# Supplementary material for: Prenatal Alcohol Exposure Impairs the Placenta–Cortex Transcriptomic Signature, Leading to Dysregulation of Angiogenic Pathways
Source: Int J Mol Sci. 2023 Aug 30;24(17):13484. doi: 10.3390/ijms241713484 (PMC10488081; doi:10.3390/ijms241713484)
Supplement: Supplementary file 1 [file ijms-24-13484-s001.zip › Supplementary Table S3.xlsx]

## Sheet: 12910 EtOH
	Supplementary table 3:
Liste issue de Genespring: 12910 sondes géniques 2x plus exprimées dans le cerveau en condition éthanol Fichier source: 12910 EtOH cortex vs placenta.xls Recherche de chaque gène de cette liste dans les listes générées par Genespring et correspondant aux UP et DOWN régulés spécifiquement dans le groupe éthanol (listes 753 down spe EtOH et 746 up spe EtOH). Formule utilisée: "=SI(ESTTEXTE(RECHERCH…	Among the 27262 genes inversely expressed in cortex versus placenta in the ethanol group, 12910 entities are significantly up or down expressed (α<0.05) by a factor of at least 2. These entities are distributed between 6326 ³2´ down and 6584 ³2´ up expressed in the cortex versus placenta.
	ProbeName	p (Corr) ([cortex] Vs [placenta])	Regulation ([cortex] Vs [placenta])	FC (abs) ([cortex] Vs [placenta])	Cor-EOH1-lame1bis-US84603591_252665519606_S01_GE1_105_Dec08_1_1.txt:gProcessedSignal(raw)	Cor-EOH2-lame2-US84603591_252665519413_S01_GE1_105_Dec08_1_3.txt:gProcessedSignal(raw)	Cor-EOH3-lame3-US84603591_252665519414_S01_GE1_105_Dec08_1_2.txt:gProcessedSignal(raw)	Cor-EOH4-lame4-US84603591_252665519415_S01_GE1_105_Dec08_1_1.txt:gProcessedSignal(raw)	Pl-EOH1-lame1bis-US84603591_252665519606_S01_GE1_105_Dec08_1_3.txt:gProcessedSignal(raw)	Pl-EOH2-lame2-US84603591_252665519413_S01_GE1_105_Dec08_1_1.txt:gProcessedSignal(raw)	Pl-EOH3-lame3-US84603591_252665519414_S01_GE1_105_Dec08_1_4.txt:gProcessedSignal(raw)	Pl-EOH4-lame4-US84603591_252665519415_S01_GE1_105_Dec08_1_3.txt:gProcessedSignal(raw)	GeneSymbol	Description
	A_55_P1991598	0.00739123	down	10.139873	8.470005	1.997258	2.571186	2.2393298	77.67851	23.39905	12.784369	8.771692	Slc16a4	Mus musculus solute carrier family 16 (monocarboxylic acid transporters), member 4 (Slc16a4), transcript variant 2, mRNA [NM_001310705]
	A_51_P128876	0.007213074	down	5.330051	2560.9224	699.64233	842.6257	1379.6587	10032.561	3251.858	2787.5818	3659.2778	Ifitm3	Mus musculus interferon induced transmembrane protein 3 (Ifitm3), mRNA [NM_025378]
	A_51_P207591	0.0014886794	down	186.65181	72.435646	56.97173	37.504467	41.961006	13249.491	4458.7104	4644.2397	5687.3364	Anxa8	Mus musculus annexin A8 (Anxa8), transcript variant 1, mRNA [NM_013473]
	A_55_P2404223	0.027267992	down	2.0627449	184.33083	76.14854	71.657364	76.42392	250.02187	128.85422	86.18376	99.218376	Ccdc130	Mus musculus coiled-coil domain containing 130 (Ccdc130), transcript variant 1, mRNA [NM_026350]
	A_52_P358860	0.0064736796	down	4.3614807	246.10945	130.93437	162.18242	168.37978	709.791	487.0632	399.0426	456.91864	Gss	Mus musculus glutathione synthetase (Gss), transcript variant 1, mRNA [NM_008180]
	A_51_P119031	0.017268583	up	2.1614144	1785.8802	2138.6982	2442.968	2085.9065	670.1853	658.3613	421.28555	949.7055	Naa30	Mus musculus N(alpha)-acetyltransferase 30, NatC catalytic subunit (Naa30), mRNA [NM_027492]
	A_51_P309854	0.0015979911	up	87.30748	837.37616	841.68933	1329.5017	1015.6918	13.668979	5.1206164	5.386608	8.600145	Kcnn2	Mus musculus potassium intermediate/small conductance calcium-activated channel, subfamily N, member 2 (Kcnn2), transcript variant 2, mRNA [NM_080465]
	A_51_P234359	8.776273E-4	down	757.0662	420.05145	155.51732	160.60825	176.74284	300578.44	99053.65	53689.76	75434.46	Sct	Mus musculus secretin (Sct), transcript variant 2, mRNA [NM_011328]
	A_55_P1957209	0.031965636	up	9.075243	78.72136	61.168873	87.07137	63.322918	4.440512	16.521954	4.2006364	2.51408	4932443I19Rik	Mus musculus RIKEN cDNA 4932443I19 gene (4932443I19Rik), mRNA [NM_001101519]
	A_51_P128987	0.00486365	down	5.3594346	364.0796	372.38184	274.47366	434.1577	2145.9077	1089.7394	894.323	1261.6625	Akr1b8	Mus musculus aldo-keto reductase family 1, member B8 (Akr1b8), mRNA [NM_008012]
UP Ethanol	A_55_P1958246	0.04922672	up	2.6418638	1349.2024	697.9106	612.0806	518.01483	770.35486	221.94975	54.906986	129.23355	Tcof1	Mus musculus treacle ribosome biogenesis factor 1 (Tcof1), transcript variant 1, mRNA [NM_001198984]
	A_52_P546635	0.0062969276	up	7.732771	2227.1797	3391.823	3550.9849	3464.871	374.0303	277.8764	124.92646	396.3084	Zeb1	Mus musculus zinc finger E-box binding homeobox 1 (Zeb1), mRNA [NM_011546]
	A_51_P153995	0.004450753	down	8.748519	51.322956	25.461956	14.262379	15.701771	363.48056	112.83691	92.23185	89.708046	Gp9	Mus musculus glycoprotein 9 (platelet) (Gp9), mRNA [NM_018762]
	A_55_P1961168	0.031605482	up	2.6242702	6219.6606	4323.9683	2283.518	4795.871	1861.2434	1568.7755	531.26416	792.4555		predicted gene 11556 [Source:MGI Symbol;Acc:MGI:3651824] [ENSMUST00000120751]
	A_51_P365859	0.015119834	up	9.022884	110.084015	75.05432	60.28339	76.18265	4.585056	6.50554	5.618761	6.7618585	Sowaha	Mus musculus sosondowah ankyrin repeat domain family member A (Sowaha), mRNA [NM_183173]
	A_51_P483658	0.0021753353	up	2.363067	2550.4177	1625.7688	1954.1421	2198.9224	1097.6864	467.47543	372.37863	591.93317	Trim3	Mus musculus tripartite motif-containing 3 (Trim3), transcript variant 2, mRNA [NM_018880]
	A_55_P2070009	0.015791833	down	11.582532	31.4976	5.3945947	11.831101	2.596223	295.5109	49.463406	25.494621	49.89693	Krt10	Mus musculus keratin 10 (Krt10), mRNA [NM_010660]
	A_51_P292757	0.002222146	down	4.438668	2057.4128	1587.056	1298.2804	1456.7218	7795.4326	4709.807	3203.4495	4034.3215	Acbd4	Mus musculus acyl-Coenzyme A binding domain containing 4 (Acbd4), transcript variant 1, mRNA [NM_025988]
	A_55_P2033650	0.0020680255	down	4.917204	874.0477	592.1371	474.274	567.6793	4897.7134	1733.2167	1030.2812	1843.8395	Cpt2	Mus musculus carnitine palmitoyltransferase 2 (Cpt2), mRNA [NM_009949]
	A_51_P498831	0.006794744	down	6.999373	3512.3574	1352.3114	1584.205	1454.902	14992.854	8822.086	6872.3496	5722.143	Derl2	Mus musculus Der1-like domain family, member 2 (Derl2), transcript variant 1, mRNA [NM_033562]
	A_55_P2153580	0.014815576	down	3.6198082	37.486732	52.038433	53.08682	74.26056	193.83852	134.76318	54.982914	181.97525	Zfp655	Mus musculus zinc finger protein 655 (Zfp655), transcript variant 2, mRNA [NM_001083958]
	A_55_P2114201	0.004448257	up	2.5547342	56.848263	71.91658	103.44089	65.020996	20.571655	21.40898	19.814386	14.64285	G2e3	Mus musculus G2/M-phase specific E3 ubiquitin ligase (G2e3), transcript variant 2, mRNA [NM_001167963]
	A_55_P2003393	0.010838086	up	6.420346	1734.5635	694.92566	655.98376	1032.4117	135.7565	88.053276	74.29817	107.08261	Gm10605
	A_55_P1999992	0.011375152	down	2.7186418	107.755905	138.87378	172.23	172.11317	392.26285	241.03986	177.31755	286.11246	Galnt12	Mus musculus UDP-N-acetyl-alpha-D-galactosamine:polypeptide N-acetylgalactosaminyltransferase 12 (Galnt12), mRNA [NM_172693]
	A_55_P1975140	0.01363382	up	7.68261	225.35971	230.46768	211.00624	240.43848	14.65415	31.698526	20.593548	15.652429	Acvr1c	Mus musculus activin A receptor, type IC (Acvr1c), transcript variant 1, mRNA [NM_001111030]
	A_51_P399853	0.0054086894	up	18.988676	2390.4355	2407.5989	2246.284	2666.2197	178.51793	85.12058	26.51126	130.27414	Zfp704	Mus musculus zinc finger protein 704 (Zfp704), mRNA [NM_133218]
	A_51_P114843	0.0054331003	up	49.791214	1338.6501	627.93097	559.5404	544.5741	66.58092	5.1520076	3.616825	6.6491284	H1fx	Mus musculus H1 histone family, member X (H1fx), mRNA [NM_198622]
UP Ethanol	A_55_P2185484	0.04787468	up	2.2384763	76.85413	43.206844	34.34346	36.585804	56.45078	11.006231	4.9012394	10.80225	Zfp865	Mus musculus zinc finger protein 865 (Zfp865), transcript variant 1, mRNA [NM_001033383]
	A_55_P2102540	0.026896903	up	2.8752496	343.00204	179.00703	109.586525	170.62494	126.717476	27.209839	28.52159	33.813522	Olfml3	Mus musculus olfactomedin-like 3 (Olfml3), mRNA [NM_133859]
	A_51_P474422	0.009351196	up	2.7655432	7546.6836	6619.418	5606.448	5167.169	2061.9822	1570.5488	1287.5322	1174.5258	Ift27	Mus musculus intraflagellar transport 27 (Ift27), mRNA [NM_025931]
	A_51_P422369	0.020130532	up	2.794232	180.5054	131.51851	140.6436	146.38889	99.439255	25.530207	20.71335	30.182499	Odf3b	Mus musculus outer dense fiber of sperm tails 3B (Odf3b), mRNA [NM_001013022]
DOWN Ethanol	A_55_P2131423	0.010990066	down	11.185432	12.848219	2.192063	2.844531	2.359144	56.884632	26.98843	14.736099	25.88686		predicted gene 5684 [Source:MGI Symbol;Acc:MGI:3644507] [ENSMUST00000198419]
DOWN Ethanol	A_55_P2114779	0.04248495	down	2.8341439	192.09247	221.88968	205.79156	357.74057	1028.8201	307.02652	190.26018	666.85284	Greb1	Mus musculus gene regulated by estrogen in breast cancer protein (Greb1), transcript variant 1, mRNA [NM_015764]
	A_52_P46085	0.0013674734	down	59.152798	41.705627	51.897312	31.580566	45.484924	1777.6544	1736.8501	982.0388	2485.1475	Mvp	Mus musculus major vault protein (Mvp), mRNA [NM_080638]
	A_52_P413855	0.013986715	down	5.722427	255.88208	120.1228	138.60658	135.15599	725.4044	615.83673	578.05963	473.31403	Slc35a3	Mus musculus solute carrier family 35 (UDP-N-acetylglucosamine (UDP-GlcNAc) transporter), member 3 (Slc35a3), mRNA [NM_144902]
	A_51_P426270	0.006392656	down	5.5725946	483.01016	443.76016	260.0668	439.66824	2341.144	1412.1451	1057.5238	1338.1636	Mgp	Mus musculus matrix Gla protein (Mgp), mRNA [NM_008597]
	A_66_P112005	0.037651885	down	4.4142623	393.74545	41.955902	17.083921	47.318485	653.4934	188.16579	60.554577	134.80101	Olfr1252	Mus musculus olfactory receptor 1252 (Olfr1252), mRNA [NM_207568]
	A_55_P2021465	0.01162495	down	5.3664794	280.14902	591.30786	534.45264	497.78674	2190.641	1760.8529	787.0668	2383.2502	Phldb2	Mus musculus pleckstrin homology like domain, family B, member 2 (Phldb2), transcript variant 1, mRNA [NM_001252442]
	A_55_P1974671	0.045269378	down	2.4229312	733.58136	221.78564	134.86684	221.81306	1416.0562	522.3256	204.13712	219.91603	Sft2d1	Mus musculus SFT2 domain containing 1 (Sft2d1), mRNA [NM_134114]
	A_55_P1960108	0.0016301688	up	140.84413	402.61694	530.39923	528.91644	851.0381	3.539252	2.25956	2.266583	2.667662		XM_324763 predicted protein {Neurospora crassa} (exp=-1; wgp=0; cg=0), partial (5%) [TC1605611]
	A_55_P2052924	0.02893741	up	3.9020054	96061.46	32455.46	20370.607	36858.973	11963.781	6762.3926	4418.011	5592.416	Selenow	Mus musculus selenoprotein W (Selenow), mRNA [NM_009156]
	A_55_P2026291	0.0031785783	up	4.0961456	15461.507	14698.7295	16783.574	13431.512	2923.5623	2325.1582	2378.032	2228.5344	Smarce1	Mus musculus SWI/SNF related, matrix associated, actin dependent regulator of chromatin, subfamily e, member 1 (Smarce1), mRNA [NM_020618]
	A_51_P341746	0.0073822914	down	32.411472	38.94102	5.1032634	7.5103965	7.84933	421.8256	199.82317	124.5717	243.73065	Mpl	Mus musculus myeloproliferative leukemia virus oncogene (Mpl), transcript variant 2, mRNA [NM_010823]
	A_55_P2169417	0.010835907	down	5.152285	299.285	191.36986	243.3746	437.98663	2385.9663	723.321	370.59705	1331.5554	BC021767	Mus musculus cDNA sequence BC021767 (BC021767), non-coding RNA [NR_033629]
UP Ethanol	A_55_P2165974	0.006147668	up	2.8431985	76.32547	63.01063	51.534805	76.56593	27.723984	18.07748	6.5768347	17.43985	Ncor1	nuclear receptor co-repressor 1 [Source:MGI Symbol;Acc:MGI:1349717] [ENSMUST00000101068]
	A_55_P2051778	0.02739002	down	2.6451151	215.25255	106.22071	73.496086	82.10154	330.16022	188.1906	138.8881	154.9266	Sult2b1	Mus musculus sulfotransferase family, cytosolic, 2B, member 1 (Sult2b1), mRNA [NM_017465]
	A_52_P492901	0.0016162862	down	7.4587626	621.1168	844.88904	966.2688	738.6722	4894.904	4021.7085	2731.5632	4267.6245	Stx4a	Mus musculus syntaxin 4A (placental) (Stx4a), mRNA [NM_009294]
	A_52_P302587	0.0016086147	up	12.631876	723.0041	614.332	620.31793	681.7943	40.38627	35.474285	25.30394	40.2872	Chn2	Mus musculus chimerin 2 (Chn2), transcript variant 1, mRNA [NM_023543]
	A_55_P1965989	0.0015979911	up	10.046852	1593.3009	1670.1963	1623.9268	1745.4086	164.73651	112.67621	58.097073	135.8923	Zfp329	Mus musculus zinc finger protein 329 (Zfp329), mRNA [NM_026046]
	A_55_P2027152	0.002682559	down	8.654376	23.631601	2.188593	2.838941	10.96265	152.04005	17.66368	10.045971	66.252846	Ssh1	Mus musculus slingshot homolog 1 (Drosophila) (Ssh1), mRNA [NM_198109]
	A_55_P2049080	0.0087830275	down	2.2082796	2329.655	1812.2	1749.5371	1756.0778	5463.2314	2288.5396	1516.6519	3219.952	Fam160a2	Mus musculus family with sequence similarity 160, member A2 (Fam160a2), transcript variant 1, mRNA [NM_001242363]
	A_55_P2069974	0.001435493	up	5.1664186	784.66833	479.52975	269.52798	470.32333	143.16266	67.99277	24.694262	55.133755	Kctd1	Mus musculus potassium channel tetramerisation domain containing 1 (Kctd1), transcript variant 1, mRNA [NM_001142731]
	A_51_P401501	0.031450707	down	7.8955	21.257326	2.218016	2.90028	2.380503	53.18399	15.884631	26.686964	11.107231	Tmem213	Mus musculus transmembrane protein 213 (Tmem213), mRNA [NM_029921]
	A_55_P2155021	0.010383585	up	2.1302993	139.67073	79.834694	99.68273	89.99219	71.685455	28.765663	19.339128	24.109015	Ssbp1	Mus musculus single-stranded DNA binding protein 1 (Ssbp1), transcript variant 2, mRNA [NM_028358]
	A_55_P2071406	0.028979309	down	3.0193906	49.30353	37.621582	29.768986	36.87637	176.94052	40.29993	43.342625	108.397675	Pde3a	phosphodiesterase 3A, cGMP inhibited [Source:MGI Symbol;Acc:MGI:1860764] [ENSMUST00000043259]
	A_51_P330630	0.0022206744	up	2.3587937	952.3453	792.37585	780.7599	738.28314	333.5016	239.51364	158.76096	219.32936	Usp3	Mus musculus ubiquitin specific peptidase 3 (Usp3), transcript variant 1, mRNA [NM_144937]
	A_52_P556281	0.0020824464	up	4.9912868	12534.691	10582.146	10181.763	10265.809	1881.9886	1452.5476	1000.0032	1617.5852	G3bp2	Mus musculus GTPase activating protein (SH3 domain) binding protein 2 (G3bp2), transcript variant 2, mRNA [NM_001080794]
	A_55_P1960626	0.011006664	up	21.551624	304.3332	101.404816	39.970394	66.69761	5.8327513	2.206961	2.233286	2.6259477	Satb2	Mus musculus special AT-rich sequence binding protein 2 (Satb2), mRNA [NM_139146]
DOWN Ethanol	A_55_P2011341	0.042608913	down	34.12685	56.041492	3.61405	3.040633	2.45822	176.70734	115.1583	254.60559	78.45467
	A_51_P279050	0.0014417206	up	2.825664	358.67352	310.40735	282.24316	339.11642	126.84617	67.91649	46.785896	82.09492	Kif3b	Mus musculus kinesin family member 3B (Kif3b), mRNA [NM_008444]
	A_55_P2038787	0.0070967595	down	18.302439	3.152205	5.1567945	3.040357	2.495545	93.02278	30.444489	20.975346	46.118546	Olfr78	Mus musculus olfactory receptor 78 (Olfr78), transcript variant 1, mRNA [NM_130866]
	A_51_P123134	0.010917042	up	2.3548439	61.32146	61.54172	66.33817	35.870106	21.839209	14.904302	12.137356	14.632532	Ercc6l	Mus musculus excision repair cross-complementing rodent repair deficiency complementation group 6 like (Ercc6l), mRNA [NM_146235]
	A_55_P1970017	0.011730474	up	2.5252266	10834.143	7316.079	7790.1987	8706.167	5342.011	1653.6986	1123.0796	2637.7747	Zer1	Mus musculus zyg-11 related, cell cycle regulator (Zer1), transcript variant 1, mRNA [NM_178694]
DOWN Ethanol	A_52_P15377	0.01769718	down	2.7714067	88.110016	23.695265	42.411526	53.097034	165.26266	64.172165	61.680885	83.932915	Wnt9b	Mus musculus wingless-type MMTV integration site family, member 9B (Wnt9b), mRNA [NM_011719]
	A_51_P211822	0.0027190528	up	4.0327015	9290.149	9954.385	11749.342	10518.209	2523.425	1338.0371	1327.1879	1908.8842	Neurl4	Mus musculus neuralized E3 ubiquitin protein ligase 4 (Neurl4), transcript variant 1, mRNA [NM_001013414]
	A_51_P210956	0.008904373	up	3.9769876	2126.0332	2123.8687	2410.7012	2409.1814	724.05865	266.15305	310.6931	346.5925	Vcam1	Mus musculus vascular cell adhesion molecule 1 (Vcam1), mRNA [NM_011693]
	A_55_P1959718	0.007661628	down	8.72424	299.48804	394.82266	425.1881	388.63885	3971.3318	1878.6488	1008.1997	2978.8835	Cobll1	Mus musculus Cobl-like 1 (Cobll1), transcript variant 1, mRNA [NM_177025]
	A_51_P258848	0.011735913	down	26.497032	67.53696	16.173208	13.915388	21.702936	507.958	475.75702	335.52667	396.9749	Mfsd13b	Mus musculus major facilitator superfamily domain containing 13B (Mfsd13b), mRNA [NM_028955]
	A_52_P316437	0.002733513	down	5.4453993	223.41115	132.81943	132.365	140.5651	864.756	563.1148	372.0563	530.395	1810013L24Rik	Mus musculus RIKEN cDNA 1810013L24 gene (1810013L24Rik), mRNA [NM_001081400]
	A_55_P1971139	0.0033161163	up	197.98859	2307.0613	1644.4286	1893.315	2305.7258	24.24566	7.418683	2.345994	5.0561357	Fbll1	Mus musculus fibrillarin-like 1 (Fbll1), mRNA [NM_001004147]
	A_51_P367125	0.0058098473	up	3.294604	1053.422	880.9003	989.0788	637.1978	379.65176	137.57991	130.26001	144.42166	Pold1	Mus musculus polymerase (DNA directed), delta 1, catalytic subunit (Pold1), mRNA [NM_011131]
	A_51_P123795	0.019349225	up	2.1425292	12391.859	10911.449	11655.5	7762.8	3741.5889	3662.6125	3095.0562	2709.6174	Zfp637	Mus musculus zinc finger protein 637 (Zfp637), transcript variant 5, mRNA [NM_177684]
	A_55_P2171493	0.027635051	up	3.5089571	305.8195	233.00034	262.54672	165.21565	161.91724	29.134544	31.371904	27.270144	BC030867	Mus musculus cDNA sequence BC030867 (BC030867), mRNA [NM_153544]
	A_55_P2018377	0.010356028	down	5.1810956	13.219361	2.925229	2.811741	2.9168458	57.406437	16.732458	6.9967003	6.7312236	Gm35189	PREDICTED: Mus musculus predicted gene, 35189 (Gm35189), transcript variant X2, ncRNA [XR_872835]
	A_52_P143477	0.003155565	down	5.0291686	1851.6566	1974.9917	2244.5103	2059.213	9821.05	7126.113	3823.8096	7998.1377	Tgoln1	Mus musculus trans-golgi network protein (Tgoln1), mRNA [NM_009443]
	A_55_P2132805	0.0026268214	up	10.437217	568.1734	322.83813	265.84763	341.90503	64.96309	20.1579	8.241162	25.770767	Rsf1	Mus musculus remodeling and spacing factor 1 (Rsf1), mRNA [NM_001081267]
	A_55_P2068134	0.039098084	down	2.9815247	501.3844	28.45989	27.191069	46.417973	832.70966	63.33554	70.02256	76.28751	Gm10827
	A_52_P644925	0.01629468	up	2.7558966	301.62643	245.64891	223.91858	266.43594	139.3663	52.441982	25.721182	80.69564	Zbtb39	Mus musculus zinc finger and BTB domain containing 39 (Zbtb39), mRNA [NM_198035]
	A_51_P244194	0.0026607588	up	231.66005	2337.3215	1000.8702	1040.7108	1536.5203	20.766489	2.143484	2.225191	2.595802	Cadm3	Mus musculus cell adhesion molecule 3 (Cadm3), mRNA [NM_053199]
	A_55_P2102897	0.027279196	up	3.7769284	58992.727	25132.137	21171.836	23011.578	7029.727	5537.114	4050.8362	4456.291	Gm12657	Mus musculus predicted gene 12657 (Gm12657), mRNA [NM_001081019]
	A_55_P2009622	0.0041061044	down	8.983403	40.26252	27.853506	22.56331	27.880548	245.94543	197.27919	133.6098	140.29836	S100pbp	Mus musculus S100P binding protein (S100pbp), transcript variant 1, mRNA [NM_029036]
	A_55_P2009351	0.0013652164	down	15.254473	100.726715	88.00634	66.10593	72.6812	1237.0874	948.63635	565.87463	687.46716	Aaed1	Mus musculus AhpC/TSA antioxidant enzyme domain containing 1 (Aaed1), mRNA [NM_025370]
	A_66_P128918	0.0026295253	down	2.9335723	355.24243	336.1825	360.0387	364.72128	990.1909	741.0153	489.90186	639.59436	Hacl1	Mus musculus 2-hydroxyacyl-CoA lyase 1 (Hacl1), mRNA [NM_019975]
	A_55_P1967191	0.0023037633	down	9.657976	61.694508	14.979863	11.22338	10.072741	414.73004	116.16212	58.43553	63.918358	Gm4632	PREDICTED: Mus musculus predicted gene 4632 (Gm4632), transcript variant X4, misc_RNA [XR_383634]
	A_51_P506787	9.125303E-4	up	5.391386	2875.491	3992.1514	4367.743	4380.9175	483.35608	491.78635	397.31412	544.9093	Nap1l1	Mus musculus nucleosome assembly protein 1-like 1 (Nap1l1), transcript variant 1, mRNA [NM_001146707]
	A_55_P2136737	0.015873674	up	7.166563	75.54128	156.38063	280.45068	222.41997	20.361052	15.877282	9.039408	18.923424	D930016D06Rik	Mus musculus RIKEN cDNA D930016D06 gene (D930016D06Rik), long non-coding RNA [NR_030673]
	A_55_P1969820	0.01844675	down	3.152168	376.50375	45.194103	30.059687	65.02648	707.58923	115.7391	63.763184	124.478485	Slc36a1	Mus musculus solute carrier family 36 (proton/amino acid symporter), member 1 (Slc36a1), mRNA [NM_153139]
	A_52_P91618	9.679666E-4	down	2.0131884	177.53464	202.37427	238.99016	176.3456	338.4468	275.3201	213.5224	247.46355	Lysmd3	Mus musculus LysM, putative peptidoglycan-binding, domain containing 3 (Lysmd3), mRNA [NM_030257]
	A_55_P2023424	0.0024525598	down	2.4859507	1214.4851	986.3548	944.9419	1240.417	3018.119	1777.2174	1012.13617	1955.3063	Trip10	Mus musculus thyroid hormone receptor interactor 10 (Trip10), transcript variant 1, mRNA [NM_001242389]
	A_51_P192089	0.03423971	up	2.0089822	1686.3379	841.50964	814.57935	922.6117	730.228	384.72626	209.06898	220.65518	Pinx1	Mus musculus PIN2/TERF1 interacting, telomerase inhibitor 1 (Pinx1), mRNA [NM_028228]
	A_55_P2284119	0.0040967986	down	4.526314	45.490143	23.524828	35.13325	38.676773	157.8806	83.41371	59.85091	153.29088	Zfp395	Mus musculus zinc finger protein 395 (Zfp395), mRNA [NM_199029]
	A_55_P2029046	0.0029373937	down	3.1736183	165.46654	106.61419	135.03297	143.08333	564.0857	189.11356	203.99034	314.52698	Fgd3	Mus musculus FYVE, RhoGEF and PH domain containing 3 (Fgd3), mRNA [NM_015759]
	A_52_P315369	0.0072291004	down	2.7176423	92.48518	77.331665	83.88951	86.440056	174.81609	166.76778	114.64295	167.54944	Cyb5r1	Mus musculus cytochrome b5 reductase 1 (Cyb5r1), mRNA [NM_028057]
	A_51_P118223	0.01351183	down	2.6376007	327.04123	228.61795	294.19836	231.74683	562.9923	488.8563	442.0641	401.4176	Gm1943	Mus musculus predicted gene 1943 (Gm1943), non-coding RNA [NR_002928]
	A_55_P2085779	0.0034845443	down	162.74855	3.4669073	2.20539	2.8782122	2.372897	1087.8026	168.85231	306.47397	128.82794	Ifi27l2b	Mus musculus interferon, alpha-inducible protein 27 like 2B (Ifi27l2b), mRNA [NM_145449]
DOWN Ethanol	A_55_P2160648	0.01810851	down	2.062067	40171.54	15241.866	9857.349	14084.589	91052.86	24083.613	9454.792	14674.633	Emd	PREDICTED: Mus musculus emerin (Emd), transcript variant X1, mRNA [XM_011247521]
	A_52_P173442	0.00971606	up	2.0705729	3689.1565	2869.4583	2868.1782	4444.089	2123.06	830.80066	600.6426	1371.6427	Wscd2	Mus musculus WSC domain containing 2 (Wscd2), mRNA [NM_177292]
	A_51_P265571	0.0020052996	down	41.55208	245.77698	214.97163	149.18895	274.78302	6286.7563	6745.5923	4052.4941	7437.256	Adm	Mus musculus adrenomedullin (Adm), mRNA [NM_009627]
	A_55_P2083649	0.002272025	down	3.5204682	6069.8564	4786.2305	4146.5957	4690.758	17630.379	10413.955	7765.828	12050.518	Alas1	Mus musculus aminolevulinic acid synthase 1 (Alas1), transcript variant 1, mRNA [NM_001291835]
	A_52_P507214	0.008169496	up	9.138709	113.3475	88.76547	84.34142	111.74402	20.922543	4.4267397	2.8830607	10.07841	Mmp9	Mus musculus matrix metallopeptidase 9 (Mmp9), mRNA [NM_013599]
	A_55_P2003414	0.001947914	down	4420.3687	19.253271	3.7017019	2.9963303	6.4835525	31480.734	10626.989	13825.719	22623.615	Kng1	Mus musculus kininogen 1 (Kng1), transcript variant 2, mRNA [NM_023125]
	A_52_P134639	0.001300473	down	7.108558	57.38669	37.64627	28.058382	34.40984	335.29562	199.23274	97.8791	161.24582	Tgoln2	Mus musculus trans-golgi network protein 2 (Tgoln2), mRNA [NM_009444]
	A_55_P2161400	0.0025449067	down	43.03054	31.192797	16.758799	8.812466	19.52703	1423.7632	505.44724	251.81212	336.9073	Sctr	Mus musculus secretin receptor (Sctr), transcript variant 1, mRNA [NM_001012322]
	A_51_P480328	0.0015612871	down	3.0812538	100.03348	83.281815	93.64694	100.14777	274.31277	165.39229	147.93674	207.71382	Adgrl4	Mus musculus adhesion G protein-coupled receptor L4 (Adgrl4), mRNA [NM_133222]
	A_51_P423743	0.007564605	down	65.27892	32.403652	1.971646	3.176246	5.882782	544.78577	138.63998	160.56514	353.84116	Cldn6	Mus musculus claudin 6 (Cldn6), mRNA [NM_018777]
	A_55_P2013184	0.0027846657	up	15.061276	425.72076	621.10126	651.77765	777.748	18.560232	39.33879	22.581394	31.274153	Atp2b3	Mus musculus ATPase, Ca++ transporting, plasma membrane 3 (Atp2b3), transcript variant 1, mRNA [NM_177236]
	A_55_P2130463	0.0022379905	down	286.47507	8.772213	2.020895	2.575874	2.8275778	1188.9594	579.0801	537.6961	465.00705	Ptgdr2	Mus musculus prostaglandin D2 receptor 2 (Ptgdr2), mRNA [NM_009962]
	A_51_P193336	0.002461935	down	5.097961	706.09125	582.7311	651.65533	786.3767	3145.49	2505.2007	1498.1213	2388.076	Nucb2	Mus musculus nucleobindin 2 (Nucb2), mRNA [NM_001130479]
	A_51_P411297	0.0027805446	down	3.997913	547.4272	409.40378	502.60556	440.6919	1717.8171	1330.6024	959.68677	1144.4098	Nup50	Mus musculus nucleoporin 50 (Nup50), mRNA [NM_016714]
	A_52_P251366	0.0079010315	up	19.071657	85.78402	108.747086	133.3006	93.90805	8.390747	1.910897	4.3170137	2.524332	Neil3	Mus musculus nei like 3 (E. coli) (Neil3), mRNA [NM_146208]
	A_55_P2048348	0.0067094355	down	2.6308856	1236.7089	1051.1884	1038.9752	946.5949	2466.0337	2166.3489	1459.8518	1554.7178	Aig1	Mus musculus androgen-induced 1 (Aig1), transcript variant 1, mRNA [NM_025446]
	A_51_P111612	0.010420497	down	2.156019	801.3157	428.1589	448.0868	344.66693	1474.9625	496.60846	481.12018	643.1234	Arrdc4	Mus musculus arrestin domain containing 4 (Arrdc4), transcript variant 1, mRNA [NM_001042592]
UP Ethanol	A_51_P241667	0.015692282	up	2.4896002	181.0234	162.6767	220.47162	173.84233	86.81881	40.054	28.677275	58.319645	Prkdc	Mus musculus protein kinase, DNA activated, catalytic polypeptide (Prkdc), mRNA [NM_011159]
	A_52_P238523	0.017523456	up	13.395781	1585.2766	825.33014	834.91547	964.0498	357.50443	27.174492	24.283699	27.441473	Sprn	Mus musculus shadow of prion protein (Sprn), mRNA [NM_183147]
	A_51_P226053	0.008229054	down	2.5832937	7109.5273	5651.5312	6810.3306	5414.4976	12613.572	10660.833	9420.088	10311.138	Sra1	Mus musculus steroid receptor RNA activator 1 (Sra1), transcript variant 1, mRNA [NM_025291]
	A_52_P257686	0.0033222106	up	2.70813	675.9135	827.35394	828.30945	775.6901	247.56458	225.82893	116.3106	203.35756	Rwdd3	Mus musculus RWD domain containing 3 (Rwdd3), transcript variant 2, mRNA [NM_028456]
DOWN Ethanol	A_55_P1952394	0.02021321	down	13.529178	38.97373	5.2208304	2.8551607	2.363984	153.3223	41.849346	41.723637	34.021923	Cphx1	Mus musculus cytoplasmic polyadenylated homeobox 1 (Cphx1), mRNA [NM_175342]
	A_51_P144957	7.004139E-4	up	76.95311	2264.6208	2394.4968	2605.3052	2616.2363	28.743832	21.928558	14.314591	23.124346	Tram1l1	Mus musculus translocation associated membrane protein 1-like 1 (Tram1l1), mRNA [NM_146140]
	A_66_P106774	0.023619303	up	24.466515	562.9417	457.28455	495.41006	631.9377	102.35507	11.090078	7.042044	5.56955	Lhfpl3	Mus musculus lipoma HMGIC fusion partner-like 3 (Lhfpl3), transcript variant 1, mRNA [NM_029990]
	A_55_P2117375	0.015379584	up	3.0385077	602.3686	400.21127	337.88394	358.34506	242.24457	78.4353	33.64873	106.02478	Akap10	PREDICTED: Mus musculus A kinase (PRKA) anchor protein 10 (Akap10), transcript variant X1, mRNA [XM_006533814]
	A_51_P112174	0.0023455285	up	50.550274	651.8923	585.697	580.4436	770.5351	7.3349996	11.002415	6.917705	9.27298	Ahi1	Mus musculus Abelson helper integration site 1 (Ahi1), transcript variant 1, mRNA [NM_026203]
DOWN Ethanol	A_55_P2027594	0.014629591	down	2.2131786	303.9502	149.8218	175.88597	137.07314	585.36646	241.02806	134.16649	275.45447	Taf3	Mus musculus TATA-box binding protein associated factor 3 (Taf3), mRNA [NM_027748]
	A_52_P357181	0.0022610244	up	2.66805	97.20125	123.45648	111.70118	98.44567	33.208324	32.70844	20.767162	22.85298	Cep97	Mus musculus centrosomal protein 97 (Cep97), transcript variant 1, mRNA [NM_028815]
	A_66_P107973	0.011860268	up	2.671205	504.5933	368.1972	447.443	432.0777	221.86417	95.76118	53.344425	123.22233	Prpf38b	Mus musculus PRP38 pre-mRNA processing factor 38 (yeast) domain containing B (Prpf38b), mRNA [NM_025845]
	A_55_P1980426	0.0023789834	up	76.92321	52151.723	25134.479	29587.717	32033.582	552.9886	148.14038	330.15784	259.70312	Nnat	Mus musculus neuronatin (Nnat), transcript variant 3, mRNA [NM_001291128]
	A_51_P109840	0.020596966	up	8.7431755	1603.8872	2665.7651	2772.4321	2767.1426	261.18234	68.198006	196.96124	316.72144	Vtn	Mus musculus vitronectin (Vtn), mRNA [NM_011707]
	A_51_P495730	0.02468812	down	2.856862	33.833385	14.78804	16.87147	15.3445215	60.269108	36.093792	32.87874	23.88028	1700049L16Rik	Mus musculus RIKEN cDNA 1700049L16 gene (1700049L16Rik), non-coding RNA [NR_003644]
	A_55_P1954277	0.0056633754	up	2.7958891	2360.4253	1665.504	1644.783	1548.923	852.10767	316.8605	324.90454	369.86115	Emid1	Mus musculus EMI domain containing 1 (Emid1), mRNA [NM_080595]
	A_55_P1970621	0.010917042	up	5.006032	629.54065	489.88824	605.86884	555.76935	200.90068	52.689335	57.047855	54.204876	Cdh8	Mus musculus cadherin 8 (Cdh8), transcript variant 2, mRNA [NM_007667]
	A_55_P1982533	0.001904817	up	5.606023	1327.8601	1400.5905	1703.7816	1589.0715	208.04514	196.51979	147.09224	167.80702	Elovl4	Mus musculus elongation of very long chain fatty acids (FEN1/Elo2, SUR4/Elo3, yeast)-like 4 (Elovl4), mRNA [NM_148941]
	A_55_P1969266	0.01165836	up	3.8594573	465.83588	195.43411	203.15944	184.9016	72.28483	39.571644	34.74594	30.699629	Zfp748	Mus musculus zinc finger protein 748 (Zfp748), mRNA [NM_001035231]
	A_51_P341918	0.020372467	down	2.024826	15151.046	7747.2207	8516.875	8384.762	21902.227	13028.937	9425.201	10370.148	Tsc22d1	Mus musculus TSC22 domain family, member 1 (Tsc22d1), transcript variant 2, mRNA [NM_009366]
	A_52_P455251	0.009459207	up	7.934528	219.52786	239.8577	324.86868	274.20038	38.009766	29.382542	10.253639	20.456656	Emx2	Mus musculus empty spiracles homeobox 2 (Emx2), mRNA [NM_010132]
	A_66_P109192	0.0012636567	up	260.7671	1247.2561	872.32135	883.0132	891.7421	3.5207992	1.84792	2.307071	2.443457	Gm2464
	A_55_P1990495	0.0013406842	down	8.399021	57.768208	49.003143	45.67681	61.589172	471.0676	230.84673	197.02296	366.15622	Stat5a	Mus musculus signal transducer and activator of transcription 5A (Stat5a), transcript variant 1, mRNA [NM_011488]
	A_55_P2241553	0.002490699	up	4.3793516	1534.887	1044.3109	1031.3401	834.8233	281.8943	142.94933	113.35758	162.59488	9330133O14Rik	Mus musculus RIKEN cDNA 9330133O14 gene (9330133O14Rik), long non-coding RNA [NR_045696]
	A_51_P212068	0.0013218942	down	3452.8147	3.2903666	2.059865	2.631538	2.271569	13959.9375	6966.9	2143.9143	5466.9233	Aoc1	Mus musculus amine oxidase, copper-containing 1 (Aoc1), transcript variant 3, mRNA [NM_029638]
	A_51_P100298	0.0023384325	down	66.44675	14.393432	10.644283	7.5009274	12.424029	607.7248	533.7077	388.25293	437.51236	Stx3	Mus musculus syntaxin 3 (Stx3), transcript variant A, mRNA [NM_152220]
	A_52_P381430	0.0033336603	down	4.9735146	54.22806	67.55176	62.792747	59.51845	330.52075	204.06891	117.15718	209.84254	Tbc1d4	Mus musculus TBC1 domain family, member 4 (Tbc1d4), mRNA [NM_001081278]
DOWN Ethanol	A_55_P1952385	0.022891236	down	10.388749	22.663942	2.2042077	2.731009	2.313755	63.408535	20.26027	21.14316	26.796688	Fkbp6	Mus musculus FK506 binding protein 6 (Fkbp6), transcript variant 2, mRNA [NM_001277891]
	A_52_P132165	0.0012991753	down	7.8854322	1436.2532	1314.3599	1021.5823	1413.9489	9208.429	6608.462	4199.6924	8166.075	Hsd17b11	Mus musculus hydroxysteroid (17-beta) dehydrogenase 11 (Hsd17b11), mRNA [NM_053262]
	A_55_P2008053	0.0021145488	up	57.153015	3148.571	1910.7261	1838.426	2488.7148	88.67726	18.009138	12.404619	25.778042	Dlg4	Mus musculus discs, large homolog 4 (Drosophila) (Dlg4), transcript variant 1, mRNA [NM_007864]
	A_55_P1979595	0.01164926	down	2.2906435	3855.5723	1854.7769	2126.5574	1957.184	8011.2393	2830.9463	1732.0863	4129.341	Selenon	Mus musculus selenoprotein N (Selenon), mRNA [NM_029100]
	A_55_P2185198	0.002652584	up	368.36496	2109.1433	1154.9888	736.11505	2183.2278	3.5276673	2.010255	2.303179	2.57698	Asic4	Mus musculus acid-sensing (proton-gated) ion channel family member 4 (Asic4), mRNA [NM_183022]
	A_55_P2454099	0.0028607582	up	5.417355	674.81616	719.26965	752.09216	643.92017	92.676216	82.3107	66.43432	106.604675	Mgea5	Mus musculus meningioma expressed antigen 5 (hyaluronidase) (Mgea5), mRNA [NM_023799]
	A_55_P2087061	0.014944401	up	5.978729	3253.6575	1807.491	1637.7428	2382.187	1019.6419	176.1012	73.15644	270.60376	Tmem240	Mus musculus transmembrane protein 240 (Tmem240), mRNA [NM_001101506]
	A_55_P1961135	0.013559019	down	4.644308	3657.5825	2026.3193	1849.7164	1875.5443	9473.348	7233.0186	6427.2603	5376.9004	Atg4d	Mus musculus autophagy related 4D, cysteine peptidase (Atg4d), mRNA [NM_153583]
	A_55_P2207335	0.013350999	down	3.4480398	296.21536	51.586987	34.57663	56.401787	975.74274	99.03618	86.27719	100.01139	Nron	Mus musculus non-protein coding RNA, repressor of NFAT (Nron), long non-coding RNA [NR_045729]
	A_51_P491667	0.0014790511	down	95.610725	54.917583	36.45027	70.11487	35.8232	3250.3813	2544.8418	4192.702	2398.2036	Derl3	Mus musculus Der1-like domain family, member 3 (Derl3), mRNA [NM_024440]
	A_52_P236777	0.013341007	up	2.0191996	100.868774	84.24519	83.6405	99.88702	61.513638	25.453365	16.564318	32.597385	Setd3	SET domain containing 3 [Source:MGI Symbol;Acc:MGI:1289184] [ENSMUST00000147466]
	A_55_P2077879	0.017764926	up	5.696723	425.90063	270.2859	503.9243	348.35907	113.62012	29.405937	19.272772	58.98634	Kat6b	Mus musculus K(lysine) acetyltransferase 6B (Kat6b), transcript variant 1, mRNA [NM_017479]
	A_51_P439085	0.010053553	down	5.306366	2084.8188	1770.1965	2076.7036	1620.3817	6288.9136	9624.789	6068.316	5306.373	Hilpda	Mus musculus hypoxia inducible lipid droplet associated (Hilpda), transcript variant 2, mRNA [NM_023516]
	A_51_P191463	0.002857163	down	15.462646	485.44962	129.41945	172.06044	240.52814	5358.092	1776.5679	1577.5002	1959.4182	H2-M2	Mus musculus histocompatibility 2, M region locus 2 (H2-M2), transcript variant 2, mRNA [NM_001347387]
	A_52_P342620	0.010364862	up	2.3809202	1607.2666	1297.8093	1375.7609	1289.8289	482.7229	362.96674	264.64044	491.7405	Csrnp2	Mus musculus cysteine-serine-rich nuclear protein 2 (Csrnp2), mRNA [NM_153407]
	A_55_P2172022	0.005560719	down	28.693296	107.59721	31.543137	25.08307	37.94028	1231.6157	754.83453	544.7332	855.7768	B4galt1	Mus musculus UDP-Gal:betaGlcNAc beta 1,4- galactosyltransferase, polypeptide 1 (B4galt1), mRNA [NM_022305]
	A_51_P141012	0.0011180145	up	612.74133	1700.468	2131.1775	2773.8215	2837.8677	3.5235589	1.923168	2.333247	2.533691	Slitrk1	Mus musculus SLIT and NTRK-like family, member 1 (Slitrk1), mRNA [NM_199065]
	A_52_P208521	0.0016645594	down	93.57182	3.378716	2.135532	2.748768	2.320836	474.6858	130.9351	92.51285	121.483925	Khdc1a	Mus musculus KH domain containing 1A (Khdc1a), mRNA [NM_183322]
	A_51_P515649	0.003532034	up	17.887934	311.7619	306.4521	345.90012	314.4931	26.559523	10.968788	5.7149315	12.069218	Pcdhb22	Mus musculus protocadherin beta 22 (Pcdhb22), mRNA [NM_053147]
	A_55_P2072453	0.003965218	down	100.667046	26.731308	13.425711	10.65467	16.33313	1378.6285	847.50635	1245.969	872.12933	Marc1	Mus musculus mitochondrial amidoxime reducing component 1 (Marc1), mRNA [NM_001290273]
	A_51_P456465	0.019391246	down	4.848512	138.58784	54.885666	44.522858	107.19983	342.04428	330.9333	115.24252	304.4543	Cldn10	Mus musculus claudin 10 (Cldn10), transcript variant b, mRNA [NM_021386]
	A_52_P507498	0.0021498296	up	256.12695	2973.6443	2651.3262	2528.9072	3184.936	20.10754	7.4175305	4.176454	4.689229	Plxnc1	Mus musculus plexin C1 (Plxnc1), mRNA [NM_018797]
	A_55_P2008874	0.00665577	down	5.0484457	83.02259	59.344826	57.231026	55.585495	526.7002	132.10168	153.43031	188.79149	Dnmt3b	Mus musculus DNA methyltransferase 3B (Dnmt3b), transcript variant 1, mRNA [NM_001003961]
	A_55_P2157788	0.015402642	up	2.001237	9385.883	17948.701	15617.767	8656.819	5351.4053	6861.4873	2897.9429	2641.666
	A_55_P2116744	0.0106543545	down	6.7061715	19.093828	2.235282	2.972721	4.6496353	87.08675	19.85206	6.8870707	19.836588	Xirp1	Mus musculus xin actin-binding repeat containing 1 (Xirp1), mRNA [NM_011724]
	A_52_P254782	0.00784428	up	23.040684	107.10632	122.438995	105.019005	140.49715	10.618119	2.183434	2.239695	2.617427	Cntn5	Mus musculus contactin 5 (Cntn5), transcript variant 1, mRNA [NM_001170787]
UP Ethanol	A_55_P2106068	0.027121074	up	5.826175	51.150578	31.051317	31.599558	34.339523	21.601522	2.239822	2.29009	2.672289	Myh2	Mus musculus myosin, heavy polypeptide 2, skeletal muscle, adult (Myh2), mRNA [NM_001039545]
	A_52_P516034	0.0026191073	up	4.089709	2152.6135	2028.0011	2143.1533	1997.6016	433.74493	392.82385	207.45811	374.13342	Ptp4a1	Mus musculus protein tyrosine phosphatase 4a1 (Ptp4a1), mRNA [NM_011200]
	A_52_P127362	0.015697781	down	4.1246004	5994.506	2860.7556	3307.8652	2998.9197	13577.5205	10505.465	9161.653	7458.081	Vmp1	Mus musculus vacuole membrane protein 1 (Vmp1), mRNA [NM_029478]
	A_51_P294555	0.006062461	down	8.233699	27.988998	11.67894	19.882719	19.96382	330.12857	77.12958	61.616276	75.240746	Ifitm6	Mus musculus interferon induced transmembrane protein 6 (Ifitm6), mRNA [NM_001033632]
	A_55_P2006261	0.0144157605	down	36.99333	38.896465	36.02255	41.170734	20.65371	307.58658	1043.1766	1030.1062	1336.3488	Krt15	Mus musculus keratin 15 (Krt15), mRNA [NM_008469]
	A_55_P2159573	0.003297612	down	4.2768116	38.415688	23.62341	22.293982	29.190922	118.850716	70.44675	43.66677	106.9832	Reep6	Mus musculus receptor accessory protein 6 (Reep6), transcript variant 2, mRNA [NM_001204931]
	A_55_P2149896	0.023488205	down	2.175127	3283.3635	3422.3628	3349.0642	4169.348	8914.186	4168.3755	3922.994	4769.4854	Lrrc75a	Mus musculus leucine rich repeat containing 75A (Lrrc75a), mRNA [NM_198861]
	A_55_P2005972	0.010240433	down	2.0628638	729.4503	567.8024	665.7328	536.22095	1077.23	833.62775	713.4923	827.20197
	A_65_P15675	0.0021738198	up	5.649966	2319.0305	2161.2925	2344.331	2359.7327	384.48956	247.32364	157.0307	360.7	Ipo9	Mus musculus importin 9 (Ipo9), mRNA [NM_153774]
	A_55_P2030756	0.0020408542	up	172.89142	5812.3994	3687.1306	2959.2842	4060.8982	40.43994	15.91251	3.980436	22.276201	Nedd4l	Mus musculus neural precursor cell expressed, developmentally down-regulated gene 4-like (Nedd4l), transcript variant 2, mRNA [NM_031881]
	A_55_P2051039	0.006059826	down	3.1851292	584.58575	173.70976	161.9949	206.71349	1475.7886	310.5301	311.1062	485.93344	Gm11937	Mus musculus predicted gene 11937 (Gm11937), mRNA [NM_001099346]
UP Ethanol	A_55_P2386095	0.020392759	up	11.980972	15.043742	41.94667	62.533134	106.70652	3.5277028	1.937131	2.328035	2.542776	9630039A02Rik
	A_51_P464576	0.003077871	down	3.5664284	829.37836	614.9382	803.42084	661.469	3047.638	1394.1144	1073.0609	1903.9126	Psen1	Mus musculus presenilin 1 (Psen1), mRNA [NM_008943]
	A_55_P2152872	0.0020701725	down	6.377556	1557.9668	1175.4998	1468.8269	1238.0471	7807.6035	5407.601	5194.78	4972.5425	Fgfrl1	Mus musculus fibroblast growth factor receptor-like 1 (Fgfrl1), transcript variant 1, mRNA [NM_054071]
UP Ethanol	A_52_P682382	0.03375765	up	2.0519543	682.713	421.4928	550.5547	632.05884	333.7305	166.95932	77.9557	257.40894	Scd1	Mus musculus stearoyl-Coenzyme A desaturase 1 (Scd1), mRNA [NM_009127]
UP Ethanol	A_51_P268843	0.008195638	up	2.0191782	1506.8993	1340.7623	1407.6492	1391.7333	797.97656	416.28244	264.85062	535.76105	Rasip1	Mus musculus Ras interacting protein 1 (Rasip1), mRNA [NM_028544]
	A_55_P2179676	0.0018022936	down	1077.1232	43.903427	12.64117	18.505041	19.783571	19911.324	9913.612	15415.9795	17791.027	Spp2	Mus musculus secreted phosphoprotein 2 (Spp2), mRNA [NM_029269]
	A_51_P403243	0.011074043	up	5.7780223	149.33438	103.2248	111.58476	156.37851	38.93137	7.255066	10.962662	15.428169	Ccdc116	Mus musculus coiled-coil domain containing 116 (Ccdc116), transcript variant 2, mRNA [NM_029779]
	A_52_P404895	0.009151877	down	3.911776	50.876842	32.380848	38.97342	43.34437	137.34012	100.85497	98.11424	94.91637	Tmem62	Mus musculus transmembrane protein 62 (Tmem62), mRNA [NM_175285]
	A_55_P1957053	0.0020930907	up	378.47583	2181.2458	1720.9246	1697.2461	2160.367	11.02422	2.100806	2.227004	2.574504	Garem2	Mus musculus GRB2 associated regulator of MAPK1 subtype 2 (Garem2), mRNA [NM_001167879]
	A_55_P2040170	0.0036938707	down	8.933823	928.929	1037.9806	823.06696	909.1322	9406.609	4073.1738	4219.3154	5627.787	Pmp22	Mus musculus peripheral myelin protein 22 (Pmp22), transcript variant 5, mRNA [NM_001302260]
	A_52_P552879	0.0034985668	down	4.902853	117.979576	90.748375	91.187256	95.66984	406.58032	290.85004	255.3738	353.77005	Cracr2b	Mus musculus calcium release activated channel regulator 2B (Cracr2b), mRNA [NM_001025103]
	A_55_P2176320	0.016815828	down	7.8220797	31.396654	10.043139	9.12375	6.3808823	163.81381	33.462074	28.01082	88.599014	Pgc	Mus musculus progastricsin (pepsinogen C) (Pgc), mRNA [NM_025973]
	A_51_P118763	0.0129073765	down	3.5283403	293.08148	308.0055	381.79425	274.87167	1112.5208	647.94794	406.41183	992.0555	Ahctf1	Mus musculus AT hook containing transcription factor 1 (Ahctf1), mRNA [NM_026375]
	A_51_P107782	0.0019183644	down	10.0843315	733.337	541.8941	621.69476	576.4429	5537.674	4192.741	3457.186	3632.0723	Kdsr	Mus musculus 3-ketodihydrosphingosine reductase (Kdsr), transcript variant 1, mRNA [NM_027534]
	A_55_P2295245	0.02392656	down	6.9045978	17.043783	10.39795	7.1244397	23.867228	127.92379	79.56422	32.032444	41.583706	4930432L08Rik	PREDICTED: Mus musculus RIKEN cDNA 4930432L08 gene (4930432L08Rik), transcript variant X1, misc_RNA [XR_389300]
	A_51_P353914	0.001221495	up	5.6270804	936.71643	414.76678	390.71942	405.45038	173.73882	47.98924	30.529463	47.740246	Icam5	Mus musculus intercellular adhesion molecule 5, telencephalin (Icam5), mRNA [NM_008319]
	A_55_P2115315	0.010707602	down	63.126446	12.20607	1.952802	2.494063	2.201781	161.50894	168.73528	130.36949	115.8097	Fmr1nb	Mus musculus fragile X mental retardation 1 neighbor (Fmr1nb), transcript variant 1, mRNA [NM_174993]
UP Ethanol	A_55_P1954212	0.021160033	up	2.3163555	31206.33	15911.611	18682.46	15158.389	9129.78	5260.885	5100.468	3946.9036	Snrpd2	Mus musculus small nuclear ribonucleoprotein D2 (Snrpd2), mRNA [NM_026943]
DOWN Ethanol	A_55_P1993636	0.033636585	down	2.1983197	1784.5197	1473.5172	1834.7596	1699.5679	2456.7253	3123.6382	2161.2097	2285.6294	Rab9	Mus musculus RAB9, member RAS oncogene family (Rab9), mRNA [NM_019773]
	A_55_P2085771	0.007798745	up	7.313468	833.3809	937.4988	933.5872	1157.358	166.03058	50.140995	67.818985	103.46027	Pcnx2	Mus musculus pecanex homolog 2 (Pcnx2), mRNA [NM_175561]
	A_55_P2094474	0.0028416088	up	25.759918	194.68323	207.8281	188.94536	172.38023	9.152879	4.216951	4.8296647	3.1781027	Zeb2os	Mus musculus zinc finger E-box binding homeobox 2, opposite strand (Zeb2os), transcript variant 1, long non-coding RNA [NR_110572]
	A_51_P117581	0.007902054	down	2.4123282	1367.782	1232.756	1539.886	1327.0686	3971.5234	1923.1683	1425.5695	2121.3936	Cables1	Mus musculus CDK5 and Abl enzyme substrate 1 (Cables1), transcript variant 2, mRNA [NM_022021]
UP Ethanol	A_55_P2064542	0.031451326	up	2.1633976	206.60577	135.989	179.4066	148.30641	57.67185	56.226063	36.29279	57.403687	Uba3	Mus musculus ubiquitin-like modifier activating enzyme 3 (Uba3), transcript variant 3, mRNA [NM_001301857]
	A_55_P1994020	0.0031487653	up	5.0771375	2505.0566	2143.0059	2130.4028	2314.1348	519.3571	252.60587	152.90448	393.05035	Casc4	Mus musculus cancer susceptibility candidate 4 (Casc4), transcript variant 3, mRNA [NM_001205369]
	A_55_P2027930	0.0014937848	down	3.365573	189.54602	183.91524	200.36772	185.44331	542.64044	442.92258	329.36154	415.58215	Nfx1	Mus musculus nuclear transcription factor, X-box binding 1 (Nfx1), transcript variant 1, mRNA [NM_023739]
	A_52_P418489	6.891546E-4	down	220.59363	64.44917	44.108303	51.12293	46.753063	13844.138	5962.668	5559.8315	6939.52	Tinagl1	Mus musculus tubulointerstitial nephritis antigen-like 1 (Tinagl1), transcript variant 1, mRNA [NM_023476]
	A_51_P355151	8.1495196E-4	up	21.445337	29639.965	19512.674	18642.096	23033.264	1207.693	604.7669	445.32788	714.58075	Camk2n2	Mus musculus calcium/calmodulin-dependent protein kinase II inhibitor 2 (Camk2n2), mRNA [NM_028420]
	A_51_P233101	0.013508176	down	5.118491	871.3808	1321.7054	1463.1105	1328.891	7157.607	3390.8682	2205.3215	5684.4536	Ltbp3	Mus musculus latent transforming growth factor beta binding protein 3 (Ltbp3), mRNA [NM_008520]
	A_55_P2322620	0.0363386	up	2.4188633	66.17553	54.7378	65.22785	54.256767	37.577774	15.739839	7.2212205	17.355896
	A_52_P370935	0.004886225	up	8.484835	1757.1251	1714.8798	2092.5134	1542.4084	200.1264	123.50673	75.77149	198.33157	Glcci1	Mus musculus glucocorticoid induced transcript 1 (Glcci1), transcript variant 1, mRNA [NM_133236]
	A_55_P2178553	0.010626879	down	74.40595	2244.1853	271.33243	229.56352	291.63263	35284.004	14950.188	21210.582	22106.285	Apoa2	Mus musculus apolipoprotein A-II (Apoa2), transcript variant 4, mRNA [NM_001305585]
	A_52_P375876	0.008489933	up	2.456796	22705.838	16102.696	15096.84	17434.828	8638.127	3609.8289	2572.4868	6518.7847	Arf3	Mus musculus ADP-ribosylation factor 3 (Arf3), mRNA [NM_007478]
	A_55_P2150555	0.0014761452	down	25.076488	255.62958	145.87541	67.65322	127.05878	6150.9136	2516.6035	965.3156	1679.1587	Pcgf5	Mus musculus polycomb group ring finger 5 (Pcgf5), mRNA [NM_029508]
	A_55_P2028511	0.009903788	up	2.2023206	8948.907	5547.698	5140.8906	3762.6887	3209.0872	2151.7615	1108.6965	1055.532		predicted gene 15466 [Source:MGI Symbol;Acc:MGI:3705491] [ENSMUST00000122299]
	A_66_P108468	0.004076047	down	52.07787	159.39037	108.53308	85.43841	43.218784	5262.509	3649.6196	1342.5352	3607.1072	2610528A11Rik	Mus musculus RIKEN cDNA 2610528A11 gene (2610528A11Rik), mRNA [NM_001206684]
	A_55_P2058671	0.015495365	up	3.3956356	413.9902	410.5279	301.70538	453.9757	173.29143	78.1815	25.875774	98.86716	Zfyve28	Mus musculus zinc finger, FYVE domain containing 28 (Zfyve28), mRNA [NM_001015039]
	A_51_P275123	0.00776907	up	4.4983196	4556.1626	5692.561	5655.4253	6358.875	1055.7511	806.6089	381.02728	1389.7383	Psd3	Mus musculus pleckstrin and Sec7 domain containing 3 (Psd3), transcript variant 2, mRNA [NM_177698]
	A_51_P117995	0.0017967786	up	6.729067	7780.246	5553.8477	5738.435	6069.046	932.8174	529.7107	373.1171	788.0674	Pfkm	Mus musculus phosphofructokinase, muscle (Pfkm), transcript variant 2, mRNA [NM_021514]
	A_55_P2062627	0.01044256	up	3.5118203	96.802826	76.642296	93.635185	99.893585	23.70461	15.878959	17.39251	13.795881	Tmem238	Mus musculus transmembrane protein 238 (Tmem238), mRNA [NM_029384]
DOWN Ethanol	A_55_P2056739	0.030224647	down	2.2747118	648.04047	758.12445	732.8301	847.935	1985.2091	775.5983	870.7393	1206.8271	Col16a1	Mus musculus collagen, type XVI, alpha 1 (Col16a1), mRNA [NM_028266]
	A_52_P502228	0.0010936038	up	350.45328	1736.725	1236.8389	1779.1827	1316.0334	6.2429357	1.878532	2.33107	2.414412	Zic4	Mus musculus zinc finger protein of the cerebellum 4 (Zic4), mRNA [NM_009576]
	A_51_P346272	0.0089773955	up	90.73629	2720.4377	1239.4113	1628.742	1578.0082	92.569984	8.475372	2.30558	13.99088	Arhgap33	Mus musculus Rho GTPase activating protein 33 (Arhgap33), transcript variant 1, mRNA [NM_178252]
	A_51_P229990	0.005434864	up	2.0191524	166.33075	114.64788	139.61317	144.73451	69.70296	40.942272	28.084696	57.25721	Rab30	Mus musculus RAB30, member RAS oncogene family (Rab30), mRNA [NM_029494]
	A_51_P390715	0.003917868	down	4.8200455	78.05855	47.368683	48.085537	46.609867	435.39154	139.34668	80.68782	180.87831	Tgfb1	Mus musculus transforming growth factor, beta 1 (Tgfb1), mRNA [NM_011577]
	A_51_P492087	0.0023349058	down	2.6408663	446.8158	526.2388	607.4268	453.19675	949.435	971.2619	744.09985	908.25397	Pole3	Mus musculus polymerase (DNA directed), epsilon 3 (p17 subunit) (Pole3), mRNA [NM_021498]
	A_55_P2122314	0.0030101377	up	2.3596487	1808.5248	1321.668	1503.9497	1678.8646	771.1512	368.55835	252.62508	536.7185	Emc1	Mus musculus ER membrane protein complex subunit 1 (Emc1), transcript variant 1, mRNA [NM_146157]
UP Ethanol	A_55_P1994348	0.029252326	up	2.6207778	701.6037	1124.2198	1258.9906	992.5547	318.52646	262.29483	132.55519	373.4475	Golim4	Mus musculus golgi integral membrane protein 4 (Golim4), transcript variant 1, mRNA [NM_001291069]
	A_55_P2038458	0.0012210154	up	10.247201	2394.4573	1593.2893	2179.9226	1865.2316	206.10774	109.90976	109.03653	112.74941	Lancl2	Mus musculus LanC (bacterial lantibiotic synthetase component C)-like 2 (Lancl2), mRNA [NM_133737]
	A_52_P106259	0.0104738595	down	3.6113508	547.1135	439.45642	520.16144	599.97314	2439.7341	933.56134	585.1707	1895.5553	Egfr	Mus musculus epidermal growth factor receptor (Egfr), transcript variant 1, mRNA [NM_207655]
	A_66_P136834	0.0029249827	up	4.1085443	260.4847	291.1788	358.96692	348.75607	74.0119	42.825176	34.69619	59.985477	Usp7	Mus musculus ubiquitin specific peptidase 7 (Usp7), mRNA [NM_001003918]
	A_66_P100777	0.0020504051	up	309.32748	1819.5569	1441.6245	1404.2792	1615.6798	7.165611	1.9189239	3.7037873	2.52672	Sstr1	Mus musculus somatostatin receptor 1 (Sstr1), mRNA [NM_009216]
UP Ethanol	A_51_P428595	0.0238955	up	2.179311	48.87434	47.850845	61.948776	58.87946	28.44398	16.387138	11.927891	13.464662	Cspp1	centrosome and spindle pole associated protein 1 [Source:MGI Symbol;Acc:MGI:2681832] [ENSMUST00000118263]
UP Ethanol	A_55_P2315747	0.04022535	up	5.5049744	52.557583	24.216972	21.061083	18.45742	3.534944	2.534962	4.691751	2.536642	4930571B16Rik	BB017853 RIKEN full-length enriched, adult male testis (DH10B) Mus musculus cDNA clone 4930571B16 3'. [BB017853]
	A_55_P1955472	0.0023468363	up	15.817476	1562.2301	1684.8003	2231.2615	1712.9028	117.56121	75.83605	43.418545	82.18171	Bbs1	Mus musculus Bardet-Biedl syndrome 1 (human) (Bbs1), mRNA [NM_001033128]
	A_55_P2015742	0.009298674	up	2.2475216	2695.6824	2451.5518	2578.2478	2041.1315	878.112	689.15845	629.82495	707.8863	Cggbp1	Mus musculus CGG triplet repeat binding protein 1 (Cggbp1), mRNA [NM_178647]
	A_51_P123920	0.02249985	down	2.947206	3075.6865	853.2631	964.2722	1023.50867	6339.25	2676.7783	1505.0447	1514.68	Mydgf	Mus musculus myeloid derived growth factor (Mydgf), mRNA [NM_080837]
	A_52_P669964	0.017465372	up	3.0080478	153.88867	125.140114	111.866005	109.20969	60.397068	22.187128	11.844888	35.83753	Cchcr1	Mus musculus coiled-coil alpha-helical rod protein 1 (Cchcr1), mRNA [NM_146248]
UP Ethanol	A_51_P243134	0.044342227	up	2.3313632	546.3398	560.51807	569.8755	819.4443	275.65518	250.26526	74.16237	187.29413	Adcy6	Mus musculus adenylate cyclase 6 (Adcy6), mRNA [NM_007405]
	A_51_P514412	0.015190474	up	2.7828686	668.60034	703.13916	793.0372	845.08344	242.93019	191.09724	83.76743	267.41238	Gsk3b	Mus musculus glycogen synthase kinase 3 beta (Gsk3b), transcript variant 1, mRNA [NM_019827]
	A_51_P213099	0.004181266	up	101.48308	1922.6891	1997.2108	2601.7322	3492.987	6.6422567	20.58313	19.412197	24.54023	Ntng1	netrin G1 [Source:MGI Symbol;Acc:MGI:1934028] [ENSMUST00000133268]
UP Ethanol	A_55_P1994550	0.043151744	up	4.0764947	170.45398	87.66421	82.29593	110.4347	103.787766	8.823864	7.395649	14.372978	Shank1	Mus musculus SH3/ankyrin domain gene 1 (Shank1), mRNA [NM_001034115]
	A_51_P211260	0.0029084983	up	199.72966	1286.3165	2111.4658	1721.2249	1617.4355	3.606042	13.90046	2.268757	8.270678	Dscaml1	Mus musculus Down syndrome cell adhesion molecule like 1 (Dscaml1), mRNA [NM_001081270]
	A_55_P1979684	0.0025467079	down	10.386185	3373.9558	2293.9497	2297.2593	2137.8105	23286.559	16415.666	14266.724	16054.655	Rhoc	Mus musculus ras homolog family member C (Rhoc), transcript variant 1, mRNA [NM_001291859]
	A_51_P330133	7.410171E-4	up	4.7806993	1721.9601	1723.7856	1998.0334	1759.7463	347.75372	235.35925	188.2975	256.63046	Pspc1	Mus musculus paraspeckle protein 1 (Pspc1), mRNA [NM_025682]
	A_66_P117815	0.0091412915	up	2.1401453	5208.9194	8721.074	8838.132	4789.288	1987.5594	3462.7004	1663.5432	1584.781
	A_55_P2158741	0.0074385107	down	24.65289	293.76443	77.12157	87.14609	91.89251	2552.4297	1620.0358	1240.1481	2586.9307	Nos2	Mus musculus nitric oxide synthase 2, inducible (Nos2), transcript variant 1, mRNA [NM_010927]
	A_55_P2030269	0.036167957	up	7.8222203	237.16708	243.76062	339.09064	347.7213	96.8122	20.403189	14.169168	12.877599	Dnah6	Mus musculus dynein, axonemal, heavy chain 6 (Dnah6), mRNA [NM_001164669]
	A_51_P110301	0.0036785186	down	19.572592	228.10071	126.13719	131.74226	183.43231	3614.5159	1068.8035	2009.3806	2602.054	C3	Mus musculus complement component 3 (C3), mRNA [NM_009778]
	A_51_P103594	0.0040814728	down	8.3706	150.00722	60.59706	110.12372	81.611084	795.73047	419.4391	560.7849	424.18112	Fam162b	Mus musculus family with sequence similarity 162, member B (Fam162b), mRNA [NM_029894]
	A_51_P224164	0.004243503	down	7.925952	45.137344	34.779446	46.675213	40.794945	390.123	163.53418	233.98645	156.42953	Slc26a4	Mus musculus solute carrier family 26, member 4 (Slc26a4), mRNA [NM_011867]
	A_52_P488427	0.0031945833	down	2.2898903	180.7033	132.05069	113.29848	158.99101	417.06937	198.59363	126.89317	222.5936	Sec14l2	Mus musculus SEC14-like lipid binding 2 (Sec14l2), mRNA [NM_144520]
	A_51_P510891	0.0028268937	down	3121.1057	56.31394	160.74579	156.39304	28.226416	329732.47	124353.49	124937.18	146525.61	Afp	Mus musculus alpha fetoprotein (Afp), mRNA [NM_007423]
	A_52_P217675	0.016234597	up	2.5950944	167.21413	113.244675	139.1708	108.2954	53.373737	34.878662	32.40438	20.649403	Slf1	Mus musculus SMC5-SMC6 complex localization factor 1 (Slf1), mRNA [NM_134071]
	A_51_P124719	0.019629018	down	4.5918856	277.86298	85.334526	95.06826	82.391754	560.1936	304.78174	276.06876	346.782	Ccdc93	Mus musculus coiled-coil domain containing 93 (Ccdc93), transcript variant 1, mRNA [NM_001025156]
	A_55_P2114789	0.011664014	up	4.302386	413.5564	239.74388	279.4146	222.64938	52.246517	41.00645	41.83868	39.75486	Gtf2a2	Mus musculus general transcription factor II A, 2 (Gtf2a2), transcript variant 1, mRNA [NM_001282083]
	A_55_P2420814	0.0015874619	up	294.107	1012.82086	1247.7625	1003.65015	1354.08	4.248628	1.866253	2.312884	2.477763	Sgip1	PREDICTED: Mus musculus SH3-domain GRB2-like (endophilin) interacting protein 1 (Sgip1), transcript variant X7, mRNA [XM_017320400]
	A_55_P2002562	0.005881392	down	2.5402832	2561.8384	2650.5308	3340.9712	2675.7205	4789.041	5322.79	4081.4563	4809.3447	Sec11a	Mus musculus SEC11 homolog A, signal peptidase complex subunit (Sec11a), mRNA [NM_019951]
	A_52_P382914	0.0016927854	down	3.4228215	1371.0471	1386.7622	1600.0813	1328.797	4063.4116	2983.3586	2854.1936	3174.4958	Trip6	Mus musculus thyroid hormone receptor interactor 6 (Trip6), mRNA [NM_011639]
	A_55_P2417003	0.0023223744	up	17.800863	292.57993	140.29408	101.38274	51.10188	10.12984	5.3859725	3.028611	2.537305
DOWN Ethanol	A_55_P2071858	0.0060138064	down	2.9766014	213.05614	117.61628	223.65541	71.89512	453.49823	292.59134	313.13	150.70358	Mgmt	Mus musculus O-6-methylguanine-DNA methyltransferase (Mgmt), mRNA [NM_008598]
UP Ethanol	A_51_P520699	0.022941113	up	4.221827	78.703224	36.893204	51.39111	43.522076	35.773975	3.7852268	5.255518	5.686207	Shisa8	Mus musculus shisa family member 8 (Shisa8), mRNA [NM_001207021]
	A_51_P253897	0.014718599	down	37.39675	82.06258	11.76831	9.232248	14.314059	781.94574	213.70956	476.73892	620.22076	Psca	Mus musculus prostate stem cell antigen (Psca), mRNA [NM_028216]
	A_55_P2062886	0.024172965	up	9.211672	150.39851	201.7833	204.56114	452.6662	12.347102	35.222347	14.12995	12.572291
	A_55_P2098354	0.0025740885	up	4.547684	3856.2476	2478.7832	1940.383	2501.297	883.81494	305.11093	227.22108	350.42084	Shf	Mus musculus Src homology 2 domain containing F (Shf), mRNA [NM_001013829]
	A_51_P440892	0.002952892	up	3.3389938	1571.3878	1444.8157	1274.0831	1084.9022	424.93747	249.59738	169.49338	278.01382	Dph2	Mus musculus DPH2 homolog (Dph2), mRNA [NM_026344]
UP Ethanol	A_55_P2083824	0.022968773	up	3.2611234	518.9587	246.63304	239.4929	321.28528	91.45108	60.158512	54.3594	57.63688		Q6H4Z9_ORYSA (Q6H4Z9) Leucine zipper protein-like, partial (3%) [TC1696921]
	A_51_P437327	0.013190935	up	10.157627	544.7361	427.99533	478.9057	294.82855	120.902466	19.859331	12.641675	20.166643	Ascl1	Mus musculus achaete-scute family bHLH transcription factor 1 (Ascl1), mRNA [NM_008553]
	A_51_P137419	0.0060912482	down	19.808998	5.545579	6.10375	2.933323	2.422643	74.230545	55.304783	59.14609	30.19494	Cst7	Mus musculus cystatin F (leukocystatin) (Cst7), mRNA [NM_009977]
	A_55_P2048101	0.0027156172	down	57.668114	16.850582	12.865348	7.1010094	6.259366	568.713	367.70493	310.59497	324.79224		predicted pseudogene 6762 [Source:MGI Symbol;Acc:MGI:3643568] [ENSMUST00000121769]
	A_52_P51429	0.003248692	up	5.230252	341.0804	230.40735	232.81503	347.2128	72.78211	28.927574	22.75556	35.075817	Dennd1c	Mus musculus DENN/MADD domain containing 1C (Dennd1c), mRNA [NM_153551]
	A_65_P20167	0.0035783327	down	3.183805	116.58113	40.612316	57.536404	64.781586	280.5853	90.679146	82.200645	171.62515	Hyou1	Mus musculus hypoxia up-regulated 1 (Hyou1), mRNA [NM_021395]
	A_55_P2420873	0.037886232	up	2.0430014	1889.92	2640.1821	2448.9668	2263.6033	931.39594	828.0182	363.87387	1120.0133	Igip	Mus musculus IgA inducing protein (Igip), mRNA [NM_001267796]
	A_51_P145785	0.013812147	down	171.72325	26.129538	6.700177	2.8471704	2.247182	790.9169	370.91077	835.7194	786.4817	Ambp	Mus musculus alpha 1 microglobulin/bikunin (Ambp), mRNA [NM_007443]
	A_52_P413623	0.0013652164	up	4.2696686	1535.9902	1030.8541	1065.6472	1258.009	340.35675	143.2783	113.950806	227.52882	Usp22	Mus musculus ubiquitin specific peptidase 22 (Usp22), mRNA [NM_001004143]
	A_55_P1954246	0.008197609	up	8.315047	111.697784	121.6167	117.23469	144.60207	7.184564	15.319551	8.550911	10.13242	Il1rapl2	Mus musculus interleukin 1 receptor accessory protein-like 2 (Il1rapl2), mRNA [NM_030688]
	A_51_P397834	0.0050718635	up	2.732044	326.4919	229.26408	240.49443	258.87732	124.76079	57.814987	43.953255	52.228733	Dpm1	Mus musculus dolichol-phosphate (beta-D) mannosyltransferase 1 (Dpm1), transcript variant 1, mRNA [NM_010072]
DOWN Ethanol	A_52_P59206	0.015658908	down	4.0483294	303.78268	116.019035	144.64508	121.14562	674.3047	338.34348	432.54007	332.7584	Cst6	Mus musculus cystatin E/M (Cst6), mRNA [NM_028623]
	A_65_P18167	0.02679951	up	2.8493965	2096.7573	2362.4468	2467.1162	2648.2786	971.9684	475.04678	241.03874	873.2508	Hnrnpul2	Mus musculus heterogeneous nuclear ribonucleoprotein U-like 2 (Hnrnpul2), mRNA [NM_001081196]
	A_55_P2051899	0.001444675	up	3.4705272	4747.633	3714.449	4220.7524	4849.8066	1384.8	656.32947	529.1287	1024.2268	Atp2c1	Mus musculus ATPase, Ca++-sequestering (Atp2c1), transcript variant 2, mRNA [NM_175025]
	A_66_P134394	0.005508745	down	35.43189	25.897522	14.194011	15.001002	17.574518	449.94724	230.03876	495.65933	589.3325	Pde6c	Mus musculus phosphodiesterase 6C, cGMP specific, cone, alpha prime (Pde6c), transcript variant 1, mRNA [NM_033614]
	A_55_P2011061	0.0057844734	up	3.93884	1204.0048	1186.5599	1139.3901	1149.5382	266.7489	159.38867	186.1425	194.44516	Tspan12	Mus musculus tetraspanin 12 (Tspan12), mRNA [NM_173007]
	A_51_P108629	0.0029084983	down	7019.493	291.96884	31.875818	21.211742	33.882256	431907.16	204093.44	174077.3	209493.8	Prl3b1	Mus musculus prolactin family 3, subfamily b, member 1 (Prl3b1), mRNA [NM_008865]
	A_51_P104718	0.0015156638	up	93.48913	474.05017	281.6918	302.1421	335.25574	3.2848802	2.1680214	2.1471097	2.2922728	Gpr12	Mus musculus G-protein coupled receptor 12 (Gpr12), transcript variant 1, mRNA [NM_001010941]
	A_55_P2102065	0.0040049744	down	10.164706	7.520633	10.88128	5.352485	8.566035	62.405308	70.21072	39.935627	45.313324	Gm10639	Mus musculus predicted gene 10639 (Gm10639), mRNA [NM_001122660]
	A_55_P1956642	0.010028249	down	8.49993	5.70177	10.500181	14.271461	16.83829	89.53245	63.871223	39.703518	65.47601	Sfmbt2	Mus musculus Scm-like with four mbt domains 2 (Sfmbt2), transcript variant 3, mRNA [NM_001198809]
	A_55_P1995135	0.0035163797	down	3.348111	143.0707	65.56431	62.93312	94.21213	403.03845	132.62141	92.163345	280.83264	Casz1	Mus musculus castor zinc finger 1 (Casz1), transcript variant 2, mRNA [NM_027195]
	A_55_P2143851	0.0010936038	up	96.84257	1900.7512	1166.6361	871.83307	1727.2292	20.02152	6.990487	5.0075264	10.72292	Gm996	Mus musculus predicted gene 996 (Gm996), mRNA [NM_001005424]
	A_55_P1995173	0.0024519837	down	2.438282	10833.928	7220.2207	7742.045	6511.3643	21311.111	12115.927	9073.598	11776.604	Odc1	Mus musculus ornithine decarboxylase, structural 1 (Odc1), mRNA [NM_013614]
	A_51_P368713	0.0025115053	down	4.2955613	2220.8887	1751.9258	2260.2583	1721.2567	7022.352	5496.1396	4797.7197	5509.511	Tmbim4	Mus musculus transmembrane BAX inhibitor motif containing 4 (Tmbim4), mRNA [NM_026617]
	A_55_P2150697	0.0044844197	up	130.10025	1195.7883	1212.5398	835.319	943.29803	3.5680592	15.355601	2.250081	6.4033084	Cpne4	Mus musculus copine IV (Cpne4), mRNA [NM_028719]
	A_51_P487999	0.0028905477	up	5.485422	927.76245	649.23975	703.2684	397.89758	117.07949	91.366516	64.94994	53.040764	Sgo1	Mus musculus shugoshin-like 1 (S. pombe) (Sgol1), mRNA [NM_028232]
	A_51_P114062	0.0015642269	up	128.91347	2588.9783	2449.328	2761.4158	2864.7656	29.709724	10.228175	7.394235	16.00204	Ncs1	Mus musculus neuronal calcium sensor 1 (Ncs1), mRNA [NM_019681]
	A_55_P2127204	0.0022537143	up	7.6561055	473.02066	427.4604	433.88745	552.22296	76.50507	34.26116	22.81983	46.66525	Amigo1	Mus musculus adhesion molecule with Ig like domain 1 (Amigo1), transcript variant 1, mRNA [NM_146137]
	A_55_P2157448	0.026350839	up	8.462701	252.02028	141.01704	137.62917	165.89713	89.273186	5.9430137	4.9854674	11.839931	Abr	Mus musculus active BCR-related gene (Abr), transcript variant 5, mRNA [NM_001346670]
	A_55_P2117928	0.0046487735	down	4.5324135	860.11536	533.2715	660.0359	524.26483	2620.6553	1791.0065	1729.6321	1633.214	Mxd4	Mus musculus Max dimerization protein 4 (Mxd4), mRNA [NM_010753]
	A_51_P371745	0.006238099	down	73.09394	11.241261	2.215029	2.929746	2.424358	230.67549	164.82584	135.52379	193.93965	Havcr1
	A_55_P2185900	0.015944932	down	41.79578	23.618834	2.221463	2.94337	3.156989	173.08284	123.3314	96.06204	143.62447	Nrg4	Mus musculus neuregulin 4 (Nrg4), mRNA [NM_032002]
	A_51_P122649	0.0026295253	down	536.3425	8.357111	31.112637	13.276661	21.943132	11314.717	9772.435	2172.3389	5165.7925	Degs2	Mus musculus delta(4)-desaturase, sphingolipid 2 (Degs2), transcript variant 1, mRNA [NM_027299]
	A_55_P2132517	0.014837498	down	2.2139804	1663.209	831.9773	937.4083	978.62756	2517.284	1449.0596	1144.2865	1446.468	Gmppa	Mus musculus GDP-mannose pyrophosphorylase A (Gmppa), mRNA [NM_133708]
	A_52_P615375	0.0020504051	up	3.111381	11796.541	12349.663	12795.565	10052.556	3192.9424	2778.3945	1743.1993	2559.548	Hist3h2a	histone cluster 3, H2a [Source:MGI Symbol;Acc:MGI:2448458] [ENSMUST00000108817]
	A_51_P333965	0.011127222	up	2.4428625	300.2262	249.66504	400.88037	272.16144	82.57296	83.24664	80.76285	81.88376	Cisd2	Mus musculus CDGSH iron sulfur domain 2 (Cisd2), mRNA [NM_025902]
	A_51_P106059	0.00588696	up	2.568985	8013.1934	6114.6064	7533.6597	6414.179	2707.5745	1364.0024	1303.9586	2234.485	Traf4	Mus musculus TNF receptor associated factor 4 (Traf4), mRNA [NM_009423]
	A_55_P2009069	0.0033452453	down	5.2307653	10026.548	14827.086	13998.508	16243.904	60865.95	46422.504	37707.26	47019.15	Noct	nocturnin [Source:MGI Symbol;Acc:MGI:109382] [ENSMUST00000144826]
	A_55_P2044587	0.025526969	up	5.259401	399.81808	274.00433	291.90323	224.46617	170.60657	33.40997	17.15352	18.993366	Sorcs1	Mus musculus sortilin-related VPS10 domain containing receptor 1 (Sorcs1), transcript variant 3, mRNA [NM_001290356]
	A_55_P2009673	0.0014183788	down	473.33344	3.933071	1.928358	2.449811	2.55072	1100.496	518.2744	624.46423	1322.1809	Ppp1r14d	Mus musculus protein phosphatase 1, regulatory (inhibitor) subunit 14D (Ppp1r14d), transcript variant 1, mRNA [NM_001290796]
	A_55_P2085445	0.014028901	down	12.816716	13.350212	6.133853	3.999752	2.7427738	106.32029	25.483543	29.174736	60.705936	Acsm1	Mus musculus acyl-CoA synthetase medium-chain family member 1 (Acsm1), mRNA [NM_054094]
	A_52_P512553	0.0022856	down	4.7557926	118.74019	101.5079	120.81582	142.54832	568.5292	382.00125	233.15372	415.1239	Atg16l2	Mus musculus autophagy related 16-like 2 (S. cerevisiae) (Atg16l2), mRNA [NM_001111111]
	A_51_P509679	0.006197309	down	161.46443	12.248211	1.935481	2.454267	2.184409	621.48236	607.4164	275.30463	164.5349		immunoglobulin heavy constant alpha [Source:MGI Symbol;Acc:MGI:96444] [ENSMUST00000178282]
	A_51_P219721	0.013642469	up	2.052769	7143.148	5711.173	5721.9917	5452.0835	2427.3105	1929.1361	1527.4344	1983.7006	Ola1	Mus musculus Obg-like ATPase 1 (Ola1), transcript variant 1, mRNA [NM_025942]
	A_51_P320980	0.018316204	up	2.3649845	985.69324	574.7444	704.0056	502.51752	260.74106	208.1439	147.94539	157.9496	Sfxn4	Mus musculus sideroflexin 4 (Sfxn4), mRNA [NM_053198]
	A_55_P1992019	0.009830441	down	2.6977832	2085.3357	1725.7147	1478.6418	2255.6792	7215.187	2614.0945	1542.3176	4326.4644	Ptpru	Mus musculus protein tyrosine phosphatase, receptor type, U (Ptpru), transcript variant 2, mRNA [NM_001083119]
	A_51_P134262	0.0032813102	down	2.6488829	1392.9104	1197.1376	1385.7653	1073.5377	2899.3245	2178.9949	1674.8497	2284.856	1700052K11Rik	Mus musculus RIKEN cDNA 1700052K11 gene (1700052K11Rik), long non-coding RNA [NR_027956]
	A_55_P2112230	0.007081038	up	2.2030194	12080.962	7687.468	8444.223	8614.884	4527.6313	2024.0181	1856.7273	3336.9475	Pcyt2	Mus musculus phosphate cytidylyltransferase 2, ethanolamine (Pcyt2), transcript variant 2, mRNA [NM_001347615]
	A_51_P327778	0.0065050176	up	2.0752397	3614.3655	3313.7917	4098.2695	3196.4077	1319.5527	1135.5651	920.6232	1213.916	Pfdn2	Mus musculus prefoldin 2 (Pfdn2), mRNA [NM_011070]
	A_51_P179697	0.0011028827	up	31.855324	4479.9937	2948.5427	3090.5972	4106.671	154.8443	64.549965	41.534256	77.634346	Fam57b	Mus musculus family with sequence similarity 57, member B (Fam57b), transcript variant 2, mRNA [NM_026884]
	A_51_P428483	0.002750904	down	1122.8005	14.615079	12.452521	9.454256	9.823678	14327.397	3161.719	7140.5044	16440.426	Fgb	Mus musculus fibrinogen beta chain (Fgb), mRNA [NM_181849]
	A_51_P455897	0.0013555478	up	28.557821	980.3861	731.2559	981.6948	600.43414	28.482796	15.544472	14.247129	19.938143	Pimreg	Mus musculus family with sequence similarity 64, member A (Fam64a), mRNA [NM_144526]
DOWN Ethanol	A_51_P208240	0.037920497	down	5.964981	33.474045	2.7165	2.7565722	2.32305	59.38876	15.685779	8.014533	19.545918	Tnfsf14	Mus musculus tumor necrosis factor (ligand) superfamily, member 14 (Tnfsf14), mRNA [NM_019418]
	A_52_P4869	0.015737092	down	6.764601	54.38043	16.82184	25.02155	24.83434	174.47212	142.21556	100.97852	94.03986	Spata20	Mus musculus spermatogenesis associated 20 (Spata20), mRNA [NM_144827]
	A_51_P411271	0.0017365312	down	5.338484	528.2187	793.3885	810.71423	673.815	2968.4182	2416.9863	1869.9685	2743.523	Nfe2l2	Mus musculus nuclear factor, erythroid derived 2, like 2 (Nfe2l2), transcript variant 1, mRNA [NM_010902]
	A_55_P1963364	0.03152104	up	2.229765	1170.1008	1148.8575	1019.6925	1392.1877	610.98474	245.37439	166.93956	610.6096	Nxpe3	Mus musculus neurexophilin and PC-esterase domain family, member 3 (Nxpe3), mRNA [NM_001134457]
UP Ethanol	A_51_P415126	0.015414834	up	2.1221082	93.99922	76.01694	69.99481	87.18691	50.654118	19.523281	12.579128	34.215725	Tgfa	Mus musculus transforming growth factor alpha (Tgfa), mRNA [NM_031199]
	A_52_P316474	0.004130777	down	4.659317	251.36118	123.81269	138.06482	145.85641	861.7595	520.5987	300.2165	434.11008	St3gal4	Mus musculus ST3 beta-galactoside alpha-2,3-sialyltransferase 4 (St3gal4), mRNA [NM_009178]
DOWN Ethanol	A_51_P104897	0.032321077	down	2.7300303	537.791	566.67456	478.80316	491.71417	1958.9287	890.41205	353.3571	1280.0465	Itpr3	Mus musculus inositol 1,4,5-triphosphate receptor 3 (Itpr3), mRNA [NM_080553]
	A_55_P2163098	0.017075919	down	26.473747	56.4731	33.616383	22.731806	12.811998	480.7514	336.38477	910.7556	365.01312	Akr1c18	Mus musculus aldo-keto reductase family 1, member C18 (Akr1c18), transcript variant 2, mRNA [NM_001346535]
	A_55_P2100425	0.0029843494	up	578.48126	5404.4673	6614.9824	7832.82	6066.499	26.61922	5.8251405	3.610878	5.3632636	Epha5	Mus musculus Eph receptor A5 (Epha5), mRNA [NM_007937]
	A_55_P2148708	0.0026591378	down	3.9512088	2455.045	2543.9805	2400.5193	2364.9734	9850.861	5450.9663	4919.645	6475.9805
DOWN Ethanol	A_55_P2007955	0.024631273	down	4.5285096	17.556822	11.181991	5.48366	11.616519	54.850266	32.925793	24.802742	23.242378	4933402N22Rik	Mus musculus RIKEN cDNA 4933402N22 gene (4933402N22Rik), mRNA [NM_001177510]
	A_55_P2080318	0.010320687	up	3.8633866	125.96262	103.77971	124.12611	120.68579	31.831717	22.313833	17.95914	13.640909	Dph3	Mus musculus diphthamine biosynthesis 3 (Dph3), transcript variant 1, mRNA [NM_172254]
	A_51_P374101	0.010338656	down	13.683706	14.846318	14.352461	5.322872	17.426384	168.75998	96.91366	82.9731	101.08441	Pard6b	Mus musculus par-6 family cell polarity regulator beta (Pard6b), mRNA [NM_021409]
	A_55_P2074521	0.0023699366	down	26645.404	24.598194	7.4349456	2.628238	5.389499	146619.98	131479.52	83578.9	160434.62	Psg28	Mus musculus pregnancy-specific glycoprotein 28 (Psg28), mRNA [NM_054063]
	A_51_P125135	0.002978391	up	7.329743	967.7332	898.3854	978.3552	542.9494	127.76284	58.863388	63.81214	65.9977	Cdca5	Mus musculus cell division cycle associated 5 (Cdca5), mRNA [NM_026410]
	A_55_P2104703	0.024967998	up	4.554036	903.9839	400.85892	283.46786	643.8287	149.91957	75.20422	52.939568	50.99435	Gm3317	Mus musculus predicted gene 3317 (Gm3317), mRNA [NM_001242941]
	A_52_P214630	0.006904449	up	7.5146723	1015.6186	879.12317	896.54865	923.2633	171.37064	76.96321	31.277761	111.21072	Sox9	Mus musculus SRY (sex determining region Y)-box 9 (Sox9), mRNA [NM_011448]
	A_55_P2054350	0.003590141	up	9.44137	1751.5657	1487.2222	1225.4696	1613.8322	182.526	157.02141	46.2532	96.818886	Fbxo44	Mus musculus F-box protein 44 (Fbxo44), transcript variant 1, mRNA [NM_173401]
	A_55_P2031471	0.0020161679	down	174.88647	11.918708	15.631739	15.338338	12.04335	1521.0264	1626.9342	2385.252	1079.713	Rufy4	Mus musculus RUN and FYVE domain containing 4 (Rufy4), transcript variant 2, mRNA [NM_001034060]
UP Ethanol	A_55_P2379719	0.0058344905	up	2.64831	24.945084	185.68152	187.32094	232.76111	8.579434	58.141155	32.491486	50.14477	D130050E23Rik
	A_55_P1976395	0.019588606	up	2.8482747	172.29189	143.539	140.1651	110.27939	35.279716	37.613922	32.202663	26.905333	Nsdhl	Mus musculus NAD(P) dependent steroid dehydrogenase-like (Nsdhl), mRNA [NM_010941]
	A_55_P2124891	0.012048255	down	28.483973	19.702839	4.0342927	4.497329	7.7104754	205.16714	161.31357	123.1291	88.13678	Mpzl3	Mus musculus myelin protein zero-like 3 (Mpzl3), mRNA [NM_001093749]
	A_55_P1959119	0.011701727	down	3.1742272	5036.2886	2017.8702	1085.9691	2100.5	11549.094	6171.714	1762.4541	3708.4038		predicted gene 7688 [Source:MGI Symbol;Acc:MGI:3645865] [ENSMUST00000212857]
	A_51_P262489	0.0020052996	up	1011.2273	13206.906	5819.6504	5531.9443	6467.771	28.880714	2.530574	2.3503392	3.0306756	Sst	Mus musculus somatostatin (Sst), mRNA [NM_009215]
	A_55_P2145691	0.007875751	down	3.3210974	98.29468	99.614555	109.30159	84.46135	357.52048	198.07622	122.232376	251.48184	Hlcs	Mus musculus holocarboxylase synthetase (biotin- [propriony-Coenzyme A-carboxylase (ATP-hydrolysing)] ligase) (Hlcs), mRNA [NM_139145]
	A_55_P2130645	0.018530428	up	3.7635415	302.5182	163.1471	174.0137	222.38094	83.94165	31.826866	31.11749	22.667906	B830017H08Rik	Mus musculus RIKEN cDNA B830017H08 gene (B830017H08Rik), long non-coding RNA [NR_027959]
	A_51_P472531	0.0040044915	down	3.0737252	61.150112	65.08477	41.078037	63.081146	177.05623	164.69366	48.18666	129.68613	Arsk	Mus musculus arylsulfatase K (Arsk), mRNA [NM_029847]
	A_55_P1991964	0.00787264	up	4.6750455	1283.7742	1057.5769	880.0808	1065.5775	323.72223	132.2712	57.736637	213.42143	Iqsec2	Mus musculus IQ motif and Sec7 domain 2 (Iqsec2), transcript variant 1, mRNA [NM_001114664]
	A_55_P2098734	0.0030348937	up	6.1972322	1274.0116	1372.1097	1610.4996	1287.1075	240.75052	142.15762	89.22976	159.2436	Ttc21b	Mus musculus tetratricopeptide repeat domain 21B (Ttc21b), transcript variant 1, mRNA [NM_001047604]
	A_52_P393306	0.0020225176	down	8.945116	82.21262	73.84489	80.42923	81.71813	578.5968	523.6283	385.55292	432.92682	Snap23	Mus musculus synaptosomal-associated protein 23 (Snap23), transcript variant 2, mRNA [NM_009222]
	A_52_P625431	0.0044558165	up	4.8340564	2719.2368	1625.9149	2072.092	1674.9471	628.00323	208.98358	143.08981	296.20184	Hnrnpa0	Mus musculus heterogeneous nuclear ribonucleoprotein A0 (Hnrnpa0), mRNA [NM_029872]
DOWN Ethanol	A_55_P2081405	0.043015305	down	2.0037618	9060.951	5635.4116	6590.802	5639.6147	11161.891	9860.712	7855.485	7005.1094		SELK_MOUSE (Q9JLJ1) Selenoprotein K, complete [TC1634461]
	A_51_P440743	0.022151235	up	9.689865	2848.089	4817.5664	5425.6724	4163.622	642.20795	261.264	96.00783	432.05173	Celsr1	Mus musculus cadherin, EGF LAG seven-pass G-type receptor 1 (Celsr1), mRNA [NM_009886]
	A_55_P2168048	0.003379193	up	2.1584742	328.09314	268.35214	308.69202	281.45337	160.3759	84.49558	59.258526	86.873055	Gramd4	Mus musculus GRAM domain containing 4 (Gramd4), transcript variant 2, mRNA [NM_001205353]
	A_55_P1996683	0.04098192	down	4.6555686	116.17951	17.702528	12.56857	19.387838	229.26112	39.422012	63.156666	81.64791	Itih1	Mus musculus inter-alpha trypsin inhibitor, heavy chain 1 (Itih1), transcript variant 2, mRNA [NM_001306078]
DOWN Ethanol	A_55_P1995404	0.014233694	down	6.888441	13.515991	11.030648	4.32162	7.112704	55.03744	36.679104	29.188528	34.664692	Cd59b	Mus musculus CD59b antigen (Cd59b), mRNA [NM_181858]
	A_51_P401987	0.0011113085	down	167.78395	674.442	1142.4197	1067.2919	887.38654	136693.86	101187.45	85445.74	96864.39	Tmem37	Mus musculus transmembrane protein 37 (Tmem37), mRNA [NM_019432]
DOWN Ethanol	A_55_P1980401	0.02633194	down	14.236136	3.373518	2.085742	2.667702	2.284158	183.8882	19.506048	7.8240857	12.4217	Cbx7	Mus musculus chromobox 7 (Cbx7), mRNA [NM_144811]
	A_51_P331098	0.00107685	up	14.10459	66.24321	67.65132	79.192345	58.094383	4.9379034	3.165484	2.284001	2.8885279	4930442E04Rik	PREDICTED: Mus musculus RIKEN cDNA 4930442E04 gene (4930442E04Rik), misc_RNA [XR_168588]
	A_55_P2090787	0.007969155	down	4.1894665	29.367357	19.191504	20.631516	24.844084	124.36519	64.61641	46.987682	46.655148	Mtus1	mitochondrial tumor suppressor 1 [Source:MGI Symbol;Acc:MGI:2142572] [ENSMUST00000142936]
	A_51_P169087	0.009543691	down	7.606926	102.568695	80.38918	54.21419	131.92488	672.9239	351.10275	365.20645	453.01523	Gls2	Mus musculus glutaminase 2 (liver, mitochondrial) (Gls2), transcript variant 1, mRNA [NM_001033264]
	A_55_P2110076	0.0011187211	down	8.332377	78.408714	75.99155	67.61372	59.352104	579.06586	391.42593	291.7026	345.08093	C1qtnf6	Mus musculus C1q and tumor necrosis factor related protein 6 (C1qtnf6), transcript variant 3, mRNA [NM_001204153]
	A_55_P2206491	0.005194403	down	2.5184164	95.24133	109.99782	136.90022	92.50631	201.88763	181.41315	196.744	146.61472	1810062O18Rik	Mus musculus RIKEN cDNA 1810062O18 gene (1810062O18Rik), long non-coding RNA [NR_033571]
	A_51_P483220	0.01014863	down	2.0992312	1796.2292	1482.348	1986.9146	2332.1157	3533.5588	2369.715	2123.0447	2667.9475	Impact	Mus musculus impact, RWD domain protein (Impact), mRNA [NM_008378]
	A_55_P1953377	0.0015979911	down	118.201706	228.93129	291.2067	304.56726	419.2212	33489.844	21357.312	20757.703	22153.945
	A_55_P2029995	0.0028902697	up	18.191668	68.5245	69.751884	79.34989	89.94868	5.3334556	2.040183	2.228928	2.542385	Syndig1	Mus musculus synapse differentiation inducing 1 (Syndig1), mRNA [NM_001085521]
	A_55_P2142226	0.0017886652	down	40.547157	65.66452	43.04091	29.966164	33.78289	1919.5385	901.0236	743.7458	1190.1097	Serpina3f	Mus musculus serine (or cysteine) peptidase inhibitor, clade A, member 3F (Serpina3f), transcript variant 1, mRNA [NM_001168294]
	A_51_P441914	0.0032541854	down	462.0264	8.124535	29.957626	15.208892	47.112743	8286.429	6486.962	4614.8794	6341.643	Hsd17b2	Mus musculus hydroxysteroid (17-beta) dehydrogenase 2 (Hsd17b2), mRNA [NM_008290]
	A_55_P1971074	0.012198936	down	5.4866123	1794.245	1632.2848	2022.4801	2111.7368	13757.308	6549.46	2682.6736	9282.703	Atp11a	Mus musculus ATPase, class VI, type 11A (Atp11a), transcript variant 2, mRNA [NM_001293667]
	A_52_P645862	0.0074025528	down	18.31536	45.80317	132.12828	119.79811	80.18122	1493.8947	854.2011	713.8244	1421.5645	Agtr1a	Mus musculus angiotensin II receptor, type 1a (Agtr1a), mRNA [NM_177322]
	A_51_P316935	0.010922186	down	11.729632	249.21983	221.66238	103.27063	346.5767	1897.1361	1157.3405	1357.3375	2486.0115	8430408G22Rik	Mus musculus RIKEN cDNA 8430408G22 gene (8430408G22Rik), transcript variant 1, mRNA [NM_145980]
	A_55_P2136730	0.021017713	up	8.685636	257.93817	118.40989	84.44371	103.68529	76.61806	6.3336635	4.4324036	4.3243265	Crybb1	Mus musculus crystallin, beta B1 (Crybb1), transcript variant 1, mRNA [NM_001312894]
UP Ethanol	A_55_P2308488	0.022480693	up	2.8485713	443.9007	164.21149	166.32965	181.87236	215.90137	37.01133	16.5199	50.22064	Tiam1	Mus musculus T cell lymphoma invasion and metastasis 1 (Tiam1), transcript variant 1, mRNA [NM_009384]
	A_55_P2148921	0.007875751	up	9.6430855	317.72568	252.55812	312.72147	344.2498	42.736294	24.608702	7.5566936	24.884336	Zfp423	Mus musculus zinc finger protein 423 (Zfp423), transcript variant 1, mRNA [NM_033327]
	A_55_P2056483	0.02370752	down	14.571211	43.740177	6.580521	2.547297	9.922505	223.20692	73.5494	60.534588	65.32755	Phkg1	Mus musculus phosphorylase kinase gamma 1 (Phkg1), mRNA [NM_011079]
	A_51_P103780	0.0050486345	down	4.049115	231.43428	276.09485	298.09146	290.67645	862.465	548.4798	588.95905	1057.4532	Sft2d2	Mus musculus SFT2 domain containing 2 (Sft2d2), mRNA [NM_145512]
	A_51_P106952	0.004896983	up	3.0467203	1312.8889	1806.0065	2014.441	1673.8359	458.93195	344.91217	253.42717	457.8644	Rbm26	Mus musculus RNA binding motif protein 26 (Rbm26), mRNA [NM_134077]
	A_55_P2362635	0.005412785	down	89.56767	5.979725	2.618156	2.438247	2.563964	316.23337	82.8918	99.58009	477.6853	Slc9a3	solute carrier family 9 (sodium/hydrogen exchanger), member 3 [Source:MGI Symbol;Acc:MGI:105064] [ENSMUST00000221703]
	A_51_P505322	0.0010868724	up	5.4732356	13927.004	11626.505	12684.577	10884.795	2342.9182	1543.5497	1049.6122	1299.2188	Mpnd	Mus musculus MPN domain containing (Mpnd), mRNA [NM_026530]
	A_52_P118958	0.007857326	down	3.309172	1526.3867	932.6287	1063.2998	1008.4597	3759.8044	2107.978	2265.3262	2018.2051	Pex19	Mus musculus peroxisomal biogenesis factor 19 (Pex19), transcript variant 1, mRNA [NM_023041]
	A_52_P39157	0.0018186333	up	3.2993119	1783.1624	1600.1521	2284.7727	1413.8198	464.81897	338.40207	289.77573	337.81537	Bmi1	Mus musculus Bmi1 polycomb ring finger oncogene (Bmi1), mRNA [NM_007552]
	A_51_P106591	0.00114312	up	366.85736	10410.858	12114.565	10403.944	12168.669	20.684902	26.673403	16.659567	18.98513	Celf3	Mus musculus CUGBP, Elav-like family member 3 (Celf3), transcript variant 2, mRNA [NM_172434]
UP Ethanol	A_55_P2180789	0.037826605	up	2.7970712	9349.416	9460.926	10484.257	10013.029	4142.9707	2061.1372	928.08203	3789.3467	Huwe1	Mus musculus HECT, UBA and WWE domain containing 1 (Huwe1), mRNA [NM_021523]
	A_55_P1988009	0.024233991	up	4.3021574	9413.744	5113.296	3938.5295	8668.816	1439.1594	1000.7253	785.0419	839.9585		predicted gene 3252 [Source:MGI Symbol;Acc:MGI:3781430] [ENSMUST00000165619]
	A_51_P109369	0.0014626295	down	15.849887	78.668945	91.35393	101.58425	84.927155	1475.731	825.09503	662.0005	960.9513	Fbxo32	Mus musculus F-box protein 32 (Fbxo32), mRNA [NM_026346]
	A_55_P1967483	0.0020773897	up	6.75956	13482.715	12090.197	12668.078	11565.473	1695.294	1082.5696	792.88934	1556.1809
	A_55_P1985536	0.024716346	up	10.598285	134.9793	88.988815	101.1454	90.89267	37.04516	2.158283	3.707151	5.8454437	Shc3	Mus musculus src homology 2 domain-containing transforming protein C3 (Shc3), mRNA [NM_009167]
	A_51_P246653	0.003900091	down	55.295753	24.512539	8.469177	9.7941265	10.681581	573.0267	418.73956	413.866	404.74557	Clec7a	Mus musculus C-type lectin domain family 7, member a (Clec7a), transcript variant 1, coding, mRNA [NM_020008]
	A_55_P1988384	0.008673364	up	9.826829	1524.7188	792.26794	598.3524	1612.5333	89.56394	74.16198	47.538387	78.356926	Slc7a3	Mus musculus solute carrier family 7 (cationic amino acid transporter, y+ system), member 3 (Slc7a3), transcript variant 1, mRNA [NM_007515]
	A_52_P469502	0.0020487641	down	42.23425	75.46802	31.091646	48.35699	51.06026	2023.7491	1189.9572	1200.946	1261.7084	Cda	Mus musculus cytidine deaminase (Cda), mRNA [NM_028176]
	A_51_P288828	0.0014879428	down	3.4451303	696.04926	564.77405	668.4081	603.28436	1998.3809	1269.0415	1133.8976	1537.2183	Slc52a2	Mus musculus solute carrier protein 52, member 2 (Slc52a2), mRNA [NM_029643]
	A_51_P393454	0.0011399011	up	258.17578	2878.037	3165.3577	3533.2856	3593.057	9.500652	11.587514	5.8784156	7.9626765	Ntrk2	Mus musculus neurotrophic tyrosine kinase, receptor, type 2 (Ntrk2), transcript variant 1, mRNA [NM_001025074]
	A_51_P116007	0.0011028827	up	9.192003	275.3354	239.8405	252.60062	222.3109	25.43584	19.375801	11.85541	17.59864	Hdac2	Mus musculus histone deacetylase 2 (Hdac2), mRNA [NM_008229]
	A_55_P2062549	0.01010327	down	2.7545476	686.10974	666.96484	508.19513	501.7216	1296.9105	1249.2671	855.2045	959.6614	Gm6524	Mus musculus predicted gene 6524 (Gm6524), non-coding RNA [NR_028307]
	A_51_P406796	0.0020504051	up	69.7523	382.43103	323.73932	302.44662	394.70236	8.01184	2.666116	2.237651	2.58578	Sult4a1	Mus musculus sulfotransferase family 4A, member 1 (Sult4a1), mRNA [NM_013873]
UP Ethanol	A_55_P2051840	0.0052651446	up	2.037116	440.9017	197.4313	241.04854	291.24136	229.16415	69.15106	48.13618	92.08682
	A_55_P1968982	8.937105E-4	up	20.96939	6409.4023	6782.431	7732.164	7920.595	296.80103	214.50015	148.96446	287.41208	Pbx3	Mus musculus pre B cell leukemia homeobox 3 (Pbx3), transcript variant a, mRNA [NM_016768]
	A_52_P512749	0.0019118667	down	3.6162367	168.7172	147.2042	171.77588	127.88971	569.68335	412.3027	257.84628	304.96957	Ears2	Mus musculus glutamyl-tRNA synthetase 2, mitochondrial (Ears2), mRNA [NM_026140]
DOWN Ethanol	A_55_P1979728	0.011256008	down	2.4750493	35009.387	33787.074	37503.023	25172.172	59979.977	51849.812	51338.438	51954.56	Atf4	Mus musculus activating transcription factor 4 (Atf4), transcript variant 1, mRNA [NM_009716]
	A_55_P2021125	0.002764507	up	4.884713	469.12634	338.40543	414.60312	447.13373	97.43895	51.716408	41.255135	49.22256
	A_51_P113784	0.0044750385	up	2.843256	1982.99	1392.7281	1667.5211	1592.2386	720.99335	305.89346	311.0809	323.73526	Prpf19	Mus musculus pre-mRNA processing factor 19 (Prpf19), transcript variant 2, mRNA [NM_134129]
	A_55_P2159575	0.0054362505	down	5.1785007	1425.265	664.49426	749.3712	748.02106	4833.9727	2302.9001	1762.552	3851.7231	Reep6	Mus musculus receptor accessory protein 6 (Reep6), transcript variant 2, mRNA [NM_001204931]
	A_51_P290819	0.0038390246	down	11.227476	966.57605	547.5231	711.41254	511.23837	6199.7686	4773.535	4890.208	4183.42	Hint3	Mus musculus histidine triad nucleotide binding protein 3 (Hint3), mRNA [NM_025798]
DOWN Ethanol	A_55_P1991054	0.008088592	down	2.0001438	1037.8138	699.5142	730.9191	711.4925	1608.7983	873.871	755.9186	1125.4832	Tmf1	Mus musculus TATA element modulatory factor 1 (Tmf1), mRNA [NM_001081111]
	A_55_P2149993	0.007184452	down	8.32897	233.10887	63.75484	56.778614	104.82498	1199.7638	610.8292	243.03853	473.10602	Qtrt1	queuine tRNA-ribosyltransferase 1 [Source:MGI Symbol;Acc:MGI:1931441] [ENSMUST00000214101]
	A_51_P520793	0.0045343693	down	3.055451	88.90138	59.93506	73.21075	54.063545	194.8783	139.11166	106.22812	126.34732	Nupl1	Q6ZQC2_MOUSE (Q6ZQC2) MKIAA0410 protein (Fragment), complete [TC1587422]
	A_55_P2022678	0.001221495	down	140.387	47.85184	28.699633	23.6967	31.760937	4863.0264	3369.5225	1807.442	2683.406	C1qtnf1	Mus musculus C1q and tumor necrosis factor related protein 1 (C1qtnf1), transcript variant 1, mRNA [NM_001204129]
	A_51_P507023	0.007373989	up	2.8365738	5634.9717	7070.323	6311.5444	5677.829	2078.2224	1271.0657	954.0018	1732.3107	Nt5dc3	Mus musculus 5'-nucleotidase domain containing 3 (Nt5dc3), mRNA [NM_175331]
	A_51_P106799	0.0018711471	down	290.28262	121.20738	55.01976	40.701622	49.215614	17913.781	9848.693	9097.051	11698.842	Pparg	Mus musculus peroxisome proliferator activated receptor gamma (Pparg), transcript variant 2, mRNA [NM_011146]
	A_52_P425092	0.023656325	down	7.019916	29.06125	14.47322	4.31191	10.691108	118.35417	47.49173	38.98759	42.533794		predicted gene 10092 [Source:MGI Symbol;Acc:MGI:3642362] [ENSMUST00000077110]
	A_66_P106814	0.0041714795	down	4.850205	6138.663	3717.281	4465.1846	3370.8303	19817.607	12802.91	12312.452	12044.083	Mrps18b	Mus musculus mitochondrial ribosomal protein S18B (Mrps18b), transcript variant 2, mRNA [NM_001347380]
	A_55_P1989544	0.003939661	down	7.5614643	352.18457	335.28012	415.13187	351.4376	1674.066	2013.2643	1853.9384	1784.1434	Cklf	Mus musculus chemokine-like factor (Cklf), transcript variant 5, mRNA [NM_001286383]
UP Ethanol	A_51_P100776	0.00807111	up	6.4983373	65.831024	39.754124	47.598495	46.987198	10.465077	2.627353	2.837597	8.327748	Zfp169	Mus musculus zinc finger protein 169 (Zfp169), transcript variant 1, mRNA [NM_026450]
	A_55_P1956097	0.007477928	down	3.1641088	744.6805	361.18698	367.13513	335.84464	1635.3746	742.7656	705.8126	767.4957	Cyb5d2	Mus musculus cytochrome b5 domain containing 2 (Cyb5d2), mRNA [NM_001024926]
UP Ethanol	A_52_P578723	0.026466345	up	3.4044728	378.7256	255.429	310.34027	318.1357	131.91481	53.62956	21.205315	93.813614	Arhgap32	Mus musculus Rho GTPase activating protein 32 (Arhgap32), transcript variant 2, mRNA [NM_177379]
	A_55_P2012056	0.0044844197	up	23.980864	2399.9495	2022.4948	2567.9014	1958.3151	185.94855	36.840904	38.700993	55.107193	Sox1	Mus musculus SRY (sex determining region Y)-box 1 (Sox1), mRNA [NM_009233]
	A_55_P1971220	0.03104427	up	3.9974415	85.066185	64.86937	53.2995	66.248535	36.59121	11.943491	6.281807	5.502213	Stim2	Mus musculus stromal interaction molecule 2 (Stim2), mRNA [NM_001081103]
	A_51_P126437	0.0014485217	up	35.848072	34659.59	36144.562	45503.984	42166.332	1153.167	625.28046	436.64935	915.1273	Enc1	Mus musculus ectodermal-neural cortex 1 (Enc1), mRNA [NM_007930]
	A_51_P205524	0.03259612	up	7.0134296	70.51439	22.723484	102.116104	21.347569	6.6697063	6.0992146	2.768515	2.537515	Otor	Mus musculus otoraplin (Otor), mRNA [NM_020595]
	A_55_P2036547	0.017118765	down	16.114582	4.044086	2.162822	2.8244843	2.367148	20.236618	19.624647	28.639044	68.63504	Hsd3b2	Mus musculus hydroxy-delta-5-steroid dehydrogenase, 3 beta- and steroid delta-isomerase 2 (Hsd3b2), mRNA [NM_153193]
	A_51_P145220	0.0014937848	up	487.42715	1391.9604	1611.9834	1848.301	2366.3447	4.3387766	1.8282441	2.0045877	2.1643882	Nefm	Mus musculus neurofilament, medium polypeptide (Nefm), mRNA [NM_008691]
	A_55_P2078073	0.002234287	down	10.085514	396.4735	295.61737	295.26526	281.41022	3410.8333	1532.6199	1740.6948	2191.9636	Pqlc2	Mus musculus PQ loop repeat containing 2 (Pqlc2), mRNA [NM_145384]
	A_66_P132222	0.0023287667	down	66.37436	3.5881727	6.2711916	2.9356928	7.571833	300.0407	163.31877	126.30703	310.4956	Mlph	Mus musculus melanophilin (Mlph), mRNA [NM_053015]
	A_55_P2132756	0.009320664	up	8.682653	760.8179	876.50385	815.0441	1481.6897	168.52075	59.028603	33.10731	85.16983	Cacna1g	Mus musculus calcium channel, voltage-dependent, T type, alpha 1G subunit (Cacna1g), transcript variant 1, mRNA [NM_009783]
	A_51_P302566	0.015436017	down	12.553529	301.00357	218.05525	201.55814	203.67465	2135.7976	838.7168	2134.78	3463.9595	Maob	Mus musculus monoamine oxidase B (Maob), mRNA [NM_172778]
	A_55_P2146500	0.041836657	down	2.690313	116.14638	133.44972	123.720566	168.20839	344.28754	274.8662	219.0162	161.38669	Ccdc107	coiled-coil domain containing 107 [Source:MGI Symbol;Acc:MGI:1913423] [ENSMUST00000107922]
DOWN Ethanol	A_51_P253697	0.02893629	down	2.6621137	605.997	328.73206	474.8013	372.50665	901.4949	773.5702	796.0756	630.9718	Rpain	Mus musculus RPA interacting protein (Rpain), transcript variant 1, mRNA [NM_027186]
	A_55_P2043723	0.019733755	down	2.2122786	6144.8096	6702.633	7228.817	7859.4736	9021.762	11120.891	9643.321	11467.762	Rabac1	Mus musculus Rab acceptor 1 (prenylated) (Rabac1), mRNA [NM_010261]
	A_55_P1954633	0.009918879	up	6.25133	4434.3257	4601.245	5574.3975	4935.3447	953.3638	390.24808	247.51819	790.1043	Ssh2	Mus musculus slingshot homolog 2 (Drosophila) (Ssh2), transcript variant 2, mRNA [NM_001291190]
	A_51_P365409	0.0050653145	down	2.183392	286.2888	385.63855	483.6006	385.3702	515.7979	504.40085	531.1265	669.8624	Rpusd4	Mus musculus RNA pseudouridylate synthase domain containing 4 (Rpusd4), mRNA [NM_028040]
	A_66_P116998	0.005115008	up	8.939036	13183.347	12932.66	15181.403	17277.887	1961.5592	858.2133	491.22815	1676.6244	Tro	Mus musculus trophinin (Tro), transcript variant 1, mRNA [NM_001002272]
	A_55_P2100008	0.002039125	down	3.426392	1418.0009	1181.2437	1378.7278	1067.3428	4536.544	2536.795	1957.2214	2985.7854		IF4B_MOUSE (Q8BGD9) Eukaryotic translation initiation factor 4B (eIF-4B), partial (11%) [TC1685411]
	A_55_P2063490	0.007529524	down	4.7884507	190.57782	56.344917	38.691223	73.10841	914.2796	157.589	126.564995	173.35278	Csprs	Mus musculus component of Sp100-rs (Csprs), mRNA [NM_033616]
	A_52_P657360	0.014905915	down	21.025896	23.20278	1.916115	2.421321	2.166083	122.90649	49.30539	36.57926	40.697304	Tnni1	Mus musculus troponin I, skeletal, slow 1 (Tnni1), transcript variant 1, mRNA [NM_021467]
	A_66_P136632	0.004078024	down	3.8540037	58.794575	48.297012	50.118195	42.481575	202.83083	111.08152	117.33579	99.87533	Chp1	Mus musculus calcineurin-like EF hand protein 1 (Chp1), mRNA [NM_019769]
	A_51_P484671	0.001221495	up	6.721074	91.83983	144.0344	123.8219	152.26732	13.785678	14.983169	8.347262	14.032449	Adcy3	Mus musculus adenylate cyclase 3 (Adcy3), transcript variant 1, mRNA [NM_138305]
DOWN Ethanol	A_51_P120615	0.017755488	down	2.0678773	203.5398	117.229614	132.96384	93.12793	277.5621	173.117	144.9945	153.50063	Rabl3	Mus musculus RAB, member RAS oncogene family-like 3 (Rabl3), mRNA [NM_001042499]
UP Ethanol	A_55_P2110185	0.009773743	up	2.6494823	66.88107	40.07556	49.607533	41.062576	32.185192	10.15825	7.1117954	9.432805	Echdc1	Mus musculus enoyl Coenzyme A hydratase domain containing 1 (Echdc1), transcript variant 1, mRNA [NM_025855]
	A_55_P2130870	0.001807591	down	9.409891	20.676174	3.7407482	2.644941	2.272404	213.86269	18.22566	11.836081	15.638849
	A_55_P2094262	0.007746506	down	166.17155	67.995125	50.486073	82.2866	39.74849	14189.956	2634.7563	2469.6992	18353.672	Tph1	Mus musculus tryptophan hydroxylase 1 (Tph1), transcript variant 1, mRNA [NM_009414]
	A_51_P136411	0.0021006975	up	45.34846	244.19519	180.5044	227.2231	203.28296	8.152087	2.045151	2.270118	2.517954	Dgki	Mus musculus diacylglycerol kinase, iota (Dgki), transcript variant 1, mRNA [NM_001081206]
DOWN Ethanol	A_52_P106537	0.015491155	down	2.2280605	872.8214	630.8888	720.2916	431.40646	1306.0609	955.5683	936.0974	714.49194	Chrac1	Mus musculus chromatin accessibility complex 1 (Chrac1), mRNA [NM_053068]
	A_55_P2079928	8.031841E-4	down	169.64072	24.783083	32.013107	35.90773	27.669415	4058.8801	3772.1023	2345.0364	3599.2732	Ccdc68	Mus musculus coiled-coil domain containing 68 (Ccdc68), mRNA [NM_201362]
	A_51_P165602	0.026423045	down	2.8062553	160.38222	51.85652	42.07995	55.0831	258.70435	93.592575	86.82564	112.572205	Lbx2	Mus musculus ladybird homeobox homolog 2 (Drosophila) (Lbx2), mRNA [NM_010692]
	A_51_P366207	0.0012636567	up	441.89462	2436.2207	1568.6532	1765.7427	2118.2756	3.962151	3.3296657	2.223424	2.529804	Nap1l2	Mus musculus nucleosome assembly protein 1-like 2 (Nap1l2), mRNA [NM_008671]
	A_55_P2006832	0.0028465372	up	43.69	197.8263	198.81937	197.08621	256.61993	3.621951	5.2927585	2.217353	2.542521	Xkr4	Mus musculus X-linked Kx blood group related 4 (Xkr4), mRNA [NM_001011874]
	A_51_P114005	0.0014879428	up	32.010685	315.20407	136.57764	155.87837	114.5268	12.179767	2.2837644	2.3817737	2.1870382	Gstm7	Mus musculus glutathione S-transferase, mu 7 (Gstm7), mRNA [NM_026672]
	A_55_P2132902	0.0012636549	up	49.723557	22825.748	21794.47	21287.908	26563.82	409.8148	271.65762	163.2647	501.19485	Gprasp1	Mus musculus G protein-coupled receptor associated sorting protein 1 (Gprasp1), transcript variant 1, mRNA [NM_026081]
	A_66_P137775	0.048541043	down	6.2741385	14.289481	10.202011	9.21131	11.2910595	51.17525	90.44615	58.315754	17.23063		predicted gene 11649 [Source:MGI Symbol;Acc:MGI:3757863] [ENSMUST00000118214]
	A_51_P475995	0.005434864	up	8.938355	9848.101	9649.558	12140.436	11255.247	1419.4413	659.81256	377.66385	1138.5122	Thra	Mus musculus thyroid hormone receptor alpha (Thra), transcript variant 2, mRNA [NM_178060]
	A_51_P274504	0.0029149558	down	6.471561	4600.4116	2860.593	3486.1821	3443.16	23872.865	12651.232	13892.358	13072.097	Tex264	Mus musculus testis expressed gene 264 (Tex264), transcript variant 1, mRNA [NM_011573]
	A_52_P675530	0.0023689598	up	39.24627	679.37213	726.15857	1011.8686	1040.4915	26.2367	11.346918	7.8968825	18.43434	Fat4	Mus musculus FAT atypical cadherin 4 (Fat4), mRNA [NM_183221]
	A_55_P2137049	0.0014682002	down	536.2582	18.234083	10.201359	12.125469	7.9292884	4937.9717	4058.287	3857.9917	3786.8652	AA467197	Mus musculus expressed sequence AA467197 (AA467197), mRNA [NM_001004174]
	A_52_P329367	0.019453317	up	4.163458	43.75342	68.93519	100.98329	134.58891	19.61986	8.681789	8.647462	18.334269	Chka	choline kinase alpha [Source:MGI Symbol;Acc:MGI:107760] [ENSMUST00000154467]
	A_51_P346445	0.0012412609	down	63.10644	8.602084	8.421916	6.5977697	11.128314	662.62964	371.50555	159.24823	425.97806	Hspb7	Mus musculus heat shock protein family, member 7 (cardiovascular) (Hspb7), mRNA [NM_013868]
	A_51_P137336	0.002450929	down	39.88335	23.176315	12.144119	24.532648	14.693272	1405.455	225.5756	487.53284	328.7679	Cdh1	Mus musculus cadherin 1 (Cdh1), mRNA [NM_009864]
	A_52_P69194	0.0012046256	up	138.3355	5694.8945	4423.3413	4879.4004	5143.4707	51.589085	17.93415	13.549159	27.260609	Rimkla	Mus musculus ribosomal modification protein rimK-like family member A (Rimkla), mRNA [NM_177572]
	A_52_P459276	0.0054086894	up	3.9291418	1026.3251	742.80585	862.23987	868.3866	220.01707	178.4078	84.20158	143.44409	Ift81	Mus musculus intraflagellar transport 81 (Ift81), mRNA [NM_009879]
	A_55_P2052101	0.007056512	down	3.274655	31.256483	6.2391367	5.253941	9.985743	71.345505	17.843735	8.577281	21.328138		predicted gene 44629 [Source:MGI Symbol;Acc:MGI:5753205] [ENSMUST00000206951]
	A_55_P1967481	0.0047443826	down	5.6544523	42.03998	248.80298	294.2322	142.19301	149.7017	1076.0272	759.31055	724.00507	Hbb-y	Mus musculus hemoglobin Y, beta-like embryonic chain (Hbb-y), mRNA [NM_008221]
	A_51_P106428	0.010112613	down	2.3703773	6803.716	6154.2734	6364.022	4435.721	11274.541	9678.995	7459.151	9074.702	Nsmce4a	Mus musculus NSE4 homolog A, SMC5-SMC6 complex component (Nsmce4a), mRNA [NM_001162855]
	A_55_P1971966	0.0035206645	up	4.1047926	71276.25	40637.58	46606.008	42375.535	13611.156	5833.5815	5424.8296	9259.997	Uba1	Mus musculus ubiquitin-like modifier activating enzyme 1 (Uba1), transcript variant 3, mRNA [NM_001276316]
	A_52_P177847	0.003289163	up	5.723107	137.45773	117.92991	142.0882	194.53838	24.485283	12.86712	8.623998	30.42962	Tril	Mus musculus TLR4 interactor with leucine-rich repeats (Tril), mRNA [NM_025817]
	A_55_P1954156	0.005752778	down	2.5896368	912.6257	504.6927	528.7179	438.84476	1726.1073	891.8783	734.2979	841.6409	Wdr43	Mus musculus WD repeat domain 43 (Wdr43), mRNA [NM_175639]
	A_52_P442852	0.0013460427	up	5.8027544	692.3634	610.43164	713.1335	633.7164	116.74779	66.46173	49.987404	85.97687	Kbtbd7	Mus musculus kelch repeat and BTB (POZ) domain containing 7 (Kbtbd7), mRNA [NM_001024135]
	A_55_P2245904	0.010968118	up	29.303694	33.2616	188.77327	259.86453	197.00208	3.6153517	3.3955977	2.7793272	2.5291102	9530003O04Rik
	A_55_P1985825	0.0045343246	down	7.354109	224.25002	31.553825	24.051908	31.620056	1212.1246	161.37549	123.11742	129.38228
	A_52_P136709	0.0030584077	down	27.425913	7.4853926	6.6817875	3.0604892	3.4690597	150.43008	82.27988	63.483273	75.68832	Pctp	Mus musculus phosphatidylcholine transfer protein (Pctp), transcript variant 1, mRNA [NM_008796]
UP Ethanol	A_51_P125986	0.04344673	up	5.1588893	160.95728	142.26578	187.62666	147.16275	73.50901	16.337465	6.3309655	23.240526	Gan	Mus musculus giant axonal neuropathy (Gan), mRNA [NM_001081151]
	A_52_P150950	0.0016205746	up	87.820526	305.72327	283.83536	321.0384	466.2364	3.4689631	1.985384	2.470306	2.540632	Olfm3	Mus musculus olfactomedin 3 (Olfm3), transcript variant 2, mRNA [NM_153157]
	A_55_P1958986	0.0041568214	up	3.0287044	628.2478	547.39935	531.85345	546.4059	186.35216	129.35957	95.05415	102.606125	Spata7	Mus musculus spermatogenesis associated 7 (Spata7), transcript variant 4, mRNA [NM_001289574]
	A_55_P2103452	0.0025369653	up	77.95261	1307.9021	1210.6272	1231.0459	1054.8735	23.62664	5.459473	7.1908345	11.884139	Npy1r	Mus musculus neuropeptide Y receptor Y1 (Npy1r), mRNA [NM_010934]
	A_51_P219505	0.0021939531	down	3.0563605	432.47263	308.36896	418.34668	529.74994	1149.3011	735.9545	556.796	1084.0176	Slc41a2	Mus musculus solute carrier family 41, member 2 (Slc41a2), mRNA [NM_177388]
	A_52_P420504	0.007172154	down	34.41175	155.17029	452.8437	328.19727	361.46762	13492.906	5374.5127	4489.718	7107.0137	Acta2	Mus musculus actin, alpha 2, smooth muscle, aorta (Acta2), mRNA [NM_007392]
	A_55_P1983237	0.0060131727	up	4.439043	223.9863	190.58235	273.66998	204.2343	36.525284	40.85021	29.985018	27.187716	Ypel1	Mus musculus yippee-like 1 (Drosophila) (Ypel1), transcript variant 1, mRNA [NM_001291047]
	A_55_P2025006	0.008742877	down	9.601742	14.05053	3.2629998	2.397913	2.152803	63.329323	19.848223	16.88161	18.7659	Egfbp2	Mus musculus epidermal growth factor binding protein type B (Egfbp2), mRNA [NM_010115]
	A_55_P2013840	0.0022763484	down	257.04013	50.97302	18.205359	18.036098	29.930904	6094.1074	4429.779	3466.7427	4625.449	Krt42	Mus musculus keratin 42 (Krt42), mRNA [NM_212483]
	A_55_P1981529	0.0060721464	down	2.7859027	48.251507	31.033731	37.12786	42.11554	130.949	58.961117	56.850273	63.608177	Cfap70	Mus musculus cilia and flagella associated protein 70 (Cfap70), transcript variant 1, mRNA [NM_001163638]
	A_52_P16877	0.0016905396	down	9.152748	62.994408	43.006554	38.77761	60.357857	684.29614	247.12631	149.45897	348.52582	Tmcc3	Mus musculus transmembrane and coiled coil domains 3 (Tmcc3), transcript variant 1, mRNA [NM_172051]
	A_51_P264495	0.018222982	down	4.7557273	108.2116	55.260784	33.69437	68.79425	413.52936	175.4925	142.13887	136.067	Pgam2	Mus musculus phosphoglycerate mutase 2 (Pgam2), mRNA [NM_018870]
	A_55_P2121466	0.0122885145	up	6.6742754	383.1152	488.52808	510.82254	523.6414	78.17882	48.113262	17.318432	76.66662	Ncor1	Mus musculus nuclear receptor co-repressor 1 (Ncor1), transcript variant 1, mRNA [NM_001252313]
	A_52_P245415	8.031841E-4	up	5.2805543	793.0398	531.44543	708.0379	784.1913	134.1414	65.310196	61.65714	110.29339	AW554918	Mus musculus expressed sequence AW554918 (AW554918), mRNA [NM_001033532]
	A_51_P110814	0.001962418	down	2.120556	7068.6177	6726.5747	7563.9243	6335.647	13758.39	10029.497	6696.871	9869.842	Nudt9	Mus musculus nudix (nucleoside diphosphate linked moiety X)-type motif 9 (Nudt9), mRNA [NM_028794]
	A_55_P1955736	0.030742725	up	11.260488	162.11563	248.82765	285.5781	726.48413	3.5503082	33.08821	22.8812	38.334538	Ptpn5	protein tyrosine phosphatase, non-receptor type 5 [Source:MGI Symbol;Acc:MGI:97807] [ENSMUST00000207172]
	A_55_P2115136	3.493276E-4	down	18.788366	77.99603	59.388622	62.450413	57.187405	1356.2092	761.691	520.1914	759.3829	Vsir	Mus musculus V-set immunoregulatory receptor (Vsir), transcript variant 1, mRNA [NM_028732]
	A_55_P2047788	0.0021414093	up	4.21336	2161.097	1330.0115	1461.6681	1405.6603	450.76413	249.49066	136.9806	240.79317	Katnal1	Mus musculus katanin p60 subunit A-like 1 (Katnal1), mRNA [NM_153572]
	A_52_P619248	0.005043211	down	3396.9592	6.32074	101.05054	45.129528	45.153774	133371.88	68080.98	57559.637	65641.36	Prl2c5	Mus musculus prolactin family 2, subfamily c, member 5 (Prl2c5), transcript variant 2, mRNA [NM_181852]
	A_55_P2102182	0.002727226	down	5.837625	65.825455	53.21721	47.614765	78.03123	290.11652	193.4559	165.59631	321.9273
	A_51_P498483	0.0027418046	up	252.22969	3347.393	2592.4753	3772.5762	2984.213	9.182173	13.138901	9.831686	4.0284133	Frmd3	Mus musculus FERM domain containing 3 (Frmd3), transcript variant 1, mRNA [NM_172869]
	A_55_P2240823	0.016303029	up	2.424587	78.99602	77.14796	76.47615	57.37984	35.35819	14.995692	13.492879	21.41239	Epb41	Mus musculus erythrocyte membrane protein band 4.1 (Epb41), transcript variant 2, mRNA [NM_001128606]
	A_51_P124345	0.001300473	up	17.48001	10131.543	5237.6465	5211.6953	6000.3535	469.95972	187.38931	171.70737	232.68556	Cpne5	Mus musculus copine V (Cpne5), mRNA [NM_153166]
	A_55_P2088750	0.025865033	up	2.6645086	265.78296	232.19565	359.82266	206.65727	72.6054	60.513042	101.889984	40.259182	Mtif3	Mus musculus mitochondrial translational initiation factor 3 (Mtif3), transcript variant 1, mRNA [NM_001256100]
	A_51_P118650	0.0013834165	up	10.601911	4756.6265	3464.7864	3607.9824	4503.546	392.3064	182.37831	171.97403	341.00308	Wdr6	Mus musculus WD repeat domain 6 (Wdr6), mRNA [NM_031392]
	A_55_P2334177	0.02814879	down	3.4423203	58.683857	6.6411743	4.6801906	6.5619535	100.69733	17.015537	12.705941	15.2811985	4933428C20Rik	AV282107 RIKEN full-length enriched, adult male testis (DH10B) Mus musculus cDNA clone 4933428C20 3'. [AV282107]
UP Ethanol	A_51_P108266	0.027725976	up	4.184343	60.857952	45.129784	31.197323	40.28805	20.553537	3.254202	4.7377634	7.0343337	Actn2	Mus musculus actinin alpha 2 (Actn2), mRNA [NM_033268]
	A_55_P2001481	0.001857287	down	26.857924	3.5488498	2.150008	2.802427	2.359558	63.77092	34.36097	44.95964	52.751385	Pde6c	Mus musculus phosphodiesterase 6C, cGMP specific, cone, alpha prime (Pde6c), transcript variant 1, mRNA [NM_033614]
	A_51_P391445	0.0031191488	down	5.4756503	933.0468	924.2605	907.8986	726.35254	5002.105	2593.1284	2199.2656	3547.5898	Ifngr1	Mus musculus interferon gamma receptor 1 (Ifngr1), mRNA [NM_010511]
	A_55_P1970414	0.015377262	up	3.4331563	198.62935	296.9631	382.35495	427.18808	81.264694	67.564285	33.78942	73.99801	Mccc1	Mus musculus methylcrotonoyl-Coenzyme A carboxylase 1 (alpha) (Mccc1), mRNA [NM_023644]
UP Ethanol	A_51_P475291	0.014022963	up	2.0726342	1136.8862	975.9362	1077.7357	1077.901	404.14938	389.10388	268.62122	327.30573	Moap1	Mus musculus modulator of apoptosis 1 (Moap1), transcript variant 1, mRNA [NM_022323]
	A_55_P1998943	0.0011028827	down	570.9667	25.78682	14.11144	19.20007	21.08259	13481.557	6962.881	5539.3506	5959.5435	Oas1a	Mus musculus 2'-5' oligoadenylate synthetase 1A (Oas1a), mRNA [NM_145211]
	A_55_P2058201	0.0049046963	down	5.465869	753.7316	189.18076	176.56581	213.67722	4209.902	587.3658	617.7608	622.23834	Scgb2b20	Mus musculus secretoglobin, family 2B, member 20 (Scgb2b20), mRNA [NM_001009952]
UP Ethanol	A_52_P433817	0.030331466	up	2.3696394	45.17254	48.93654	36.791573	68.99365	13.92801	17.812057	9.920838	14.313541	Gab3	Mus musculus growth factor receptor bound protein 2-associated protein 3 (Gab3), mRNA [NM_181584]
	A_55_P2039878	0.034586225	up	2.3658385	92.64538	59.065193	60.053898	74.22699	46.119553	11.90889	17.076143	16.433659	Gp1bb	Mus musculus glycoprotein Ib, beta polypeptide (Gp1bb), transcript variant 2, mRNA [NM_010327]
	A_51_P497395	0.001682262	up	302.0029	1860.509	1176.5353	976.0569	1494.6978	7.7585864	1.800886	2.2638483	2.40252	Lypd1	Mus musculus Ly6/Plaur domain containing 1 (Lypd1), transcript variant 1, mRNA [NM_145100]
	A_52_P67643	0.012787216	down	4.355549	89.65857	81.640114	76.2012	68.63042	245.04575	205.58624	260.94003	207.45592	Mtor	mechanistic target of rapamycin (serine/threonine kinase) [Source:MGI Symbol;Acc:MGI:1928394] [ENSMUST00000123566]
	A_51_P119597	0.005347382	down	2.4154387	2892.827	2893.9094	3479.7263	2863.3704	6804.2734	4383.31	3236.2356	5823.0825	Ap3b1	Mus musculus adaptor-related protein complex 3, beta 1 subunit (Ap3b1), mRNA [NM_009680]
UP Ethanol	A_52_P553316	0.04463009	up	2.119332	3457.0125	4588.5366	5097.2593	5213.0015	1866.6549	1494.5575	650.793	2277.9624	Snrk	Mus musculus SNF related kinase (Snrk), transcript variant 1, mRNA [NM_133741]
	A_55_P2087796	0.0026591378	down	6.778771	862.98804	1057.8511	1023.711	901.7136	6552.7515	3611.4302	3589.3489	4146.8945	Eva1b	Mus musculus eva-1 homolog B (C. elegans) (Eva1b), mRNA [NM_172145]
	A_55_P2192662	0.014628544	down	13.197888	26.792747	72.57819	79.808	61.439735	897.49915	393.88474	260.42462	622.03394	Lepr	Mus musculus leptin receptor (Lepr), transcript variant 3, mRNA [NM_001122899]
	A_55_P1987645	0.013886563	up	3.8189418	2597.613	3136.761	3808.9128	3463.1675	985.05817	412.6116	326.27963	754.27094	Unc13b	Mus musculus unc-13 homolog B (C. elegans) (Unc13b), transcript variant 1, mRNA [NM_021468]
	A_52_P484442	0.014484276	up	2.9123838	119.41722	131.36972	114.228676	120.408005	27.325405	30.62848	26.740232	26.527939	Zfp27	Mus musculus zinc finger protein 27 (Zfp27), transcript variant 1, mRNA [NM_001037707]
	A_52_P496870	0.020920899	down	2.752269	331.66235	212.2637	213.08035	195.91742	530.73413	437.6379	380.76367	377.45645	2310011J03Rik	Mus musculus RIKEN cDNA 2310011J03 gene (2310011J03Rik), mRNA [NM_025521]
	A_52_P306305	0.005041729	down	8.42061	2081.942	2716.3499	2762.5369	3037.3508	24472.9	14787.435	6817.3477	19142.568	Akap2	Mus musculus A kinase (PRKA) anchor protein 2 (Akap2), transcript variant 1, mRNA [NM_001035533]
	A_51_P221651	0.0058706445	down	3.1489525	80.74553	45.758408	47.10287	32.00734	186.20021	87.51101	74.39949	89.43352	Coq8a	Mus musculus coenzyme Q8A (Coq8a), transcript variant 1, mRNA [NM_023341]
	A_55_P2106763	0.005046857	down	12.115825	26.798584	18.551258	10.718279	10.44807	259.71857	90.61386	90.744774	111.199104	Pxdc1	Mus musculus PX domain containing 1 (Pxdc1), mRNA [NM_025831]
	A_52_P217437	0.003369147	down	11.869813	188.1235	75.51924	65.590355	85.29617	1458.3597	872.7649	303.72104	807.9259	Htra3	Mus musculus HtrA serine peptidase 3 (Htra3), transcript variant 2, mRNA [NM_001042615]
	A_51_P123405	0.0025825494	up	11.384935	244.7889	300.61682	372.06247	193.95573	22.160196	12.542406	14.268841	15.77686	Bub1	Mus musculus BUB1, mitotic checkpoint serine/threonine kinase (Bub1), transcript variant 2, mRNA [NM_009772]
	A_55_P2234689	0.003878676	up	7.432399	216.0692	141.05946	101.59372	136.65778	22.760458	12.409132	9.344416	10.400828	BB187676	Q6ITT7_SPISO (Q6ITT7) Sperm nuclear basic protein PL-I isoform PLIa, partial (4%) [TC1630573]
	A_51_P109144	0.005865122	down	5.181833	733.33215	614.6606	603.8944	552.3606	2386.9128	2157.383	1984.7905	2099.6033	Grtp1	Mus musculus GH regulated TBC protein 1 (Grtp1), mRNA [NM_025768]
	A_55_P1999760	0.0056880102	down	3.5296957	617.83307	464.42368	510.59567	452.4176	1517.2465	1221.9646	1032.6172	1063.799	Lrrc51	Mus musculus leucine rich repeat containing 51 (Lrrc51), transcript variant 3, mRNA [NM_001162974]
	A_55_P2008136	8.127816E-4	down	2.418344	1167.1862	681.6907	769.82794	782.4442	2629.6965	1072.096	841.85736	1367.198	Ctr9	Mus musculus CTR9 homolog, Paf1/RNA polymerase II complex component (Ctr9), mRNA [NM_009431]
	A_51_P394833	0.012739775	up	3.0449162	2183.0503	1531.7894	1825.7028	1765.4497	906.61163	352.4538	182.12953	426.48663	Tshz1	Mus musculus teashirt zinc finger family member 1 (Tshz1), mRNA [NM_001081300]
	A_55_P2054157	0.006392656	down	2.84418	4735.8506	5314.275	6369.0386	5202.8867	15663.289	8874.199	6793.7793	11440.035	Hspa4	Mus musculus heat shock protein 4 (Hspa4), mRNA [NM_008300]
	A_55_P2361437	0.016648848	up	3.2229755	525.1198	1379.0132	1253.6158	1696.4318	118.8453	411.12128	225.5217	256.40222	Pitpnc1	Mus musculus phosphatidylinositol transfer protein, cytoplasmic 1 (Pitpnc1), mRNA [NM_145823]
	A_55_P2294224	0.008406459	down	12.075247	10.565621	10.37093	6.6522036	3.961802	77.852264	51.159286	48.82474	62.50028	Dennd1b	Mus musculus DENN/MADD domain containing 1B (Dennd1b), transcript variant 1, mRNA [NM_001166501]
DOWN Ethanol	A_55_P2000818	0.012123855	down	2.3908808	297.91336	211.38779	269.68677	199.3944	480.9046	364.3784	367.9561	339.72626	Cab39l	Mus musculus calcium binding protein 39-like (Cab39l), mRNA [NM_026908]
DOWN Ethanol	A_51_P317317	0.0015994988	down	2.0071857	361.78412	214.75377	273.37057	239.37222	623.6561	293.55188	257.9946	345.85007	Gatd1	Mus musculus Parkinson disease 7 domain containing 1 (Pddc1), mRNA [NM_172116]
	A_51_P341664	0.0062292875	up	2.2367675	2005.4302	1118.1003	1214.2988	1178.4991	699.7668	340.23215	299.26105	356.15848	Zfp87	Mus musculus zinc finger protein 87 (Zfp87), mRNA [NM_133228]
	A_55_P2093231	0.004224897	up	115.66506	7143.545	3886.193	4580.8325	4353.9297	50.919487	38.037376	6.933859	45.598286	Myh7	PREDICTED: Mus musculus myosin, heavy polypeptide 7, cardiac muscle, beta (Myh7), transcript variant X2, mRNA [XM_017315842]
	A_52_P644690	0.008027348	down	2.0822492	66.549126	67.197624	74.5351	86.5967	154.60338	81.24028	62.967827	135.81342	Flt3l	Mus musculus FMS-like tyrosine kinase 3 ligand (Flt3l), transcript variant 1, mRNA [NM_013520]
	A_52_P200265	0.010287505	down	2.563861	411.97766	267.80777	253.9258	205.22032	905.56165	371.13812	287.07828	509.69495	Mocs1	Mus musculus molybdenum cofactor synthesis 1 (Mocs1), transcript variant 1, mRNA [NM_020042]
	A_55_P1966134	0.0028356262	down	140.05821	6.446547	6.7211328	3.092461	8.108612	551.2772	585.3502	450.0067	569.918	Prl3c1	Mus musculus prolactin family 3, subfamily c, member 1 (Prl3c1), transcript variant 1, mRNA [NM_013766]
	A_51_P218953	0.0012991753	up	33.584064	1599.8655	3221.847	3598.8188	3275.5354	51.112976	65.044876	37.083588	76.68915	Zfp536	Mus musculus zinc finger protein 536 (Zfp536), mRNA [NM_172385]
	A_55_P2152225	0.02231003	down	7.817691	89.84632	48.090305	47.50338	38.059017	492.269	104.63781	259.3588	432.33856	Ihh	Mus musculus Indian hedgehog (Ihh), transcript variant 1, mRNA [NM_010544]
	A_55_P1971010	0.0013652164	down	3445.6643	13.14062	11.77268	9.390728	3.9085908	23387.371	21583.443	23402.217	13412.383	Gzme	Mus musculus granzyme E (Gzme), mRNA [NM_010373]
	A_51_P211491	0.01779335	down	2.1378317	486.4184	604.36804	678.81903	648.5046	1334.5046	783.3162	523.13837	978.5008	Gusb	Mus musculus glucuronidase, beta (Gusb), mRNA [NM_010368]
	A_51_P471273	0.014730163	up	15.345822	163.6514	153.0113	180.88841	348.51086	3.623871	15.183802	7.687023	13.321729	2900055J20Rik	Mus musculus RIKEN cDNA 2900055J20 gene (2900055J20Rik), long non-coding RNA [NR_045177]
	A_51_P234881	0.0014857388	up	11.594358	1288.5616	893.66	1005.9589	1258.0431	91.97981	57.365753	46.681293	64.80983	Elovl4	Mus musculus elongation of very long chain fatty acids (FEN1/Elo2, SUR4/Elo3, yeast)-like 4 (Elovl4), mRNA [NM_148941]
	A_51_P433127	0.0014515321	down	4.502909	2496.3186	1664.5123	2007.9904	1436.5864	9024.542	5397.498	4220.0605	4745.471	Rdm1	Mus musculus RAD52 motif 1 (Rdm1), mRNA [NM_025654]
	A_52_P684642	0.0053090733	up	2.8962893	90.82762	100.48863	92.35448	137.80318	28.235607	28.618559	15.132388	26.72355	Ankmy2	Mus musculus ankyrin repeat and MYND domain containing 2 (Ankmy2), mRNA [NM_146033]
	A_55_P2156663	0.024060432	up	15.222989	200.145	124.11655	126.758026	154.84352	41.05017	7.599976	2.236641	2.575621	Cdh9	Mus musculus cadherin 9 (Cdh9), mRNA [NM_009869]
	A_55_P2063237	0.0030860011	down	16.516012	10.25884	8.243172	6.1362896	7.6377954	109.88379	86.577126	73.667274	83.29877	Dusp5	Mus musculus dual specificity phosphatase 5 (Dusp5), mRNA [NM_001085390]
	A_51_P366061	0.003689344	up	3.242993	3546.5886	2151.9492	2542.538	2688.9941	1200.6428	396.332	304.40543	644.69324	Fscn1	Mus musculus fascin actin-bundling protein 1 (Fscn1), mRNA [NM_007984]
	A_51_P128775	0.01006965	up	8.49235	1738.0435	1637.8522	1787.7618	1354.6233	210.37135	110.81987	53.31335	211.09335	Zfp84	Mus musculus zinc finger protein 84 (Zfp84), mRNA [NM_023750]
	A_65_P20799	0.0012289222	up	9.813283	1379.1307	1467.7467	1589.6346	1565.4078	144.28773	100.73847	62.922512	117.55892	Abi2	Mus musculus abl-interactor 2 (Abi2), transcript variant 2, mRNA [NM_001198571]
	A_55_P2114908	0.017834509	up	2.6100178	1032.7379	811.68	1147.2751	701.9809	401.45663	229.83646	129.01039	241.92131	Nek3	Mus musculus NIMA (never in mitosis gene a)-related expressed kinase 3 (Nek3), transcript variant 1, mRNA [NM_001162947]
	A_52_P199633	0.0056598587	down	6.396877	6.6611276	12.4521	11.303402	9.276507	62.6976	39.601513	28.99483	40.04378	Trim30d	Mus musculus tripartite motif-containing 30D (Trim30d), transcript variant 1, mRNA [NM_199146]
	A_51_P466910	0.002018947	up	17.152914	1147.7941	1440.8728	1225.2227	2203.4492	45.381866	66.2419	41.125393	82.58344	Cacna1g	Mus musculus calcium channel, voltage-dependent, T type, alpha 1G subunit (Cacna1g), transcript variant 1, mRNA [NM_009783]
	A_55_P2180531	0.004279118	down	4.816112	55.626884	39.552723	42.197105	40.789158	266.65704	107.27507	75.49848	186.74425	Sik3	Mus musculus SIK family kinase 3 (Sik3), mRNA [NM_027498]
	A_52_P627269	0.008364699	down	11.057039	35.449974	15.652489	32.95214	21.579245	420.79126	81.96711	103.2148	327.93552	Ces2b	Mus musculus carboxyesterase 2B (Ces2b), mRNA [NM_198171]
	A_55_P2090607	0.011059803	up	4.333567	164.28233	112.1709	97.70213	133.65149	27.930298	14.882439	17.760702	18.294449	Gm5126	Mus musculus predicted pseudogene 5126 (Gm5126), long non-coding RNA [NR_026596]
	A_51_P408082	0.0016359448	down	4765.3535	6.511268	5.9362397	4.592306	4.049733	20703.45	9269.906	16409.959	23299.785	Apoa1	Mus musculus apolipoprotein A-I (Apoa1), mRNA [NM_009692]
	A_51_P113178	0.004209844	up	9.000757	58.63585	34.703762	31.970388	38.910156	7.659254	1.893576	2.234637	2.355705	Fam212b	Mus musculus family with sequence similarity 212, member B (Fam212b), transcript variant 1, mRNA [NM_175398]
	A_55_P2025273	0.0029169745	down	2.4318326	917.7049	748.28815	822.93036	848.42505	1808.8763	1207.4647	1030.51	1474.7217	Trabd	Mus musculus TraB domain containing (Trabd), mRNA [NM_026485]
	A_55_P2026753	8.031841E-4	down	2.3489773	673.3003	786.35846	716.71	798.0219	1422.591	1239.4293	774.7872	1335.9222	Zmat1	Mus musculus zinc finger, matrin type 1 (Zmat1), mRNA [NM_175446]
	A_51_P382849	0.0020475998	down	9.851673	304.01028	195.22417	243.81888	279.22443	2976.1555	949.9962	1264.6141	2107.2188	Emb	Mus musculus embigin (Emb), mRNA [NM_010330]
	A_51_P137029	0.019787958	up	4.0440784	67.7211	57.422207	66.572075	66.43779	16.86445	6.12556	5.7834444	21.30546	Plce1	Mus musculus phospholipase C, epsilon 1 (Plce1), mRNA [NM_019588]
	A_51_P311785	0.01361143	down	4.6656137	90.72085	50.879364	58.18276	63.007256	510.4475	87.100334	122.94021	290.37976	Man2b2	Mus musculus mannosidase 2, alpha B2 (Man2b2), mRNA [NM_008550]
	A_51_P196158	0.03059941	down	2.4537709	909.40265	520.4538	592.96	335.05545	1368.3083	766.3834	702.5157	915.99457	Btd	Mus musculus biotinidase (Btd), mRNA [NM_025295]
	A_52_P25812	0.028200835	down	2.2842023	185.58458	164.71703	206.87192	143.04489	382.07956	229.70705	155.35986	357.50986	Prdm2	Mus musculus PR domain containing 2, with ZNF domain (Prdm2), transcript variant 1, mRNA [NM_001081355]
	A_55_P2038362	0.006844798	up	2.4278023	327.48816	114.60314	78.99934	140.3877	123.750916	30.18698	18.751131	33.85776	Acot5	Mus musculus acyl-CoA thioesterase 5 (Acot5), transcript variant 1, mRNA [NM_145444]
	A_52_P408657	0.0025446422	down	9.204009	33.285397	22.433113	23.320913	18.770037	233.94972	182.75508	108.77671	99.838104	Mycbp	Mus musculus MYC binding protein (Mycbp), mRNA [NM_019660]
	A_55_P2067505	0.0038390246	down	36.45456	1091.4963	456.87546	318.58923	421.31256	23040.893	8769.681	10613.8125	10911.161	Slc16a3	Mus musculus solute carrier family 16 (monocarboxylic acid transporters), member 3 (Slc16a3), mRNA [NM_030696]
	A_66_P131389	0.0064736796	down	3.3555303	42.45301	8.806951	4.7650723	8.144355	152.89635	16.64106	9.284371	15.414762	Ugt2b38	Mus musculus UDP glucuronosyltransferase 2 family, polypeptide B38 (Ugt2b38), mRNA [NM_133894]
	A_51_P172231	0.0015730289	down	10.949674	81.94199	89.418945	91.82708	97.05787	962.3396	689.7026	477.28412	586.594	Gsdmd	Mus musculus gasdermin D (Gsdmd), mRNA [NM_026960]
	A_66_P131045	0.010955721	up	2.9671724	336.45706	273.967	280.25497	289.1546	152.06735	56.80123	42.357548	52.140858	Gnl3l	Mus musculus guanine nucleotide binding protein-like 3 (nucleolar)-like (Gnl3l), transcript variant 1, mRNA [NM_198110]
	A_51_P295085	0.0067315837	up	3.4547365	659.2497	1516.1797	1541.2933	1381.0302	237.38652	218.7692	202.98909	280.46384	Ogn	Mus musculus osteoglycin (Ogn), mRNA [NM_008760]
	A_51_P130475	0.00665577	down	4.2927284	90.33355	96.91433	112.67029	142.56642	361.06976	341.49844	265.2699	288.996	Wnt4	Mus musculus wingless-type MMTV integration site family, member 4 (Wnt4), mRNA [NM_009523]
	A_55_P2120466	0.0059974063	up	2.3462002	1521.0706	1163.2571	1307.1104	1121.7219	734.2887	279.39133	242.09569	341.23828	Snx11	Mus musculus sorting nexin 11 (Snx11), mRNA [NM_028965]
	A_55_P2034067	0.0011399011	down	14.969296	132.11006	162.973	129.41902	173.35388	2013.0354	1388.966	958.3523	1791.7738	Myom3	Mus musculus myomesin family, member 3 (Myom3), mRNA [NM_001085509]
	A_51_P270355	0.00652413	up	467.28882	3465.7988	3340.512	4010.423	3862.5823	34.875343	2.179116	4.2102294	2.327023	Dclk1	Mus musculus doublecortin-like kinase 1 (Dclk1), transcript variant 1, mRNA [NM_019978]
	A_51_P302149	0.0028289885	up	3.3699758	1753.8956	1612.4683	1839.3584	1821.7726	448.57993	352.6176	284.1975	323.55383	Cfl2	Mus musculus cofilin 2, muscle (Cfl2), mRNA [NM_007688]
	A_55_P1975322	0.0074255355	down	2.2799697	958.1515	857.77094	1180.8682	699.00903	1803.2794	1450.6189	1036.3542	1338.5785
	A_51_P508444	0.002354725	down	2.5747516	4549.2046	4842.839	6195.1963	4685.8022	11569.212	7553.7607	6821.626	9333.046	St13	Mus musculus suppression of tumorigenicity 13 (St13), mRNA [NM_133726]
	A_52_P96748	0.0064261295	up	2.3708158	647.86273	786.8327	826.16473	636.4359	203.03694	221.8121	166.66748	223.74162	Ttc30b	Mus musculus tetratricopeptide repeat domain 30B (Ttc30b), mRNA [NM_028235]
	A_55_P2054445	0.01848179	down	5.166351	30.571772	13.005799	10.12155	16.129768	102.79931	49.49446	48.158127	37.360653	Cd84	Mus musculus CD84 antigen (Cd84), transcript variant 1, mRNA [NM_013489]
	A_55_P2014928	0.007684325	up	4.1403894	2012.164	1100.5192	1276.4756	832.1539	485.71152	163.11247	99.20264	201.59784	Zfp341	Mus musculus zinc finger protein 341 (Zfp341), mRNA [NM_199304]
	A_51_P115817	0.0026559525	down	2.4057581	524.66425	540.9654	641.9397	518.4002	1089.6796	979.6113	729.15094	804.65656	Ralgps2	Mus musculus Ral GEF with PH domain and SH3 binding motif 2 (Ralgps2), transcript variant 2, mRNA [NM_023884]
	A_55_P2112991	0.0021453586	up	13.27828	4935.9062	3826.849	4822.432	5686.006	398.19702	224.8772	116.68001	315.67258	Slc4a3	Mus musculus solute carrier family 4 (anion exchanger), member 3 (Slc4a3), mRNA [NM_009208]
	A_51_P489138	0.0049046963	up	5.237288	108.92843	70.45713	72.545815	105.31286	26.944712	6.518822	6.1625657	14.252542	Sptb	Mus musculus spectrin beta, erythrocytic (Sptb), mRNA [NM_013675]
DOWN Ethanol	A_52_P359965	0.026828645	down	3.0093307	368.50644	479.1619	512.4754	520.6472	1733.5043	911.38196	426.31836	1135.6034	Cpd	Mus musculus carboxypeptidase D (Cpd), mRNA [NM_007754]
	A_55_P2021704	0.007768595	up	3.208582	1067.0302	565.0773	646.24805	645.8615	220.2058	144.52437	106.6855	138.43883	Enpp5	Mus musculus ectonucleotide pyrophosphatase/phosphodiesterase 5 (Enpp5), transcript variant 4, mRNA [NM_001329619]
	A_51_P112734	0.005355965	down	14.256362	358.60477	448.6505	592.1011	324.84613	7442.1343	3313.137	2326.434	4411.308	Slc7a8	Mus musculus solute carrier family 7 (cationic amino acid transporter, y+ system), member 8 (Slc7a8), mRNA [NM_016972]
	A_55_P2166995	0.0023504046	down	3.2325404	48043.875	30826.926	31989.633	25858.174	120650.32	71539.55	49927.26	61447.08
	A_52_P161297	0.044788867	down	3.4303877	48.895214	39.157413	18.750473	26.968794	121.091385	53.086594	68.71451	60.08179	Tcea3	Mus musculus transcription elongation factor A (SII), 3 (Tcea3), mRNA [NM_011542]
	A_66_P136899	0.0014417206	down	8.068512	993.0075	699.13885	930.7626	724.2095	6858.091	4005.7598	3998.4502	3574.172	Nadk	Mus musculus NAD kinase (Nadk), transcript variant 1, mRNA [NM_001159637]
DOWN Ethanol	A_55_P1954216	0.04502693	down	10.658135	71.831245	3.403674	3.138775	5.0637784	140.82849	24.666313	40.670815	70.25963	Ugt3a1	Mus musculus UDP glycosyltransferases 3 family, polypeptide A1 (Ugt3a1), mRNA [NM_207216]
	A_55_P2086507	0.0077721807	down	70.1864	98.17179	70.447556	52.48719	26.113409	3589.0784	1353.8374	2617.7173	3579.906	Bglap3	Mus musculus bone gamma-carboxyglutamate protein 3 (Bglap3), transcript variant 1, mRNA [NM_001305448]
UP Ethanol	A_55_P2070681	0.012392967	up	3.4835522	38.332462	71.58592	76.7159	90.178276	15.341821	9.43711	10.845559	16.251253	Adam1a	Mus musculus a disintegrin and metallopeptidase domain 1a (Adam1a), mRNA [NM_172126]
	A_55_P2025690	0.002682559	up	34.210854	107.255394	105.69292	168.84154	194.70717	3.548305	2.9421022	2.215399	2.32864	Slc5a7	Mus musculus solute carrier family 5 (choline transporter), member 7 (Slc5a7), mRNA [NM_022025]
	A_52_P56751	0.004090912	down	9.520184	234.2134	323.8305	345.78146	308.77588	2999.9565	1604.4885	1108.9927	2466.8245	Lcp1	Mus musculus lymphocyte cytosolic protein 1 (Lcp1), transcript variant 2, mRNA [NM_008879]
	A_55_P2097630	0.0032017007	up	6.8633027	222.2079	247.82918	319.93335	271.08554	35.123127	27.762259	14.928322	29.27175	Csmd1
	A_55_P2040518	0.0029607276	up	2.187291	2186.3157	1039.2782	1038.4355	1242.5687	982.937	347.56873	207.23291	358.14233
	A_51_P117115	0.0029409167	down	2.5438516	39.52862	9.541588	6.819233	10.950984	98.98127	18.104101	7.641155	17.051456	Olfr53	Mus musculus olfactory receptor 53 (Olfr53), mRNA [NM_146960]
	A_55_P2115871	0.0010077199	up	58.55372	934.078	559.3829	640.0689	1049.092	13.195358	6.7023425	5.9047494	11.3143	Inpp5j	Mus musculus inositol polyphosphate 5-phosphatase J (Inpp5j), mRNA [NM_172439]
	A_55_P1967736	0.017868083	up	3.3301015	1580.7351	1694.9052	1593.4115	1445.8964	653.22906	223.41159	176.77643	385.1293	Nkd1	Mus musculus naked cuticle 1 homolog (Drosophila) (Nkd1), transcript variant 1, mRNA [NM_027280]
	A_55_P2039444	0.007861223	up	2.0889003	1959.7719	1364.0682	2087.8225	1421.1472	694.2209	468.59543	517.15875	490.1694	Cmss1	Mus musculus cms small ribosomal subunit 1 (Cmss1), mRNA [NM_025599]
	A_51_P374726	0.0035462596	up	59.18164	495.7524	363.0313	381.13232	263.73233	3.5714948	6.2771244	3.0333333	4.292713	Ptx3	Mus musculus pentraxin related gene (Ptx3), mRNA [NM_008987]
	A_55_P2060255	0.02538726	up	2.7326555	76907.305	46144.52	51889.727	44120.777	15095.104	13890.926	11332.396	12137.972
UP Ethanol	A_52_P1092823	0.017996114	up	3.2824225	607.02783	442.53305	686.3865	1423.0367	236.20699	104.06129	102.67859	177.2808	Irx1	Mus musculus Iroquois related homeobox 1 (Drosophila) (Irx1), mRNA [NM_010573]
	A_51_P507509	0.026761753	down	3.1814907	82.04674	184.00085	232.79388	201.07805	435.05753	256.1295	267.71466	480.42325	Gimap1	Mus musculus GTPase, IMAP family member 1 (Gimap1), transcript variant 1, mRNA [NM_008376]
	A_66_P128537	0.003747818	down	175.35913	17.9538	2.410398	2.742459	3.0192451	1083.0435	494.6316	353.14014	354.55597	Isg15	Mus musculus ISG15 ubiquitin-like modifier (Isg15), mRNA [NM_015783]
	A_52_P520408	0.0039860844	down	9.123646	1036.516	830.01624	991.97614	716.3638	6000.524	5611.398	5993.226	4155.3984	Serp1	Mus musculus stress-associated endoplasmic reticulum protein 1 (Serp1), mRNA [NM_030685]
	A_52_P226929	0.043202523	down	2.2053041	68.74118	101.835304	117.220314	95.151	213.84042	138.23668	73.53938	168.1647	Cflar	Mus musculus CASP8 and FADD-like apoptosis regulator (Cflar), transcript variant 1, mRNA [NM_207653]
	A_52_P262219	0.0014914912	down	47.85266	76.28827	36.924236	25.40455	37.356247	2818.8403	1053.5919	507.81097	1839.8655	Fos	Mus musculus FBJ osteosarcoma oncogene (Fos), mRNA [NM_010234]
	A_55_P2081050	0.005363453	down	6.0282745	250.37257	288.81305	406.4817	335.57123	1750.1421	1229.213	1318.7722	908.8528	Kcnj13	Mus musculus potassium inwardly-rectifying channel, subfamily J, member 13 (Kcnj13), mRNA [NM_001110227]
UP Ethanol	A_52_P301223	0.012778373	up	2.3297906	4298.5615	4286.2866	5082.6465	4718.782	1316.8445	1302.7809	1314.2087	1316.8881	Brwd1	Mus musculus bromodomain and WD repeat domain containing 1 (Brwd1), transcript variant 3, mRNA [NM_176928]
	A_66_P133043	8.937105E-4	down	8.854489	790.4057	1139.6914	1248.2592	1087.3505	5944.6235	7028.087	5322.35	6690.57	Mbd2	Mus musculus methyl-CpG binding domain protein 2 (Mbd2), transcript variant 1, mRNA [NM_010773]
DOWN Ethanol	A_55_P2173035	0.0089773955	down	2.0713015	3445.0654	3018.007	3740.4883	3219.605	5348.6753	5030.752	3638.0796	4660.5054	Dnajc8	Mus musculus DnaJ heat shock protein family (Hsp40) member C8 (Dnajc8), mRNA [NM_172400]
	A_52_P199319	0.0052695107	up	13.583429	68.54982	75.423134	99.63086	79.46461	3.585821	6.9706416	3.2377453	2.9410303	A830010M20Rik	Mus musculus RIKEN cDNA A830010M20 gene (A830010M20Rik), transcript variant 2, mRNA [NM_001168557]
	A_55_P1959923	0.0067137685	down	3.4144604	88.44751	85.78538	104.5508	74.99939	204.44698	216.84021	207.55489	173.97275	Cth	Mus musculus cystathionase (cystathionine gamma-lyase) (Cth), mRNA [NM_145953]
	A_51_P105161	0.007870821	up	63.136795	566.2574	419.63016	518.8709	532.2069	29.943926	2.3887153	3.0377815	3.7620354	Cpne4	Mus musculus copine IV (Cpne4), mRNA [NM_028719]
	A_55_P2182273	0.0031634134	down	46.030006	18.913612	3.9046981	9.71253	10.05377	599.6155	243.51244	166.3744	263.79648	Bin2	Mus musculus bridging integrator 2 (Bin2), mRNA [NM_001270537]
	A_52_P379337	0.006507874	up	2.2525518	3720.6343	4114.211	5565.336	5044.9854	1684.6343	1434.0768	960.64453	1423.8931	Rtn4	Mus musculus reticulon 4 (Rtn4), transcript variant 1, mRNA [NM_194054]
	A_55_P1953884	0.0022446827	down	3.0847383	1827.1793	1941.1144	1873.3585	1965.4309	5375.3726	4001.8005	2951.8718	3686.2532	Dpm1	Mus musculus dolichol-phosphate (beta-D) mannosyltransferase 1 (Dpm1), transcript variant 1, mRNA [NM_010072]
	A_55_P2078173	0.0036663662	down	6.162016	7796.814	5224.5996	5893.917	4371.137	31009.56	24102.04	20112.596	19925.293
	A_51_P195506	0.032040086	down	2.9088054	319.51932	380.98624	421.7389	407.04474	1577.7297	556.31146	387.85275	869.9528	Csf1	Mus musculus colony stimulating factor 1 (macrophage) (Csf1), transcript variant 1, mRNA [NM_007778]
	A_55_P2084611	0.0015711237	up	11.845468	1187.5746	929.0592	1079.1829	1247.6058	115.657	49.644226	34.18446	76.09585	B4galt6	Mus musculus UDP-Gal:betaGlcNAc beta 1,4-galactosyltransferase, polypeptide 6 (B4galt6), mRNA [NM_019737]
	A_52_P421713	0.003917889	down	12.9635935	107.31812	82.30417	77.54336	85.29386	831.4847	770.09314	710.87476	717.51447	9930012K11Rik	Mus musculus RIKEN cDNA 9930012K11 gene (9930012K11Rik), transcript variant 1, mRNA [NM_001004155]
	A_55_P2043382	9.679666E-4	down	170.81245	87.337845	59.321236	62.077885	58.00965	13800.426	5358.7046	5370.8013	7915.874	Llgl2	Mus musculus lethal giant larvae homolog 2 (Drosophila) (Llgl2), transcript variant 2, mRNA [NM_001252532]
	A_55_P2001714	0.020679574	down	2.6940167	535.29767	328.34677	479.82053	312.12503	823.1986	742.26105	734.9618	611.1855	Blvra	Mus musculus biliverdin reductase A (Blvra), mRNA [NM_026678]
	A_55_P1997696	7.410171E-4	down	706.70105	74.05127	70.23248	108.68432	55.17849	43020.777	32643.406	33720.96	32519.092	Plbd1	Mus musculus phospholipase B domain containing 1 (Plbd1), mRNA [NM_025806]
	A_51_P302942	0.0056331092	down	37.40464	63.67484	34.13082	26.770945	46.907707	1308.2021	919.86285	1088.4767	807.36426	Rasl10a	Mus musculus RAS-like, family 10, member A (Rasl10a), mRNA [NM_145216]
	A_55_P2184449	0.0021898814	down	48.771725	7.7517147	10.02042	5.0278697	9.797972	449.01486	190.05428	134.43932	373.5717	Gm46253	PREDICTED: Mus musculus uncharacterized LOC108167851 (LOC108167851), ncRNA [XR_001780098]
	A_55_P1972948	0.0017528892	up	565.1158	22911.809	11650.993	11424.589	13944.424	73.91201	14.436568	6.8837457	11.237581	Celf5	Mus musculus CUGBP, Elav-like family member 5 (Celf5), transcript variant 1, mRNA [NM_176954]
	A_52_P589664	0.002081548	up	4.64981	493.90756	324.17706	382.67758	302.9258	81.30953	45.8817	40.81933	51.614563	Zfp846	Mus musculus zinc finger protein 846 (Zfp846), mRNA [NM_172919]
	A_51_P102911	0.0013597456	down	755.0751	3.321539	1.699221	2.4267511	1.9007	1727.1094	1193.5376	566.58356	1434.2693	Hoxa11	Mus musculus homeobox A11 (Hoxa11), mRNA [NM_010450]
DOWN Ethanol	A_55_P2129330	0.0023373915	down	5.424054	10.263061	3.863785	6.7743936	7.2861075	52.222572	15.890119	13.161969	30.704926		predicted gene 7357 [Source:MGI Symbol;Acc:MGI:3643257] [ENSMUST00000195361]
	A_52_P488361	0.004502759	down	4.4953256	119.4798	65.3431	89.62059	80.42325	379.08453	259.66794	196.01367	235.749	Tmem110	Mus musculus transmembrane protein 110 (Tmem110), mRNA [NM_028839]
	A_55_P2024953	0.004311377	down	5.334376	381.45142	443.9456	425.5365	437.8882	2324.047	1232.4521	859.2635	2055.06	Tbc1d4	Mus musculus TBC1 domain family, member 4 (Tbc1d4), mRNA [NM_001081278]
	A_55_P2126627	0.0041032964	up	3.0537395	405.1254	290.20782	343.279	237.06293	136.08476	69.76772	40.244865	56.999287	Phf20l1	Mus musculus PHD finger protein 20-like 1 (Phf20l1), mRNA [NM_001081409]
	A_55_P1960202	0.0126158865	up	8.426458	2128.1143	2311.9773	2898.0598	2390.7515	429.8789	109.42789	99.78598	285.14047	Vcan	Mus musculus versican (Vcan), transcript variant 1, mRNA [NM_001081249]
DOWN Ethanol	A_55_P2159522	0.0021688726	down	2.0785284	41.906456	18.416842	17.266079	18.333172	74.53528	26.09592	15.960461	29.075941	Col14a1	Mus musculus collagen, type XIV, alpha 1 (Col14a1), mRNA [NM_181277]
	A_52_P112651	0.006758523	down	2.255856	491.38666	475.44073	560.95844	434.92178	891.32135	628.6125	642.34296	811.8678	Lman2	Mus musculus lectin, mannose-binding 2 (Lman2), mRNA [NM_025828]
	A_55_P2090645	0.001463077	up	16.809652	118.47648	91.23031	80.07785	99.05271	7.4884453	3.9839923	2.247217	3.170458	Gm19410	predicted gene, 19410 [Source:MGI Symbol;Acc:MGI:5011595] [ENSMUST00000207505]
	A_55_P2078544	0.0084608	down	2.3424933	231.59467	150.01752	139.8043	174.34438	426.48776	233.96063	193.7974	261.02234	Arfgap3	Mus musculus ADP-ribosylation factor GTPase activating protein 3 (Arfgap3), mRNA [NM_025445]
	A_51_P490700	0.0059697754	up	8.799637	306.14694	306.33844	356.27695	372.06296	56.62335	22.616411	14.49763	22.106632	Ccdc40	Mus musculus coiled-coil domain containing 40 (Ccdc40), mRNA [NM_175430]
	A_51_P413539	0.0027156172	down	3.1115704	1164.1809	1183.6919	1364.5742	1148.7808	2958.5215	2394.3528	2312.1973	2447.2966	Nek6	Mus musculus NIMA (never in mitosis gene a)-related expressed kinase 6 (Nek6), transcript variant 2, mRNA [NM_021606]
	A_55_P1970826	0.0367941	down	3.5980618	25.884584	24.247536	16.95715	19.382214	67.27242	114.67972	14.81961	59.86064	Adamts5	Mus musculus a disintegrin-like and metallopeptidase (reprolysin type) with thrombospondin type 1 motif, 5 (aggrecanase-2) (Adamts5), mRNA [NM_011782]
	A_55_P2274782	0.0016359448	down	2189.4077	3.221264	1.882417	2.36625	2.13293	2967.1174	3313.4084	4052.7378	3493.7375	Prl7a1	Mus musculus prolactin family 7, subfamily a, member 1 (Prl7a1), transcript variant 1, mRNA [NM_001164058]
	A_52_P211949	0.03740217	up	6.280557	887.19006	441.51855	466.75507	613.986	422.2756	43.903587	18.055542	42.66546	Rph3a	Mus musculus rabphilin 3A (Rph3a), transcript variant 1, mRNA [NM_011286]
	A_51_P116755	0.010562496	up	9.84536	122.87403	83.61969	85.39691	81.66132	5.09189	8.349823	4.4408503	7.9954085	Cap2	Mus musculus CAP, adenylate cyclase-associated protein, 2 (yeast) (Cap2), mRNA [NM_026056]
	A_66_P120494	0.040167198	down	2.77613	73.277054	18.19957	10.109081	20.637735	118.9801	46.045254	20.827047	28.670649	Duoxa1	Mus musculus dual oxidase maturation factor 1 (Duoxa1), mRNA [NM_001305262]
	A_66_P100586	0.026655683	down	2.8487053	15.643621	26.21308	22.959896	27.42691	73.057495	35.09377	27.095997	48.456795	4930599N23Rik	Q4S4U3_TETNG (Q4S4U3) Chromosome 2 SCAF14738, whole genome shotgun sequence, partial (7%) [TC1591056]
DOWN Ethanol	A_51_P331021	0.02913715	down	2.0488925	343.42972	244.74529	321.54874	127.74008	458.2126	320.52988	318.50226	257.46442	Ttc32	Mus musculus tetratricopeptide repeat domain 32 (Ttc32), mRNA [NM_029321]
	A_52_P576720	0.0066405926	down	37.11428	14.387581	6.625738	5.554487	4.827462	184.32315	305.60425	102.76011	165.8623	Calm4	Mus musculus calmodulin 4 (Calm4), mRNA [NM_020036]
	A_51_P117109	0.0046233283	down	4.1160192	718.1247	510.7648	473.05722	611.9362	2274.885	1659.4443	1101.236	1451.1426	Ilvbl	Mus musculus ilvB (bacterial acetolactate synthase)-like (Ilvbl), mRNA [NM_173751]
	A_51_P119401	0.023570951	up	2.9451482	1012.3081	1034.375	1285.4921	1235.2415	476.7323	228.37877	118.76327	338.32446	Tug1	Mus musculus taurine upregulated gene 1 (Tug1), transcript variant b, long non-coding RNA [NR_002322]
DOWN Ethanol	A_55_P2124110	0.0035489216	down	2.424511	40.141937	34.61974	39.93903	40.72081	86.658775	54.302998	52.367588	62.733006	Ttc7	mc05a11.r1 Soares mouse p3NMF19.5 Mus musculus cDNA clone IMAGE:338012 5'. [W29714]
	A_52_P653937	0.003532034	up	4.63292	170.3963	116.73787	131.35179	120.46668	26.0711	16.318491	15.982001	19.890587	Rpl21	Mus musculus ribosomal protein L21 (Rpl21), mRNA [NM_019647]
	A_55_P2071191	0.006842917	down	87.51859	164.73216	36.111835	31.862663	43.881447	3850.8245	2427.2832	2809.9492	3677.749	Prss8	Mus musculus protease, serine 8 (prostasin) (Prss8), mRNA [NM_133351]
	A_55_P2078008	0.011157983	up	4.2563252	1561.8573	1586.7234	1671.8179	1457.3507	420.05338	196.65356	123.38298	357.3199	Ddx46	Mus musculus DEAD (Asp-Glu-Ala-Asp) box polypeptide 46 (Ddx46), mRNA [NM_001282055]
	A_51_P108862	0.004430007	down	2.077799	5059.433	5309.141	6577.188	4614.6934	8636.396	7101.9697	7229.6387	6783.552	Cops7a	Mus musculus COP9 signalosome subunit 7A (Cops7a), transcript variant 1, mRNA [NM_012003]
	A_55_P2124498	0.0015621708	down	21.186735	23.698233	20.005241	26.236187	27.7394	556.2751	340.26566	218.61502	332.57388	Il17rb	Mus musculus interleukin 17 receptor B (Il17rb), mRNA [NM_019583]
	A_55_P2143683	0.0051230798	up	15.4131565	305.74368	363.2003	357.8243	292.2666	23.371857	10.37113	7.5017977	22.400837	Hdx	highly divergent homeobox [Source:MGI Symbol;Acc:MGI:2685226] [ENSMUST00000113422]
	A_51_P403049	0.03282847	up	2.4531612	593.5561	441.1396	584.1558	545.8535	280.19717	114.565605	65.199684	218.04048	Heatr5b	Mus musculus HEAT repeat containing 5B (Heatr5b), mRNA [NM_001081179]
	A_52_P56634	0.00809027	down	3.2686243	222.91844	178.2466	225.89903	202.54335	868.63806	359.2499	245.20009	536.8661	Map3k11	Mus musculus mitogen-activated protein kinase kinase kinase 11 (Map3k11), mRNA [NM_022012]
	A_51_P383629	0.00995851	up	2.0361452	1547.1118	592.81146	488.19525	655.4801	580.50616	204.38373	134.14392	212.37065	Vps4a	Mus musculus vacuolar protein sorting 4A (Vps4a), mRNA [NM_126165]
	A_55_P1953998	0.005434864	up	18.760988	16441.502	18004.873	18366.332	17213.045	1054.2517	670.99963	216.98854	974.19916	Pbx1	Mus musculus pre B cell leukemia homeobox 1 (Pbx1), transcript variant a, mRNA [NM_183355]
	A_55_P1988259	0.003903455	down	4.4196706	20210.86	17376.424	18418.111	15137.802	62941.08	50794.992	47069.934	49144.668	Gng5	Mus musculus guanine nucleotide binding protein (G protein), gamma 5 (Gng5), mRNA [NM_010318]
	A_55_P1965694	0.0010936038	up	394.52133	2057.2388	1277.3441	1955.2494	1752.2964	4.676726	2.91226	2.25295	2.397502	Gabrg2	Mus musculus gamma-aminobutyric acid (GABA) A receptor, subunit gamma 2 (Gabrg2), transcript variant 1, mRNA [NM_008073]
	A_55_P2015292	0.022003576	down	4.9103956	753.1917	297.70193	276.92377	271.305	1766.8916	1007.4249	1235.4056	881.6606	Ltc4s	Mus musculus leukotriene C4 synthase (Ltc4s), transcript variant 1, mRNA [NM_008521]
	A_55_P1993517	0.0048762145	up	3.315168	206.02513	61.65645	17.777609	54.486828	76.37491	10.66088	2.262055	10.948561	Tbc1d14	Mus musculus TBC1 domain family, member 14 (Tbc1d14), transcript variant 1, mRNA [NM_001113362]
	A_55_P2154684	0.006857831	up	4.309213	40717.684	29277.436	34884.64	28913.088	10149.004	4106.117	2601.1716	6367.8306	Smarca4	Mus musculus SWI/SNF related, matrix associated, actin dependent regulator of chromatin, subfamily a, member 4 (Smarca4), transcript variant 1, mRNA [NM_001174078]
	A_51_P507333	0.0025574104	up	57.767864	201.19006	247.49675	295.9472	352.03677	3.5787337	4.6520047	2.256556	2.454595	Kcnc2	Mus musculus potassium voltage gated channel, Shaw-related subfamily, member 2 (Kcnc2), mRNA [NM_001025581]
	A_52_P537459	0.0020238264	up	3.1351495	313.1387	207.9772	242.97339	263.5826	96.06655	48.14985	30.545158	60.485027	Sec62	Mus musculus SEC62 homolog (S. cerevisiae) (Sec62), mRNA [NM_027016]
	A_55_P2175400	0.007556672	up	6.0151057	2005.0193	1751.164	2052.3706	2294.8628	385.4981	257.45456	91.74478	274.62683	Zfp467	Mus musculus zinc finger protein 467 (Zfp467), transcript variant 1, mRNA [NM_020589]
	A_55_P2102998	0.004987739	up	8.600024	178.67188	151.37988	127.05819	187.44325	28.627167	8.638109	8.187484	11.513648	Gm3893	Mus musculus predicted gene 3893 (Gm3893), long non-coding RNA [NR_033506]
	A_51_P378210	0.028120965	down	2.6905172	91.90138	18.087072	11.9708395	22.912546	182.9879	36.451042	23.92759	29.632103	Guca2a	Mus musculus guanylate cyclase activator 2a (guanylin) (Guca2a), mRNA [NM_008190]
	A_55_P2170963	0.0023263895	down	2.2538257	4553.1577	2526.4978	3118.4248	2485.8406	8751.104	3693.0874	3210.2478	4390.287	Gspt1	Mus musculus G1 to S phase transition 1 (Gspt1), transcript variant 1, mRNA [NM_146066]
	A_51_P401343	0.019784508	down	2.4743943	197.64323	38.873833	25.870975	42.52778	458.16534	59.17675	43.33897	53.38397	Cldn14	Mus musculus claudin 14 (Cldn14), transcript variant 1, mRNA [NM_019500]
	A_52_P122673	0.0033220802	up	2.6079803	470.00198	328.71338	444.6913	347.3629	176.28609	88.493126	64.78955	101.035	Cep41	Mus musculus centrosomal protein 41 (Cep41), transcript variant 1, mRNA [NM_031998]
	A_51_P148105	0.0061513707	up	4.41319	400.95245	362.21774	525.69775	240.42052	74.80181	46.83889	47.39335	57.688072	Rad51	Mus musculus RAD51 recombinase (Rad51), mRNA [NM_011234]
	A_55_P2026818	0.004430971	up	5.356069	1673.8503	1954.9547	2310.8726	1836.2023	371.81168	187.09416	165.26917	290.50436	Slc4a7	Mus musculus solute carrier family 4, sodium bicarbonate cotransporter, member 7 (Slc4a7), mRNA [NM_001033270]
	A_55_P2184508	0.0048443736	down	4.27505	8441.633	9121.836	9826.934	7833.6123	24575.664	26903.736	24902.861	23803.94
	A_55_P1989653	0.0012046256	down	105.74351	295.94254	346.71417	300.21588	430.56943	32678.793	19330.422	18224.566	28514.666	Slco4a1	Mus musculus solute carrier organic anion transporter family, member 4a1 (Slco4a1), mRNA [NM_148933]
	A_55_P2011106	0.0049623074	down	5.6566653	29.10846	10.00498	7.842979	14.000518	113.26062	40.978474	28.844599	48.413395	Junb	Mus musculus jun B proto-oncogene (Junb), mRNA [NM_008416]
DOWN Ethanol	A_51_P385099	0.027969534	down	12.354444	18.945984	1.6449198	2.270472	1.8511825	70.336975	47.80263	12.287832	14.62081	Tnf	Mus musculus tumor necrosis factor (Tnf), transcript variant 1, mRNA [NM_013693]
	A_51_P165704	0.0011028827	up	3.1417875	5688.9043	5559.328	7007.434	4333.0645	1588.8268	1202.6327	1000.2518	1020.8019	Mcm7	Mus musculus minichromosome maintenance complex component 7 (Mcm7), mRNA [NM_008568]
	A_55_P1967069	0.002182184	down	2.9074433	1063.219	610.4417	728.5891	606.4659	2789.796	1067.2609	959.8225	1419.4807	Lpar6	Mus musculus lysophosphatidic acid receptor 6 (Lpar6), mRNA [NM_175116]
	A_51_P481482	0.0013677512	down	81.262276	4.913189	7.6660542	7.4808717	9.02624	427.78574	393.3191	359.5314	362.91446	Dram1	Mus musculus DNA-damage regulated autophagy modulator 1 (Dram1), mRNA [NM_027878]
	A_55_P2167788	0.0036398387	down	22.816986	3.2385237	1.895986	2.3822637	2.139757	94.17872	25.638369	14.32383	48.554573	Gm6093	Mus musculus predicted gene 6093 (Gm6093), transcript variant 1, long non-coding RNA [NR_131140]
	A_51_P368285	0.015595411	down	5.3443317	182.76335	160.2347	146.26048	138.29143	596.68713	485.94662	731.3908	451.0443	Rflna	Mus musculus refilin A (Rflna), mRNA [NM_028443]
	A_51_P356762	0.019222986	up	2.46246	3492.0728	4203.3223	5074.2236	2787.3755	1471.408	887.0892	748.394	1144.1843	Mcm4	Mus musculus minichromosome maintenance complex component 4 (Mcm4), mRNA [NM_008565]
	A_55_P1974367	0.0016557634	down	11.437182	16069.19	9900.665	9130.312	11106.051	182528.98	76272.53	56531.3	69430.984	Fabp3	Mus musculus fatty acid binding protein 3, muscle and heart (Fabp3), mRNA [NM_010174]
	A_51_P110759	0.010160972	up	2.3935244	1865.7186	1231.8567	1263.2572	1521.2585	939.19525	271.5334	250.26443	417.3821	Slc1a1	Mus musculus solute carrier family 1 (neuronal/epithelial high affinity glutamate transporter, system Xag), member 1 (Slc1a1), mRNA [NM_009199]
	A_51_P155142	0.0025858132	up	7.6165752	2509.548	2884.6997	4119.8965	2177.2065	379.8403	193.52823	227.11378	228.77917	Cdca8	Mus musculus cell division cycle associated 8 (Cdca8), mRNA [NM_026560]
	A_51_P145631	0.0020349014	up	25.620028	1308.5377	1017.6279	1102.247	962.3377	69.504814	21.427109	20.642763	21.109547	Svip	Mus musculus small VCP/p97-interacting protein (Svip), transcript variant 1, mRNA [NM_001160345]
	A_55_P2010152	0.0069966866	down	23.796234	10.16129	4.0901484	2.58615	2.239771	126.244675	39.363735	43.26934	71.0642	Sell	Mus musculus selectin, lymphocyte (Sell), transcript variant 2, mRNA [NM_001164059]
	A_52_P301261	0.0017148398	up	134.47095	783.52234	490.36484	464.54926	567.8291	3.5874887	2.829549	2.46073	2.456386	March4	Mus musculus membrane-associated ring finger (C3HC4) 4 (March4), mRNA [NM_001045533]
	A_52_P597608	0.007866512	up	12.485155	80.36511	86.73076	88.11805	87.54373	3.60259	3.4700127	6.531081	5.3652062	Stk16	Mus musculus serine/threonine kinase 16 (Stk16), transcript variant 1, mRNA [NM_011494]
	A_55_P2027521	0.044576038	down	3.8265154	54.373257	18.676727	13.00194	26.209501	128.56885	40.691105	59.04228	47.547863	Tnnt1	Mus musculus troponin T1, skeletal, slow (Tnnt1), transcript variant 1, mRNA [NM_001277903]
	A_55_P2066180	0.001300473	up	10.708941	7542.29	5427.71	4421.3066	5830.675	662.17596	279.63007	201.13109	426.50977	Hid1	Mus musculus HID1 domain containing (Hid1), transcript variant 1, mRNA [NM_175454]
	A_55_P2063256	0.03335382	down	16.147938	50.238335	92.39462	56.562164	118.2846	537.34717	1025.6638	1983.6323	382.336	Lgals4	Mus musculus lectin, galactose binding, soluble 4 (Lgals4), mRNA [NM_010706]
	A_51_P282837	0.001679646	down	43.59442	47.159996	26.124865	19.434443	26.847334	1435.9607	628.29016	531.2529	958.9207	St14	Mus musculus suppression of tumorigenicity 14 (colon carcinoma) (St14), mRNA [NM_011176]
	A_51_P239673	0.012520256	down	4.3573523	8196.0625	5790.6855	5544.2925	5441.6167	20579.828	17963.111	17708.098	15608.705	Hprt	Mus musculus hypoxanthine guanine phosphoribosyl transferase (Hprt), mRNA [NM_013556]
	A_55_P2111508	0.0013777249	up	104.603096	5029.7847	4188.021	4035.647	4867.1396	35.042458	34.166252	22.561214	25.326508	Ttyh1	Mus musculus tweety family member 1 (Ttyh1), transcript variant 2, mRNA [NM_021324]
	A_55_P2184279	0.009789973	down	4.8482504	33.536667	21.454279	12.779621	8.941963	88.9947	94.59188	34.558556	30.911041
	A_52_P173368	0.011297254	up	2.5952613	871.21606	566.21136	669.2959	639.15186	444.83832	133.03897	101.11341	153.87738
	A_52_P285024	0.002042245	up	27.67195	982.85645	1491.146	1904.0939	1682.7067	46.37278	37.706245	21.62464	41.926155	Sertad4	Mus musculus SERTA domain containing 4 (Sertad4), transcript variant 1, mRNA [NM_198247]
	A_51_P109295	0.0032767975	up	41.332848	241.43637	174.23528	278.3275	257.56638	10.158203	3.066715	2.180143	3.0115473	Pcdhb3	Mus musculus protocadherin beta 3 (Pcdhb3), mRNA [NM_053128]
	A_55_P2060158	0.033370472	up	2.4199078	342.78964	173.23016	175.62404	148.76091	77.77784	56.65596	33.511684	60.64479	Ermn	Mus musculus ermin, ERM-like protein (Ermn), mRNA [NM_029972]
	A_55_P1956557	0.002524558	up	32.501045	35817.805	21962.13	17029.709	20516.516	645.053	408.93854	356.98087	517.7964	Rab3a	Mus musculus RAB3A, member RAS oncogene family (Rab3a), transcript variant 3, mRNA [NM_001328047]
UP Ethanol	A_51_P121302	0.03245077	up	2.9836946	1036.0063	825.758	709.3154	771.117	195.39	240.45676	176.70815	140.7745	Them4	Mus musculus thioesterase superfamily member 4 (Them4), mRNA [NM_029431]
UP Ethanol	A_55_P2082393	0.04084668	up	3.7072234	119.159996	222.47746	377.50635	294.96365	59.022182	37.810886	21.286201	65.124794	Mdn1	Mus musculus midasin AAA ATPase 1 (Mdn1), mRNA [NM_001081392]
	A_51_P184223	0.0047641494	up	22.58226	808.61835	1059.8368	1285.0911	1021.4033	16.883274	51.619392	25.496569	38.534985	Pcdhb7	Mus musculus protocadherin beta 7 (Pcdhb7), mRNA [NM_053132]
	A_55_P2083794	0.011581605	down	3.534237	377.99203	351.26318	264.3044	416.99078	1032.5509	937.24414	629.6918	741.6499	Tmem159	Mus musculus transmembrane protein 159 (Tmem159), mRNA [NM_145586]
	A_51_P345747	0.002318464	down	2.3114228	539.3172	420.98407	520.11127	372.71133	1107.4	624.81934	524.5609	685.17883	E130309D02Rik	Mus musculus RIKEN cDNA E130309D02 gene (E130309D02Rik), mRNA [NM_172726]
	A_51_P162471	0.0049862694	up	3.4798124	11401.797	10271.069	11938.848	8677.255	2297.4993	1980.4263	1930.5215	1864.5929	Dnajc9	Mus musculus DnaJ heat shock protein family (Hsp40) member C9 (Dnajc9), mRNA [NM_134081]
	A_51_P266546	0.004527017	up	9.20451	7494.39	5098.8735	5099.5913	5199.6616	499.68008	453.61725	359.38574	343.0349	Zc2hc1a	Mus musculus zinc finger, C2HC-type containing 1A (Zc2hc1a), mRNA [NM_173181]
	A_51_P419117	0.0020238264	down	4.693505	11719.214	10107.501	9653.794	11850.415	45048.586	34700.51	23794.895	34996.5	Rab15	Mus musculus RAB15, member RAS oncogene family (Rab15), transcript variant 1, mRNA [NM_134050]
	A_51_P106752	0.0012729119	up	16.182207	369.54636	295.17215	312.69852	309.0344	23.060446	13.896191	7.214928	13.1611185	Rnmt	Mus musculus RNA (guanine-7-) methyltransferase (Rnmt), transcript variant 1, mRNA [NM_026440]
	A_55_P1996578	0.0031728295	up	7.099969	2052.3423	1861.6519	1912.3105	3019.6277	345.2904	136.02402	143.26169	255.4268	Fgfr3	Mus musculus fibroblast growth factor receptor 3 (Fgfr3), transcript variant 2, mRNA [NM_001163215]
	A_51_P285446	0.004102938	up	2.3868232	3957.542	2855.894	3493.876	2813.2725	1820.3822	716.74316	612.95074	847.2599	Lig1	Mus musculus ligase I, DNA, ATP-dependent (Lig1), transcript variant 2, mRNA [NM_010715]
	A_55_P2013893	0.033413246	up	11.191623	157.4894	93.53589	76.117004	116.51873	52.732716	5.3845425	2.199898	2.639159	Cntn4	Mus musculus contactin 4 (Cntn4), transcript variant 3, mRNA [NM_001109751]
	A_51_P148684	0.029722914	up	4.5847216	267.74756	215.0432	268.84912	393.06723	104.3266	41.587677	22.031399	28.51909	Pou6f2	Mus musculus POU domain, class 6, transcription factor 2 (Pou6f2), mRNA [NM_175006]
	A_52_P262967	0.001466684	down	2.374318	812.00037	556.21515	604.9648	557.1108	1648.6385	882.5335	673.2474	977.5911	Rab10	Mus musculus RAB10, member RAS oncogene family (Rab10), mRNA [NM_016676]
	A_51_P126835	0.010037979	down	3.0873306	264.6247	174.0347	174.76767	132.70042	509.49014	381.64108	284.38205	347.37717	Arl14ep	Mus musculus ADP-ribosylation factor-like 14 effector protein (Arl14ep), transcript variant 1, mRNA [NM_001025102]
	A_55_P2099379	0.021300964	down	2.3269136	537.6513	296.72568	323.7359	303.96005	1260.2072	325.69177	317.2283	699.72284	Tfe3	Mus musculus transcription factor E3 (Tfe3), transcript variant 5, mRNA [NM_001271490]
	A_55_P1963463	0.0016449374	up	506.19086	9492.291	6430.4688	6497.97	8015.482	10.29636	6.912415	9.906656	13.59521	Gabra3	Mus musculus gamma-aminobutyric acid (GABA) A receptor, subunit alpha 3 (Gabra3), mRNA [NM_008067]
	A_55_P1966644	0.0021584039	down	2.6713977	55.24234	44.994488	53.6666	32.244946	145.44199	70.540825	65.262596	64.761826	Trpc6	Mus musculus transient receptor potential cation channel, subfamily C, member 6 (Trpc6), transcript variant 1, mRNA [NM_013838]
	A_55_P2021744	0.0011586152	up	24.93947	104.91749	79.63564	99.73988	87.973335	3.5979118	1.898768	2.235396	2.456471	Dcc	Mus musculus deleted in colorectal carcinoma (Dcc), mRNA [NM_007831]
	A_51_P110471	0.0022015346	up	10.745432	2289.2932	2056.211	2322.1245	2184.377	234.29926	111.11747	77.43075	175.86626	Ddah1	Mus musculus dimethylarginine dimethylaminohydrolase 1 (Ddah1), mRNA [NM_026993]
	A_51_P365008	0.0063951816	down	7.5435615	1673.566	1084.9653	1061.7749	1082.2977	13292.31	5038.2	2268.5583	8804.002	Tns1	Mus musculus tensin 1 (Tns1), transcript variant 1, mRNA [NM_027884]
	A_51_P237512	0.017775714	up	3.1762366	114.36751	55.787678	52.34755	52.707867	19.807184	14.395739	10.015541	11.989271	Ska2	Mus musculus spindle and kinetochore associated complex subunit 2 (Ska2), mRNA [NM_025377]
	A_51_P252784	0.0039772573	up	2.375233	12373.319	9300.159	9317.579	8977.769	4176.034	2759.1367	2059.8855	2522.3494	Fam216a	Mus musculus family with sequence similarity 216, member A (Fam216a), mRNA [NM_026883]
	A_55_P2002460	0.0012999196	down	15.575308	19.622791	26.740833	26.156193	33.038357	334.98038	252.7897	201.40857	309.72852
DOWN Ethanol	A_55_P2027747	0.0076324656	down	9.523826	3.5945292	2.159036	2.814809	2.401993	51.89435	9.638442	7.8734317	21.698978	Rbmxl2	Mus musculus RNA binding motif protein, X-linked-like 2 (Rbmxl2), mRNA [NM_029660]
DOWN Ethanol	A_55_P2088785	0.021047499	down	2.1731846	152.39828	115.324104	136.27715	140.8319	231.76245	164.5472	192.93951	202.40369	Tceal7	transcription elongation factor A (SII)-like 7 [Source:MGI Symbol;Acc:MGI:1915746] [ENSMUST00000126811]
	A_51_P388325	0.027061418	up	5.783587	200.50592	109.0844	153.27948	191.82675	38.838448	22.240183	14.959308	8.80531	Clgn	Mus musculus calmegin (Clgn), transcript variant 1, mRNA [NM_009904]
	A_55_P1963369	0.006138612	down	4.30879	18.104118	5.388103	2.9867089	7.2040777	87.063286	18.325155	6.0786934	14.766431	Klhdc7a	kelch domain containing 7A [Source:MGI Symbol;Acc:MGI:2444612] [ENSMUST00000105031]
UP Ethanol	A_52_P38627	0.0070500816	up	2.9911902	32.40406	57.76714	51.706497	42.523197	13.051911	13.778369	6.1645966	9.180391	Egf	Mus musculus epidermal growth factor (Egf), transcript variant 1, mRNA [NM_010113]
	A_55_P2064074	8.031841E-4	up	31.880318	13020.137	9624.929	10561.559	10964.593	399.4382	205.5215	134.87749	251.16502	Vps37d	Mus musculus vacuolar protein sorting 37D (Vps37d), transcript variant 1, mRNA [NM_001199677]
DOWN Ethanol	A_55_P2077053	0.04550906	down	11.370617	16.23014	3.2571788	2.391587	2.133022	50.259277	14.704951	14.99176	80.54	Itih4	Mus musculus inter alpha-trypsin inhibitor, heavy chain 4 (Itih4), transcript variant 1, mRNA [NM_018746]
	A_52_P276525	0.016320033	down	2.556041	537.9293	322.07718	321.17294	308.5894	1084.8247	449.1146	566.621	525.5685	Ankrd9	Mus musculus ankyrin repeat domain 9 (Ankrd9), mRNA [NM_175207]
	A_51_P351285	0.0026460954	down	2.5558167	469.28265	439.14627	576.7238	478.99564	1290.7194	697.7261	634.2889	841.8223	Pcsk7	Mus musculus proprotein convertase subtilisin/kexin type 7 (Pcsk7), transcript variant 2, mRNA [NM_008794]
	A_65_P13459	0.0131819695	down	3.6052825	23.432034	3.7600298	2.325579	2.871305	55.54636	10.97351	5.6524844	5.7107167	Cd300lb	Mus musculus CD300 molecule like family member B (Cd300lb), transcript variant 1, mRNA [NM_199221]
	A_55_P2044359	0.016740331	up	2.7670646	6109.94	1989.6089	1960.3899	2107.4875	3162.0264	396.39172	324.80103	416.57175	Rxrg	Mus musculus retinoid X receptor gamma (Rxrg), transcript variant 1, mRNA [NM_009107]
	A_55_P1982186	0.011551549	up	5.1585073	1513.5531	1334.6758	1199.744	1699.9117	455.43652	174.4942	63.82908	227.053	Sgsm1	Mus musculus small G protein signaling modulator 1 (Sgsm1), transcript variant 1, mRNA [NM_172718]
	A_55_P2108933	0.0050512683	down	136.71791	10.35425	3.9373379	4.150035	4.3771462	575.0659	368.88324	775.8424	311.20636	Dao	Mus musculus D-amino acid oxidase (Dao), transcript variant 2, mRNA [NM_001286396]
	A_55_P2086075	0.001444675	down	7.3678145	287.85452	244.96048	293.91864	276.35086	1980.5651	1310.7843	821.3174	1566.9059	Ube2h	Mus musculus ubiquitin-conjugating enzyme E2H (Ube2h), transcript variant 1, mRNA [NM_009459]
	A_55_P2096324	0.0067315837	up	14.7489605	99.38031	78.620445	67.1978	90.088844	12.081209	3.0761418	2.239587	2.377354	Camk4	Mus musculus calcium/calmodulin-dependent protein kinase IV (Camk4), mRNA [NM_009793]
	A_66_P119170	0.0113158235	up	12.00764	2359.363	2478.6553	1886.2133	2495.733	248.47098	130.33076	30.54338	265.02805	Phf21a	Mus musculus PHD finger protein 21A (Phf21a), transcript variant 4, mRNA [NM_001346704]
DOWN Ethanol	A_55_P2076680	0.0038902268	down	5.435882	10.2538	13.53918	11.61373	10.15832	69.59297	52.41689	22.268251	34.849037	H60a	Mus musculus histocompatibility 60a (H60a), mRNA [NM_010400]
	A_55_P2028898	0.0011423568	down	24322.525	19.92731	7.4657326	7.8087296	7.3016753	235004.22	149500.5	119670.945	139770.0	Prl2b1	Mus musculus prolactin family 2, subfamily b, member 1 (Prl2b1), mRNA [NM_025532]
	A_55_P2035504	0.023751803	up	2.287972	8864.133	6433.1685	7951.6255	5805.0845	2310.9124	2013.191	1886.1796	2166.8745	Nt5c3	Mus musculus 5'-nucleotidase, cytosolic III (Nt5c3), transcript variant 1, mRNA [NM_026004]
	A_55_P2032853	0.005141653	down	5.0705447	56.07718	89.861374	81.61832	95.902725	391.45648	247.59068	174.71933	304.7894	Entpd1	Mus musculus ectonucleoside triphosphate diphosphohydrolase 1 (Entpd1), transcript variant 1, mRNA [NM_001304721]
	A_55_P2014144	0.004886225	down	2.699426	64.860596	8.163941	4.5020447	6.534739	131.36638	16.283503	6.4173546	11.9283085	Olfr830	Mus musculus olfactory receptor 830 (Olfr830), mRNA [NM_146566]
	A_52_P182659	0.008931295	up	2.0821137	42609.492	37123.94	38923.297	37978.777	16043.526	10609.281	10032.707	14422.869	Cs	Mus musculus citrate synthase (Cs), mRNA [NM_026444]
	A_55_P2170605	0.009256511	up	9.456417	99.37003	50.95671	56.945637	59.910343	17.564774	4.4663024	2.201765	2.475788	Nyap2	neuronal tyrosine-phophorylated phosphoinositide 3-kinase adaptor 2 [Source:MGI Symbol;Acc:MGI:2443135] [ENSMUST00000123285]
	A_55_P2082914	0.0025545184	up	2.0629003	115.8939	59.634533	61.476017	59.516956	51.428017	20.492542	12.23771	21.431797	Acly	Mus musculus ATP citrate lyase (Acly), transcript variant 2, mRNA [NM_134037]
	A_52_P250578	0.0016706927	up	68.63012	2476.2202	1867.6906	1850.7878	1987.4755	39.811504	21.98268	7.6835012	22.57394	Tcaf1	TRPM8 channel-associated factor 1 [Source:MGI Symbol;Acc:MGI:1914665] [ENSMUST00000045054]
	A_55_P2121794	0.009035195	up	33.3508	281.79218	218.38075	323.4822	225.17238	21.672129	5.511918	2.301681	2.608537	Sp9	Mus musculus trans-acting transcription factor 9 (Sp9), mRNA [NM_001005343]
	A_55_P2022342	0.005984663	down	6.897569	1335.5919	879.06506	630.38354	985.9826	13173.407	4241.326	1853.2485	3157.7817	Stim1	Mus musculus stromal interaction molecule 1 (Stim1), mRNA [NM_009287]
UP Ethanol	A_52_P97572	0.037439965	up	2.9280002	149.80382	176.66983	297.09525	209.16173	92.04581	34.13045	29.111288	48.43215	Aplnr	Mus musculus apelin receptor (Aplnr), mRNA [NM_011784]
	A_55_P1967885	0.0019725428	down	3.6630144	928.19556	1125.3663	1416.9991	1178.5006	3504.4167	2479.3716	2165.132	3304.517	Nr3c1	Mus musculus nuclear receptor subfamily 3, group C, member 1 (Nr3c1), mRNA [NM_008173]
	A_66_P115061	0.016590964	up	2.0549304	978.9672	1219.3865	1446.8667	1170.4838	476.31494	375.35864	244.69579	512.9916	Smc6	Mus musculus structural maintenance of chromosomes 6 (Smc6), transcript variant 1, mRNA [NM_025695]
	A_55_P2117664	0.0021993425	up	14.648845	5971.1406	7465.717	8404.128	7901.7007	337.9688	495.4677	221.0875	343.74384	Rnf165	Mus musculus ring finger protein 165 (Rnf165), mRNA [NM_001164504]
	A_55_P2072213	0.007657285	up	2.3847558	4678.9863	4639.07	4909.3984	4244.88	2081.646	1016.41376	914.54254	1430.8091
	A_51_P194230	0.0053044227	up	324.38776	18632.092	20004.861	25427.312	17082.451	12.243181	69.9432	54.914497	61.549572	Zic1	Mus musculus zinc finger protein of the cerebellum 1 (Zic1), mRNA [NM_009573]
	A_55_P1977633	0.0067208717	up	3.7841113	8097.266	7722.2236	12004.214	10457.678	2468.9485	1397.3639	1002.43805	2191.177	Irf2bpl	Mus musculus interferon regulatory factor 2 binding protein-like (Irf2bpl), mRNA [NM_145836]
	A_66_P127519	0.008244383	up	18.558182	115.04778	109.07589	139.95961	137.61656	12.552141	4.9393315	2.207289	2.947518	Lrfn5	Mus musculus leucine rich repeat and fibronectin type III domain containing 5 (Lrfn5), transcript variant 1, mRNA [NM_178714]
	A_55_P1963724	0.04096959	up	5.77201	177.1551	411.19165	330.85455	561.9587	83.23443	38.709282	26.556906	28.229177		amylase 2, pseudogene 1 [Source:MGI Symbol;Acc:MGI:104546] [ENSMUST00000122117]
UP Ethanol	A_52_P547662	0.011256008	up	2.0352457	641.59607	544.8539	644.0662	729.3519	227.92142	197.61253	142.65819	294.85468	P2ry1	Mus musculus purinergic receptor P2Y, G-protein coupled 1 (P2ry1), transcript variant 1, mRNA [NM_008772]
	A_55_P2083879	0.0026654634	down	20.376966	76.04687	96.953384	112.28778	124.08291	2298.3682	1182.9315	986.8146	1306.757	Vsig2	Mus musculus V-set and immunoglobulin domain containing 2 (Vsig2), mRNA [NM_020518]
	A_55_P2063553	0.007649576	down	35.71433	53.480305	20.770382	11.716859	22.531778	773.56915	492.41806	503.50473	492.42587
	A_52_P198435	0.03612549	down	3.2224655	236.73384	190.02884	195.09193	183.8075	1463.6405	290.07642	198.1404	409.33423	Rasgrp3	Mus musculus RAS, guanyl releasing protein 3 (Rasgrp3), transcript variant 2, mRNA [NM_207246]
	A_51_P475378	0.0012503532	down	16.558023	75.261246	67.41757	72.68293	49.149597	945.1943	738.32904	614.6049	628.8203	Echdc3	Mus musculus enoyl Coenzyme A hydratase domain containing 3 (Echdc3), mRNA [NM_024208]
	A_52_P113830	0.0053888704	down	2821.3533	59.799755	5.400573	3.546177	2.778168	21076.49	14240.736	11887.055	11185.224	1600025M17Rik	Mus musculus RIKEN cDNA 1600025M17 gene (1600025M17Rik), long non-coding RNA [NR_038168]
	A_51_P471312	0.0034843574	up	21.425634	115.7404	110.79009	132.94469	152.90944	3.5594628	6.0616474	2.2404127	5.065421	Kcnb2	Mus musculus potassium voltage gated channel, Shab-related subfamily, member 2 (Kcnb2), mRNA [NM_001098528]
	A_51_P117087	0.009766561	up	42.831886	508.56848	366.40222	393.88995	503.1125	39.444653	3.942042	3.4949412	3.996609	Kcnip1	Mus musculus Kv channel-interacting protein 1 (Kcnip1), transcript variant B, mRNA [NM_027398]
	A_55_P2121613	0.001682262	up	22.896128	17543.617	14096.818	18171.709	13014.69	919.2781	383.94653	270.70163	440.93637	Sox4	Mus musculus SRY (sex determining region Y)-box 4 (Sox4), mRNA [NM_009238]
	A_51_P324814	7.410171E-4	down	287.28558	759.2604	636.5175	798.0752	670.7451	223280.16	131688.97	98198.55	120813.6	Krt18	Mus musculus keratin 18 (Krt18), mRNA [NM_010664]
	A_51_P145511	0.0038195022	down	14801.272	53.422024	6.8183303	5.403935	3.3708813	113679.375	62013.996	86932.16	102863.086	Prl2a1	Mus musculus prolactin family 2, subfamily a, member 1 (Prl2a1), mRNA [NM_019991]
	A_55_P2098071	0.0021498296	down	14.420791	1276.0977	1549.8263	1639.4922	1400.3025	21507.459	11652.473	9033.703	17168.953	Trim25	Mus musculus tripartite motif-containing 25 (Trim25), mRNA [NM_009546]
	A_51_P126337	0.0014985112	up	347.67007	2181.7578	1523.5067	1487.8269	1767.6053	9.331115	2.5852067	2.1725974	2.2598207	Fgf12	Mus musculus fibroblast growth factor 12 (Fgf12), transcript variant 1, mRNA [NM_183064]
	A_52_P467488	0.0014183788	up	29.614664	148.18602	98.162674	106.830414	124.243	4.7195306	1.939809	2.206017	2.460305	Slc35d3	Mus musculus solute carrier family 35, member D3 (Slc35d3), mRNA [NM_029529]
	A_66_P111035	0.0036980857	down	13.775287	8.236972	2.064808	2.65221	2.280312	63.527897	26.381725	16.9028	25.881401	Epb41l5	Mus musculus erythrocyte membrane protein band 4.1 like 5 (Epb41l5), transcript variant 2, mRNA [NM_001113416]
DOWN Ethanol	A_52_P591310	0.0011187211	down	17.467299	3.5357957	2.087993	2.694669	2.312323	51.985916	28.282455	19.41941	29.68907	Hoxd13	Mus musculus homeobox D13 (Hoxd13), mRNA [NM_008275]
DOWN Ethanol	A_65_P19623	0.025343059	down	2.5859416	10190.361	6328.5103	6156.5806	5811.9995	15765.87	12547.301	10751.839	9603.784	Ssu72	Mus musculus Ssu72 RNA polymerase II CTD phosphatase homolog (yeast) (Ssu72), mRNA [NM_026899]
	A_51_P114049	0.002692076	down	3.0420039	4239.51	4062.5845	4900.249	3774.0652	12367.677	7547.1675	6111.212	9465.592	Tmem109	Mus musculus transmembrane protein 109 (Tmem109), mRNA [NM_134142]
	A_52_P318073	0.009354747	up	4.793021	246.60143	188.76047	263.82822	142.88063	57.090633	21.02644	17.343493	31.612522		predicted gene 4870 [Source:MGI Symbol;Acc:MGI:3779442] [ENSMUST00000198525]
	A_55_P2082434	0.0027396274	up	6.3004375	3114.803	2458.7576	2550.2356	2932.2178	484.4062	197.84683	230.83467	325.209	Btbd11	Mus musculus BTB (POZ) domain containing 11 (Btbd11), transcript variant 1, mRNA [NM_028709]
	A_51_P148311	0.00486752	down	3.1200929	1247.5481	936.1265	1131.3035	843.59265	2864.5574	2373.2847	1752.1863	1755.2886	Chic2	Mus musculus cysteine-rich hydrophobic domain 2 (Chic2), mRNA [NM_028850]
	A_52_P193301	0.0045371223	down	37.6683	3.177596	7.3177066	2.449964	2.156497	159.59067	79.82396	57.961067	66.30888	Chmp4c	Mus musculus charged multivesicular body protein 4C (Chmp4c), mRNA [NM_025519]
	A_52_P617076	0.0022890782	up	24.971432	175.70642	84.09761	78.48084	100.814415	6.9303284	1.730505	2.176555	2.280078	Galntl6	Mus musculus UDP-N-acetyl-alpha-D-galactosamine:polypeptide N-acetylgalactosaminyltransferase-like 6 (Galntl6), mRNA [NM_175032]
	A_52_P265965	0.0012636549	up	6.0847535	442.99167	394.95084	462.1614	464.01953	60.307724	44.046432	38.835804	52.52221	Trim36	Mus musculus tripartite motif-containing 36 (Trim36), transcript variant 1, mRNA [NM_178872]
	A_51_P425373	0.008134306	up	2.75042	1447.6742	930.4956	1349.6733	888.8002	587.36224	246.62955	164.06133	235.1944	Smg9	Mus musculus smg-9 homolog, nonsense mediated mRNA decay factor (C. elegans) (Smg9), mRNA [NM_028047]
	A_55_P2062793	0.003162314	up	8.5221195	7473.4243	5547.456	7003.845	5485.889	956.2084	325.97394	320.9132	597.64874	Mfap2	Mus musculus microfibrillar-associated protein 2 (Mfap2), transcript variant 1, mRNA [NM_008546]
	A_55_P2130925	0.0012990423	up	170.16273	772.92975	551.33075	551.244	567.4775	3.551071	1.7359688	2.201962	2.318665	Ppp2r2b	Mus musculus protein phosphatase 2, regulatory subunit B, beta (Ppp2r2b), transcript variant 2, mRNA [NM_028392]
	A_51_P104172	0.002099968	up	15.859004	58.033585	55.638027	56.41411	56.5201	3.553327	1.749658	2.215923	2.338611	Zfp128	Mus musculus zinc finger protein 128 (Zfp128), mRNA [NM_153802]
	A_51_P518919	0.0038390246	up	58.46418	431.42642	297.87497	373.21997	390.04874	10.796751	5.512901	2.237859	2.379694	Cdh7	Mus musculus cadherin 7, type 2 (Cdh7), transcript variant 1, mRNA [NM_172853]
	A_51_P426754	0.0010077199	down	17.498398	2357.8865	2597.7556	3009.0151	2363.2668	37131.55	27771.734	27519.125	28486.105	Anxa5	Mus musculus annexin A5 (Anxa5), mRNA [NM_009673]
	A_55_P2018442	0.03420376	down	5.345504	60.802483	13.980817	11.34337	17.1233	115.5027	72.729836	54.628456	58.15361	Tbpl1	TATA box binding protein-like 1 [Source:MGI Symbol;Acc:MGI:1339946] [ENSMUST00000141569]
	A_55_P2180764	0.002830324	up	5.4007306	4250.65	4357.791	4088.831	5023.245	627.94055	448.10605	395.98135	794.48114	Gls	Mus musculus glutaminase (Gls), transcript variant 1, mRNA [NM_001081081]
	A_51_P114616	0.006562448	down	2.9526546	40.808456	31.803942	35.615097	30.789	141.1838	67.55301	45.157608	49.717953	Batf	Mus musculus basic leucine zipper transcription factor, ATF-like (Batf), mRNA [NM_016767]
	A_51_P315682	0.03025035	down	2.8535197	570.18744	503.02002	525.0684	525.3264	2380.9685	796.3409	417.34323	1312.1636	Igf2bp2	Mus musculus insulin-like growth factor 2 mRNA binding protein 2 (Igf2bp2), mRNA [NM_183029]
	A_51_P239203	0.0022703938	down	64.925095	84.89213	48.39079	55.298477	45.457256	2917.4097	2157.7852	2422.8909	2381.332	Mapk13	Mus musculus mitogen-activated protein kinase 13 (Mapk13), mRNA [NM_011950]
	A_52_P254298	0.031295326	down	2.2569916	75.95293	19.623459	19.813772	34.351498	120.69134	38.38972	27.909462	40.29699	Slc11a2	Mus musculus solute carrier family 11 (proton-coupled divalent metal ion transporters), member 2 (Slc11a2), transcript variant 2, mRNA [NM_008732]
DOWN Ethanol	A_51_P105927	0.045670196	down	2.1293721	474.08936	248.42802	296.34912	229.25961	802.9446	238.31598	308.1401	552.29816	Rasl12	Mus musculus RAS-like, family 12 (Rasl12), transcript variant 1, mRNA [NM_001033158]
	A_55_P2169888	0.028246278	up	4.3423066	653.6952	791.712	1078.8497	1236.1882	282.51492	106.03161	57.680923	222.41261	Prag1	Mus musculus PEAK1 related kinase activating pseudokinase 1 (Prag1), mRNA [NM_172911]
	A_55_P2065370	0.027544314	up	2.9843616	22916.99	7608.1885	6006.8105	7270.2935	3946.0479	2239.0317	1282.4281	1677.0101
	A_52_P576778	0.002779108	down	4.278187	1807.2245	1147.8448	1236.2552	1135.1104	5839.272	3676.016	2809.0002	3201.5105	Tmem30a	Mus musculus transmembrane protein 30A (Tmem30a), mRNA [NM_133718]
	A_52_P423021	0.014639949	down	2.0939016	75.25388	58.16545	58.418423	49.966095	106.284904	88.48386	61.93729	83.4678	Zfp654	Mus musculus zinc finger protein 654 (Zfp654), transcript variant 2, mRNA [NM_028059]
	A_51_P400040	0.0012005586	down	3.1454256	382.4404	321.37216	365.66156	302.33768	1034.6465	696.6214	524.19104	696.85956	Ubxn2a	Mus musculus UBX domain protein 2A (Ubxn2a), mRNA [NM_145441]
	A_55_P2000853	0.0024269721	up	11.594604	43520.504	41619.49	47100.125	39411.598	4427.607	1826.7457	1587.6898	2867.892	Mvb12b	Mus musculus multivesicular body subunit 12B (Mvb12b), mRNA [NM_175184]
	A_52_P272906	0.0051613883	up	4.3136606	121.52468	78.142624	75.14201	54.993816	22.431	17.39964	7.0584116	8.143889	Fbxl12os	Mus musculus F-box and leucine-rich repeat protein 12, opposite strand (Fbxl12os), non-coding RNA [NR_033729]
	A_55_P2185397	0.002211059	down	6.9354815	54.304775	76.36521	61.12934	51.118027	310.35812	427.79282	217.39716	205.62498	Copz2	Mus musculus coatomer protein complex, subunit zeta 2 (Copz2), mRNA [NM_019877]
	A_52_P240561	0.00397732	up	4.0838127	432.41458	480.94086	715.04095	489.64026	110.00221	97.90916	64.44755	74.65658	Zfp317	Mus musculus zinc finger protein 317 (Zfp317), mRNA [NM_172918]
UP Ethanol	A_51_P476960	0.038587414	up	6.8136253	27.51811	43.858322	55.65929	70.688896	11.415841	2.953649	4.41383	2.930397	Csmd3	Mus musculus CUB and Sushi multiple domains 3 (Csmd3), mRNA [NM_001081391]
	A_55_P2166011	0.0043309256	down	7.1309843	171.6201	149.61589	159.94621	147.6132	829.2342	825.18555	730.0629	621.1784	Tmem128	transmembrane protein 128 [Source:MGI Symbol;Acc:MGI:1913559] [ENSMUST00000119047]
DOWN Ethanol	A_51_P106859	0.0126054585	down	2.4988945	4663.911	3011.7095	3177.2817	2866.6033	7823.092	5118.8423	4755.3784	5185.681	Lsm10	Mus musculus U7 snRNP-specific Sm-like protein LSM10 (Lsm10), transcript variant 1, mRNA [NM_138721]
	A_51_P263591	0.0068114367	up	12.963702	199.92146	98.29335	131.479	144.69008	17.37292	7.7108016	2.247922	8.701045	Pank1	Mus musculus pantothenate kinase 1 (Pank1), transcript variant 2, mRNA [NM_023792]
	A_55_P2012729	0.007091937	up	6.818009	306.8636	204.64905	201.29582	261.54895	62.76067	12.556739	11.833278	32.479202	Kcnh2	Mus musculus potassium voltage-gated channel, subfamily H (eag-related), member 2 (Kcnh2), transcript variant 1, mRNA [NM_013569]
	A_51_P102507	0.0023162474	up	2.082591	1703.2839	1103.5702	1375.2661	1194.2234	687.63446	350.3289	323.58252	416.76096	Vps33a	Mus musculus VPS33A CORVET/HOPS core subunit (Vps33a), mRNA [NM_029929]
	A_55_P2078269	0.014474085	up	2.7411156	22344.672	18419.816	22064.705	15442.549	5137.966	5886.531	4285.941	3793.4346		predicted gene, 29725 [Source:MGI Symbol;Acc:MGI:5588884] [ENSMUST00000206614]
	A_51_P344566	0.005064033	up	10.218292	2113.2322	2414.117	2558.907	1622.6112	219.65167	114.18768	84.918175	180.57976	Plk1	Mus musculus polo-like kinase 1 (Plk1), mRNA [NM_011121]
	A_55_P2029687	0.009899316	down	8.121615	163.50262	48.509853	52.745213	63.26083	627.28503	344.65714	307.5254	342.8241	Hmox1	Mus musculus heme oxygenase 1 (Hmox1), mRNA [NM_010442]
	A_55_P2068459	0.015286105	down	2.7331192	136.24606	77.42092	82.00532	131.65103	524.5422	124.28284	79.15825	243.75725	Hspa1a	Mus musculus heat shock protein 1A (Hspa1a), mRNA [NM_010479]
UP Ethanol	A_55_P1994147	0.04370261	up	2.7504442	125.86932	92.15612	156.6371	173.57661	43.006653	15.030581	51.073273	33.04273	Zar1	Mus musculus zygote arrest 1 (Zar1), mRNA [NM_174877]
	A_55_P2154749	0.0014319132	up	198.05403	765.7327	837.8706	925.24225	996.0389	5.538666	2.5449293	2.201998	2.450844	Shisa6	Mus musculus shisa family member 6 (Shisa6), mRNA [NM_001034874]
	A_66_P133244	0.0015979911	down	11.071235	10.041191	16.66203	16.377056	18.973803	126.720116	125.1534	66.92778	145.66501	Vcl	Mus musculus vinculin (Vcl), mRNA [NM_009502]
DOWN Ethanol	A_51_P229664	0.012739775	down	14.691893	9.321405	2.072622	2.667903	2.296448	51.173763	37.020985	31.201035	18.46874	Cd27	Mus musculus CD27 antigen (Cd27), transcript variant 1, mRNA [NM_001033126]
	A_51_P464822	0.0038714816	up	4.228817	5287.4897	4226.121	4004.301	3481.5024	994.3127	547.7316	503.22556	703.5878	Hist1h1e	Mus musculus histone cluster 1, H1e (Hist1h1e), mRNA [NM_015787]
	A_51_P151371	0.0018655221	up	2.8782566	375.07343	300.82278	340.49695	365.31946	119.68868	65.2027	61.15252	84.825096	Zfp444	Mus musculus zinc finger protein 444 (Zfp444), transcript variant 2, mRNA [NM_028316]
	A_55_P1965101	0.0030987463	down	46.88932	323.80612	201.84506	120.60791	206.60652	8944.472	6867.3047	4802.416	5282.9966	Xlr3b	Mus musculus X-linked lymphocyte-regulated 3B (Xlr3b), mRNA [NM_001081643]
	A_55_P2040678	0.015112343	down	3.19013	370.68747	70.71212	72.77954	96.14205	693.05896	161.70619	108.981	307.8738	Susd2	Mus musculus sushi domain containing 2 (Susd2), transcript variant 1, mRNA [NM_027890]
	A_51_P343613	0.008407221	down	4.6303554	70.79427	116.93439	118.7106	118.870285	495.87598	288.61685	231.74988	320.4856	Ehd2	Mus musculus EH-domain containing 2 (Ehd2), mRNA [NM_153068]
UP Ethanol	A_55_P2034341	0.013986715	up	7.1535697	61.119884	25.181555	24.710844	18.58392	3.748532	2.157412	2.451969	2.694338	Qrfpr	Mus musculus pyroglutamylated RFamide peptide receptor (Qrfpr), mRNA [NM_198192]
DOWN Ethanol	A_51_P144500	0.02958407	down	4.45586	64.19637	2.3955817	3.1653197	2.6758852	124.54902	7.592016	6.3616066	16.897827	Sntb1	Mus musculus syntrophin, basic 1 (Sntb1), mRNA [NM_016667]
	A_55_P2061391	0.01738805	up	2.7576988	211.2814	184.87886	201.32962	194.71173	105.06841	50.286396	26.122076	37.97459	Rhobtb3	Rho-related BTB domain containing 3 [Source:MGI Symbol;Acc:MGI:1920546] [ENSMUST00000109606]
	A_66_P129619	0.0049157054	down	4.1531634	26.083546	30.40918	28.338263	32.512314	94.753525	91.83418	69.50925	71.1588	Gm2011	Mus musculus predicted gene 2011 (Gm2011), non-coding RNA [NR_038067]
	A_52_P109010	0.010807838	down	2.3610291	2046.6183	2462.121	2720.749	2223.3845	4521.315	3313.5728	2523.4268	4959.8115	Hipk3	Mus musculus homeodomain interacting protein kinase 3 (Hipk3), transcript variant 1, mRNA [NM_010434]
	A_55_P2136501	0.016847067	up	2.7926044	14462.002	7620.6562	9497.846	9279.488	6712.5425	1609.7653	1064.2351	2749.2073	Midn	Mus musculus midnolin (Midn), transcript variant 1, mRNA [NM_021565]
	A_55_P2144115	0.008132128	down	4.487491	118.65549	91.34762	75.55999	68.69709	411.58243	241.45784	249.85788	181.88667	1700125H20Rik	Mus musculus RIKEN cDNA 1700125H20 gene (1700125H20Rik), mRNA [NM_028589]
	A_55_P2026275	0.0021130394	up	79.48399	4687.277	3319.6436	2799.8906	2550.514	93.94993	19.172358	16.638493	18.38817	Ppp1r1b	Mus musculus protein phosphatase 1, regulatory (inhibitor) subunit 1B (Ppp1r1b), transcript variant 1, mRNA [NM_144828]
UP Ethanol	A_52_P252258	0.016153244	up	2.0276656	459.4018	266.05453	268.8072	298.61487	162.93956	84.22162	78.66138	106.434166	Mapk12	Mus musculus mitogen-activated protein kinase 12 (Mapk12), mRNA [NM_013871]
	A_55_P2092350	0.016037585	down	3.252162	151.18138	14.00305	9.419535	19.11797	441.8552	29.954905	21.970491	29.030567
	A_55_P2136732	0.002897526	down	3.1133938	3368.8188	2047.0242	2781.8606	2407.4668	8136.2085	4173.192	4215.1616	6001.9204	Cd99	Mus musculus CD99 antigen (Cd99), mRNA [NM_025584]
	A_52_P370392	0.0024035138	up	192.43066	5677.03	3620.4966	4313.933	4090.2585	58.525158	9.041994	10.049318	9.845443	Mapk8ip2	Mus musculus mitogen-activated protein kinase 8 interacting protein 2 (Mapk8ip2), mRNA [NM_021921]
	A_55_P2054013	0.04591679	up	7.908469	106.54018	66.14059	82.377075	67.81058	46.304794	7.401166	2.203335	2.637978	Sema3a	Mus musculus sema domain, immunoglobulin domain (Ig), short basic domain, secreted, (semaphorin) 3A (Sema3a), transcript variant 1, mRNA [NM_009152]
	A_52_P511821	0.00665577	down	11.989897	38.346516	22.84233	29.657324	30.602425	246.31451	275.28006	239.72954	200.07469	Wdfy1	Mus musculus WD repeat and FYVE domain containing 1 (Wdfy1), transcript variant 2, mRNA [NM_027057]
	A_51_P120717	0.0030259348	up	9.305249	7174.698	7981.4795	9639.421	6587.67	808.4286	456.42868	379.9847	684.7627	Lmnb1	Mus musculus lamin B1 (Lmnb1), mRNA [NM_010721]
UP Ethanol	A_55_P2101392	0.004373518	up	2.2922568	593.2729	284.4533	296.28625	288.5394	222.94746	74.89998	70.562935	87.78706	Tmem237	Mus musculus transmembrane protein 237 (Tmem237), transcript variant 2, mRNA [NM_001037812]
	A_55_P2046852	0.0012729119	down	205.86252	22.180157	14.44654	10.131139	11.93927	3754.7874	1473.2319	1372.0626	1815.5416	Gata1	Mus musculus GATA binding protein 1 (Gata1), mRNA [NM_008089]
	A_55_P2045203	0.003248692	down	2.9228528	4688.4175	5691.338	5886.663	5473.15	13208.556	9158.262	8869.789	11575.921	Chp1	Mus musculus calcineurin-like EF hand protein 1 (Chp1), mRNA [NM_019769]
	A_55_P2150343	0.009127426	down	4.130302	1687.8691	1003.07776	1246.806	1205.8016	8069.992	2738.209	1495.1029	4438.4053	Piezo1	Mus musculus piezo-type mechanosensitive ion channel component 1 (Piezo1), mRNA [NM_001037298]
	A_51_P449995	0.02054858	down	7.064139	42.359047	11.19192	6.948822	10.288201	158.59868	29.616604	42.444675	83.79972	C6	Mus musculus complement component 6 (C6), mRNA [NM_016704]
	A_55_P1963491	0.0040247357	up	2.2762728	21654.068	15839.944	15030.642	10635.233	7722.622	5156.325	3316.619	3061.1333	Ptma	Mus musculus prothymosin alpha (Ptma), mRNA [NM_008972]
	A_51_P214470	9.3907566E-4	down	54.422863	67.00655	47.850845	59.28842	46.092762	3331.292	1744.7522	1719.876	1522.1388	Tdrp	Mus musculus testis development related protein (Tdrp), mRNA [NM_173744]
	A_55_P1993054	0.0010077199	up	4.7757215	2411.2415	2086.265	1919.7948	1833.9218	444.12933	291.23865	179.56061	290.19016	Psip1	Mus musculus PC4 and SFRS1 interacting protein 1 (Psip1), transcript variant 2, mRNA [NM_001290527]
	A_55_P2219765	0.03477081	up	2.863523	669.1928	536.1423	685.9642	648.6203	356.8603	139.44878	60.455845	156.21826	Wnt5a	Mus musculus wingless-type MMTV integration site family, member 5A (Wnt5a), transcript variant 1, mRNA [NM_009524]
	A_55_P2102857	0.0020161679	down	50.36221	115.1559	72.04633	65.732445	67.7892	3852.818	2826.3184	2270.7686	1903.9138	Krtcap3	Mus musculus keratinocyte associated protein 3 (Krtcap3), mRNA [NM_027221]
DOWN Ethanol	A_51_P291361	0.017870838	down	2.0701828	65.43342	9.626417	5.995891	12.09049	108.907295	12.1741905	7.9726377	15.705798	Osm	Mus musculus oncostatin M (Osm), mRNA [NM_001013365]
	A_55_P2426564	0.015377262	up	45.75334	285.5634	175.65817	349.48694	769.29486	13.690571	6.3773537	2.504656	2.785837	1500004A13Rik
	A_52_P99807	0.0046442198	up	4.0506573	478.21228	397.5185	434.24384	510.83908	151.4513	56.376045	43.877243	82.76551	Dpy19l3	Mus musculus dpy-19-like 3 (C. elegans) (Dpy19l3), mRNA [NM_178704]
	A_51_P126626	0.0071420465	up	5.68693	551.5462	729.78937	1015.29236	722.7322	133.72418	90.11654	52.051094	89.11576	Zfp503	Mus musculus zinc finger protein 503 (Zfp503), mRNA [NM_145459]
	A_55_P2009066	0.00985731	down	6.300329	22352.56	22216.904	18583.727	24829.584	209403.8	79130.27	65845.7	65504.902	Cfap74	Mus musculus cilia and flagella associated protein 74 (Cfap74), transcript variant 2, mRNA [NM_001166029]
	A_55_P2114680	0.017465372	down	17.2629	6722.3115	327.7732	303.66022	394.48352	31031.357	5469.056	5470.5312	4997.858	Car4	Mus musculus carbonic anhydrase 4 (Car4), mRNA [NM_007607]
	A_55_P2266977	0.019501455	down	2.0360067	1955.5972	1829.6946	2069.23	2091.6768	4587.3022	2029.4937	1571.3972	3600.8867	Ahcyl2	Mus musculus S-adenosylhomocysteine hydrolase-like 2 (Ahcyl2), transcript variant 4, mRNA [NM_001347084]
	A_51_P277275	0.0035027957	up	470.8307	4408.029	2206.227	2599.1797	3212.7593	27.477839	2.405419	2.174441	2.276097	Rit2	Mus musculus Ras-like without CAAX 2 (Rit2), mRNA [NM_009065]
	A_52_P372165	0.008055716	up	4.316835	448.74692	205.09541	219.24246	196.54369	64.23141	36.70399	31.876808	30.08196	Rpsa	Mus musculus ribosomal protein SA (Rpsa), mRNA [NM_011029]
	A_55_P2133534	0.0017120753	up	66.993004	569.50714	264.24643	229.46043	401.5097	8.982932	1.763097	2.2223537	3.871233	Dzip1	Mus musculus DAZ interacting protein 1 (Dzip1), transcript variant 1, mRNA [NM_025943]
	A_51_P118539	0.019322047	up	3.3954499	1534.9407	1474.6135	2029.7043	1326.1759	510.1827	255.93343	165.92645	418.80157	2700049A03Rik	Mus musculus RIKEN cDNA 2700049A03 gene (2700049A03Rik), transcript variant 1, mRNA [NM_001163378]
	A_51_P141390	0.011795144	down	2.3852801	1665.9929	2336.0378	2873.4578	2120.7332	4121.231	3165.0732	2528.9775	4606.8936	Anapc1	Mus musculus anaphase promoting complex subunit 1 (Anapc1), mRNA [NM_008569]
	A_52_P175028	0.00405449	up	13.2515335	2511.9182	3226.9731	3066.4133	3831.8308	260.87018	124.728676	72.81051	258.078	Cachd1	cache domain containing 1 [Source:MGI Symbol;Acc:MGI:2444177] [ENSMUST00000030257]
	A_51_P122246	0.0091937855	down	4.7133274	8787.02	5602.0693	6662.562	4920.4224	24421.963	18153.195	21611.54	16454.604	Creld2	Mus musculus cysteine-rich with EGF-like domains 2 (Creld2), mRNA [NM_029720]
	A_55_P2284560	0.0078032366	up	15.083316	219.89517	364.02545	369.7157	392.55725	19.081532	21.75466	4.791701	22.33769	Gm14296	Mus musculus predicted gene 14296 (Gm14296), transcript variant 3, non-coding RNA [NR_130970]
	A_55_P2114148	0.0119320005	up	3.9440656	2077.2625	1883.09	1788.5692	1665.6923	577.1906	221.39146	166.18678	448.92343	Ddx46	Mus musculus DEAD (Asp-Glu-Ala-Asp) box polypeptide 46 (Ddx46), mRNA [NM_001282055]
	A_51_P429682	0.0024841502	down	2.4468749	4559.4106	3160.7244	3803.2493	3152.9802	9851.987	5401.642	4714.4546	4887.645	Ebp	Mus musculus phenylalkylamine Ca2+ antagonist (emopamil) binding protein (Ebp), mRNA [NM_007898]
	A_55_P2019058	0.004486392	up	11.162885	10147.301	8136.5044	9304.666	8895.619	1054.2482	422.0013	241.14719	812.0503	Acaca	Mus musculus acetyl-Coenzyme A carboxylase alpha (Acaca), mRNA [NM_133360]
	A_55_P2081656	0.0023940983	up	28.513569	503.45215	242.73242	149.3482	153.05202	23.60101	6.580989	2.193642	2.45524		predicted gene 6970 [Source:MGI Symbol;Acc:MGI:3645322] [ENSMUST00000169692]
	A_55_P1966958	0.0069466755	down	4.0179067	97.68593	83.600426	106.89799	127.88548	497.90027	237.48587	138.26648	352.28656	Mef2d	Mus musculus myocyte enhancer factor 2D (Mef2d), transcript variant 1, mRNA [NM_001310587]
	A_55_P2095880	0.0067315837	up	144.57951	3607.3958	4227.6855	4878.5327	3886.1238	52.456753	16.583403	4.220174	35.680653	Nfix	Mus musculus nuclear factor I/X (Nfix), transcript variant 3, mRNA [NM_001081981]
	A_55_P2429225	0.007568286	up	3.2067356	229.87193	163.87311	172.81607	130.4809	61.332226	48.04466	23.422169	23.039526	Psrc1	Mus musculus proline/serine-rich coiled-coil 1 (Psrc1), transcript variant 1, mRNA [NM_001190161]
	A_66_P109595	0.015069158	up	3.7675407	6129.248	4473.3857	5260.2656	5438.6284	1924.6041	752.16376	377.37387	1410.7354	Ube4b	Mus musculus ubiquitination factor E4B (Ube4b), mRNA [NM_022022]
	A_51_P159896	0.00523924	down	4.405682	858.7247	811.3721	1261.4181	781.8274	3946.828	2682.553	1743.1843	2776.6375	Dnajc1	Mus musculus DnaJ heat shock protein family (Hsp40) member C1 (Dnajc1), transcript variant 1, mRNA [NM_007869]
	A_52_P14666	0.004803763	up	4.919496	175.98459	156.41382	108.67627	147.33322	26.628284	27.144455	12.234871	16.843851		heterogeneous nuclear ribonucleoprotein A1-like 2, pseudogene [Source:MGI Symbol;Acc:MGI:3644479] [ENSMUST00000129154]
	A_51_P248857	0.0025187791	down	3.0579474	53.674	65.74391	79.78389	83.46456	140.61269	140.2074	128.63422	160.38634	Fam212a	Mus musculus family with sequence similarity 212, member A (Fam212a), mRNA [NM_026597]
	A_55_P2094197	0.0049859164	down	26.300245	9.5357065	2.355731	3.099066	2.635723	131.50708	49.543236	28.38411	93.972755	Dnase1l3	Mus musculus deoxyribonuclease 1-like 3 (Dnase1l3), mRNA [NM_007870]
	A_52_P554267	0.0055417786	up	3.1054406	1188.4061	1519.3009	2194.437	1684.4918	417.92325	361.8604	243.49289	385.78592	Ilf3	Mus musculus interleukin enhancer binding factor 3 (Ilf3), transcript variant 1, mRNA [NM_010561]
	A_51_P308469	0.0035462724	up	5.583572	3154.573	2521.1323	2907.1335	2199.6682	388.3145	307.45505	241.46877	359.291	Rngtt	Mus musculus RNA guanylyltransferase and 5'-phosphatase (Rngtt), transcript variant 1, mRNA [NM_011884]
	A_55_P2144556	0.013596153	up	4.0545244	3111.4053	2689.6838	3414.594	2382.365	685.5848	411.48178	254.13426	695.55756	Flrt3	Mus musculus fibronectin leucine rich transmembrane protein 3 (Flrt3), transcript variant 1, mRNA [NM_001172160]
	A_55_P2122380	0.0018507541	up	2.8329892	919.2288	816.335	774.3903	788.819	289.6637	218.08653	116.9659	190.64699	Zfp14	Mus musculus zinc finger protein 14 (Zfp14), transcript variant 1, mRNA [NM_011748]
	A_51_P426283	0.0050570704	up	2.1610854	15588.269	15506.676	17995.938	15486.946	7487.032	4076.2983	3642.541	5499.8574	Dhx30	Mus musculus DEAH (Asp-Glu-Ala-His) box polypeptide 30 (Dhx30), transcript variant 2, mRNA [NM_133347]
UP Ethanol	A_55_P1974452	0.038210724	up	2.5584252	1392.5173	1788.5786	2437.9187	2609.0173	903.20917	391.71896	431.79532	479.11026	Lime1	Mus musculus Lck interacting transmembrane adaptor 1 (Lime1), mRNA [NM_023684]
	A_51_P476601	0.0018683893	down	16.800793	38.96541	33.719116	41.879814	29.257627	455.62262	489.5616	298.13834	381.81244	Ly96	Mus musculus lymphocyte antigen 96 (Ly96), transcript variant 1, mRNA [NM_016923]
	A_55_P2036394	0.002266344	up	24.110807	99.33437	69.562706	74.01618	101.579285	3.5474653	1.716904	2.180927	2.290964	Slc39a12	Mus musculus solute carrier family 39 (zinc transporter), member 12 (Slc39a12), mRNA [NM_001012305]
	A_55_P2046783	0.0012317228	up	501.67316	37284.61	34837.816	34695.258	26942.107	109.49829	39.13957	27.56776	32.117138	Mpped1	Mus musculus metallophosphoesterase domain containing 1 (Mpped1), mRNA [NM_172610]
	A_55_P2048759	0.005988281	down	4.399555	102.40789	129.85104	66.02581	70.83371	317.98538	396.33383	189.0663	193.57423	Mgarp	Mus musculus mitochondria localized glutamic acid rich protein (Mgarp), transcript variant 1, mRNA [NM_026358]
	A_51_P175974	0.007494694	up	3.7349787	421.92627	346.92188	479.0963	460.42694	136.88783	61.275185	40.561863	96.53712	Vps13d	Mus musculus vacuolar protein sorting 13D (Vps13d), transcript variant 2, mRNA [NM_001276465]
	A_52_P307761	0.001300473	up	37.92091	929.3485	592.48004	595.90356	891.95905	16.813541	12.001711	7.3939676	18.777632	Gnaz	Mus musculus guanine nucleotide binding protein, alpha z subunit (Gnaz), mRNA [NM_010311]
	A_55_P2017710	0.008445467	up	2.689166	3137.9285	3877.151	4802.489	5804.6587	1307.1699	875.76196	627.8708	1786.0857	Igsf9	Mus musculus immunoglobulin superfamily, member 9 (Igsf9), transcript variant 1, mRNA [NM_033608]
	A_51_P275976	0.0022974194	down	3.576644	143.60495	116.83059	123.12861	116.23344	508.37018	304.9839	206.05135	243.47188	Dok1	Mus musculus docking protein 1 (Dok1), transcript variant 1, mRNA [NM_010070]
	A_55_P2063465	0.0024929827	up	4.9556923	1862.3978	1453.0557	1555.79	2182.5078	442.46664	183.11569	138.93448	267.91098	Thbs3	Mus musculus thrombospondin 3 (Thbs3), mRNA [NM_013691]
	A_52_P676956	0.008961083	down	4.396997	99.061386	156.74005	145.39108	139.07318	536.87427	361.36395	209.31982	572.0381	Tirap	Mus musculus toll-interleukin 1 receptor (TIR) domain-containing adaptor protein (Tirap), transcript variant 2, mRNA [NM_054096]
	A_55_P1990383	0.004206378	down	22.299545	11.300111	8.53399	4.307778	9.672712	162.87502	112.70619	86.03935	124.53288	Car5b	Mus musculus carbonic anhydrase 5b, mitochondrial (Car5b), mRNA [NM_181315]
	A_55_P2105794	0.0051292856	down	5.3288555	7465.657	6632.466	7232.3154	5413.0693	24887.69	25982.57	22826.879	20962.791	Wdr61	Mus musculus WD repeat domain 61 (Wdr61), transcript variant 1, mRNA [NM_001025375]
	A_55_P2036942	0.0099174855	up	2.2586565	1319.2588	856.32007	980.31354	768.2165	419.02283	289.02542	233.21405	229.11206	Rangrf	Mus musculus RAN guanine nucleotide release factor (Rangrf), transcript variant 2, mRNA [NM_021329]
	A_55_P2113758	0.0018771684	up	288.4456	1846.5706	976.1956	738.5584	998.50836	3.625339	1.960528	2.202058	2.428821	Gria1	Mus musculus glutamate receptor, ionotropic, AMPA1 (alpha 1) (Gria1), transcript variant 1, mRNA [NM_001113325]
	A_66_P110078	0.012514812	up	8.073729	67.30776	82.76242	66.6299	74.951096	3.63079	6.6148515	6.459598	8.353804	Gm9997
	A_55_P2054882	0.004948139	up	2.6153595	204.47961	157.74101	193.23384	208.41148	64.23444	46.538517	38.17443	48.159637	Trappc1	trafficking protein particle complex 1 [Source:MGI Symbol;Acc:MGI:1098727] [ENSMUST00000060956]
	A_55_P1963889	0.0015994988	up	57.217655	220.82349	222.08794	235.3598	249.96617	4.9518337	1.97754	2.20051	2.472927	Nrxn3	Mus musculus neurexin III (Nrxn3), transcript variant 2, mRNA [NM_172544]
	A_55_P1965659	0.0013333386	down	16.611973	20.850319	15.543428	7.197453	7.9880257	339.77094	140.31917	65.44884	90.016014	Havcr2	Mus musculus hepatitis A virus cellular receptor 2 (Havcr2), mRNA [NM_134250]
	A_66_P103493	0.007477928	up	8.462225	145.70792	71.28479	90.18904	65.46578	25.677336	5.4223995	5.537905	3.070332	AA387883	Mus musculus expressed sequence AA387883 (AA387883), long non-coding RNA [NR_030678]
	A_55_P2059134	0.006397701	up	2.2960744	3581.376	2858.9617	3427.092	2384.1262	1277.0511	789.9184	643.43427	917.9883	Smarca5	Mus musculus SWI/SNF related, matrix associated, actin dependent regulator of chromatin, subfamily a, member 5 (Smarca5), mRNA [NM_053124]
DOWN Ethanol	A_55_P2067947	0.005891117	down	3.2601187	52.639515	20.363644	16.656628	19.416073	117.14498	50.9589	28.832798	45.03823
	A_55_P2022773	0.004497519	up	10.7778425	2126.1147	1516.0835	1595.372	1323.4698	200.18475	84.5561	43.776493	134.7423	Glcci1	Mus musculus glucocorticoid induced transcript 1 (Glcci1), transcript variant 1, mRNA [NM_133236]
	A_52_P59264	0.0014485217	up	47.65315	3027.0723	3145.1284	3983.9211	3237.419	77.57691	33.596233	33.255234	54.385532	Sncaip	Mus musculus synuclein, alpha interacting protein (synphilin) (Sncaip), transcript variant 2, mRNA [NM_026408]
	A_66_P100165	0.0056108106	up	9.441188	292.06265	232.68965	227.34113	241.12073	33.78184	23.579296	11.28278	10.32741	Serpini1	Mus musculus serine (or cysteine) peptidase inhibitor, clade I, member 1 (Serpini1), mRNA [NM_009250]
	A_51_P335969	0.001766196	down	130.61166	12.774756	17.518414	12.031309	12.640712	2569.3564	1375.148	472.70932	1173.9614	Des	Mus musculus desmin (Des), mRNA [NM_010043]
	A_55_P2139107	0.008145131	up	2.916831	638.6189	431.93063	448.81604	561.5788	161.82137	107.2225	93.174484	117.60707	Rab6a	RAB6C_HUMAN (Q9H0N0) Ras-related protein Rab-6C (Rab6-like protein WTH3), complete [TC1573254]
	A_51_P136355	0.003331045	down	8.667303	3409.4355	2233.698	2607.8726	1965.0542	18973.354	15800.832	12895.884	11276.934	Gng11	Mus musculus guanine nucleotide binding protein (G protein), gamma 11 (Gng11), mRNA [NM_025331]
	A_55_P2176565	0.004841942	down	3.9943511	204.09555	178.9939	160.4477	250.27014	747.8643	495.57416	377.74075	528.0029	B3galt5	Mus musculus UDP-Gal:betaGlcNAc beta 1,3-galactosyltransferase, polypeptide 5 (B3galt5), transcript variant 2, mRNA [NM_001122993]
	A_51_P113003	0.004255931	up	5.0400295	450.41772	441.1693	554.0039	310.4907	58.060577	70.93774	55.034603	46.261303	Cenpq	Mus musculus centromere protein Q (Cenpq), mRNA [NM_031863]
	A_51_P286978	0.04200342	down	3.9210005	72.51587	29.201488	18.69187	42.526867	140.99713	63.019253	81.742935	108.43523	1700034O15Rik	Mus musculus RIKEN cDNA 1700034O15 gene (1700034O15Rik), mRNA [NM_029671]
	A_51_P429335	0.0013127816	down	330.1107	3.214969	1.847223	2.311206	2.094451	601.52423	520.09717	381.7087	565.8963	Prss16	Mus musculus protease, serine 16 (thymus) (Prss16), mRNA [NM_019429]
	A_55_P2136847	0.0024456931	up	15.073752	44.399902	56.338272	61.72651	52.037266	3.5485303	1.722716	2.188923	2.302268	Slc1a2	Mus musculus solute carrier family 1 (glial high affinity glutamate transporter), member 2 (Slc1a2), transcript variant 1, mRNA [NM_001077514]
	A_52_P222624	0.0023249423	down	22.317432	103.46503	87.86628	54.00934	63.082752	1766.4851	1034.7012	850.3363	978.6308	Hspb2	Mus musculus heat shock protein 2 (Hspb2), transcript variant 1, mRNA [NM_024441]
	A_52_P154880	0.017818935	up	2.4885838	659.3648	679.79974	587.65857	393.77072	204.45535	158.31178	96.93573	170.62117	Ing3	Mus musculus inhibitor of growth family, member 3 (Ing3), transcript variant 1, mRNA [NM_023626]
	A_55_P1954086	0.031732593	down	3.827687	193.56522	330.34885	299.2945	251.28633	1461.9136	603.25287	324.19528	714.7399	Postn	Mus musculus periostin, osteoblast specific factor (Postn), transcript variant 4, mRNA [NM_001313898]
	A_55_P2052655	0.027915666	up	5.243192	197.29987	180.2792	239.79477	217.84491	69.76274	19.24025	9.332708	38.850517	Sox21	Mus musculus SRY (sex determining region Y)-box 21 (Sox21), mRNA [NM_177753]
	A_51_P501364	0.0041626217	up	3.1543982	332.07477	144.5723	139.37039	99.353874	81.26155	32.215588	18.591291	27.30938	Tbx21	Mus musculus T-box 21 (Tbx21), mRNA [NM_019507]
	A_55_P2378486	0.0015979911	up	8.744056	144.12868	128.62733	135.64774	182.18997	14.691682	12.130452	6.97513	12.48046	Kcnma1	Mus musculus potassium large conductance calcium-activated channel, subfamily M, alpha member 1 (Kcnma1), transcript variant 7, mRNA [NM_001253364]
	A_51_P257258	0.033636585	down	2.8077352	731.8256	634.1103	562.4463	508.21732	1348.0693	799.62244	935.357	1618.5094	Cpox	Mus musculus coproporphyrinogen oxidase (Cpox), mRNA [NM_007757]
	A_51_P126198	8.031841E-4	down	40.260525	73.45271	68.19496	78.238785	59.59077	2440.026	1840.9872	1539.2214	1756.6896	Dapk2	Mus musculus death-associated protein kinase 2 (Dapk2), mRNA [NM_010019]
	A_52_P586944	0.0017231131	up	16.362999	50.292263	62.386044	74.98635	59.787285	3.6782598	1.958675	2.193627	2.457666	Bmpr1b	Mus musculus bone morphogenetic protein receptor, type 1B (Bmpr1b), transcript variant 1, mRNA [NM_007560]
	A_51_P101545	0.040370867	down	2.484799	106.89819	57.085163	36.27612	74.53055	223.68275	95.74219	71.15464	81.70282	Hgfac	Mus musculus hepatocyte growth factor activator (Hgfac), mRNA [NM_019447]
	A_51_P250797	0.0062439893	up	44.372395	708.57684	609.9097	635.09735	656.2696	6.336937	22.023346	6.1198964	10.769088	Glrb	Mus musculus glycine receptor, beta subunit (Glrb), transcript variant 4, mRNA [NM_010298]
	A_55_P2112302	0.013653396	up	2.9168808	30301.451	23236.998	25630.408	24673.805	6935.2046	6506.4507	5381.4307	5014.43
	A_55_P1983769	0.0012540938	up	4.9799423	214.76172	225.1127	202.4318	157.08344	40.379265	28.850681	17.156101	24.757008	Birc5	Mus musculus baculoviral IAP repeat-containing 5 (Birc5), transcript variant 3, mRNA [NM_001012273]
	A_52_P398998	0.014043785	up	13.0473	104.13034	70.35486	71.38435	104.60341	13.777089	2.159619	4.619242	2.71891	Gfra1	Mus musculus glial cell line derived neurotrophic factor family receptor alpha 1 (Gfra1), transcript variant 1, mRNA [NM_010279]
	A_55_P2093168	0.012284444	up	3.1400278	208.9999	89.0592	91.28505	142.32161	78.79474	19.99503	15.17302	20.598354	Rell2	RELT-like 2 [Source:MGI Symbol;Acc:MGI:1918044] [ENSMUST00000091932]
	A_52_P585751	0.002092639	down	12.091661	1576.6047	2038.7258	2272.7869	2341.1965	22296.1	16273.095	9264.2705	21531.5	Gns	Mus musculus glucosamine (N-acetyl)-6-sulfatase (Gns), mRNA [NM_029364]
	A_51_P432403	0.0045371223	down	5.086958	39.414444	33.10995	39.41318	45.990242	264.8641	111.56463	80.54429	131.74435	Fgfr2	Mus musculus fibroblast growth factor receptor 2 (Fgfr2), transcript variant 1, mRNA [NM_010207]
DOWN Ethanol	A_51_P400366	0.02415203	down	4.3484316	19.486097	2.384271	3.135134	7.791825	58.626625	4.314445	12.993919	24.440416	Rhbg	Mus musculus Rhesus blood group-associated B glycoprotein (Rhbg), mRNA [NM_021375]
	A_55_P2180435	0.0033841075	up	24.034775	170.0009	136.56711	162.64632	146.7982	10.45733	2.728797	2.153869	5.349993	Gm10493
	A_55_P2127303	0.0018989446	down	12.788465	774.9987	639.4422	801.5784	1015.5877	9958.248	6200.379	5211.182	6638.4136	Spsb2	Mus musculus splA/ryanodine receptor domain and SOCS box containing 2 (Spsb2), transcript variant 2, mRNA [NM_001306050]
	A_51_P195374	0.001300473	down	37.164154	132.88472	90.24957	82.24122	59.442055	3997.2266	2055.5315	1281.8	2102.1309	Baiap2l1	Mus musculus BAI1-associated protein 2-like 1 (Baiap2l1), mRNA [NM_025833]
	A_55_P2368355	0.044538002	up	5.5102897	1463.5468	3705.0642	4561.8374	3995.2163	630.93634	415.4602	132.02652	613.1558	2610319H10Rik	Q46T80_RALEJ (Q46T80) Twin-arginine translocation pathway signal, partial (5%) [TC1608658]
	A_55_P2073971	0.026728189	down	2.76576	218.4928	105.48778	126.9749	111.01938	313.34866	228.20206	194.41753	270.70325
UP Ethanol	A_55_P2158841	0.016072579	up	3.1875217	60.261696	45.641968	49.41396	51.858955	16.76306	14.906287	7.0753913	7.6446157	Xpot	Mus musculus exportin, tRNA (nuclear export receptor for tRNAs) (Xpot), mRNA [NM_001081056]
	A_51_P450278	0.0045354892	down	195.92992	21.079407	9.126501	4.5156126	6.904551	2024.8947	554.1024	942.89716	1653.9534	2010003K11Rik	Mus musculus RIKEN cDNA 2010003K11 gene (2010003K11Rik), mRNA [NM_027237]
	A_52_P551011	0.00554653	down	21.569788	159.74953	81.8718	77.61336	83.597084	1543.1273	1540.453	1266.7551	1207.5486	Smim1	Mus musculus small integral membrane protein 1 (Smim1), transcript variant 1, mRNA [NM_001163721]
	A_55_P1977066	0.0075784936	down	56.315426	191.74815	88.33726	143.14099	101.688324	7075.6064	9326.305	1475.8959	5040.265	Klk4	Mus musculus kallikrein related-peptidase 4 (prostase, enamel matrix, prostate) (Klk4), mRNA [NM_019928]
	A_52_P436628	0.0016557634	up	3.2130501	1980.179	1282.562	1289.5365	1440.3424	502.71255	285.93323	187.71841	324.70078	Vegfb	Mus musculus vascular endothelial growth factor B (Vegfb), transcript variant 1, mRNA [NM_011697]
UP Ethanol	A_52_P225260	0.005896431	up	2.067747	1102.3307	1062.4335	1234.9974	1155.1682	411.47498	369.32608	304.9609	390.3913	Ywhaz	Mus musculus tyrosine 3-monooxygenase/tryptophan 5-monooxygenase activation protein, zeta polypeptide (Ywhaz), transcript variant 1, mRNA [NM_011740]
	A_55_P2008895	0.0023729233	up	5.194321	908.03845	785.9188	627.2415	433.27725	128.59918	107.83122	64.63256	58.84312	Tmsb15b1	Mus musculus thymosin beta 15b1 (Tmsb15b1), mRNA [NM_001081983]
	A_55_P2116621	0.0012503532	down	9.122879	1636.9008	881.72235	919.4093	858.9898	14298.248	5450.1377	3266.847	6139.3447	Cited2	Mus musculus Cbp/p300-interacting transactivator, with Glu/Asp-rich carboxy-terminal domain, 2 (Cited2), mRNA [NM_010828]
	A_51_P308029	0.0024740288	up	13.018749	4358.315	2493.1423	3086.824	2912.785	242.7833	145.13211	148.11385	129.0011	2010107G23Rik	Mus musculus RIKEN cDNA 2010107G23 gene (2010107G23Rik), mRNA [NM_027251]
	A_55_P2425661	0.027059732	up	2.0617383	1060.5425	773.583	909.18024	929.1765	571.37823	234.92162	256.99545	220.10974	Ncbp3	Mus musculus nuclear cap binding subunit 3 (Ncbp3), mRNA [NM_025818]
	A_51_P161342	0.0030756658	up	2.707214	1131.4889	834.0279	951.0688	771.554	365.04306	191.1776	192.00557	190.45232	Abcb6	Mus musculus ATP-binding cassette, sub-family B (MDR/TAP), member 6 (Abcb6), mRNA [NM_023732]
	A_55_P1993840	0.0021105285	up	12.71853	933.4725	1035.7708	1055.4169	1213.065	84.543884	48.718315	44.561974	51.021023	Tmem132c	Mus musculus transmembrane protein 132C (Tmem132c), mRNA [NM_175432]
	A_52_P574697	0.005468263	up	2.9480097	9922.417	8399.252	9090.961	7591.655	3341.8347	1558.4714	1276.9668	2266.6667	Khdrbs1	Mus musculus KH domain containing, RNA binding, signal transduction associated 1 (Khdrbs1), transcript variant 1, mRNA [NM_011317]
	A_52_P27122	0.045630857	up	3.279041	253.59534	435.15414	646.77026	577.9183	99.569595	110.62829	37.813736	169.56386	Ago4	Mus musculus argonaute RISC catalytic subunit 4 (Ago4), mRNA [NM_153177]
	A_51_P351896	0.02468812	down	4.0433273	13.49915	19.508497	13.700631	20.421331	80.507904	52.23336	32.519634	28.506311	Fam198b	Mus musculus family with sequence similarity 198, member B (Fam198b), mRNA [NM_133187]
	A_51_P329490	0.0054362505	down	5.979843	131.17981	105.75889	119.44939	104.65856	935.858	518.5167	312.47433	289.51917	Slc25a40	Mus musculus solute carrier family 25, member 40 (Slc25a40), transcript variant 1, mRNA [NM_178766]
	A_51_P322972	0.004572687	down	34.89057	54.91183	48.124985	59.69101	83.282364	2256.8662	506.6401	1024.1002	3291.134	Hkdc1	Mus musculus hexokinase domain containing 1 (Hkdc1), mRNA [NM_145419]
	A_51_P389531	0.0033771151	up	5.898831	12212.055	9705.302	11478.122	9993.244	1438.7114	1337.6613	1053.09	1096.7014	Prmt1	Mus musculus protein arginine N-methyltransferase 1 (Prmt1), transcript variant 1, mRNA [NM_019830]
	A_55_P2371105	0.016665632	up	32.173843	122.619576	177.1379	294.21005	276.83228	17.22357	2.102831	2.351517	3.837252	Sox2ot
	A_51_P312336	0.034468874	down	4.8043394	28.031298	21.022833	22.37395	28.094973	242.30783	67.32354	63.304733	37.829624	Slc14a1	Mus musculus solute carrier family 14 (urea transporter), member 1 (Slc14a1), transcript variant 2, mRNA [NM_028122]
	A_65_P15412	0.0023789834	up	13.011623	254.42288	231.10957	238.56226	332.07938	20.186201	16.178827	6.43446	15.30878	Usp13	Mus musculus ubiquitin specific peptidase 13 (isopeptidase T-3) (Usp13), mRNA [NM_001013024]
	A_55_P2028193	8.937105E-4	down	5.5819645	10325.317	7853.2524	8831.562	7561.8394	53007.668	27546.389	23857.342	29874.674	Mgat1	Mus musculus mannoside acetylglucosaminyltransferase 1 (Mgat1), transcript variant 1, mRNA [NM_001110148]
	A_55_P2106922	0.005421667	down	3.3353994	1417.446	1943.4922	1912.7795	1805.1542	4447.942	3236.747	3530.1152	4585.277	Arfgap3	Mus musculus ADP-ribosylation factor GTPase activating protein 3 (Arfgap3), mRNA [NM_025445]
	A_51_P462428	0.00588653	down	5.105893	71.12852	102.38092	86.148964	102.85936	392.9467	427.5132	130.23122	396.83298	Galnt15	UDP-N-acetyl-alpha-D-galactosamine:polypeptide N-acetylgalactosaminyltransferase 15 [Source:MGI Symbol;Acc:MGI:1926004] [ENSMUST00000022460]
	A_51_P301809	0.026075676	down	2.7923982	108.51367	57.82764	67.844025	113.070984	373.56677	123.81572	48.841026	256.4636	Slit3	Mus musculus slit homolog 3 (Drosophila) (Slit3), mRNA [NM_011412]
DOWN Ethanol	A_52_P489729	0.0028360335	down	2.01936	9493.207	6938.804	7526.87	7806.1016	18991.623	8662.108	7445.3525	10401.42	Sec61a1	Mus musculus Sec61 alpha 1 subunit (S. cerevisiae) (Sec61a1), mRNA [NM_016906]
	A_51_P127738	0.0069516506	up	105.127495	1413.9404	1092.7972	1075.8217	1292.3645	3.390075	14.861965	7.653985	9.028591	Scn2a	Mus musculus sodium channel, voltage-gated, type II, alpha (Scn2a), transcript variant 2, mRNA [NM_001346679]
	A_55_P2160682	0.004443844	up	2.7842937	3925.1416	1603.3625	1572.1151	1568.5857	1044.5685	384.7288	289.09537	439.9965	Set	Mus musculus SET nuclear oncogene (Set), transcript variant 2, mRNA [NM_001204875]
	A_51_P438657	0.008799902	up	9.255665	59.138252	77.598404	86.12465	66.57273	3.5286517	4.060645	5.9058933	8.386635	Ipcef1	Mus musculus interaction protein for cytohesin exchange factors 1 (Ipcef1), transcript variant 1, mRNA [NM_001170800]
	A_66_P112573	0.0011187211	down	55.17136	678.31714	537.4552	779.7948	421.8189	27115.936	22095.139	20157.93	18210.898	Isg20	Mus musculus interferon-stimulated protein (Isg20), transcript variant 4, mRNA [NM_001291220]
	A_55_P2020911	0.003607946	down	3.4086282	2289.4277	2403.3994	2745.259	2336.8286	6169.487	4883.285	4591.4644	6819.1733	Rps6ka6	Mus musculus ribosomal protein S6 kinase polypeptide 6 (Rps6ka6), mRNA [NM_025949]
	A_51_P354038	0.0024269721	down	9.842942	153.8309	152.46095	164.15787	131.14539	1806.521	819.24445	604.5191	1048.6067	Tmc6	Mus musculus transmembrane channel-like gene family 6 (Tmc6), transcript variant 1, mRNA [NM_145439]
	A_55_P2185332	0.0015091419	down	10.515857	298.0879	265.6493	242.29333	311.36584	3438.1697	1746.8445	1262.8423	1906.6721	Il17rc	Mus musculus interleukin 17 receptor C (Il17rc), transcript variant 2, mRNA [NM_134159]
	A_55_P2039279	0.007857326	up	7.3757954	2296.5337	1455.8275	1358.1228	1331.287	528.9395	92.05533	74.46451	111.51058	Kcnh3	Mus musculus potassium voltage-gated channel, subfamily H (eag-related), member 3 (Kcnh3), mRNA [NM_010601]
	A_52_P675039	0.0058540283	up	17.731749	132.58565	109.81709	135.6912	143.5446	7.8733525	7.087738	3.594986	2.830717	Fhad1	Mus musculus forkhead-associated (FHA) phosphopeptide binding domain 1 (Fhad1), mRNA [NM_177868]
	A_55_P2184189	0.007577843	down	5.291178	92.131424	116.04707	116.77557	158.89067	558.868	396.73593	376.50476	368.70844	Ncf2
	A_51_P357433	0.0114879245	down	3.3338344	52.399273	30.62254	27.82533	52.86471	183.45026	56.37096	61.18699	91.21755	Ap1g2	Mus musculus adaptor protein complex AP-1, gamma 2 subunit (Ap1g2), transcript variant 1, mRNA [NM_007455]
	A_52_P506271	0.0072836727	down	18.351261	116.4885	36.55171	44.238976	41.15505	875.9993	628.4621	613.6643	515.1467	Cmtm4	Mus musculus CKLF-like MARVEL transmembrane domain containing 4 (Cmtm4), mRNA [NM_153582]
	A_55_P2128263	0.017698891	up	2.787376	4440.063	5756.66	5195.6416	5275.975	1982.9297	1248.6742	564.3303	1644.3416	Phf21a	Mus musculus PHD finger protein 21A (Phf21a), transcript variant 4, mRNA [NM_001346704]
	A_52_P630016	0.017796392	down	3.292982	1606.7545	955.9499	1051.244	796.27454	3084.3948	2410.5164	2411.1394	1669.4314	Bet1l	Mus musculus Bet1 golgi vesicular membrane trafficking protein like (Bet1l), mRNA [NM_018742]
DOWN Ethanol	A_55_P2038479	0.007859872	down	2.0617876	322.65573	136.27997	164.61063	149.22249	524.8852	178.82022	189.79427	216.88902	Gatd1	Mus musculus Parkinson disease 7 domain containing 1 (Pddc1), mRNA [NM_172116]
	A_55_P1954693	0.002042245	up	572.6245	7518.1875	4992.822	4950.1655	4886.531	26.832954	5.874287	2.683017	3.9528937	Tac1	Mus musculus tachykinin 1 (Tac1), transcript variant 1, mRNA [NM_009311]
	A_51_P483617	0.0059052277	up	2.5940492	906.04126	831.25	874.912	621.0692	271.14362	189.88092	178.89252	194.24982	0610040J01Rik	Mus musculus RIKEN cDNA 0610040J01 gene (0610040J01Rik), mRNA [NM_029554]
	A_52_P418644	0.001300473	down	13.135507	771.60803	800.35376	1109.8507	823.6466	10471.582	7408.654	5371.3726	7983.5693	Plp2	Mus musculus proteolipid protein 2 (Plp2), mRNA [NM_019755]
	A_55_P2038597	0.0024464887	up	2.4935923	14921.142	9788.8955	6384.344	8917.786	5204.5137	2440.176	1167.4331	2871.6824
DOWN Ethanol	A_51_P378699	0.014905539	down	7.063358	109.53282	19.676495	16.900297	24.783607	388.36844	168.89418	76.53679	88.5991	Sohlh2	Mus musculus spermatogenesis and oogenesis specific basic helix-loop-helix 2 (Sohlh2), mRNA [NM_028937]
	A_51_P270899	0.0032947669	up	4.3267655	2294.1956	2614.822	3025.234	2846.5496	612.05273	412.6037	252.76874	457.10294	Zfp61	Mus musculus zinc finger protein 61 (Zfp61), mRNA [NM_009561]
	A_51_P108190	0.005882586	up	2.2493973	4582.8984	3418.9236	3747.926	3328.4966	1535.3314	1049.982	784.8836	1194.4753	Rpl23	Mus musculus ribosomal protein L23 (Rpl23), mRNA [NM_022891]
	A_55_P2023114	0.0483286	down	2.638821	74.07754	10.675879	8.880628	17.671743	112.2046	24.23181	18.612226	23.54075	Hsd3b2	Mus musculus hydroxy-delta-5-steroid dehydrogenase, 3 beta- and steroid delta-isomerase 2 (Hsd3b2), mRNA [NM_153193]
	A_55_P1979341	0.0032458454	down	9.33918	2146.2156	1460.0361	1467.4585	1394.768	13531.662	8534.346	8995.311	9297.467	Cyba	Mus musculus cytochrome b-245, alpha polypeptide (Cyba), transcript variant 1, mRNA [NM_007806]
DOWN Ethanol	A_52_P519653	0.039170645	down	2.2430758	54.054413	46.310577	46.28735	58.407803	125.97075	98.913246	28.364912	95.95713	Abca5	Mus musculus ATP-binding cassette, sub-family A (ABC1), member 5 (Abca5), mRNA [NM_147219]
DOWN Ethanol	A_66_P107231	0.0032146794	down	13.263369	3.731785	5.947008	2.467503	5.5760694	65.341415	37.441895	17.87716	42.7695	Loxl4	Mus musculus lysyl oxidase-like 4 (Loxl4), transcript variant 1, mRNA [NM_001164311]
	A_55_P1986421	0.02372715	up	3.2485638	192.16791	111.652794	98.9865	145.55023	86.86732	29.647259	9.430068	22.624567	Tcp11	Mus musculus t-complex protein 11 (Tcp11), transcript variant 1, mRNA [NM_013687]
	A_55_P1987780	0.0025766946	down	40.348377	4.497181	4.801455	2.313072	2.083174	127.9997	88.8716	68.76034	69.788666	2010204K13Rik	Mus musculus RIKEN cDNA 2010204K13 gene (2010204K13Rik), transcript variant 1, long non-coding RNA [NR_027924]
	A_55_P1999309	0.013339016	up	2.0327992	2809.288	2262.1611	2962.3845	2090.9011	1611.8214	677.92755	536.43616	778.5041	Zfp668	Mus musculus zinc finger protein 668 (Zfp668), mRNA [NM_146259]
	A_52_P225570	0.006409484	down	3.8282716	408.86908	497.17276	546.58685	532.7134	1992.8851	994.2443	818.234	1552.2615	Parva	Mus musculus parvin, alpha (Parva), mRNA [NM_020606]
	A_52_P1130990	0.0010722234	up	3063.1353	11682.513	10782.316	9701.672	10575.434	3.5306869	1.706688	2.145962	2.247269	Trim67	Mus musculus tripartite motif-containing 67 (Trim67), mRNA [NM_198632]
	A_55_P2059732	0.035196096	down	3.009681	57.990116	28.173866	21.810694	51.866467	144.2637	99.563934	33.912315	61.628883
	A_51_P271417	0.0040742126	up	22.598455	83.851364	78.42359	56.463375	102.10483	3.5367663	1.693469	2.14159	2.243351	Fibcd1	Mus musculus fibrinogen C domain containing 1 (Fibcd1), mRNA [NM_178887]
	A_51_P451428	0.0023389456	down	4.1142893	63.008923	63.084106	75.277214	74.614845	277.66083	143.39645	148.28528	214.48718	Marveld2	Mus musculus MARVEL (membrane-associating) domain containing 2 (Marveld2), transcript variant 1, mRNA [NM_001038602]
	A_55_P2090359	0.005373859	up	37.656254	240.82126	132.42772	199.31216	209.61739	3.539777	3.6934187	4.4573383	2.250965	Plcd4	Mus musculus phospholipase C, delta 4 (Plcd4), transcript variant 2, mRNA [NM_148937]
	A_51_P123676	0.0221278	down	8.000598	37.006317	65.159615	67.547714	54.673466	606.77386	245.34665	108.19032	448.43378	Synpo	Mus musculus synaptopodin (Synpo), transcript variant A, mRNA [NM_177340]
	A_51_P191520	0.006872385	down	5.9851437	529.11993	331.393	276.67365	307.39328	1815.004	1347.5231	1078.4012	1436.2369	Stard10	Mus musculus START domain containing 10 (Stard10), mRNA [NM_019990]
	A_51_P270891	0.009408534	down	2.317573	358.4064	153.18573	142.96643	141.11327	591.12415	237.59335	184.40498	244.23418	1700056E22Rik	Mus musculus RIKEN cDNA 1700056E22 gene (1700056E22Rik), mRNA [NM_028516]
	A_55_P2266013	0.029411258	down	7.4971786	64.29407	15.4176	8.27875	18.332771	169.15663	87.766205	75.00298	84.49664	Gm13032	Mus musculus predicted gene 13032 (Gm13032), long non-coding RNA [NR_045944]
	A_51_P168613	0.041292112	up	2.7147858	207.48602	293.09195	343.62045	181.5628	132.9576	49.102947	42.180317	50.209766	Nuak1	Mus musculus NUAK family, SNF1-like kinase, 1 (Nuak1), mRNA [NM_001004363]
	A_55_P2049602	0.010830332	up	3.3637342	101.76747	61.687084	69.071594	72.59832	41.04964	11.505011	6.6385126	15.52522	Kat2a	Mus musculus K(lysine) acetyltransferase 2A (Kat2a), transcript variant 1, mRNA [NM_020004]
	A_52_P307749	0.0053215805	up	5.3007607	103.60601	70.58605	78.970985	75.82678	18.63316	11.18613	4.524228	11.64375	Slc35a5	Mus musculus solute carrier family 35, member A5 (Slc35a5), mRNA [NM_028756]
	A_55_P2034481	0.011698084	down	3.0058055	15609.634	17690.22	16383.892	15132.779	65437.258	27984.97	20429.55	29570.51	Erdr1	Mus musculus erythroid differentiation regulator 1 (Erdr1), transcript variant 1, coding, mRNA [NM_133362]
	A_55_P1996623	0.0014319132	down	3.3253543	448.47052	329.45908	344.74484	304.13733	1243.8951	740.04266	565.87274	719.8761	Dnajb12	Mus musculus DnaJ heat shock protein family (Hsp40) member B12 (Dnajb12), mRNA [NM_019965]
	A_55_P2162910	0.001297722	up	55.052814	186573.45	132083.2	133136.16	140070.05	2648.8562	1481.9581	1024.8201	2461.7354	Rtn1	Mus musculus reticulon 1 (Rtn1), transcript variant 1, mRNA [NM_153457]
	A_51_P124535	0.011524045	down	2.6021898	4831.0337	5526.4653	6327.31	4461.9004	15613.06	7334.5283	6722.6226	8886.809	Mest	Mus musculus mesoderm specific transcript (Mest), transcript variant 2, mRNA [NM_008590]
	A_55_P2034731	0.014219111	up	3.1492877	234.24568	105.99279	127.09271	110.67408	60.236786	31.307775	12.480219	29.860107	Rasal2	Mus musculus RAS protein activator like 2 (Rasal2), mRNA [NM_177644]
	A_66_P107790	9.125303E-4	down	14.183073	6158.2207	5884.0527	7054.5527	4908.97	71726.586	56888.516	47434.95	51931.656	Myl12a	Mus musculus myosin, light chain 12A, regulatory, non-sarcomeric (Myl12a), mRNA [NM_026064]
	A_55_P2311780	0.0015797997	down	31.70738	16.882442	4.4029307	2.8745782	2.248335	450.37305	69.796074	46.63218	65.57334	4930554H23Rik	Mus musculus RIKEN cDNA 4930554H23 gene (4930554H23Rik), long non-coding RNA [NR_131089]
	A_51_P112223	0.002736128	up	4.7182565	476.3247	471.70016	412.39618	417.19785	72.73455	69.46292	42.097656	72.59561	Gsta4	Mus musculus glutathione S-transferase, alpha 4 (Gsta4), mRNA [NM_010357]
	A_52_P649332	0.0041874447	down	4.713099	3055.4788	2517.9497	2949.7886	2312.231	9912.754	9652.588	7471.6064	7169.436	Sdf4	Mus musculus stromal cell derived factor 4 (Sdf4), transcript variant 1, mRNA [NM_011341]
	A_52_P263201	0.004529009	down	4.312131	229.034	215.79329	255.47847	198.1157	660.84314	689.7705	609.88916	615.8677	Tmem33	Mus musculus transmembrane protein 33 (Tmem33), transcript variant 2, mRNA [NM_030108]
	A_55_P1979674	0.015880633	up	5.335924	2306.302	1704.613	2385.1887	2815.0676	650.3316	131.52551	140.30795	537.094	Ikzf4	Mus musculus IKAROS family zinc finger 4 (Ikzf4), mRNA [NM_011772]
UP Ethanol	A_51_P206251	0.007281979	up	2.0319602	1915.1088	1800.034	1926.7083	2063.4126	993.7692	581.2519	356.11942	773.628	Ahcyl1	Mus musculus S-adenosylhomocysteine hydrolase-like 1 (Ahcyl1), mRNA [NM_145542]
	A_51_P114456	0.007715577	up	5.070434	444.37512	471.35138	533.5803	518.2227	105.64947	58.834465	30.381824	91.85009	Tceanc2	Mus musculus transcription elongation factor A (SII) N-terminal and central domain containing 2 (Tceanc2), mRNA [NM_025617]
	A_52_P476690	0.0057819434	up	4.5700393	96.52056	51.21855	52.43025	46.219456	19.247284	6.9519453	3.954877	10.273719	Pogk	Mus musculus pogo transposable element with KRAB domain (Pogk), transcript variant 1, mRNA [NM_175170]
	A_55_P2103880	0.019193085	up	2.2088583	2012.8837	1922.9509	2130.497	2089.713	1143.7601	450.979	370.8583	749.11115	Gtf2ird1	Mus musculus general transcription factor II I repeat domain-containing 1 (Gtf2ird1), transcript variant 1, mRNA [NM_020331]
	A_55_P2161590	0.003462508	down	35.86727	3.178231	4.7772536	2.444835	2.141772	134.44669	57.179127	55.27949	61.290154	Pramel6	Mus musculus preferentially expressed antigen in melanoma like 6 (Pramel6), mRNA [NM_178249]
	A_66_P139159	0.0014879428	up	3.8637128	100.753525	82.45411	92.846375	76.35295	25.249846	13.82751	12.042369	12.44204	Hras	Harvey rat sarcoma virus oncogene [Source:MGI Symbol;Acc:MGI:96224] [ENSMUST00000026572]
	A_66_P111090	0.0016470503	down	37.29169	53.849415	70.28687	57.902035	71.63591	2004.635	1437.525	1390.6436	1499.7671	Sctr	Mus musculus secretin receptor (Sctr), transcript variant 1, mRNA [NM_001012322]
DOWN Ethanol	A_55_P1970033	0.014919721	down	2.1764898	2155.3433	1722.4974	2357.4983	1972.1815	5208.1035	2326.502	1757.2228	3601.244	Per1	Mus musculus period circadian clock 1 (Per1), transcript variant 1, mRNA [NM_011065]
	A_55_P2090025	0.010542297	down	2.1678295	1887.1112	2453.1404	2800.8975	2456.5369	4935.1753	3008.005	2755.5059	3404.2446	Mest	Mus musculus mesoderm specific transcript (Mest), transcript variant 1, mRNA [NM_001252292]
	A_55_P2005655	0.007760026	up	17.967157	1829.2773	2422.0212	2356.4358	2733.196	224.41165	83.40119	36.671555	78.973625	Ntsr1	Mus musculus neurotensin receptor 1 (Ntsr1), mRNA [NM_018766]
	A_51_P172752	0.0029805738	up	3.6061583	3658.262	3411.4534	4561.1772	3447.2205	984.61224	683.6026	459.64267	742.42786	Gpatch4	Mus musculus G patch domain containing 4 (Gpatch4), transcript variant 1, mRNA [NM_025663]
	A_51_P136521	0.02480767	up	3.3778627	347.2463	135.0611	94.12249	140.79121	149.17337	18.514599	17.474966	19.579851	Lypd2	Mus musculus Ly6/Plaur domain containing 2 (Lypd2), mRNA [NM_026671]
	A_51_P515684	0.0026551418	down	10.95592	25.208694	12.28477	11.547988	14.188729	213.92886	75.491745	84.33579	106.253784	1700001L05Rik	Mus musculus RIKEN cDNA 1700001L05 gene (1700001L05Rik), long non-coding RNA [NR_027980]
DOWN Ethanol	A_51_P440238	0.02153854	down	11.210985	15.411631	3.944383	2.356562	3.7086568	57.858036	27.162369	33.162334	31.877504	Ggt6	Mus musculus gamma-glutamyltransferase 6 (Ggt6), mRNA [NM_027819]
	A_55_P2192503	0.003239413	up	63.819565	1372.0264	1218.5815	1559.1083	1592.5743	28.420795	11.276801	5.611022	27.547113	B930095G15Rik	PREDICTED: Mus musculus RIKEN cDNA B930095G15 gene (B930095G15Rik), misc_RNA [XR_105643]
	A_55_P1993777	0.0015751082	up	35.968178	10138.771	8173.02	8397.414	8986.229	219.023	179.30434	82.67307	227.79007	Rbfox3	Mus musculus RNA binding protein, fox-1 homolog (C. elegans) 3 (Rbfox3), transcript variant 1, mRNA [NM_001039167]
	A_55_P2000728	0.0013490333	up	8.501808	1344.8784	1433.2021	1737.3198	1489.9961	174.58725	106.09089	82.97719	123.00511	Myef2	Mus musculus myelin basic protein expression factor 2, repressor (Myef2), transcript variant 1, mRNA [NM_001162417]
	A_66_P127022	0.019112498	down	3.60047	44.54317	26.522749	20.580212	17.012968	90.154976	52.90579	49.629444	58.129494	Iqck	Mus musculus IQ motif containing K (Iqck), mRNA [NM_001081446]
	A_51_P345649	0.013694834	down	4.6191792	741.84406	1311.6779	1173.5479	1487.3264	4900.0674	3798.4053	1413.789	5816.758	Pdgfra	Mus musculus platelet derived growth factor receptor, alpha polypeptide (Pdgfra), transcript variant 2, mRNA [NM_011058]
UP Ethanol	A_51_P139651	0.027205013	up	2.6689363	212.40302	249.84079	296.41397	244.1027	110.7849	58.825073	31.145416	73.80192	Nos3	Mus musculus nitric oxide synthase 3, endothelial cell (Nos3), mRNA [NM_008713]
	A_55_P1991069	0.006092118	down	5.3081017	895.44696	235.63986	212.35564	284.6115	3017.9773	867.62463	743.74725	1029.0846	Milr1	Mus musculus mast cell immunoglobulin like receptor 1 (Milr1), transcript variant 1, mRNA [NM_001033435]
	A_55_P2018076	0.003876073	down	6.0171947	1410.8612	1041.3735	1094.0245	1008.62103	9417.84	3429.6055	2371.8542	5491.629	Arap1	Mus musculus ArfGAP with RhoGAP domain, ankyrin repeat and PH domain 1 (Arap1), transcript variant 3, mRNA [NM_001040111]
	A_52_P639402	0.014940637	up	5.269516	410.15002	276.96222	256.8151	448.98785	143.65736	32.898914	17.818941	39.930664	Kcnk3	Mus musculus potassium channel, subfamily K, member 3 (Kcnk3), mRNA [NM_010608]
	A_66_P108791	0.0012046256	up	46.301426	181.25966	178.33783	192.35199	253.15375	3.7603018	2.079919	2.336733	3.709649	Camk4	Mus musculus calcium/calmodulin-dependent protein kinase IV (Camk4), mRNA [NM_009793]
	A_55_P1991733	0.0055569313	up	2.5297215	57.773212	41.89522	58.07764	39.960342	20.400324	11.379388	8.638115	13.540218	Zfand5	Mus musculus zinc finger, AN1-type domain 5 (Zfand5), mRNA [NM_009551]
	A_55_P1986531	0.021434048	down	5.335995	9.249151	7.0838547	4.649344	6.8892345	59.53433	10.707421	14.10249	37.46367	G6b	Mus musculus immunoreceptor tyrosine-based inhibitory motif (ITIM) containing platelet receptor (G6b), transcript variant 1, mRNA [NM_001191012]
	A_52_P15300	0.022560839	down	15.096417	4.4171863	2.203663	2.8615608	9.48246	49.814457	60.417534	30.434448	29.647552	Hoxb2	Mus musculus homeobox B2 (Hoxb2), mRNA [NM_134032]
DOWN Ethanol	A_55_P2140036	0.011470177	down	8.891079	17.545979	2.225734	2.8934922	3.5343933	82.388054	27.9416	12.127689	17.695982	Krt36	Mus musculus keratin 36 (Krt36), mRNA [NM_001174099]
	A_55_P2086128	0.0011399011	down	278.105	3.6328883	2.8840373	2.966922	6.9593134	824.0741	732.30273	398.14148	1066.1743	Fa2h	Mus musculus fatty acid 2-hydroxylase (Fa2h), mRNA [NM_178086]
	A_51_P473919	0.019078111	up	3.1764402	2472.991	2991.313	3678.279	3470.2874	998.14343	581.2027	320.82306	986.525	Mycbp2	Mus musculus MYC binding protein 2 (Mycbp2), mRNA [NM_207215]
DOWN Ethanol	A_55_P2132651	0.04149339	down	3.2914453	25.448587	68.03307	34.882465	48.22434	161.10503	80.34551	49.373196	105.87763	Wisp1	Mus musculus WNT1 inducible signaling pathway protein 1 (Wisp1), mRNA [NM_018865]
	A_51_P109050	0.0071221585	up	3.759305	2642.4465	1802.0865	1571.7432	2759.164	751.76215	261.9012	257.00565	404.49442	Paqr4	Mus musculus progestin and adipoQ receptor family member IV (Paqr4), mRNA [NM_023824]
	A_52_P149545	0.0018062121	up	25.199755	116.091805	75.36552	83.441895	113.282	3.507235	1.772066	2.2090933	2.956906	Tacr1	Mus musculus tachykinin receptor 1 (Tacr1), mRNA [NM_009313]
	A_52_P539632	0.0037931441	up	285.7163	3161.5122	3488.718	4008.5862	4238.61	13.414762	8.326541	2.177226	22.89002	Plxna3	Mus musculus plexin A3 (Plxna3), mRNA [NM_008883]
	A_52_P679105	0.0015084477	down	9.019399	195.27359	228.78288	269.6898	204.59705	1898.3717	1390.4551	906.33356	1349.8251	Prss23	Mus musculus protease, serine 23 (Prss23), mRNA [NM_029614]
	A_51_P433000	0.016499802	down	4.7693186	106.8516	14.6567	7.9412365	21.364708	238.53938	55.299866	26.113115	79.00372	Chmp4c	charged multivesicular body protein 4C [Source:MGI Symbol;Acc:MGI:1913621] [ENSMUST00000029049]
	A_52_P130912	0.0019541923	up	18.540035	73.49424	61.344143	62.390747	65.28197	3.538623	1.688988	2.147665	2.396804	Pcdh7	Mus musculus protocadherin 7 (Pcdh7), transcript variant 4, mRNA [NM_001310608]
	A_51_P107362	0.009227968	up	2.7359676	1528.0201	1717.7786	2160.8755	1928.8746	675.94165	330.56772	314.1102	550.677	Socs2	Mus musculus suppressor of cytokine signaling 2 (Socs2), transcript variant 1, mRNA [NM_007706]
	A_55_P2313133	0.0023365568	up	11.655293	114.89373	74.45961	84.66978	79.57047	8.648411	4.429615	4.483418	3.5996077	1700040D17Rik	PREDICTED: Mus musculus RIKEN cDNA 1700040D17 gene (1700040D17Rik), misc_RNA [XR_104789]
DOWN Ethanol	A_55_P2063970	0.015839407	down	2.345044	7972.257	5898.883	6312.133	5516.5776	12061.866	10134.402	8489.075	9446.921	Ube2l3	Mus musculus ubiquitin-conjugating enzyme E2L 3 (Ube2l3), mRNA [NM_009456]
	A_52_P652913	0.0012174796	down	8.8813505	603.49054	520.49097	511.9164	404.82425	4347.4644	3172.868	2056.4285	2826.3503	Akip1	Mus musculus A kinase (PRKA) interacting protein 1 (Akip1), mRNA [NM_020616]
	A_55_P2060863	0.0055255904	up	2.3825245	7515.9365	7368.141	8145.5127	6902.1475	3205.1016	1682.6399	1527.2527	2322.2703
UP Ethanol	A_51_P161874	0.025095021	up	2.2462273	5185.578	3043.2595	3554.987	2724.768	1449.6757	1086.1191	954.8194	790.64557	Med30	Mus musculus mediator complex subunit 30 (Med30), mRNA [NM_027212]
	A_66_P110425	0.023418486	up	2.4642673	103.1346	57.13456	66.58358	78.548416	40.62406	21.84916	12.84372	14.51143	Kif6	Mus musculus kinesin family member 6 (Kif6), mRNA [NM_177052]
DOWN Ethanol	A_51_P279232	0.010687465	down	2.3451016	25.017588	16.558449	17.436167	15.9765005	51.132915	23.610731	25.368563	22.558016	Dennd2d	Mus musculus DENN/MADD domain containing 2D (Dennd2d), transcript variant 1, mRNA [NM_028110]
	A_55_P1988373	0.0032712936	up	3.4880576	223.46971	182.9258	264.6252	130.40022	62.663708	27.730492	38.877777	27.92261	Cenpu	Mus musculus centromere protein U (Cenpu), mRNA [NM_027973]
	A_51_P450888	0.0014985112	up	22.675264	876.5931	406.00073	430.80118	532.2526	42.78156	9.1952715	8.03662	19.327587	Rtn4r	Mus musculus reticulon 4 receptor (Rtn4r), mRNA [NM_022982]
	A_52_P14444	0.0034336671	up	3.2597861	286.89655	155.88754	144.74509	120.959496	65.68247	31.92416	21.908304	29.881937	Coa7	Mus musculus cytochrome c oxidase assembly factor 7 (Coa7), mRNA [NM_027250]
	A_55_P1983368	0.0012714898	down	29.714506	297.44345	153.5429	137.02382	151.68228	7235.065	2563.0918	2292.0142	3446.4937	Sh3d21	Mus musculus SH3 domain containing 21 (Sh3d21), transcript variant 1, mRNA [NM_001162533]
	A_52_P465980	0.0031834745	up	18.424824	5022.1963	4201.997	4673.778	4451.6807	203.67572	173.0642	80.565346	265.5801	Cplx1	Mus musculus complexin 1 (Cplx1), mRNA [NM_007756]
	A_55_P2162698	0.008236257	up	5.6604443	645.5726	938.4592	1090.7102	911.1633	153.07478	122.2552	52.37893	118.4401	Prpf40b	Mus musculus pre-mRNA processing factor 40B (Prpf40b), transcript variant 2, mRNA [NM_018786]
	A_52_P596755	0.0042876746	up	5.0546985	942.6255	423.32843	546.2098	293.50568	124.778404	64.06654	47.278152	51.326637	Dnph1	Mus musculus 2'-deoxynucleoside 5'-phosphate N-hydrolase 1 (Dnph1), mRNA [NM_207161]
	A_55_P1970775	0.0034202773	down	2.3921795	6997.922	7793.145	7593.3413	7147.2856	14823.97	10962.832	9529.889	12388.484	Hdac1	Mus musculus histone deacetylase 1 (Hdac1), mRNA [NM_008228]
	A_55_P2179974	0.010562496	down	12.069402	311.28064	67.17528	53.194645	89.505615	1570.3629	755.6678	528.0127	667.4363	Spsb1	Mus musculus splA/ryanodine receptor domain and SOCS box containing 1 (Spsb1), mRNA [NM_029035]
DOWN Ethanol	A_55_P2080396	0.007522631	down	2.1092536	10305.692	6409.0596	7668.0195	6230.3184	16881.613	9042.169	8985.7	9013.721	Mrpl4	Mus musculus mitochondrial ribosomal protein L4 (Mrpl4), mRNA [NM_023167]
	A_51_P323299	0.005041729	up	2.895079	7635.0874	5509.5586	6688.8145	5819.258	2583.711	1164.6196	874.6477	1753.1016	Trim28	Mus musculus tripartite motif-containing 28 (Trim28), mRNA [NM_011588]
	A_55_P2107362	0.003848339	up	3.0246687	1387.6903	1189.9108	1422.4884	1094.714	496.13925	220.66896	196.98735	281.98392	Gjc1	Mus musculus gap junction protein, gamma 1 (Gjc1), transcript variant 1, mRNA [NM_008122]
	A_55_P2140016	0.0013202762	up	293.36856	1351.2544	1343.7169	1836.4304	1057.5322	3.487993	4.933104	2.2893763	2.3922582	Pou3f2	Mus musculus POU domain, class 3, transcription factor 2 (Pou3f2), mRNA [NM_008899]
	A_51_P201480	0.0039863503	down	2.9962788	1347.6105	1129.858	1165.3721	1291.8315	4629.8086	1955.535	1459.9396	2766.8572	Stat3	Mus musculus signal transducer and activator of transcription 3 (Stat3), transcript variant 1, mRNA [NM_213659]
	A_51_P176352	0.0026707305	up	13.771487	12402.004	8277.872	7996.8584	8471.876	540.7998	480.88586	303.2983	485.28854	Ndrg2	Mus musculus N-myc downstream regulated gene 2 (Ndrg2), transcript variant 1, mRNA [NM_013864]
	A_51_P111488	0.0012869269	up	7.9204865	3253.7908	1927.7593	2263.1992	2294.1726	377.10306	179.82542	138.15593	174.85007	Gfod2	Mus musculus glucose-fructose oxidoreductase domain containing 2 (Gfod2), mRNA [NM_027469]
DOWN Ethanol	A_55_P2170509	0.017841583	down	2.289973	1964.601	1849.6687	1712.8982	1374.6871	2907.074	2753.261	2141.8333	2717.0554	Yipf4	Mus musculus Yip1 domain family, member 4 (Yipf4), mRNA [NM_026417]
	A_51_P114693	0.0033362561	down	11.871832	1246.7625	1313.3516	1278.4846	1373.6017	20917.389	8750.698	5141.802	12014.05	Parm1	Mus musculus prostate androgen-regulated mucin-like protein 1 (Parm1), mRNA [NM_145562]
	A_55_P2148116	1.5191195E-4	up	5.8948464	1072.9482	937.347	1042.985	838.6663	167.33348	107.274895	80.844925	99.37683	Tsr2	Mus musculus TSR2 20S rRNA accumulation (Tsr2), transcript variant 1, mRNA [NM_001164578]
	A_55_P2128792	0.0013770408	up	3.770306	870.5344	816.288	1058.1476	910.47394	226.72723	154.23788	125.96567	152.2482	Gm46390	PREDICTED: Mus musculus translation initiation factor IF-2-like (LOC108168049), mRNA [XM_017315657]
	A_52_P391983	0.0013652164	up	2.3920386	1081.649	987.79224	1103.4943	1065.5902	399.89816	275.0889	204.72855	337.28812	Nt5c2	Mus musculus 5'-nucleotidase, cytosolic II (Nt5c2), transcript variant 3, mRNA [NM_029810]
	A_51_P170463	0.0010734735	up	516.721	2114.4368	1502.4294	1755.2944	1973.945	3.5456753	1.719107	2.183164	2.296799	Gpr17	Mus musculus G protein-coupled receptor 17 (Gpr17), mRNA [NM_001025381]
	A_55_P2171802	0.003994342	up	23.712101	1191.681	777.82306	865.262	738.8368	91.67221	16.21278	13.663378	18.271143	Zfp786	Mus musculus zinc finger protein 786 (Zfp786), mRNA [NM_177882]
	A_55_P2066096	0.010687465	down	2.2041626	5772.558	6166.6245	6446.425	5578.53	14413.443	7787.1147	5419.704	9832.671	Zfand3	Mus musculus zinc finger, AN1-type domain 3 (Zfand3), mRNA [NM_148926]
	A_51_P451176	0.0047103497	down	15.384561	33.435585	8.839715	8.415327	13.458361	264.3205	125.87248	81.81351	136.37248	Bhlhe41	Mus musculus basic helix-loop-helix family, member e41 (Bhlhe41), transcript variant 1, mRNA [NM_024469]
	A_55_P2038318	0.003848339	down	12.109652	38.300495	27.20592	26.874208	57.2016	462.18982	322.25903	149.5409	306.1364	Psg16	Mus musculus pregnancy specific glycoprotein 16 (Psg16), transcript variant 1, mRNA [NM_001310628]
	A_51_P455647	0.0011028827	down	24.88112	793.9924	797.8257	1126.4492	782.4287	17081.842	11931.211	15297.19	13586.014	Car2	Mus musculus carbonic anhydrase 2 (Car2), mRNA [NM_009801]
	A_51_P299216	0.008449629	up	3.0837777	382.23416	446.78183	480.3886	518.49274	164.70935	80.565346	63.677975	110.188126	Wdr90	Mus musculus WD repeat domain 90 (Wdr90), mRNA [NM_001163766]
	A_55_P2090077	0.026038779	down	14.677305	3.355817	2.804836	3.6836183	2.172804	47.143414	23.742458	7.614801	81.19768	Myh13	Mus musculus myosin, heavy polypeptide 13, skeletal muscle (Myh13), mRNA [NM_001081250]
	A_51_P238183	0.018192863	up	2.9580488	973.343	787.7643	756.0925	1126.2899	319.08978	114.07678	173.38007	267.49707	Etnk2	Mus musculus ethanolamine kinase 2 (Etnk2), mRNA [NM_175443]
	A_55_P1967829	0.008229054	down	3.2402868	22.058008	16.30103	14.51282	22.335512	66.954216	27.856287	30.361124	44.91654	Klc3	Mus musculus kinesin light chain 3 (Klc3), transcript variant 1, mRNA [NM_001286038]
	A_66_P105965	0.0078053134	up	3.1945856	1902.9689	1484.4366	1862.9543	1683.2518	658.82324	371.68536	190.23534	361.42102	Drp2	Mus musculus dystrophin related protein 2 (Drp2), mRNA [NM_010078]
	A_51_P104891	0.0045175813	up	4.3266697	2161.2412	2599.415	3128.089	2991.8271	463.6467	434.75452	241.56328	609.9291	Selenoi	Mus musculus selenoprotein I (Selenoi), transcript variant 1, mRNA [NM_027652]
	A_55_P1998456	0.020071626	down	14.152588	90.13528	16.019716	9.581248	19.577457	416.4396	205.11134	173.81923	144.87532	Birc7	Mus musculus baculoviral IAP repeat-containing 7 (livin) (Birc7), mRNA [NM_001163247]
	A_55_P2035484	0.002354725	down	4.2285504	1609.2524	1523.8502	1679.1687	1427.7479	5694.2393	4135.195	4007.2378	3943.3386	Gucd1	Mus musculus guanylyl cyclase domain containing 1 (Gucd1), transcript variant 1, mRNA [NM_175133]
	A_66_P130541	0.007338407	up	2.3974152	86.89161	46.758472	51.783596	47.440556	27.04456	15.46456	11.03971	12.95372	Traip	Mus musculus TRAF-interacting protein (Traip), mRNA [NM_011634]
	A_55_P2137867	0.0077721807	up	16.296856	699.8158	514.00006	764.6735	734.32996	86.67539	23.399181	14.629319	19.10473	Mpp3	Mus musculus membrane protein, palmitoylated 3 (MAGUK p55 subfamily member 3) (Mpp3), mRNA [NM_007863]
	A_66_P127969	0.0066485996	up	4.8557754	1297.8641	1392.7585	1350.2927	1910.7311	382.76816	163.11668	99.503204	267.29398	Bcat1	Mus musculus branched chain aminotransferase 1, cytosolic (Bcat1), transcript variant 2, mRNA [NM_007532]
	A_66_P110633	0.0064249425	down	15.915045	95.44443	28.724667	30.735477	40.257744	716.39453	381.70114	386.5967	407.52585	Apol9b	Mus musculus apolipoprotein L 9b (Apol9b), transcript variant 1, mRNA [NM_001168660]
	A_55_P2152165	0.0060323365	up	27.308884	460.29337	571.1966	808.53656	1427.9697	10.82233	28.27213	17.813347	19.822596	Snhg14	PREDICTED: Mus musculus uncharacterized LOC102640292 (LOC102640292), transcript variant X1, mRNA [XM_011250952]
	A_52_P106620	0.002727226	down	122.72532	126.6445	70.93239	61.07909	72.16368	7210.0854	10203.896	4407.248	5483.627	Tnfrsf11b	Mus musculus tumor necrosis factor receptor superfamily, member 11b (osteoprotegerin) (Tnfrsf11b), mRNA [NM_008764]
	A_55_P2236138	0.031326815	down	21.7626	41.004868	1.948948	2.484017	7.6248875	207.63832	118.54973	45.394287	60.147816	4930447F24Rik	Mus musculus RIKEN cDNA 4930447F24 gene (4930447F24Rik), transcript variant 1, long non-coding RNA [NR_126077]
	A_55_P2020636	0.014730163	down	2.1294384	33.593613	14.62071	11.989459	20.366713	69.83223	23.225368	13.591342	22.14561
UP Ethanol	A_55_P2044242	0.015280733	up	2.6402905	281.01538	126.21659	141.73538	184.9313	139.25587	35.690857	20.3674	37.409748	Slc13a5	Mus musculus solute carrier family 13 (sodium-dependent citrate transporter), member 5 (Slc13a5), mRNA [NM_001004148]
	A_55_P2377645	0.003155565	up	9.543759	42.94383	47.97546	70.96914	54.36666	3.576427	4.727472	2.542589	4.4121704	Armcx4	Mus musculus armadillo repeat containing, X-linked 4 (Armcx4), mRNA [NM_001202500]
	A_55_P2088380	0.0059707765	up	3.144586	89.59811	39.27679	46.01127	52.36939	25.600348	11.256231	5.984832	9.953921	C230072F16Rik	Mus musculus RIKEN cDNA C230072F16 gene (C230072F16Rik), transcript variant 2, long non-coding RNA [NR_131128]
	A_55_P2344608	0.00665577	down	3.425564	74.57764	15.443661	20.5193	18.666527	172.03412	36.435707	41.36353	46.378468	D7Wsu130e	Q4S509_TETNG (Q4S509) Chromosome 6 SCAF14737, whole genome shotgun sequence, partial (12%) [TC1687528]
	A_51_P327751	0.027756397	down	21.580164	3.835658	17.107557	13.100492	26.878304	412.29425	126.856895	124.61869	152.19275	Ifit1	Mus musculus interferon-induced protein with tetratricopeptide repeats 1 (Ifit1), mRNA [NM_008331]
	A_51_P433388	0.0034433953	down	3.3416278	96.26434	13.821522	14.027211	14.327191	376.43683	29.202627	19.467268	30.841076	1700019A02Rik	Mus musculus RIKEN cDNA 1700019A02 gene (1700019A02Rik), mRNA [NM_027070]
	A_52_P254149	0.0050883526	up	5.912409	3062.7466	2741.1067	3462.1853	3539.38	609.77466	294.61523	179.54243	516.6869	Irgq	Mus musculus immunity-related GTPase family, Q (Irgq), mRNA [NM_153134]
	A_55_P2178678	0.007859872	down	3.4836307	172.18246	112.72187	135.67401	118.8755	597.90283	359.76724	158.92271	266.95547	P2rx5	Mus musculus purinergic receptor P2X, ligand-gated ion channel, 5 (P2rx5), mRNA [NM_033321]
	A_52_P168575	0.002272319	down	61.112713	6.537195	1.899516	2.388064	2.434117	216.32022	106.2971	62.319954	139.08008	Fam169b	Mus musculus family with sequence similarity 169, member B (Fam169b), mRNA [NM_001013811]
	A_55_P2066299	0.003096228	down	4.658187	775.42096	698.8492	667.10986	738.56036	3217.8838	1847.1077	1856.8071	2254.7847	Gpr137b	Mus musculus G protein-coupled receptor 137B (Gpr137b), mRNA [NM_031999]
	A_51_P214197	0.0028419404	down	12.978982	125.340096	155.21753	149.07582	108.08589	1063.5283	1167.3219	1161.3202	1221.3508	Stk17b	Mus musculus serine/threonine kinase 17b (apoptosis-inducing) (Stk17b), mRNA [NM_133810]
	A_52_P163515	0.003566045	down	2.0685885	110.34958	77.184685	70.627655	61.747974	183.9497	107.23874	70.16444	97.27256		predicted gene 13142 [Source:MGI Symbol;Acc:MGI:3651745] [ENSMUST00000117213]
UP Ethanol	A_55_P2023667	0.047162972	up	2.0411375	168.78647	131.25401	169.10599	181.17448	110.05898	51.538128	24.16072	56.48271	Apex2	Mus musculus apurinic/apyrimidinic endonuclease 2 (Apex2), mRNA [NM_029943]
UP Ethanol	A_52_P302544	0.039965857	up	2.1608605	244.96898	242.26099	261.24484	262.53943	153.62299	49.764923	46.826797	103.23292	Col8a2	Mus musculus collagen, type VIII, alpha 2 (Col8a2), mRNA [NM_199473]
	A_51_P370163	0.0022499699	down	2.304353	1554.1372	1011.1017	1233.9414	1149.5837	3058.1926	1541.4911	1269.2655	2079.3108	Ctr9	Mus musculus CTR9 homolog, Paf1/RNA polymerase II complex component (Ctr9), mRNA [NM_009431]
	A_55_P2331804	0.02932169	down	53.735966	249.68477	25.67154	17.374062	32.449535	1444.8539	1165.1063	2241.2085	1580.9023	AU015791	Mus musculus expressed sequence AU015791 (AU015791), long non-coding RNA [NR_102381]
UP Ethanol	A_55_P2036994	0.018534182	up	2.0034628	133.7407	189.72076	217.66109	162.62004	83.18096	58.920868	39.140644	57.524082	Zic3	zinc finger protein of the cerebellum 3 [Source:MGI Symbol;Acc:MGI:106676] [ENSMUST00000088629]
	A_55_P2344943	0.0053081713	up	5.4008055	169.56729	220.67166	288.67734	346.86752	34.982998	32.668915	16.034002	47.572887	B130055M24Rik	PREDICTED: Mus musculus RIKEN cDNA B130055M24 gene (B130055M24Rik), transcript variant X1, ncRNA [XR_869948]
	A_55_P2091196	0.0013652164	down	53.168034	113.93966	83.84724	64.653114	76.6288	5792.194	2630.1277	2161.8928	2273.2947	Hrct1	Mus musculus histidine rich carboxyl terminus 1 (Hrct1), mRNA [NM_027511]
	A_51_P128575	0.01978727	down	18.257578	121.19629	17.503344	15.905445	23.018724	496.5553	375.04044	247.35823	370.85168	Scgb1a1	Mus musculus secretoglobin, family 1A, member 1 (uteroglobin) (Scgb1a1), mRNA [NM_011681]
	A_65_P12533	0.009865542	up	2.6598625	2757.3699	1974.6927	2325.5085	1900.6783	708.768	512.8441	516.1652	507.30435	Naa10	Mus musculus N(alpha)-acetyltransferase 10, NatA catalytic subunit (Naa10), transcript variant 2, mRNA [NM_001177965]
	A_51_P342387	0.010478014	down	61.836163	11.832889	4.458607	2.888503	3.738151	353.34866	76.43953	309.65646	197.12915	Apoh	Mus musculus apolipoprotein H (Apoh), mRNA [NM_013475]
	A_52_P237077	0.028606169	down	6.1239657	4.827137	13.584698	15.900923	20.444645	65.622215	69.86603	20.692917	62.559925	Esr1	Mus musculus estrogen receptor 1 (alpha) (Esr1), transcript variant 1, mRNA [NM_007956]
	A_65_P06572	0.0055417786	down	2.808254	95.99989	70.82214	78.357285	55.7634	224.6977	113.617676	101.56488	141.05493	Smad5	Mus musculus SMAD family member 5 (Smad5), transcript variant 2, mRNA [NM_001164041]
	A_55_P2058275	0.005464318	up	21.591629	115.955475	120.24296	58.573498	50.28397	3.509298	2.157306	2.1714857	2.275168
	A_55_P2139402	0.026157454	up	7.3151817	27.42332	67.11632	67.58883	101.798325	10.616751	4.6859627	2.819946	6.2401423	Amy2a5	Mus musculus amylase 2a5 (Amy2a5), mRNA [NM_001042711]
	A_52_P68028	0.010945335	down	2.1869936	385.7979	107.26114	102.911835	140.6045	647.1008	141.75478	105.5079	280.172	Ace	Mus musculus angiotensin I converting enzyme (peptidyl-dipeptidase A) 1 (Ace), transcript variant 2, mRNA [NM_009598]
	A_52_P471535	0.004065002	up	16.511892	73.91467	49.11118	41.978	68.955696	3.531604	1.6750109	2.125833	2.2251513	Ccdc116	Mus musculus coiled-coil domain containing 116 (Ccdc116), transcript variant 2, mRNA [NM_029779]
	A_55_P2036337	0.003450662	up	3.79058	3546.9568	3376.3965	3819.9214	3541.0017	979.0164	544.49054	375.73328	775.4784	Ifnar1	Mus musculus interferon (alpha and beta) receptor 1 (Ifnar1), mRNA [NM_010508]
UP Ethanol	A_55_P2002689	0.019039024	up	2.121821	8620.58	6056.1455	7071.5664	5400.007	2610.8152	2086.007	1723.7219	2074.012	Hmgb1	Mus musculus high mobility group box 1 (Hmgb1), transcript variant 1, mRNA [NM_001313894]
	A_52_P589119	0.009781212	up	2.8183577	375.38223	436.61847	438.2534	403.80222	174.158	83.533005	63.530125	98.46152	Rhno1	Mus musculus RAD9-HUS1-RAD1 interacting nuclear orphan 1 (Rhno1), transcript variant 3, mRNA [NM_001326586]
	A_52_P677891	0.0061900173	up	2.326355	1132.059	1043.0201	1288.4246	1097.7546	463.40833	291.26483	304.8823	274.28397	Fam174b	Mus musculus family with sequence similarity 174, member B (Fam174b), mRNA [NM_001162532]
	A_55_P2095820	0.014787842	up	4.0423493	106.37259	170.07559	213.75266	239.92596	43.67208	26.512398	18.052242	32.90817	Kalrn	Mus musculus kalirin, RhoGEF kinase (Kalrn), transcript variant 1, mRNA [NM_177357]
	A_55_P1977503	0.0015605983	up	175.93695	638.25806	624.49023	645.6754	786.54614	4.762668	1.734522	2.190428	2.31119	Htr2c	Mus musculus 5-hydroxytryptamine (serotonin) receptor 2C (Htr2c), mRNA [NM_008312]
	A_55_P2140364	0.015146089	up	2.7585535	55.826397	34.52353	47.180946	44.572697	21.18014	9.92923	9.026463	7.2990294	Clasp2	Mus musculus CLIP associating protein 2 (Clasp2), transcript variant 4, mRNA [NM_001286599]
	A_55_P1987725	0.0018376606	up	49.00214	1972.2664	1599.9163	1725.2916	2076.112	27.62569	31.206501	19.0536	23.62344	Gria4	Mus musculus glutamate receptor, ionotropic, AMPA4 (alpha 4) (Gria4), transcript variant 2, mRNA [NM_001113180]
	A_55_P2026034	0.0054016914	up	4.520351	129.07518	112.48558	105.7907	100.31391	32.6445	20.988827	8.779486	12.143808
	A_55_P2014209	0.0026145098	down	2.6648629	422.18573	432.35257	416.1091	413.5963	1003.9328	673.1864	541.18567	857.43475	Scyl2	Mus musculus SCY1-like 2 (S. cerevisiae) (Scyl2), transcript variant 1, mRNA [NM_198021]
	A_55_P2037662	0.0015658954	up	146.63503	22068.469	11877.017	10877.379	15636.258	148.67361	59.8354	46.87835	45.770344	Atp1a3	Mus musculus ATPase, Na+/K+ transporting, alpha 3 polypeptide (Atp1a3), mRNA [NM_001290469]
DOWN Ethanol	A_55_P2141909	0.007917893	down	10.697324	10.361951	2.587638	2.488912	3.637063	51.488937	22.988577	19.544518	27.196793	Gm35953	PREDICTED: Mus musculus predicted gene, 35953 (Gm35953), transcript variant X1, mRNA [XM_006528352]
	A_55_P2106745	0.011899486	down	10.721788	3.418221	8.741206	6.1856136	16.1055	82.33078	55.44826	23.670334	72.06184	Trim63	Mus musculus tripartite motif-containing 63 (Trim63), mRNA [NM_001039048]
	A_51_P220682	0.004927128	down	2.3338847	1549.9697	1186.8077	1249.2101	1264.7269	3064.2188	1872.5823	1607.0306	1851.1047	Retreg3	Mus musculus family with sequence similarity 134, member C (Fam134c), transcript variant 1, mRNA [NM_026501]
	A_55_P2151986	0.0025643038	down	18.445028	221.6593	180.62817	202.2299	203.29567	2671.0674	2303.555	2537.647	2415.5154	Gngt2	Mus musculus guanine nucleotide binding protein (G protein), gamma transducing activity polypeptide 2 (Gngt2), transcript variant 3, mRNA [NM_001284393]
	A_51_P454166	0.018293949	up	3.6340418	37.98018	50.267136	65.332306	48.482185	7.0304894	12.13861	5.587273	14.394602	Msh3	Mus musculus mutS homolog 3 (Msh3), transcript variant 1, mRNA [NM_010829]
	A_55_P1992084	0.0035485427	up	6.3182445	694.6928	617.19305	746.1272	727.6135	136.99963	51.56716	45.68844	89.578804	Ptprg	Mus musculus protein tyrosine phosphatase, receptor type, G (Ptprg), transcript variant 1, mRNA [NM_008981]
	A_55_P1996941	0.0064950082	up	2.4840653	1326.6082	1588.978	2270.0767	1142.3351	509.38742	333.49036	444.03363	376.75372	Ube2c	Mus musculus ubiquitin-conjugating enzyme E2C (Ube2c), mRNA [NM_026785]
	A_52_P925277	0.0020492102	up	996.9439	6444.022	7304.6167	8604.64	7275.2646	12.8876	3.1831822	2.245075	6.4113836	Bcl11b	Mus musculus B cell leukemia/lymphoma 11B (Bcl11b), transcript variant 1, mRNA [NM_001079883]
	A_51_P100327	0.0024421539	down	14.573451	15.775155	17.910416	16.588627	27.59927	273.76282	156.06932	134.07602	201.63043	Tap1	Mus musculus transporter 1, ATP-binding cassette, sub-family B (MDR/TAP) (Tap1), transcript variant 1, mRNA [NM_013683]
	A_52_P282700	0.0040030885	up	3.329818	1444.6256	811.27716	880.6145	811.0032	324.9722	166.44948	148.8371	167.40695	Zbtb33	Mus musculus zinc finger and BTB domain containing 33 (Zbtb33), transcript variant 1, mRNA [NM_020256]
	A_55_P1967539	0.023661636	up	5.30468	2193.4219	2899.936	3637.75	3059.97	769.63257	303.71683	152.58128	496.28687	Hunk	Mus musculus hormonally upregulated Neu-associated kinase (Hunk), mRNA [NM_015755]
	A_52_P432685	0.0029652715	down	5.7176447	99.50574	89.26634	115.75459	101.31587	696.837	303.1985	249.72644	417.69568	Ctdsp2	Mus musculus CTD (carboxy-terminal domain, RNA polymerase II, polypeptide A) small phosphatase 2 (Ctdsp2), transcript variant b, mRNA [NM_146012]
DOWN Ethanol	A_55_P2090505	0.019998327	down	2.3619294	2253.0085	489.89667	484.13632	489.80988	3950.1714	596.74634	606.885	1127.1471
	A_55_P1954486	0.0010126219	up	220.04457	86585.76	75772.6	83960.76	82605.6	394.7911	250.69386	132.2396	293.55673	Mapt	Mus musculus microtubule-associated protein tau (Mapt), transcript variant 3, mRNA [NM_001285454]
	A_51_P115005	0.0027451804	down	7.9514637	36.60886	50.937077	44.275356	57.935345	366.3378	228.89815	169.76434	265.8926	Edn1	Mus musculus endothelin 1 (Edn1), mRNA [NM_010104]
	A_51_P117739	0.0069833053	down	5.6520867	45.23638	43.63634	50.940598	38.427105	211.9261	208.02588	85.11538	208.02988	Vegfd	Mus musculus vascular endothelial growth factor D (Vegfd), transcript variant 1, mRNA [NM_010216]
	A_51_P327796	0.0016231773	down	9.85628	2270.6858	1920.8611	1876.632	2399.2786	24575.502	14127.491	7497.596	14094.116	Itgb5	Mus musculus integrin beta 5 (Itgb5), transcript variant 2, mRNA [NM_010580]
	A_55_P1964664	0.012063561	up	2.9839203	29383.645	24969.373	29102.174	24824.283	10011.95	4837.994	3288.7332	8308.38	Fus	Mus musculus fused in sarcoma (Fus), transcript variant 1, mRNA [NM_139149]
	A_51_P348617	0.0014319132	down	6.896655	822.59375	799.3698	899.2671	669.22644	4885.4487	3506.9404	3395.868	3045.9844	Borcs8	Mus musculus BLOC-1 related complex subunit 8 (Borcs8), transcript variant 1, mRNA [NM_001145552]
	A_66_P131979	0.00934366	up	3.0435083	87.33481	56.686283	41.286633	29.852598	20.256687	10.645229	8.142378	8.017647	Cdc6	Mus musculus cell division cycle 6 (Cdc6), transcript variant 1, mRNA [NM_011799]
	A_55_P1974477	0.007627925	up	2.086791	2281.6772	2331.7244	3104.7773	2069.5664	974.24744	870.1116	558.33813	753.95636	Msh3	Mus musculus mutS homolog 3 (Msh3), transcript variant 1, mRNA [NM_010829]
	A_55_P1991896	8.0309034E-4	down	27866.697	3.1823263	1.795409	2.237837	2.04523	98234.77	39596.586	25339.406	31671.137	Ceacam5	Mus musculus carcinoembryonic antigen-related cell adhesion molecule 5 (Ceacam5), mRNA [NM_028480]
	A_55_P2106801	0.006736743	down	39.311028	305.995	137.15471	102.273705	76.6837	6828.4653	1735.5349	3200.738	4102.0938	Bglap3	Mus musculus bone gamma-carboxyglutamate protein 3 (Bglap3), transcript variant 1, mRNA [NM_001305448]
	A_52_P552547	0.0013668257	down	2.8799126	174.58731	171.96823	184.18515	156.96999	441.58597	313.28342	248.92183	343.23862	Lppos	Mus musculus LIM domain containing preferred translocation partner in lipoma, opposite strand (Lppos), long non-coding RNA [NR_037954]
	A_51_P466378	0.020795688	down	2.3217113	103.44301	33.568672	30.644085	37.55467	195.68095	53.93358	47.38392	45.96237	Itgal	Mus musculus integrin alpha L (Itgal), transcript variant 2, mRNA [NM_008400]
	A_52_P481182	0.0050433613	down	7.4832973	39.20717	49.74379	45.690235	52.906105	322.76047	172.52124	225.36917	233.21182	Stard5	Mus musculus StAR-related lipid transfer (START) domain containing 5 (Stard5), mRNA [NM_023377]
	A_66_P103418	0.0074015805	down	8.199414	158.6596	53.067417	45.23245	58.47825	687.7517	305.12564	274.01303	346.53796	Tmc8	Mus musculus transmembrane channel-like gene family 8 (Tmc8), transcript variant A, mRNA [NM_001195088]
	A_55_P2053057	0.0017427898	up	2.7462082	134.47429	123.025116	181.39612	112.64661	45.54293	29.206547	27.6622	31.975683	Ppp2r1b	Mus musculus protein phosphatase 2, regulatory subunit A, beta (Ppp2r1b), transcript variant 2, mRNA [NM_028614]
	A_51_P327585	0.0067312624	down	3.230079	288.03366	191.88914	196.91895	218.85837	695.1361	370.2792	395.3659	504.3835	Gstm4	Mus musculus glutathione S-transferase, mu 4 (Gstm4), transcript variant 1, mRNA [NM_026764]
	A_55_P2176802	0.008220326	down	2.6206474	110.409225	89.645325	101.43009	82.009056	274.8804	136.70927	102.08749	200.37534	Hipk1	Mus musculus homeodomain interacting protein kinase 1 (Hipk1), transcript variant 2, mRNA [NM_001301304]
	A_51_P437144	0.009855727	up	2.3586864	21082.441	14167.152	14420.562	16047.2705	9377.554	3699.878	2180.5178	5842.9443	Dynll2	Mus musculus dynein light chain LC8-type 2 (Dynll2), transcript variant 1, mRNA [NM_026556]
	A_55_P1998942	0.02732212	down	151.32	255.86322	7.6528163	2.500028	9.327231	2413.7834	1408.8389	1113.5942	1251.3771	Oas1a	Mus musculus 2'-5' oligoadenylate synthetase 1A (Oas1a), mRNA [NM_145211]
	A_55_P2030521	0.0045215175	up	4.07977	54.03339	37.49418	38.3546	35.11715	12.915499	4.624679	4.222121	7.731414	A430033K04Rik	Mus musculus RIKEN cDNA A430033K04 gene (A430033K04Rik), mRNA [NM_183025]
	A_55_P2148370	0.015760092	up	3.6635342	234.3558	160.49315	118.96127	156.46625	50.851658	31.834787	9.720055	48.89271		N5A9_RAT (Q6RIA2) HCV NS5A-transactivated protein 9 homolog, partial (41%) [TC1695896]
	A_51_P114634	0.011919348	down	3.725099	637.84766	392.01245	440.81018	576.2981	2029.974	1366.645	898.96277	970.82605	Amz1	Mus musculus archaelysin family metallopeptidase 1 (Amz1), mRNA [NM_173405]
	A_51_P296608	0.001444675	down	7.4212213	183.35739	83.99494	110.917015	99.48258	1363.7175	457.00986	379.766	431.11652	Gadd45a	Mus musculus growth arrest and DNA-damage-inducible 45 alpha (Gadd45a), mRNA [NM_007836]
	A_55_P2175955	0.0058236457	down	25.619148	4.424235	4.812449	2.587277	12.284439	107.0738	50.624645	67.83335	156.94052	Ano9	Mus musculus anoctamin 9 (Ano9), mRNA [NM_178381]
	A_51_P245631	0.0078096995	up	7.470169	796.5341	741.67444	842.68695	782.0698	179.43709	49.342525	38.26599	73.05057	Rftn2	Mus musculus raftlin family member 2 (Rftn2), mRNA [NM_028713]
	A_55_P2084631	0.004219066	up	2.3215466	83451.15	54341.863	64232.08	39881.418	30504.637	17687.543	11110.405	13206.233	Hist1h2an	Mus musculus histone cluster 1, H2an (Hist1h2an), mRNA [NM_178184]
	A_51_P297069	0.0013858096	down	16.74984	6.091209	13.774972	13.46574	10.38181	120.26069	155.69682	89.551895	108.99949	Tmod1	Mus musculus tropomodulin 1 (Tmod1), mRNA [NM_021883]
	A_55_P2232754	0.0025068542	up	14.0269985	2928.059	2090.698	2253.5806	2196.0217	265.94412	95.58681	51.66374	117.9533	Smarcal1	Mus musculus SWI/SNF related matrix associated, actin dependent regulator of chromatin, subfamily a-like 1 (Smarcal1), mRNA [NM_018817]
UP Ethanol	A_51_P385952	0.02750567	up	2.3176806	422.6733	523.99567	500.7382	538.2384	251.48093	159.75423	67.08837	151.93623	Man2a2	Mus musculus mannosidase 2, alpha 2 (Man2a2), mRNA [NM_172903]
	A_52_P301495	0.0014985112	up	7.9306555	11112.132	7103.9653	7539.1797	8528.334	1186.3889	563.2719	408.93964	929.4118	Vamp2	Mus musculus vesicle-associated membrane protein 2 (Vamp2), mRNA [NM_009497]
	A_51_P450469	0.015115416	up	11.991476	1555.243	1172.7251	1237.3296	1832.0327	88.6194	67.53278	125.6683	52.627842	Pnoc	Mus musculus prepronociceptin (Pnoc), transcript variant 1, mRNA [NM_010932]
DOWN Ethanol	A_55_P2043734	0.00979374	down	3.3918893	134.2408	65.62868	49.09993	43.684628	598.3346	106.93647	68.73547	112.58121	Cdkl5	Mus musculus cyclin-dependent kinase-like 5 (Cdkl5), mRNA [NM_001024624]
	A_52_P457967	0.021829408	up	4.11793	145.8865	209.17798	197.05618	191.0625	59.593468	24.457233	13.679191	39.671326	Trerf1	Mus musculus transcriptional regulating factor 1 (Trerf1), transcript variant 2, mRNA [NM_172622]
	A_55_P2047621	0.0039818995	down	20.75149	16.10121	26.65568	19.95961	32.837936	329.10864	217.2889	320.5748	450.4326	Cutal	Mus musculus cutA divalent cation tolerance homolog-like (Cutal), transcript variant 1, mRNA [NM_030021]
	A_51_P457528	0.002607746	up	5.836119	1780.4698	2366.143	3058.6252	1625.7623	320.87354	205.77225	241.8556	223.84525	Ccnb2	Mus musculus cyclin B2 (Ccnb2), mRNA [NM_007630]
	A_52_P572447	0.0058160527	down	2.5807126	1284.2996	878.5875	1031.9409	815.4381	2507.1853	1404.6432	1354.1658	1748.211	Agpat5	Mus musculus 1-acylglycerol-3-phosphate O-acyltransferase 5 (lysophosphatidic acid acyltransferase, epsilon) (Agpat5), mRNA [NM_026792]
	A_52_P192426	0.0035739834	down	7.8485074	701.7846	855.60205	764.8095	826.3144	7368.419	3326.8953	2584.8384	4498.1934	Tnfrsf1a	Mus musculus tumor necrosis factor receptor superfamily, member 1a (Tnfrsf1a), mRNA [NM_011609]
	A_55_P2007871	0.0017422838	up	4.2844815	3419.3281	2980.6523	3042.9194	3124.1194	818.35516	399.0318	317.84015	548.37976	Ptpdc1	Mus musculus protein tyrosine phosphatase domain containing 1 (Ptpdc1), transcript variant 1, mRNA [NM_001301781]
	A_52_P484956	0.0030272978	up	65.41011	66023.79	36292.76	41009.82	39355.39	677.74786	235.61322	555.15137	471.75443	Nnat	Mus musculus neuronatin (Nnat), transcript variant 1, mRNA [NM_010923]
DOWN Ethanol	A_55_P2190299	0.0018597634	down	2.1134136	127.998184	199.6403	377.71976	309.26245	273.8799	269.4008	351.16544	454.9656	Fggy	Mus musculus FGGY carbohydrate kinase domain containing (Fggy), transcript variant 1, mRNA [NM_001113412]
	A_51_P114722	0.0066787805	down	27.01132	3.6337416	4.2260065	2.422647	2.4035113	57.5955	40.339203	52.921547	76.63341	Hao2	Mus musculus hydroxyacid oxidase 2 (Hao2), mRNA [NM_019545]
	A_66_P138201	0.0067891064	down	532.5454	35.35503	6.137555	2.441347	4.186012	3162.9106	2334.1145	1859.8217	2571.4922	Rhox10	Mus musculus reproductive homeobox 10 (Rhox10), mRNA [NM_001024850]
	A_55_P1968828	0.014453651	up	14.43445	52.58045	69.45402	121.042046	108.539825	8.566906	4.3460975	2.186765	2.687095	Rpgr	Mus musculus retinitis pigmentosa GTPase regulator (Rpgr), transcript variant 2, mRNA [NM_001177951]
	A_51_P120066	0.02120736	up	3.9419188	634.62897	570.8093	635.0835	665.2858	287.00275	69.0584	52.30122	121.050766	9330151L19Rik	Mus musculus RIKEN cDNA 9330151L19 gene (9330151L19Rik), long non-coding RNA [NR_033222]
	A_51_P192800	0.0032004886	down	5.680836	1903.4646	1633.0715	1671.7394	1984.1477	12535.769	5348.9155	3474.2812	9124.778	Grn	Mus musculus granulin (Grn), mRNA [NM_008175]
	A_55_P2045903	0.010129322	up	3.81141	395.79947	538.0232	675.4097	466.09985	106.32791	88.188065	54.201275	123.73018
	A_51_P489736	0.020836689	up	3.650132	156.37325	231.66786	263.53748	236.266	75.45729	34.76541	29.420607	32.591156	Nemp2	Mus musculus nuclear envelope integral membrane protein 2 (Nemp2), transcript variant 1, mRNA [NM_001142647]
	A_52_P80944	0.0033424865	down	17.396845	10.24935	11.096499	6.475119	10.50272	236.55872	77.36638	55.7714	137.39581	Zfp36	Mus musculus zinc finger protein 36 (Zfp36), mRNA [NM_011756]
	A_55_P1962149	0.018550927	down	9.169934	10.57508	19.091959	30.373732	46.49381	188.09247	158.04543	113.573296	118.20202	Dnah10	Mus musculus dynein, axonemal, heavy chain 10 (Dnah10), mRNA [NM_019536]
	A_51_P100573	0.0018077926	down	3.7990785	99.63853	96.101326	117.03639	108.32891	402.1908	250.96819	183.46881	270.3238	Map3k3	Mus musculus mitogen-activated protein kinase kinase kinase 3 (Map3k3), mRNA [NM_011947]
	A_55_P2195659	0.034640454	up	5.0401564	53.82902	58.068104	31.453812	62.59643	5.2927175	9.313172	6.970968	5.4940643	9030407P20Rik
	A_55_P2391881	0.0023469413	up	12.76688	61.94249	52.234726	65.854805	36.36974	3.804681	2.160015	2.53353	2.773306	Gm12108	Mus musculus predicted gene 12108 (Gm12108), long non-coding RNA [NR_130637]
	A_51_P112762	0.0094198985	down	2.5415337	403.6242	280.07608	310.5457	373.7426	1254.809	474.64627	281.9623	645.2952	Slc5a3	Mus musculus solute carrier family 5 (inositol transporters), member 3 (Slc5a3), mRNA [NM_017391]
	A_51_P473953	0.0136479745	up	3.1986864	606.14886	620.08264	607.32806	720.06934	250.88036	117.8401	58.283054	180.38493	Arhgef26	Mus musculus Rho guanine nucleotide exchange factor (GEF) 26 (Arhgef26), mRNA [NM_001081295]
	A_55_P2037338	0.005154455	down	4.18975	599.70746	439.8258	315.3708	539.3828	2296.5107	1172.912	828.6939	1226.0992	Plcd3	Mus musculus phospholipase C, delta 3 (Plcd3), mRNA [NM_152813]
	A_66_P138308	0.0049064066	down	2.7348917	162.99908	129.42	124.7067	126.089714	372.48056	211.60756	151.5301	307.57092	Cndp2	Mus musculus CNDP dipeptidase 2 (metallopeptidase M20 family) (Cndp2), transcript variant 1, mRNA [NM_001289531]
DOWN Ethanol	A_55_P2096314	0.026354423	down	5.321415	35.135178	1.819791	2.286082	2.057812	125.57238	13.059968	2.741688	10.618849	Rnf130	Mus musculus ring finger protein 130 (Rnf130), transcript variant 1, mRNA [NM_021540]
	A_52_P664656	9.760569E-4	up	6.6511045	172.18509	134.79846	177.72939	149.923	22.972292	14.35582	12.756339	14.870891	Acvr2a	Mus musculus activin receptor IIA (Acvr2a), mRNA [NM_007396]
	A_55_P2012349	8.534081E-4	down	5.050319	1183.0442	873.20404	993.79156	838.19855	5174.723	2978.3833	2348.2488	3061.856	Fermt2	Mus musculus fermitin family member 2 (Fermt2), mRNA [NM_146054]
	A_51_P167876	0.0023287667	down	45.608067	17.483568	14.233059	9.419079	10.192911	540.6586	480.6853	319.9101	246.12303	Tfrc	Mus musculus transferrin receptor (Tfrc), mRNA [NM_011638]
	A_51_P219789	0.0020934418	down	19.704935	1920.0702	1228.033	1976.5328	2214.2117	28638.605	21787.11	20751.885	23785.033	H2-Q2	Mus musculus histocompatibility 2, Q region locus 2 (H2-Q2), mRNA [NM_010392]
UP Ethanol	A_55_P2002309	0.008591802	up	3.1599808	588.41656	944.4929	829.4458	1061.3679	130.3702	220.16272	161.60239	209.40758	Pip5kl1	Mus musculus phosphatidylinositol-4-phosphate 5-kinase-like 1 (Pip5kl1), mRNA [NM_198191]
	A_55_P2148046	0.0031148468	down	16.834517	50.556908	27.239075	24.657722	46.294113	721.7749	408.56323	243.37236	348.24463		predicted gene 8815 [Source:MGI Symbol;Acc:MGI:3648635] [ENSMUST00000173809]
	A_51_P378009	0.0059029222	down	3.0963376	942.8623	1046.5306	1064.5116	762.0964	2130.0212	1962.6681	1717.4731	2028.5951	Blzf1	Mus musculus basic leucine zipper nuclear factor 1 (Blzf1), transcript variant 1, mRNA [NM_025505]
	A_51_P507051	0.0016689765	up	291.05737	3291.3953	3627.156	4525.941	3763.241	16.636826	7.005681	4.2995505	11.192361	Bhlhe22	Mus musculus basic helix-loop-helix family, member e22 (Bhlhe22), mRNA [NM_021560]
	A_55_P1976934	0.018530428	down	4.450323	281.26126	64.95478	54.011036	95.47573	778.9442	210.91893	208.09444	213.965	Unc13d	unc-13 homolog D (C. elegans) [Source:MGI Symbol;Acc:MGI:1917700] [ENSMUST00000155120]
	A_51_P104430	0.0014496641	up	53.17118	660.60815	784.9666	937.215	1144.9205	9.938025	14.001671	6.4018908	15.469583	Magee1	Mus musculus melanoma antigen, family E, 1 (Magee1), mRNA [NM_053201]
	A_51_P265545	0.027005406	up	2.154638	4016.8596	4472.895	5327.38	4146.3135	2080.9292	1071.632	883.5731	1849.9965	Tmem57	Mus musculus transmembrane protein 57 (Tmem57), mRNA [NM_025382]
	A_55_P2115176	0.02255611	up	2.3637297	3572.9177	2291.655	2242.148	2148.5505	1020.03296	631.2192	652.3695	595.4775	Pdhx	Mus musculus pyruvate dehydrogenase complex, component X (Pdhx), mRNA [NM_175094]
	A_52_P525183	0.005559884	down	4.068177	84.75086	46.68387	43.937164	47.68398	250.08757	111.406296	111.8768	144.19019	Acot2	Mus musculus acyl-CoA thioesterase 2 (Acot2), mRNA [NM_134188]
	A_55_P2050592	0.0012753734	down	3.2278922	71.21913	47.970688	45.41129	48.535385	196.7892	111.35203	67.240364	109.82569	Gm5785	PREDICTED: Mus musculus predicted gene 5785 (Gm5785), mRNA [XM_011244243]
	A_51_P358316	0.0023097666	up	158.34784	11347.359	10161.8	10868.064	12919.297	134.76501	27.349195	28.498663	48.531536	Chga	Mus musculus chromogranin A (Chga), mRNA [NM_007693]
	A_55_P1965851	0.0026028198	up	2.1680872	164.80873	66.26818	81.997536	62.57289	72.94475	20.55743	15.319171	21.853931	Cdc5l	Mus musculus cell division cycle 5-like (S. pombe) (Cdc5l), mRNA [NM_152810]
	A_51_P378051	0.034477998	down	6.0961018	19.08726	36.014275	31.081617	39.10874	339.52353	99.53504	51.532642	131.17126	Aoc3	Mus musculus amine oxidase, copper containing 3 (Aoc3), mRNA [NM_009675]
UP Ethanol	A_55_P2129092	0.039043423	up	2.7746184	190.08543	201.28032	272.62204	223.13295	81.44047	53.302814	22.733091	78.77263	Cdc42bpa	Mus musculus CDC42 binding protein kinase alpha (Cdc42bpa), transcript variant 3, mRNA [NM_001346805]
	A_55_P2103501	0.006129822	up	6.9446054	283.8791	269.24716	286.4531	372.45718	27.85033	33.844032	13.816692	53.292965	Ankrd29	Mus musculus ankyrin repeat domain 29 (Ankrd29), mRNA [NM_001190371]
	A_51_P281593	0.001962418	down	4.6282864	943.34106	942.87476	1224.0107	1147.1304	3746.7593	3319.5864	2826.2644	3227.0925	Plpp5	Mus musculus phospholipid phosphatase 5 (Plpp5), transcript variant 2, mRNA [NM_001293703]
	A_52_P375312	0.017809656	down	15.501602	38.979023	116.0351	81.277054	175.69882	1821.5414	999.6687	515.8869	785.91626	Jaml	Mus musculus junction adhesion molecule like (Jaml), mRNA [NM_001005421]
	A_55_P2072095	8.031841E-4	down	319.71793	3.6388392	2.297566	2.9812376	2.58098	1291.152	477.29895	372.45053	579.7032	Dpcr1	Mus musculus diffuse panbronchiolitis critical region 1 (human) (Dpcr1), mRNA [NM_001033366]
	A_51_P142421	0.007460379	up	16.392376	487.38657	392.38733	330.46198	408.06607	13.979001	25.030779	15.112041	13.37092	Rspo1	Mus musculus R-spondin 1 (Rspo1), mRNA [NM_138683]
	A_51_P101075	0.0029186225	down	3.3782685	7608.968	6696.2734	7882.825	6749.192	28159.607	12950.446	11258.604	17023.0	Cnppd1	Mus musculus cyclin Pas1/PHO80 domain containing 1 (Cnppd1), mRNA [NM_026977]
	A_55_P2275279	0.004995624	down	3.900574	64.80735	39.472668	43.891834	58.772137	191.39124	108.19093	104.63117	139.56561	Mid2	Mus musculus midline 2 (Mid2), mRNA [NM_011845]
	A_51_P142515	0.00843808	down	7.6549163	155.04028	163.82431	214.23029	132.57207	1728.8627	835.62164	409.66013	828.4879	Antxr2	Mus musculus anthrax toxin receptor 2 (Antxr2), mRNA [NM_133738]
	A_55_P2009187	0.009766561	up	2.2413647	481.5994	450.16202	508.98788	551.0983	229.55222	102.11452	105.212906	193.40405	Iffo1	Mus musculus intermediate filament family orphan 1 (Iffo1), transcript variant 1, mRNA [NM_001039669]
	A_51_P116616	0.01577466	up	2.9933336	5404.46	5126.875	6692.9766	4899.5625	2427.5015	883.21924	765.0562	1365.8494	Rbm14	Mus musculus RNA binding motif protein 14 (Rbm14), mRNA [NM_019869]
	A_51_P312121	9.703989E-4	down	348.191	3.155157	3.7884707	2.262347	2.017417	1071.7367	942.68713	272.75867	576.02045	Xdh	Mus musculus xanthine dehydrogenase (Xdh), mRNA [NM_011723]
	A_51_P384318	0.003590236	down	15.507124	15.006499	19.716656	18.881752	13.737179	327.27393	139.61757	106.41809	180.66454	C1ra	Mus musculus complement component 1, r subcomponent A (C1ra), mRNA [NM_023143]
	A_55_P2019684	0.0047415216	down	18.552914	36.59999	26.150904	21.414358	25.932306	398.48956	283.9472	346.17554	318.25412	Bspry	Mus musculus B-box and SPRY domain containing (Bspry), mRNA [NM_138653]
	A_52_P21	0.005057292	up	5.2542577	181.98601	161.61931	176.76697	158.7692	26.687891	24.505531	20.42013	16.05383	Ttc9	Mus musculus tetratricopeptide repeat domain 9 (Ttc9), mRNA [NM_001033149]
	A_55_P1972406	0.001221495	down	3.1902623	419.89847	364.43378	462.0322	358.0647	1282.0509	752.2075	713.46967	754.47736	Tor1b	Mus musculus torsin family 1, member B (Tor1b), mRNA [NM_133673]
	A_51_P100174	0.0058349404	up	6.6489472	395.02838	355.0161	423.5437	338.3625	91.392975	30.036041	24.347609	30.457613	Mns1	Mus musculus meiosis-specific nuclear structural protein 1 (Mns1), mRNA [NM_008613]
	A_52_P104761	0.002881014	down	10.605426	168.06357	94.369316	92.027374	77.966576	1096.2811	793.72156	516.06085	634.6202	Rlim	Mus musculus ring finger protein, LIM domain interacting (Rlim), mRNA [NM_011276]
	A_55_P2060376	0.0017602049	down	2764.5864	3.762293	7.5275254	2.483623	2.083227	7905.5776	7199.208	7200.1504	4134.752	Gzmg	Mus musculus granzyme G (Gzmg), mRNA [NM_010375]
	A_66_P105298	0.0029793202	down	29.665764	3.2451568	5.295962	2.336741	2.093231	129.59987	66.48194	42.791786	34.95623	Gm5091	Mus musculus predicted gene 5091 (Gm5091), long non-coding RNA [NR_046164]
	A_52_P24308	0.001300473	up	497.4259	23935.678	8050.593	8646.268	9948.997	33.314785	9.443124	13.0846405	13.02013	Uchl1	Mus musculus ubiquitin carboxy-terminal hydrolase L1 (Uchl1), mRNA [NM_011670]
DOWN Ethanol	A_55_P1992319	0.014095251	down	2.0068622	163.3002	97.336174	98.89439	99.541954	346.33255	134.11388	68.044655	158.9682	Col4a3bp	Mus musculus collagen, type IV, alpha 3 (Goodpasture antigen) binding protein (Col4a3bp), transcript variant 1, mRNA [NM_023420]
	A_52_P4698	0.011712136	down	2.3462052	2421.0513	2764.8716	2992.5017	2156.0627	5777.387	3375.8542	2902.1086	4576.9097	Rfwd3	Mus musculus ring finger and WD repeat domain 3 (Rfwd3), mRNA [NM_146218]
DOWN Ethanol	A_55_P2030524	0.011359811	down	2.195464	4534.94	4646.7363	5221.482	5859.4717	11602.382	7526.84	4522.1816	7508.1255	Vldlr	Mus musculus very low density lipoprotein receptor (Vldlr), transcript variant 1, mRNA [NM_013703]
	A_52_P184395	0.005988281	up	63.88786	1024.4496	492.11804	540.2992	580.7088	44.675278	3.5269113	2.176604	5.4802494	Actl6b	Mus musculus actin-like 6B (Actl6b), mRNA [NM_031404]
	A_52_P609109	0.0020225176	up	14.08745	1038.0409	878.5359	894.3632	884.20703	82.70795	36.827198	22.159492	53.703064	Pitpnc1	Mus musculus phosphatidylinositol transfer protein, cytoplasmic 1 (Pitpnc1), mRNA [NM_145823]
	A_51_P117130	0.0027807911	down	8.753053	36.479317	34.631527	35.943592	40.055443	368.31796	156.51782	175.55289	208.83699	Naga	Mus musculus N-acetyl galactosaminidase, alpha (Naga), mRNA [NM_008669]
	A_55_P2007878	0.0035922036	down	9.504224	29.42469	15.606069	21.580101	14.57736	164.89133	114.65008	113.26818	108.964905	Rnf144b	Mus musculus ring finger protein 144B (Rnf144b), transcript variant 1, mRNA [NM_146042]
	A_51_P236864	0.0053408556	up	9.4879465	1327.1265	870.5344	1066.7861	1319.5405	195.83838	67.49353	30.825922	97.49803	Parp8	Mus musculus poly (ADP-ribose) polymerase family, member 8 (Parp8), mRNA [NM_001081009]
	A_52_P477369	0.0049862694	down	2.7724967	171.02966	140.3464	161.79105	189.15894	532.9705	275.92044	193.00368	302.72485	Csnk1d	Mus musculus casein kinase 1, delta (Csnk1d), transcript variant 1, mRNA [NM_139059]
	A_55_P2029151	0.005881392	up	4.6139755	5612.6367	3798.3022	3736.1045	4642.2754	911.1145	618.278	514.7951	556.89905	Snap47	Mus musculus synaptosomal-associated protein, 47 (Snap47), mRNA [NM_144521]
	A_51_P328442	0.01203208	up	13.949232	1024.919	552.19446	529.5493	636.0641	173.77742	21.334923	8.61689	31.197168	Zfp423	Mus musculus zinc finger protein 423 (Zfp423), transcript variant 1, mRNA [NM_033327]
	A_55_P2177899	0.0018473334	up	21.520931	467.9986	531.48724	684.5228	692.45404	25.57273	19.126932	13.59201	16.36547	Dact1	Mus musculus dishevelled-binding antagonist of beta-catenin 1 (Dact1), transcript variant 1, mRNA [NM_001190466]
	A_55_P2070661	0.0034339582	down	15.581508	1300.1165	1316.6086	1029.2289	1980.8925	21431.887	14320.069	10146.743	13076.149	Taf7l	Mus musculus TATA-box binding protein associated factor 7 like (Taf7l), mRNA [NM_028958]
	A_51_P124568	0.0021130394	down	8.859155	1148.6259	823.4844	795.8594	796.54254	7898.4526	4434.956	4259.8623	4899.8667	Mpp1	Mus musculus membrane protein, palmitoylated (Mpp1), mRNA [NM_008621]
	A_55_P1997081	0.008878538	up	4.289266	128.5694	109.82283	141.79066	97.788	19.127792	23.331228	18.989662	13.510591	Faxc	Mus musculus failed axon connections homolog (Faxc), mRNA [NM_175234]
	A_55_P2043612	0.0115128765	down	3.8088136	40.327007	47.484604	41.01769	50.315475	235.15755	94.12255	63.741734	116.69879	Prdm6	Mus musculus PR domain containing 6 (Prdm6), mRNA [NM_001033281]
	A_55_P2016739	0.0032385818	up	3.38658	1921.7311	912.11365	1314.8335	148.9521	458.09326	185.72995	160.45888	37.842205	Rbm12b2	Mus musculus RNA binding motif protein 12 B2 (Rbm12b2), mRNA [NM_198957]
	A_52_P470316	0.0013674734	down	3.9311314	404.53455	507.98688	519.2727	515.6823	1635.1866	1227.3164	954.29694	1358.3481	Laptm4b	Mus musculus lysosomal-associated protein transmembrane 4B (Laptm4b), mRNA [NM_033521]
	A_52_P920158	0.0043359213	up	68.51098	834.03455	725.249	1064.558	884.6198	24.699673	7.8957353	3.308559	7.932252	Rbm24	Mus musculus RNA binding motif protein 24 (Rbm24), mRNA [NM_001081425]
DOWN Ethanol	A_66_P106238	0.044778645	down	2.5136945	1515.4032	288.2024	248.47722	281.5114	2155.0112	635.5774	454.22607	388.08844	Gm5106	PREDICTED: Mus musculus predicted gene 5106 (Gm5106), transcript variant X1, misc_RNA [XR_868237]
	A_55_P2113026	0.0029215121	down	62.43219	7.8022156	8.463157	9.507933	3.900235	649.1329	257.72937	162.0273	271.66785	Foxo4	Mus musculus forkhead box O4 (Foxo4), mRNA [NM_018789]
	A_55_P2370384	0.012110247	down	7.3719215	15.367988	41.997902	10.116929	31.848522	84.808784	243.52	64.12005	91.81179	1600029I14Rik	Mus musculus RIKEN cDNA 1600029I14 gene (1600029I14Rik), long non-coding RNA [NR_028123]
	A_51_P352594	0.007654499	down	4.29395	142.82039	129.86504	134.8257	148.29073	851.65546	281.8723	222.38675	467.44885	St5	Mus musculus suppression of tumorigenicity 5 (St5), transcript variant 1, mRNA [NM_001001326]
	A_55_P2008437	0.0027406744	down	107.02564	11.394201	8.874324	10.585989	2.409271	863.68884	459.7083	424.01404	397.8597	Cdkn2a	Mus musculus cyclin-dependent kinase inhibitor 2A (Cdkn2a), transcript variant 1, mRNA [NM_009877]
	A_55_P1957439	0.027005406	down	2.0084283	449.22476	85.478264	67.510216	94.67255	638.4032	123.6599	86.69	115.50687
	A_55_P2106454	0.0014776136	up	126.98426	643.9419	390.47723	402.80063	536.5163	3.5934958	2.258584	2.176621	2.341757	Phf24	Mus musculus PHD finger protein 24 (Phf24), transcript variant 1, mRNA [NM_001346526]
	A_52_P307739	7.004139E-4	up	368.9557	1420.4935	1120.3413	1588.0991	1234.3853	3.604994	1.81239	2.172644	2.347679	Sox2	Mus musculus SRY (sex determining region Y)-box 2 (Sox2), mRNA [NM_011443]
	A_51_P230624	0.0024738263	down	6.994098	246.06041	225.99979	196.96541	158.36324	1444.6476	832.8346	764.32025	893.4851	Ccdc71l	Mus musculus coiled-coil domain containing 71 like (Ccdc71l), mRNA [NM_001162903]
	A_51_P128463	0.00458779	up	3.6013515	1814.5781	1782.8147	1877.4235	1754.4521	571.9674	254.19551	260.93643	330.531	Grrp1	Mus musculus glycine/arginine rich protein 1 (Grrp1), mRNA [NM_001099296]
	A_55_P1973748	0.017707068	down	2.1458943	2681.537	1455.915	1886.0636	1774.2839	4426.9453	2414.615	2392.7278	2144.1226	Nrbp1	Mus musculus nuclear receptor binding protein 1 (Nrbp1), transcript variant 2, mRNA [NM_147201]
	A_66_P105075	0.013861077	down	3.8374956	416.53348	492.78635	489.14172	512.6685	1901.8019	1358.2135	493.7267	1732.6622	Mmp11	Mus musculus matrix metallopeptidase 11 (Mmp11), transcript variant 1, mRNA [NM_008606]
	A_55_P2082403	0.0026202563	up	35.25454	763.89746	784.0067	957.5069	965.8186	13.78471	25.382738	12.16664	16.672022	Six3	Mus musculus sine oculis-related homeobox 3 (Six3), mRNA [NM_011381]
	A_55_P2165364	0.005325038	down	64.878204	3.5774417	2.087864	2.679976	2.346959	75.93997	118.659485	137.91928	132.57785	Gjb5	Mus musculus gap junction protein, beta 5 (Gjb5), mRNA [NM_010291]
	A_52_P88722	0.0028905477	up	4.6867757	200.89716	157.34377	172.38268	187.1225	49.09907	22.9624	13.37907	27.73269	Senp7	Mus musculus SUMO1/sentrin specific peptidase 7 (Senp7), transcript variant 1, mRNA [NM_025483]
	A_52_P168449	0.004236151	up	5.07533	946.66815	686.0562	807.41656	797.23206	208.60223	75.9411	91.02086	86.49844	Mapk11	Mus musculus mitogen-activated protein kinase 11 (Mapk11), mRNA [NM_011161]
	A_55_P2043207	0.001297722	up	4.799189	1712.2405	1463.8989	1690.6965	1468.9075	317.54575	216.2561	173.88072	194.53644	Magef1	Mus musculus melanoma antigen family F, 1 (Magef1), non-coding RNA [NR_131983]
	A_55_P2364241	0.018286575	up	2.3344479	131.54138	118.136444	156.46744	192.67097	40.310963	49.42121	28.904646	54.226055	Nhsl2	NHS-like 2 [Source:MGI Symbol;Acc:MGI:3645090] [ENSMUST00000144397]
	A_55_P2046158	0.009855727	down	2.3008163	11225.764	7734.1777	8157.885	5839.7275	18913.396	10881.787	10334.502	10787.756	Tax1bp3
	A_55_P2229137	0.0035465194	down	10.100112	40.572052	28.95411	31.574106	46.06288	382.93646	239.8562	181.62572	210.97527	Tmem116	transmembrane protein 116 [Source:MGI Symbol;Acc:MGI:1924712] [ENSMUST00000156080]
	A_55_P2058851	0.007345638	up	2.6198642	1274.7394	1269.9344	1205.9148	878.47894	430.52475	252.61555	259.233	255.59334	Fancf	Mus musculus Fanconi anemia, complementation group F (Fancf), mRNA [NM_001115087]
	A_55_P2070641	0.017755488	up	7.5649605	87.58856	48.20125	53.47603	68.96292	4.8920846	5.2559905	6.671956	5.4854803	Ngb	Mus musculus neuroglobin (Ngb), transcript variant 2, mRNA [NM_022414]
	A_55_P2066593	0.0030443636	up	200.43303	11512.766	6899.228	6994.7397	9000.128	123.5331	24.066261	13.03992	15.820449	Oprl1	Mus musculus opioid receptor-like 1 (Oprl1), transcript variant 7, mRNA [NM_001318925]
	A_55_P2013043	0.0013483372	down	173.7054	195.82149	152.67622	152.24728	158.18422	22865.36	21548.559	16524.441	15938.128	Serpinb6b	Mus musculus serine (or cysteine) peptidase inhibitor, clade B, member 6b (Serpinb6b), mRNA [NM_011454]
	A_51_P379409	0.007105654	up	3.788768	987.71716	566.97845	586.36914	617.7661	346.77194	103.22381	57.79955	94.192505	Cuedc1	Mus musculus CUE domain containing 1 (Cuedc1), transcript variant 1, mRNA [NM_198013]
	A_55_P2033041	0.0012503532	down	155.39662	3.2227993	1.8407102	2.303012	2.07283	407.7673	257.83945	181.94998	170.88089	Sirpb1b	Mus musculus signal-regulatory protein beta 1B (Sirpb1b), mRNA [NM_001173460]
	A_51_P136441	0.008497672	down	6.4251075	17.214247	14.69648	9.709083	9.258351	60.97205	65.621216	45.80574	41.860302	Nudt12	Mus musculus nudix (nucleoside diphosphate linked moiety X)-type motif 12 (Nudt12), mRNA [NM_026497]
	A_51_P122660	0.0020287565	down	119.01727	14.845558	9.058099	12.419831	8.635432	885.1568	1010.7121	806.27356	794.1561	Liph	Mus musculus lipase, member H (Liph), transcript variant 2, mRNA [NM_153404]
	A_51_P143296	0.0057527986	down	18.761892	548.7848	206.02983	180.04738	230.1854	5982.361	2315.5608	1297.7604	6393.551	Myh8	Mus musculus myosin, heavy polypeptide 8, skeletal muscle, perinatal (Myh8), mRNA [NM_177369]
	A_51_P513244	0.00422094	down	2.3695188	225.93816	185.61415	278.39194	230.88564	502.85214	290.836	350.8691	327.8111	Zfp949	Mus musculus zinc finger protein 949 (Zfp949), transcript variant 1, mRNA [NM_001142943]
	A_55_P2072980	0.009204081	up	3.8098311	921.6675	684.636	730.2874	674.1465	203.53966	118.13339	64.27563	188.86581	Sptan1	Mus musculus spectrin alpha, non-erythrocytic 1 (Sptan1), transcript variant 3, mRNA [NM_001177668]
	A_66_P119518	0.010928251	down	13.300374	35.399384	35.84325	24.730762	57.16195	405.3941	310.7071	344.26456	256.23856	Tuba8	Mus musculus tubulin, alpha 8 (Tuba8), mRNA [NM_017379]
	A_66_P112773	0.009448974	up	4.020444	376.49753	187.01898	161.17389	247.35512	75.290375	41.639378	23.076862	29.397425	5730409E04Rik	Mus musculus RIKEN cDNA 5730409E04Rik gene (5730409E04Rik), transcript variant 1, mRNA [NM_001145950]
	A_52_P632601	0.0018244394	up	152.93997	697.29407	660.8174	866.85016	1063.7926	4.2109604	4.6889124	2.653493	2.9343097	Zfp811	Mus musculus zinc finger protein 811 (Zfp811), transcript variant 1, mRNA [NM_183177]
	A_66_P102879	0.0029843494	up	34.71816	1397.8499	1370.5343	1447.0103	1469.4601	44.816307	32.376793	10.086701	37.92244	Thra	Mus musculus thyroid hormone receptor alpha (Thra), transcript variant 2, mRNA [NM_178060]
	A_55_P2172956	0.0011399011	up	290.27362	71791.38	26398.836	27191.773	28125.21	329.4338	51.167114	39.59993	60.54381	Cnih2	Mus musculus cornichon family AMPA receptor auxiliary protein 2 (Cnih2), transcript variant 2, mRNA [NM_001302333]
	A_55_P2020331	0.001444675	up	25.630428	9160.097	7471.789	9414.634	9522.924	358.78	155.18819	214.83305	235.31491	Camk1g	Mus musculus calcium/calmodulin-dependent protein kinase I gamma (Camk1g), mRNA [NM_144817]
	A_52_P359819	0.0029996603	down	57.869072	33.11993	13.96061	13.612609	9.754173	881.53296	562.59875	511.34146	537.4346	Ntf5	Mus musculus neurotrophin 5 (Ntf5), mRNA [NM_198190]
	A_52_P609120	0.0012210154	up	21.691778	8534.515	5104.6943	5839.2646	5681.794	303.26483	171.34912	141.25009	176.06848	Pdxp	Mus musculus pyridoxal (pyridoxine, vitamin B6) phosphatase (Pdxp), mRNA [NM_020271]
	A_51_P109881	0.049464848	down	2.388506	79.814095	32.232426	23.698837	35.789196	115.46392	56.144836	46.1089	47.030376		XM_417001 endothelin receptor type B {Gallus gallus} (exp=-1; wgp=0; cg=0), partial (4%) [TC1592411]
	A_55_P2352896	0.018039538	down	4.153724	271.44885	49.73603	57.010155	69.07472	592.5486	187.95464	162.92638	172.65341	Mon2	Mus musculus MON2 homolog, regulator of endosome to Golgi trafficking (Mon2), transcript variant 3, mRNA [NM_153395]
	A_55_P2002898	0.0011028827	down	75089.49	3.1686459	3.263857	2.212769	3.472354	347150.3	121712.51	102887.164	115035.37	Ctsj	Mus musculus cathepsin J (Ctsj), mRNA [NM_012007]
DOWN Ethanol	A_51_P247359	0.035638984	down	2.1139932	530.65137	116.10841	91.31496	130.59561	834.6324	165.45029	138.9433	151.39789	Ptprcap	Mus musculus protein tyrosine phosphatase, receptor type, C polypeptide-associated protein (Ptprcap), mRNA [NM_016933]
	A_52_P510771	0.0022391886	up	2.4964008	556.63446	253.8027	275.41623	263.9971	197.6164	64.38832	57.32521	71.776855	Tbl3	Mus musculus transducin (beta)-like 3 (Tbl3), mRNA [NM_145396]
	A_55_P2017972	0.037197363	up	2.1713617	470.89948	293.24524	278.61285	281.05234	329.45886	70.683754	56.723675	72.894714	Slc7a5	Mus musculus solute carrier family 7 (cationic amino acid transporter, y+ system), member 5 (Slc7a5), mRNA [NM_011404]
	A_55_P2125811	0.0012657233	down	12.297809	772.31226	735.9161	728.9071	691.0699	10617.511	5657.392	3662.2615	5892.5107	Esam	Mus musculus endothelial cell-specific adhesion molecule (Esam), transcript variant 1, mRNA [NM_027102]
	A_55_P2180347	0.035685264	down	6.7567434	42.909946	6.8964496	3.888301	5.404813	91.65725	33.124016	31.111115	27.165062
	A_51_P141836	0.0054547093	up	2.8281662	2531.5264	1862.6329	2013.6981	1759.9872	781.7773	360.6857	332.93	550.79675	Ube3c	Mus musculus ubiquitin protein ligase E3C (Ube3c), mRNA [NM_133907]
	A_66_P108770	0.0055236807	up	3.6345303	26444.77	19583.965	19183.23	19190.854	4961.0938	3671.9482	3036.0198	3910.6333	Oxct1	Mus musculus 3-oxoacid CoA transferase 1 (Oxct1), mRNA [NM_024188]
	A_51_P121455	0.01175245	down	2.2486598	454.41617	368.24783	379.56772	387.6318	816.9866	489.4092	528.0644	590.1824	Slc25a39	Mus musculus solute carrier family 25, member 39 (Slc25a39), mRNA [NM_026542]
	A_51_P119429	0.0205386	down	3.5327137	186.64873	164.39569	169.63898	130.37062	1097.648	260.34372	225.02344	325.37115	Nckap1l	Mus musculus NCK associated protein 1 like (Nckap1l), mRNA [NM_153505]
	A_55_P2126552	8.1495196E-4	down	3.2718382	1109.759	1154.643	1334.2251	1045.1887	3277.7317	2449.352	2049.926	2463.015	Zdhhc13	Mus musculus zinc finger, DHHC domain containing 13 (Zdhhc13), mRNA [NM_028031]
	A_55_P1992739	0.0050008493	up	2.326414	41085.363	38423.086	45064.88	39952.504	14272.383	9940.951	9972.411	13575.357	Dync1i2	Mus musculus dynein cytoplasmic 1 intermediate chain 2 (Dync1i2), transcript variant 9, mRNA [NM_001347173]
	A_52_P222073	0.009360155	down	3.8154483	523.36975	429.63773	410.7939	449.2684	2416.686	702.77997	795.8704	1287.9639	Ackr2	Mus musculus atypical chemokine receptor 2 (Ackr2), transcript variant 2, mRNA [NM_021609]
	A_52_P42269	0.008163459	up	10.463041	58.127533	85.45527	73.21184	92.97941	4.6734786	10.992203	2.855333	3.8074796	Fgf10	Mus musculus fibroblast growth factor 10 (Fgf10), mRNA [NM_008002]
	A_52_P49457	0.0020681852	up	59.461254	9430.835	8966.481	10163.949	11052.6455	227.58177	85.18686	51.920475	149.44385	Fbxl16	Mus musculus F-box and leucine-rich repeat protein 16 (Fbxl16), mRNA [NM_001164225]
	A_55_P2143050	0.005263155	down	229.95871	3.581697	2.0955	2.687383	2.3578298	207.91893	479.65088	639.6586	412.679	Ear7	Mus musculus eosinophil-associated, ribonuclease A family, member 7 (Ear7), mRNA [NM_017385]
	A_52_P605500	0.004455765	up	38.049698	1309.7197	683.5082	797.53253	936.7257	61.645424	11.55131	10.35257	8.567631	Mmp24	Mus musculus matrix metallopeptidase 24 (Mmp24), mRNA [NM_010808]
DOWN Ethanol	A_55_P2048912	0.017210584	down	2.5501409	19.628092	11.25899	15.5190325	17.44719	68.417816	16.70119	18.596952	23.57374	Themis2	Mus musculus thymocyte selection associated family member 2 (Themis2), mRNA [NM_001033308]
	A_51_P140901	0.0013770408	down	3.7201095	226.97893	210.25667	348.89835	214.39433	764.6588	540.0178	535.2573	612.34247	Pmm2	Mus musculus phosphomannomutase 2 (Pmm2), mRNA [NM_016881]
	A_52_P48681	0.010159427	down	6.737997	16.847681	27.34464	25.518328	26.696033	183.76564	74.835815	63.491226	146.65921	Cldn1	Mus musculus claudin 1 (Cldn1), mRNA [NM_016674]
	A_52_P438082	0.0036763097	down	2.6044934	444.92096	279.98425	273.90076	237.3527	937.8664	551.6461	358.58224	397.62073	Cebpg	Mus musculus CCAAT/enhancer binding protein (C/EBP), gamma (Cebpg), mRNA [NM_009884]
	A_52_P206492	0.0051242607	up	2.2432466	7799.7627	3494.784	8897.824	6878.0854	3005.151	1031.7179	2188.1807	1922.1935	Pop4	Mus musculus processing of precursor 4, ribonuclease P/MRP family, (S. cerevisiae) (Pop4), mRNA [NM_025390]
	A_55_P1997595	0.0031591847	down	74.40832	3.144658	1.812967	3.525795	1.99883	312.79443	60.813072	71.24821	179.8932	Slc6a19	Mus musculus solute carrier family 6 (neurotransmitter transporter), member 19 (Slc6a19), mRNA [NM_028878]
	A_55_P2131288	0.0018287938	up	56.72484	12362.4375	8846.618	9133.759	10502.556	241.00919	81.30475	54.256138	188.66734	Ank2	Mus musculus ankyrin 2, brain (Ank2), transcript variant 4, mRNA [NM_001327938]
	A_55_P2009915	0.0027300848	down	16.085423	25.236471	24.4064	17.351158	20.854599	310.33206	208.32112	199.59557	228.89899	Stxbp3	Mus musculus syntaxin binding protein 3 (Stxbp3), mRNA [NM_011504]
	A_52_P219904	0.0039465707	down	2.737081	89.86892	52.315155	60.2127	67.272446	202.55809	98.73543	90.837204	116.46328	Afmid	Mus musculus arylformamidase (Afmid), mRNA [NM_027827]
	A_51_P483576	0.003538829	down	5.089199	15.202392	10.449399	4.427174	7.466601	63.399963	27.92237	12.743438	30.90902		immunoglobulin lambda constant 3 [Source:MGI Symbol;Acc:MGI:99886] [ENSMUST00000200235]
	A_66_P118124	0.005152526	down	236.32747	72.0686	19.3998	10.226781	24.43994	5952.1377	3491.4934	3604.44	2880.58	Fxyd3	Mus musculus FXYD domain-containing ion transport regulator 3 (Fxyd3), mRNA [NM_008557]
	A_51_P173224	0.0013652164	up	34.931904	129.66187	92.63353	184.62375	133.43932	3.5213351	2.37052	2.124526	2.218262	Kcnh8	Mus musculus potassium voltage-gated channel, subfamily H (eag-related), member 8 (Kcnh8), mRNA [NM_001031811]
	A_55_P1962284	0.012148453	up	3.4383826	208.90375	237.20668	240.42322	167.03687	55.855263	60.260124	20.2777	41.29474	Klhl24	Mus musculus kelch-like 24 (Klhl24), mRNA [NM_029436]
	A_51_P153423	0.006824542	up	14.192535	413.57336	501.59854	472.79056	509.28674	45.096874	11.62276	15.1874	30.61422	Fndc1	Mus musculus fibronectin type III domain containing 1 (Fndc1), mRNA [NM_001081416]
	A_55_P2114074	0.002375515	up	2.7964783	1659.9106	1053.0781	1141.916	1015.0568	523.46423	253.3775	168.37337	293.6689	Acrbp	Mus musculus proacrosin binding protein (Acrbp), transcript variant 2, mRNA [NM_001127340]
	A_52_P283524	0.008916091	up	3.3934245	1346.4075	983.0527	1197.1993	1431.725	470.05356	202.33119	108.92198	326.9364	Rcan3	Mus musculus regulator of calcineurin 3 (Rcan3), mRNA [NM_022980]
	A_51_P453475	0.005865122	down	12.620522	148.56653	225.93108	260.08124	214.4701	3385.363	1341.5327	1259.197	1644.16	Slc1a5	Mus musculus solute carrier family 1 (neutral amino acid transporter), member 5 (Slc1a5), mRNA [NM_009201]
UP Ethanol	A_51_P444069	0.014296545	up	2.4228485	249.41653	213.17813	245.70387	242.94223	122.439926	51.187244	34.9359	83.26904	Tubgcp6	Mus musculus tubulin, gamma complex associated protein 6 (Tubgcp6), mRNA [NM_001163319]
	A_55_P2394490	0.0036641487	up	83.14718	1992.3385	1366.3235	1497.7866	1329.0764	25.670454	12.837522	3.4912708	19.507002	Slc16a7	solute carrier family 16 (monocarboxylic acid transporters), member 7 [Source:MGI Symbol;Acc:MGI:1330284] [ENSMUST00000211781]
	A_55_P1973254	0.0014985112	down	27.711773	176.01746	193.90369	255.96852	213.9577	5604.032	2812.4133	3793.1487	3650.0298	Cmtm7	Mus musculus CKLF-like MARVEL transmembrane domain containing 7 (Cmtm7), transcript variant 1, mRNA [NM_133978]
	A_52_P111145	0.0029124129	up	14.316659	52.31244	39.63391	46.99554	69.40397	3.575891	1.771229	2.170823	2.317528	Gabbr2	Mus musculus gamma-aminobutyric acid (GABA) B receptor, 2 (Gabbr2), mRNA [NM_001081141]
	A_55_P2431862	0.0016738609	up	4.9329176	8288.702	5416.1694	5860.498	5085.8765	1476.0432	834.86194	471.43488	770.0	Srpk2	Mus musculus serine/arginine-rich protein specific kinase 2 (Srpk2), mRNA [NM_009274]
	A_51_P349546	0.002842433	down	17.442484	45.56276	54.88915	51.173916	54.084454	914.61206	852.0344	262.9163	619.01575	Cd109	Mus musculus CD109 antigen (Cd109), mRNA [NM_153098]
	A_55_P1955816	0.0031084472	up	5.389486	133.81009	100.154396	91.312	83.971985	16.998833	12.983008	8.505313	12.844268	2810021J22Rik	Mus musculus RIKEN cDNA 2810021J22 gene (2810021J22Rik), mRNA [NM_172403]
	A_55_P1989341	0.0033424865	up	238.45363	1334.592	1141.5862	1471.5714	2004.464	5.034156	6.987601	3.300292	2.370152	Ntng1	Mus musculus netrin G1 (Ntng1), transcript variant a, mRNA [NM_030699]
	A_55_P1961127	0.002272319	down	22.296928	8874.088	12965.95	11853.354	11932.417	275237.62	140723.22	115384.17	178164.23	H19	Mus musculus H19, imprinted maternally expressed transcript (H19), transcript variant 1, long non-coding RNA [NR_130973]
	A_55_P2111459	0.0035185001	down	2.780055	1570.7959	1024.8011	1032.5707	1374.4255	4241.8896	1925.4885	1488.2292	2222.3176	Trpv2	Mus musculus transient receptor potential cation channel, subfamily V, member 2 (Trpv2), mRNA [NM_011706]
	A_52_P138926	0.0017033247	up	1498.3195	22271.441	19511.164	19701.488	26617.326	28.317701	8.405885	5.689457	6.6088676	Slc32a1	Mus musculus solute carrier family 32 (GABA vesicular transporter), member 1 (Slc32a1), mRNA [NM_009508]
	A_55_P2045916	0.005010738	down	17.601223	71.951126	55.57657	56.062206	84.36825	893.33746	1154.9705	540.3335	644.56067		histocompatibility 2, Q region locus 3 [Source:MGI Symbol;Acc:MGI:95932] [ENSMUST00000172583]
	A_51_P112308	0.0037614128	down	3.0450106	395.07278	392.76828	398.93948	411.72476	1062.35	792.7101	683.77344	753.2704	1810011O10Rik	Mus musculus RIKEN cDNA 1810011O10 gene (1810011O10Rik), mRNA [NM_026931]
	A_51_P265151	0.006547965	down	3.7303042	50.94814	82.97014	83.68328	77.59776	226.85728	171.42944	111.70621	242.19325	Arhgef10	Mus musculus Rho guanine nucleotide exchange factor (GEF) 10 (Arhgef10), transcript variant 1, mRNA [NM_172751]
DOWN Ethanol	A_51_P103706	0.0038902268	down	6.192184	12.760906	6.2936015	5.1421704	7.7127566	62.430206	24.79861	21.167578	28.286644	Cyp2c29	Mus musculus cytochrome P450, family 2, subfamily c, polypeptide 29 (Cyp2c29), mRNA [NM_007815]
	A_66_P121495	0.020746894	up	2.1498668	314.267	263.06528	404.26773	260.62354	103.72169	71.286064	92.508385	118.006485	Psat1	Mus musculus phosphoserine aminotransferase 1 (Psat1), transcript variant 2, mRNA [NM_001205339]
UP Ethanol	A_51_P155755	0.040367197	up	2.5334973	886.19775	374.17697	342.2492	581.07513	550.42004	82.30033	69.43707	100.73391	Pld6	Mus musculus phospholipase D family, member 6 (Pld6), transcript variant 1, mRNA [NM_001290283]
	A_51_P460398	0.0026914307	up	4.4871078	472.4522	339.61646	379.4162	319.4059	82.587456	63.50577	38.477142	47.051334	Zfp65	Mus musculus zinc finger protein 65 (Zfp65), mRNA [NM_145622]
	A_55_P2010292	0.023505922	down	28.723955	245.36928	29.23555	18.994287	36.482162	1567.6829	336.88123	878.52075	1443.735	Serpina1e	Mus musculus serine (or cysteine) peptidase inhibitor, clade A, member 1E (Serpina1e), mRNA [NM_009247]
	A_55_P2106039	0.0022852207	down	4.7462316	149.5834	125.890785	107.10541	136.084	799.04175	351.61908	207.21942	473.56723	Map3k6	Mus musculus mitogen-activated protein kinase kinase kinase 6 (Map3k6), mRNA [NM_016693]
	A_66_P138363	0.018293837	down	2.7720594	100.999115	19.516354	31.409462	27.709785	163.73228	48.239563	40.591152	62.547997	Gm9530	PREDICTED: Mus musculus predicted gene 9530 (Gm9530), transcript variant X13, misc_RNA [XR_387492]
	A_52_P617838	0.0039882036	down	9.429256	26.300905	17.179968	18.361666	17.648869	146.61186	135.7081	100.65201	114.41867	A930012O16Rik
	A_51_P155465	0.012466702	down	34.956135	5.8021927	1.8227531	2.277488	2.055234	50.28161	50.08314	91.01051	63.84125	Cuzd1	Mus musculus CUB and zona pellucida-like domains 1 (Cuzd1), mRNA [NM_008411]
	A_55_P1991585	0.0055020237	down	5.579103	1041.419	572.15985	530.4672	472.8284	3988.2134	2345.7432	1957.8633	1564.8894	Blvrb	Mus musculus biliverdin reductase B (flavin reductase (NADPH)) (Blvrb), transcript variant 1, mRNA [NM_144923]
	A_55_P2040888	0.016040212	up	2.1799126	1179.2191	1423.4893	1776.5573	1387.9994	584.4138	457.70978	263.7937	514.2193	Dhx15	Mus musculus DEAH (Asp-Glu-Ala-His) box polypeptide 15 (Dhx15), transcript variant 1, mRNA [NM_001042620]
	A_66_P133270	0.0029975255	down	4.13825	301.28467	230.66841	277.1595	277.41757	1366.6414	536.4514	464.94067	910.07135	Mfsd1	Mus musculus major facilitator superfamily domain containing 1 (Mfsd1), mRNA [NM_025813]
	A_51_P283266	0.010220562	up	2.1036432	379.90356	257.6316	281.00183	307.63925	149.63266	100.491684	66.40692	85.65004	Zfp874b	Mus musculus zinc finger protein 874b (Zfp874b), mRNA [NM_001076791]
	A_55_P1953459	0.006324986	down	5.1306133	2191.7173	2675.869	2867.8484	2338.357	15148.242	7048.1763	5298.9243	9535.1875	Yap1	Mus musculus yes-associated protein 1 (Yap1), transcript variant 1, mRNA [NM_001171147]
	A_55_P2040951	0.0052817794	down	23.363285	55.920227	42.193634	38.165222	26.944098	1124.9662	403.29938	335.01868	941.4765	Actc1	Mus musculus actin, alpha, cardiac muscle 1 (Actc1), mRNA [NM_009608]
	A_55_P1971094	6.731493E-4	down	1946.1431	3.323515	1.902413	2.400204	2.124792	6180.5117	2300.3137	1939.6714	3320.3875	Esx1	Mus musculus extraembryonic, spermatogenesis, homeobox 1 (Esx1), mRNA [NM_007957]
	A_52_P111031	0.0026874708	up	99.95673	5229.9863	4823.7134	6478.1514	4816.258	29.044666	52.153282	43.91238	23.465073	Pcdh17	Mus musculus protocadherin 17 (Pcdh17), mRNA [NM_001013753]
	A_55_P2096599	0.019807605	down	2.2056034	113.43599	132.92851	167.37381	223.78473	318.2354	217.24933	130.24207	293.8332	Tsc22d4	Mus musculus TSC22 domain family, member 4 (Tsc22d4), transcript variant 2, mRNA [NM_023910]
	A_55_P1976278	0.0014432194	up	17.655655	8992.07	6444.989	5564.468	8198.365	377.86462	278.8054	132.52068	385.77902	Prkcb	Mus musculus protein kinase C, beta (Prkcb), transcript variant 1, mRNA [NM_008855]
	A_51_P100208	0.0012217435	up	107.97791	338.5184	428.76105	505.22845	433.6016	3.782532	2.027606	2.342095	2.577673	Opcml	Mus musculus opioid binding protein/cell adhesion molecule-like (Opcml), mRNA [NM_177906]
	A_55_P2029116	0.0044523934	down	5.639118	127.2349	24.609734	23.975958	41.02512	632.76447	108.59853	78.585236	114.166626	Pex11g	peroxisomal biogenesis factor 11 gamma [Source:MGI Symbol;Acc:MGI:1920905] [ENSMUST00000118194]
	A_55_P2062977	0.0036785186	down	4.1443534	10.24184	13.40889	15.602497	19.822018	52.11491	35.438026	27.14878	49.46759	Ppp3cc	PREDICTED: Mus musculus protein phosphatase 3, catalytic subunit, gamma isoform (Ppp3cc), transcript variant X2, mRNA [XM_006518715]
	A_51_P191669	0.0013770408	up	110.55036	14201.658	12366.859	12711.018	16325.307	175.1175	73.27221	38.42017	97.97921	Chgb	Mus musculus chromogranin B (Chgb), mRNA [NM_007694]
	A_55_P2177112	0.014874671	down	4.7402906	286.83035	115.862	114.3939	130.35583	793.2783	430.77042	428.9799	337.8886	Prrg2	Mus musculus proline-rich Gla (G-carboxyglutamic acid) polypeptide 2 (Prrg2), mRNA [NM_022999]
	A_52_P466090	0.010453425	down	5.834529	98.99331	107.83301	162.44502	121.319084	745.4996	372.55838	248.07767	700.4049	Samhd1	Mus musculus SAM domain and HD domain, 1 (Samhd1), transcript variant 1, mRNA [NM_018851]
	A_55_P2084706	0.003876053	up	10.707538	10756.076	8244.407	8847.244	8332.509	1083.5848	431.7251	261.87402	803.59717	Acaca
	A_55_P2157914	0.006215857	down	23.668081	58.413284	23.167162	13.572058	29.33707	815.4332	351.3521	339.2904	344.31735
	A_51_P184796	0.0026191073	up	9.504462	438.3096	634.79895	601.7052	351.96744	45.350872	55.300564	20.309708	28.063177	Zfp101	Mus musculus zinc finger protein 101 (Zfp101), mRNA [NM_009542]
	A_55_P2061333	0.0018837404	up	7.5381665	4165.8716	3348.223	2920.1553	3024.71	516.7869	284.30783	146.4805	350.93707
	A_51_P186856	0.020795688	down	10.797132	116.15912	21.5713	22.073053	28.01156	354.5466	185.9946	182.36601	346.58356	Krt5	Mus musculus keratin 5 (Krt5), mRNA [NM_027011]
	A_51_P321331	7.410171E-4	down	7.0716996	180.2528	142.33817	136.24327	151.093	1214.0236	691.26544	419.76776	742.23157	Sptlc2	Mus musculus serine palmitoyltransferase, long chain base subunit 2 (Sptlc2), mRNA [NM_011479]
	A_51_P519040	0.002160939	up	36.049908	165.97884	126.836815	182.63818	157.9426	6.70282	2.324136	2.092508	2.183475	D430041D05Rik	Mus musculus RIKEN cDNA D430041D05 gene (D430041D05Rik), mRNA [NM_001033347]
	A_55_P2167451	0.0030203457	down	3.9033926	1011.6599	714.9885	895.865	847.2111	4636.5835	1763.672	1391.6329	2216.9636	Cnnm2	Mus musculus cyclin M2 (Cnnm2), transcript variant 1, mRNA [NM_033569]
	A_52_P435561	0.012666456	down	22.580933	8.330919	2.951325	2.19788	4.446941	65.9442	44.02764	65.53831	64.999214	Prr15l	Mus musculus proline rich 15-like (Prr15l), mRNA [NM_146026]
	A_51_P309733	0.0022447044	down	1456.8798	9.530275	1.772057	2.205358	2.015846	4597.7026	2173.7336	1929.9243	3471.2832	Cyp11a1	Mus musculus cytochrome P450, family 11, subfamily a, polypeptide 1 (Cyp11a1), transcript variant 1, mRNA [NM_019779]
	A_55_P2066041	0.00438648	up	4.873344	1114.489	1286.1151	1441.0404	1226.6083	265.34497	187.91351	95.83178	186.08585	Hnrnpa1	Mus musculus heterogeneous nuclear ribonucleoprotein A1 (Hnrnpa1), transcript variant 1, mRNA [NM_010447]
	A_55_P2151082	0.0038902268	up	2.1992812	5693.577	5229.5405	5264.0156	3315.8625	2242.1287	1803.8182	1151.9106	943.9081
	A_55_P2171966	0.0031553623	up	5.1766253	145.99228	46.34995	36.71491	55.748325	29.862614	4.8639417	3.989184	6.589139	Tnfaip8l3	tumor necrosis factor, alpha-induced protein 8-like 3 [Source:MGI Symbol;Acc:MGI:2685363] [ENSMUST00000098760]
	A_51_P138538	0.013421067	up	2.415817	23936.057	18707.906	20268.98	16936.584	7018.3887	5625.9834	5122.4136	4417.039	Eif1b	Mus musculus eukaryotic translation initiation factor 1B (Eif1b), mRNA [NM_026892]
	A_51_P350048	0.00504824	down	6.7093515	143.37892	110.88523	114.08919	120.212326	627.8986	576.15564	498.51877	484.9829	Gstt2	Mus musculus glutathione S-transferase, theta 2 (Gstt2), mRNA [NM_010361]
	A_51_P516148	0.015491669	up	10.681703	696.0387	631.5998	696.33734	563.8579	169.718	31.57753	21.171167	23.132074	Trpc4	Mus musculus transient receptor potential cation channel, subfamily C, member 4 (Trpc4), transcript variant 1, mRNA [NM_016984]
	A_55_P2106265	0.0029956566	down	6.3782706	255.344	243.72446	250.23888	260.75607	1873.719	1022.1017	539.15216	1288.4816	Mbnl2	Mus musculus muscleblind-like 2 (Mbnl2), transcript variant 1, mRNA [NM_175341]
	A_55_P2016426	0.009279286	up	3.4681363	2395.882	817.5198	891.61835	1095.099	948.04395	143.53658	114.62761	167.762	Nova2	Mus musculus neuro-oncological ventral antigen 2 (Nova2), mRNA [NM_001029877]
	A_55_P2130975	0.0058588106	up	11.683141	4915.192	6143.8633	6534.83	5751.982	555.7521	251.48184	166.54765	518.12134	Ncoa1	Mus musculus nuclear receptor coactivator 1 (Ncoa1), mRNA [NM_010881]
	A_55_P1994032	0.0060183825	down	3.4427798	17081.842	12735.097	15071.294	13123.283	43974.176	27963.834	32503.21	29937.023	Xbp1	Mus musculus X-box binding protein 1 (Xbp1), transcript variant 1, mRNA [NM_013842]
UP Ethanol	A_55_P2156140	0.036695868	up	5.5474863	62.675102	146.77588	154.7275	243.19554	3.6218998	29.31687	22.567211	30.193834	Tcerg1l	transcription elongation regulator 1-like [Source:MGI Symbol;Acc:MGI:1917821] [ENSMUST00000162222]
	A_51_P113195	0.0064506168	down	31.635612	7.228934	6.8062267	5.6519	7.6807666	113.19401	142.45578	201.05081	130.6283	Upk1b	Mus musculus uroplakin 1B (Upk1b), mRNA [NM_178924]
	A_55_P1954061	0.0010281111	up	173.89261	22339.297	11330.794	10689.087	13964.792	142.18149	41.59158	30.764566	44.96174	Nrxn2	Mus musculus neurexin II (Nrxn2), transcript variant 1, mRNA [NM_001205234]
	A_52_P188261	0.0031926758	down	5.4614916	209.32335	160.2758	168.58498	249.81569	971.96906	656.58154	523.7117	744.5579	Camk2d	Mus musculus calcium/calmodulin-dependent protein kinase II, delta (Camk2d), transcript variant 1, mRNA [NM_001025439]
	A_55_P2236268	0.0017424672	up	98.84213	2175.755	1852.1476	2284.433	2331.638	12.207991	16.595427	12.862	17.08355	Syt16	Mus musculus synaptotagmin XVI (Syt16), mRNA [NM_172804]
	A_51_P254855	0.0033442753	down	35.97197	3.6160035	5.3681264	3.5576537	3.4358659	237.6825	95.83562	45.137974	76.49005	Ptgs2	Mus musculus prostaglandin-endoperoxide synthase 2 (Ptgs2), mRNA [NM_011198]
	A_52_P456750	0.0020690782	up	2.4975913	2543.7131	2525.1804	2799.8608	2300.1633	923.9001	707.9715	459.4692	700.2216	Aph1b	Mus musculus aph1 homolog B, gamma secretase subunit (Aph1b), mRNA [NM_177583]
	A_55_P2024070	0.00107685	up	5.172017	524.03516	522.7315	547.19965	520.7037	85.78067	71.094315	49.745846	71.173294	Nus1	Mus musculus NUS1 dehydrodolichyl diphosphate synthase subunit (Nus1), mRNA [NM_030250]
	A_51_P308298	0.0074122106	down	3.9023206	3546.366	4224.0596	3945.3489	3264.332	18154.646	7931.8813	6747.0283	9115.302	Myl9	Mus musculus myosin, light polypeptide 9, regulatory (Myl9), mRNA [NM_172118]
	A_55_P2045258	0.0026295253	down	4.5565624	1490.0592	1335.3801	1558.4045	1604.6051	6213.1885	3733.606	4096.0083	4468.53	Ehd1	Mus musculus EH-domain containing 1 (Ehd1), mRNA [NM_010119]
	A_51_P441974	0.0011187211	down	6.165136	824.6806	585.88214	658.7692	618.03204	4459.954	2555.565	1993.0471	2476.5	Pip5k1a	Mus musculus phosphatidylinositol-4-phosphate 5-kinase, type 1 alpha (Pip5k1a), transcript variant 2, mRNA [NM_008847]
	A_52_P157316	0.017988926	down	7.578815	40.18747	6.2129726	5.483901	7.02548	115.250595	52.599236	28.42661	36.456535	Trim34a	Mus musculus tripartite motif-containing 34A (Trim34a), mRNA [NM_030684]
	A_51_P391380	0.0035506007	up	2.4424624	904.65936	1105.5767	1211.0955	1242.9581	388.7946	273.69894	203.6764	386.38977	Mindy2	Mus musculus family with sequence similarity 63, member B (Fam63b), mRNA [NM_172772]
	A_55_P2122260	0.00509168	down	3.6547692	191.31224	143.6043	181.2176	153.1297	568.9059	400.4378	239.84938	492.7857	Tmem87b	Mus musculus transmembrane protein 87B (Tmem87b), mRNA [NM_028248]
DOWN Ethanol	A_51_P224980	0.007168368	down	4.552602	18.109941	7.3106947	9.694188	4.865315	54.20774	28.92156	16.992731	19.9321	Nepro	Mus musculus nucleolus and neural progenitor protein (Nepro), mRNA [NM_145972]
	A_55_P2416494	0.0044759917	down	9.594087	35.776897	28.821222	27.35726	61.222008	383.31992	160.42134	173.03691	272.21362	8430426J06Rik	Mus musculus RIKEN cDNA 8430426J06 gene (8430426J06Rik), transcript variant 1, long non-coding RNA [NR_077229]
	A_55_P2079855	0.011476807	down	17.874666	122.8988	24.454954	14.178749	30.501364	798.09576	370.80045	261.61465	339.25677	Prl6a1	Mus musculus prolactin family 6, subfamily a, member 1 (Prl6a1), mRNA [NM_011166]
	A_55_P2059015	0.0058737146	up	3.3255086	1062.3766	639.0568	735.3039	796.41724	385.46143	119.9698	78.58386	177.07994	Mapk8ip3
	A_55_P2038525	0.008487808	down	6.262229	621.1144	215.362	202.92792	287.40125	2657.529	672.5508	1005.475	1321.5238	C3	Mus musculus complement component 3 (C3), mRNA [NM_009778]
	A_55_P2066116	0.001444675	down	59.563457	54.947124	77.60312	63.29009	72.75335	4168.4497	2306.1497	1872.5166	2717.7346	Bcl3	Mus musculus B cell leukemia/lymphoma 3 (Bcl3), mRNA [NM_033601]
	A_55_P2001148	0.011968906	down	2.9897523	13.602388	26.434715	27.242046	39.213947	41.40302	72.37271	35.336655	57.377415	Pdlim5	Mus musculus PDZ and LIM domain 5 (Pdlim5), transcript variant 2, mRNA [NM_019809]
	A_55_P1991668	0.01366025	up	11.105939	99.41001	56.990677	76.78807	63.43256	3.5294578	7.2336326	3.834262	3.668049	A830010M20Rik	Mus musculus RIKEN cDNA A830010M20 gene (A830010M20Rik), transcript variant 1, mRNA [NM_001007574]
	A_55_P2056310	0.007154237	up	9.677887	58.289642	58.642555	59.764404	53.69355	10.303981	4.293235	2.152923	2.5989103	Asrgl1	Mus musculus asparaginase like 1 (Asrgl1), mRNA [NM_025610]
	A_52_P1011	0.0012549288	up	95.14216	367.3002	320.66574	333.4606	315.18802	3.541845	1.719078	2.159523	2.274442	Fgf14	Mus musculus fibroblast growth factor 14 (Fgf14), transcript variant 1, mRNA [NM_010201]
	A_55_P2154450	0.006736743	up	4.9791975	218.25267	275.04962	327.61267	387.79865	56.311333	24.17327	31.46419	57.347534	Xkr6	Mus musculus X-linked Kx blood group related 6 (Xkr6), mRNA [NM_173393]
	A_51_P374549	0.0055824327	down	2.1151953	115.71068	139.4342	194.28038	145.56433	268.7205	202.30678	174.72366	190.33911	Spata1	Mus musculus spermatogenesis associated 1 (Spata1), transcript variant 1, mRNA [NM_027617]
	A_55_P2017112	8.953258E-4	up	4.8664284	6481.484	4577.763	5063.836	4439.591	1182.4421	652.9437	494.46225	616.7122	Mpnd	Mus musculus MPN domain containing (Mpnd), mRNA [NM_026530]
DOWN Ethanol	A_55_P2045765	0.04038737	down	2.588348	328.55435	38.34598	32.820934	48.51168	439.5767	66.1466	62.211826	98.52858	Rnf224	Mus musculus ring finger protein 224 (Rnf224), mRNA [NM_001033410]
	A_51_P435339	0.01033513	down	6.0252895	175.66833	145.00572	148.88452	185.6798	1242.9015	361.5718	656.704	622.53827	Epor	Mus musculus erythropoietin receptor (Epor), mRNA [NM_010149]
	A_55_P2272311	0.011890803	down	5.451813	14.87284	17.331522	11.563789	14.413619	89.782524	43.969574	49.223423	38.664658	4930500G05Rik
	A_55_P2227967	0.022017958	up	2.8339	715.6945	781.2374	843.42706	708.6565	296.3466	160.74898	86.79324	248.07578	Zbtb38	zinc finger and BTB domain containing 38 [Source:MGI Symbol;Acc:MGI:2442866] [ENSMUST00000152594]
	A_55_P2133646	0.019829938	up	2.392169	91.8282	98.88686	118.216515	93.002396	44.86108	30.528254	14.78097	29.813128	Cep162	Mus musculus centrosomal protein 162 (Cep162), mRNA [NM_199316]
	A_55_P2047892	0.035064086	down	2.8045032	41.819534	9.437099	7.280708	14.381741	81.5406	17.926908	17.360945	19.940508	Chst13	Mus musculus carbohydrate (chondroitin 4) sulfotransferase 13 (Chst13), mRNA [NM_027928]
	A_66_P101631	0.0033672145	up	8.426903	628.0468	452.6662	630.1381	509.01447	51.67586	36.217274	49.215435	38.86169	Zfp27	Mus musculus zinc finger protein 27 (Zfp27), transcript variant 3, mRNA [NM_001285797]
	A_55_P1974567	0.006073245	up	9.599865	1379.1508	850.1329	1007.4023	1371.2302	243.61726	50.576546	34.420063	89.01126	Plch2	Mus musculus phospholipase C, eta 2 (Plch2), transcript variant 1, mRNA [NM_175556]
DOWN Ethanol	A_55_P2154173	0.017237782	down	2.470654	62105.56	26268.61	25225.426	24952.824	99531.48	49474.598	38129.457	40339.69		PREDICTED: Mus musculus predicted pseudogene 5526 (Gm5526), misc_RNA [XR_140431]
	A_51_P113906	0.001904817	down	2045.8431	5.3235393	2.2879062	2.3608365	2.070617	4209.3477	3675.1343	4262.8594	3130.8818	Gkn2	Mus musculus gastrokine 2 (Gkn2), mRNA [NM_025467]
UP Ethanol	A_55_P2140612	0.03378124	up	2.6445527	77.1155	37.165543	47.728035	47.079647	45.430477	9.456145	7.888696	7.690877	Nhlh1	Mus musculus nescient helix loop helix 1 (Nhlh1), mRNA [NM_010916]
	A_66_P126153	0.0021968563	down	3916.9124	9.912821	2.2414243	2.8816798	2.520663	12452.781	9238.438	10265.34	6367.675	1700011M02Rik	Mus musculus RIKEN cDNA 1700011M02 gene (1700011M02Rik), long non-coding RNA [NR_073044]
	A_55_P1962344	0.015487369	down	4.009872	176.38586	55.17902	27.197279	37.457428	400.54263	131.8684	80.53611	119.29039	Trim21	Mus musculus tripartite motif-containing 21 (Trim21), transcript variant 1, mRNA [NM_009277]
	A_51_P488730	0.0017961692	up	10.515184	1599.4352	1761.8158	1669.4082	1876.2734	138.94481	117.86534	56.636246	154.08406	Zfp612	Mus musculus zinc finger protein 612 (Zfp612), mRNA [NM_175480]
	A_51_P102355	0.007534261	up	2.6897209	313.59753	198.9386	231.1875	195.29845	79.808685	53.610737	42.33082	58.82066	Zbtb41	Mus musculus zinc finger and BTB domain containing 41 (Zbtb41), mRNA [NM_172643]
	A_55_P2120469	0.009891819	up	15.59009	702.1424	488.73868	582.4719	641.29755	110.131	15.3901	11.807149	21.463888	Armc2	Mus musculus armadillo repeat containing 2 (Armc2), mRNA [NM_001034858]
	A_55_P2176080	0.0020101934	up	45.71966	1798.2869	1423.2672	1567.971	1803.9017	59.230053	15.790591	13.799211	25.412748	Lrrc4	Mus musculus leucine rich repeat containing 4 (Lrrc4), mRNA [NM_138682]
	A_55_P2030536	0.03310726	down	4.002491	10.576199	27.324394	20.95874	28.438782	88.68377	53.092594	38.28537	48.543278	Ccnyl1	Mus musculus cyclin Y-like 1 (Ccnyl1), mRNA [NM_001097644]
UP Ethanol	A_55_P2105978	0.010925073	up	11.345092	69.56482	50.96146	42.843723	55.630157	3.515314	2.930896	4.053302	2.417606	Stxbp5l	Mus musculus syntaxin binding protein 5-like (Stxbp5l), transcript variant xb, mRNA [NM_172440]
	A_51_P160673	0.0029373937	up	130.01062	2409.675	1935.0188	1863.3041	1732.7814	10.757041	7.6678076	15.030368	8.413662	Kcne1l	Mus musculus potassium voltage-gated channel, Isk-related family, member 1-like, pseudogene (Kcne1l), mRNA [NM_021487]
	A_55_P2040763	0.0056616054	down	2.0199137	7595.3843	6219.817	6742.6455	5990.022	14142.965	7988.014	5513.027	10095.095	Sec62	Mus musculus SEC62 homolog (S. cerevisiae) (Sec62), mRNA [NM_027016]
	A_55_P2078428	0.0046725823	up	2.9126062	419.68454	321.03244	328.80637	313.39383	127.14133	59.205257	60.188187	84.29068	Tstd1	Mus musculus thiosulfate sulfurtransferase (rhodanese)-like domain containing 1 (Tstd1), mRNA [NM_001164525]
	A_55_P2066076	0.0019611036	up	3.1732929	91.176254	82.83842	94.80061	98.10792	27.669872	15.232542	13.558392	23.997324	Prmt6	Mus musculus protein arginine N-methyltransferase 6 (Prmt6), transcript variant 2, non-coding RNA [NR_024139]
	A_55_P1984886	0.023278758	down	4.362309	31.793337	37.590145	38.617863	53.84276	203.33115	102.37642	105.76812	80.908676	Hcst	Mus musculus hematopoietic cell signal transducer (Hcst), mRNA [NM_011827]
	A_52_P297642	7.1641523E-4	down	37.567726	266.1631	250.09625	284.2306	276.24677	10002.537	6282.1035	4750.672	6903.5845	Pdia5	Mus musculus protein disulfide isomerase associated 5 (Pdia5), mRNA [NM_028295]
	A_55_P2116833	0.03276157	down	3.5234003	1067.4705	438.4658	425.9623	267.16678	1732.3381	956.7091	1161.8016	843.939	9430038I01Rik	Mus musculus RIKEN cDNA 9430038I01 gene (9430038I01Rik), mRNA [NM_029886]
	A_51_P363905	0.0022128671	up	6.9598494	418.04398	168.414	178.90582	192.334	68.529076	13.4634	12.89433	17.17969	Slc25a23	Mus musculus solute carrier family 25 (mitochondrial carrier; phosphate carrier), member 23 (Slc25a23), mRNA [NM_025877]
	A_52_P586821	0.0022692857	up	70.152954	411.06992	212.24954	196.06013	301.02347	3.7624998	1.972046	2.270426	2.498213	Gng4	Mus musculus guanine nucleotide binding protein (G protein), gamma 4 (Gng4), transcript variant 1, mRNA [NM_010317]
	A_52_P205031	0.005464318	up	25.299292	112.12182	118.667015	143.79532	135.88579	9.211643	2.024612	2.355847	2.859184	Gnao1	Mus musculus guanine nucleotide binding protein, alpha O (Gnao1), transcript variant B, mRNA [NM_001113384]
	A_55_P2001608	0.004516252	up	19.739946	140.0872	76.2336	91.54486	84.683464	3.79619	2.370338	3.7597103	3.190388	Klhl4	Mus musculus kelch-like 4 (Klhl4), transcript variant 1, mRNA [NM_172781]
	A_51_P254262	0.0038771576	up	6.088612	5848.706	3905.002	3821.611	3583.197	1080.4849	542.98883	218.60274	351.25458	Nxph3	Mus musculus neurexophilin 3 (Nxph3), mRNA [NM_130858]
	A_52_P237159	0.0038544254	down	5.304451	246.47903	310.5769	336.25626	259.41708	1312.3951	832.59955	753.243	1271.4707	Spty2d1	Mus musculus SPT2, Suppressor of Ty, domain containing 1 (S. cerevisiae) (Spty2d1), mRNA [NM_175318]
	A_51_P209518	0.011316204	down	2.2861006	304.4815	339.32227	386.34915	294.219	702.8245	626.59375	300.13037	480.4242	Galnt1	Mus musculus UDP-N-acetyl-alpha-D-galactosamine:polypeptide N-acetylgalactosaminyltransferase 1 (Galnt1), transcript variant 1, mRNA [NM_013814]
	A_51_P499854	0.0041453866	down	15.002729	128.19002	190.88696	266.09378	210.45738	2658.782	1318.2728	1331.4093	2944.9197	Ghr	Mus musculus growth hormone receptor (Ghr), transcript variant 1, mRNA [NM_010284]
	A_52_P51029	0.011393778	up	3.561964	1635.5834	1096.2136	1344.7192	1538.4991	558.1872	219.54593	108.11851	344.2673	Ralgapa1	Mus musculus Ral GTPase activating protein, alpha subunit 1 (Ralgapa1), transcript variant 2, mRNA [NM_019994]
	A_66_P121288	7.342803E-4	up	178.73537	28999.11	19709.291	18705.605	20106.494	162.34824	73.565956	49.740635	70.18565	Tceal6	Mus musculus transcription elongation factor A (SII)-like 6 (Tceal6), mRNA [NM_025355]
	A_55_P2102126	0.0011028827	down	19.686779	442.79785	364.9514	386.58905	357.0283	6810.5557	5176.803	3789.4043	4964.0825	Lamp2	Mus musculus lysosomal-associated membrane protein 2 (Lamp2), transcript variant 1, mRNA [NM_001017959]
	A_55_P2170978	0.0022843862	up	3.4612424	3900.5747	2829.8032	2715.9116	3462.9475	1034.4379	594.205	391.58096	594.8649	Ankrd13d	Mus musculus ankyrin repeat domain 13 family, member D (Ankrd13d), mRNA [NM_026720]
	A_51_P512629	0.02554474	down	2.252616	564.9081	436.99844	598.88226	483.59225	1507.8708	690.1427	397.2692	881.45776	Ttll5	Mus musculus tubulin tyrosine ligase-like family, member 5 (Ttll5), transcript variant 1, mRNA [NM_001081423]
	A_52_P659762	0.0011028827	up	5.3664207	1493.6992	1730.3502	2007.7621	1840.2207	240.73651	235.46701	172.64977	232.89746	Eid2	Mus musculus EP300 interacting inhibitor of differentiation 2 (Eid2), mRNA [NM_198425]
	A_55_P2114482	0.0019611036	up	7.1027336	2955.0227	1943.3317	1957.3767	1882.3806	334.6066	169.7947	160.24344	180.76363	Rpgr	Mus musculus retinitis pigmentosa GTPase regulator (Rpgr), transcript variant 1, mRNA [NM_001177950]
	A_52_P549954	0.009580459	down	4.745577	189.69826	69.04151	74.1724	63.62582	519.40454	252.06735	235.36314	201.37575	Ost4	JN02013X1_E03 Mouse P7-10 subtracted cDNA library containing dorsal root ganglion (DRG) enriched transcripts Mus musculus cDNA clone JN02013X1_E03 5' similar to Mm.21450, mRNA sequence [GH455226]
DOWN Ethanol	A_55_P2062811	0.03520339	down	3.8112903	8543.134	3300.404	3627.4846	2888.2659	14123.672	11194.566	11241.588	6942.167	Tomm5	Mus musculus translocase of outer mitochondrial membrane 5 homolog (yeast) (Tomm5), transcript variant 2, mRNA [NM_001134646]
	A_55_P2270137	0.0055417786	up	4.772998	5124.7573	3956.3806	3735.06	3882.6548	1097.7329	371.5122	387.64923	709.39233	Ccdc85c	coiled-coil domain containing 85C [Source:MGI Symbol;Acc:MGI:3644008] [ENSMUST00000222310]
	A_52_P62011	0.018092956	up	2.903014	118.140465	84.85252	84.15244	96.74861	26.136827	24.66889	18.476282	19.095179	Umad1	Mus musculus UMAP1-MVP12 associated (UMA) domain containing 1 (Umad1), transcript variant 1, mRNA [NM_001302353]
	A_55_P2001438	0.018465124	down	3.2229571	1799.5045	1302.0895	1514.1915	1147.9753	3346.4705	3151.7842	3398.2078	2427.1372	Coq2	Mus musculus coenzyme Q2 4-hydroxybenzoate polyprenyltransferase (Coq2), mRNA [NM_027978]
	A_52_P281209	0.00848885	up	3.3143334	4282.189	3635.238	4803.638	3789.0889	1415.504	642.8106	488.56555	1045.597	Kdm4a	Mus musculus lysine (K)-specific demethylase 4A (Kdm4a), transcript variant 1, mRNA [NM_001161823]
	A_55_P2000022	0.008061366	up	10.068582	432.77634	269.70566	366.35764	346.483	72.394936	13.10081	20.140757	14.939901	Ccdc151	Mus musculus coiled-coil domain containing 151 (Ccdc151), transcript variant 1, mRNA [NM_001163787]
	A_51_P427934	0.010467856	up	5.0076613	3270.4468	3618.1042	3765.2017	4169.42	931.69885	429.09106	211.90656	690.24805	Megf8	Mus musculus multiple EGF-like-domains 8 (Megf8), mRNA [NM_001160400]
	A_51_P224099	0.008402731	up	4.8114696	196.25436	306.27628	414.09448	322.77094	51.745716	41.291695	24.613281	56.42496	Cntrob	Mus musculus centrobin, centrosomal BRCA2 interacting protein (Cntrob), mRNA [NM_172560]
	A_55_P2032808	0.017504543	down	2.5485733	143.08224	31.882814	30.272476	46.41808	253.24078	62.256275	49.530987	68.55428	Trim7	Mus musculus tripartite motif-containing 7 (Trim7), transcript variant 1, mRNA [NM_053166]
	A_52_P648424	0.02456236	up	2.4718482	11217.352	13736.906	15823.283	15318.126	5944.0654	3162.7183	1994.3492	5282.1587	Nedd4	Mus musculus neural precursor cell expressed, developmentally down-regulated 4 (Nedd4), mRNA [NM_010890]
	A_55_P1978666	0.0027274687	up	230.03564	5771.467	5151.2085	5743.9644	5535.9937	11.105961	21.552073	21.103338	13.23085	Sybu	Mus musculus syntabulin (syntaxin-interacting) (Sybu), transcript variant a, mRNA [NM_176998]
	A_51_P489153	0.0046792612	down	5.1323094	445.48276	306.35425	398.58362	280.3717	1447.1996	1106.8446	1108.0093	1180.222	Crot	Mus musculus carnitine O-octanoyltransferase (Crot), mRNA [NM_023733]
	A_55_P1974636	0.028200835	down	7.5122175	13.881338	80.94283	36.672863	68.580894	271.21747	238.40193	151.15999	182.2755	Gm14625	Mus musculus predicted gene 14625 (Gm14625), mRNA [NM_001220498]
	A_51_P458852	0.0017950133	up	267.1281	3149.7075	1207.5717	1303.0461	1573.1433	13.4687805	2.367308	3.7099528	2.562384	Ina	internexin neuronal intermediate filament protein, alpha [Source:MGI Symbol;Acc:MGI:96568] [ENSMUST00000037636]
	A_55_P2059412	0.0016470503	down	30.872896	88.423195	82.44436	82.59403	93.84903	3373.6836	1289.2748	1312.4663	1780.0791	Ghr	Mus musculus growth hormone receptor (Ghr), transcript variant 2, mRNA [NM_001048178]
	A_55_P2032363	0.0028364563	up	3.3270743	813.81616	397.29492	474.65097	410.49994	219.42725	73.7068	79.74445	78.91155	Tomm40l	Mus musculus translocase of outer mitochondrial membrane 40 homolog-like (yeast) (Tomm40l), mRNA [NM_001037170]
	A_52_P31641	0.004888572	up	13.704656	4936.6177	3420.7073	3368.8054	6277.201	494.93674	228.80255	88.26864	200.47504	Tmem145	Mus musculus transmembrane protein 145 (Tmem145), mRNA [NM_183311]
UP Ethanol	A_55_P2136263	0.03909342	up	2.614297	36.806084	34.613655	43.297707	50.33475	22.741163	8.549204	4.5404305	13.3293	Sbf1	Mus musculus SET binding factor 1 (Sbf1), transcript variant 1, mRNA [NM_001170561]
	A_55_P2161556	0.0085430965	down	3.496752	137.27072	101.06029	103.51339	73.15927	306.17407	260.95523	218.0048	178.50307	Smim15	Mus musculus small integral membrane protein 15 (Smim15), mRNA [NM_001048250]
	A_51_P168632	0.0037698413	up	6.86289	3934.0645	2734.3652	3413.154	2391.7378	359.6857	329.28882	254.54921	259.91418	Prim1	Mus musculus DNA primase, p49 subunit (Prim1), mRNA [NM_008921]
	A_55_P1959470	0.039863586	down	4.048775	47.278667	7.7034216	9.334093	14.25694	73.19439	37.873577	23.264782	39.975258	Lrrfip1	Mus musculus leucine rich repeat (in FLII) interacting protein 1 (Lrrfip1), transcript variant 1, mRNA [NM_001111311]
	A_52_P356093	0.0014879428	up	87.55287	259.0218	335.75342	348.2016	262.12134	3.4868238	1.672636	2.09071	2.193033	B3galt2	Mus musculus UDP-Gal:betaGlcNAc beta 1,3-galactosyltransferase, polypeptide 2 (B3galt2), mRNA [NM_020025]
	A_51_P196925	0.0052541066	up	2.7553685	4344.7236	3177.8533	2926.101	4426.96	1877.7052	678.18304	458.62473	1051.7263	Cx3cl1	Mus musculus chemokine (C-X3-C motif) ligand 1 (Cx3cl1), mRNA [NM_009142]
	A_52_P78123	0.0067451023	down	3.2769425	1067.1212	856.36536	896.3264	742.9227	2381.4329	1992.9075	1714.125	1707.4674	Dcaf12	Mus musculus DDB1 and CUL4 associated factor 12 (Dcaf12), mRNA [NM_026893]
	A_55_P2130535	0.014417216	down	5.8433294	334.76254	441.86014	403.81345	301.75446	2805.7136	836.3942	1259.7706	1407.065	Dnmt3b	Mus musculus DNA methyltransferase 3B (Dnmt3b), transcript variant 1, mRNA [NM_001003961]
	A_55_P2004801	0.0046394593	up	2.4925294	2274.1272	1860.6467	2418.5784	1377.1029	720.6879	468.4963	527.98755	405.44263	Tacc3	Mus musculus transforming, acidic coiled-coil containing protein 3 (Tacc3), transcript variant 1, mRNA [NM_001310541]
	A_55_P1956812	0.00461011	down	17.34512	256.9805	200.08574	131.97678	137.64235	3539.0173	1316.6329	1506.3127	2384.377	Fam83g	Mus musculus family with sequence similarity 83, member G (Fam83g), mRNA [NM_178618]
	A_55_P2007243	0.008169496	up	62.79497	1156.945	672.64636	815.9617	930.99023	54.6132	8.620209	3.5736551	4.4735174	Kcnc1	Mus musculus potassium voltage gated channel, Shaw-related subfamily, member 1 (Kcnc1), transcript variant 2, mRNA [NM_008421]
	A_52_P1189049	0.001904817	up	952.7521	4481.94	3531.6768	3724.1753	3784.8633	3.50025	1.629624	4.18191	2.24703	Hs3st4	Mus musculus heparan sulfate (glucosamine) 3-O-sulfotransferase 4 (Hs3st4), mRNA [NM_001252072]
	A_55_P1962039	0.0020063713	down	11.338147	440.14893	183.60506	190.96169	179.20883	3649.0625	1479.027	1280.9344	1308.6891	Anxa7	Mus musculus annexin A7 (Anxa7), transcript variant 1, mRNA [NM_009674]
	A_55_P2244941	0.035227545	up	17.883377	41.87367	104.047874	170.21826	129.92651	12.897998	1.63459	4.07195	2.1722448	A330074H02Rik
	A_55_P2121563	0.0039479523	down	2.7692034	50.61591	47.84115	53.772156	46.579144	107.488594	88.18512	80.09019	92.99991	Ankfy1	Mus musculus ankyrin repeat and FYVE domain containing 1 (Ankfy1), mRNA [NM_009671]
	A_55_P2417961	0.012663684	up	4.1660132	82.26819	49.19691	52.670094	48.40002	25.189238	4.5921984	5.865979	9.9927025	BC031361	Mus musculus cDNA sequence BC031361 (BC031361), long non-coding RNA [NR_033221]
	A_55_P1985089	0.0019432195	up	78.63736	1203.9539	1340.3502	1397.0277	1603.2152	23.566145	8.934331	8.444112	10.52367	Fam171a2	Mus musculus family with sequence similarity 171, member A2 (Fam171a2), mRNA [NM_199200]
	A_55_P2179348	0.008273431	down	4.8954062	47.678417	18.747803	23.18262	26.490543	131.26872	79.935295	61.627434	96.50927	Mapk14	Mus musculus mitogen-activated protein kinase 14 (Mapk14), transcript variant 4, mRNA [NM_001168514]
	A_55_P2096144	0.0019152862	up	321.6444	24333.3	17407.361	16593.643	17334.963	115.202194	32.013645	12.613648	48.441727	Gnao1	Mus musculus guanine nucleotide binding protein, alpha O (Gnao1), transcript variant A, mRNA [NM_010308]
	A_66_P123643	0.0011028827	up	27.58176	2422.5464	1710.4486	1837.1456	1668.2135	91.2237	46.104095	25.910116	39.859814	Ptbp2	Mus musculus polypyrimidine tract binding protein 2 (Ptbp2), transcript variant 1, mRNA [NM_019550]
	A_55_P2082096	0.008278506	up	3.6403337	147.5757	82.92501	86.41495	116.01992	46.74668	14.700779	13.162019	15.289939	Wdr66	WD repeat domain 66 [Source:MGI Symbol;Acc:MGI:1918495] [ENSMUST00000150155]
	A_52_P563825	0.0034354264	up	107.4892	968.7227	814.5637	1046.1128	1012.8543	3.6086652	9.437463	4.985969	7.3013253	B3galt1	Mus musculus UDP-Gal:betaGlcNAc beta 1,3-galactosyltransferase, polypeptide 1 (B3galt1), mRNA [NM_020283]
	A_55_P2101367	0.0013483372	up	75.96766	5805.192	4647.409	4610.129	5738.1997	100.6926	31.643967	26.955357	49.38893	Ppfia3	Mus musculus protein tyrosine phosphatase, receptor type, f polypeptide (PTPRF), interacting protein (liprin), alpha 3 (Ppfia3), mRNA [NM_029741]
	A_51_P286737	0.0038902268	down	19.591736	48.264904	32.384808	23.898733	32.85093	741.43176	356.89664	398.7602	339.17538	Ccl2	Mus musculus chemokine (C-C motif) ligand 2 (Ccl2), mRNA [NM_011333]
	A_55_P2250246	0.027062785	up	4.821705	282.22467	297.446	379.76773	390.9783	94.86411	35.726677	16.357288	82.34324	Taok3	Mus musculus TAO kinase 3 (Taok3), transcript variant 1, mRNA [NM_001199685]
	A_55_P2020143	0.0015156638	up	3.1900094	4372.591	2586.1235	2983.4573	2812.2852	1405.3704	526.2224	430.7146	569.3931	Slc39a3	Mus musculus solute carrier family 39 (zinc transporter), member 3 (Slc39a3), mRNA [NM_134135]
	A_51_P154585	0.020540133	down	3.2959268	450.97424	43.728455	42.609863	55.44683	1161.5121	122.62431	96.13948	79.48281	Vmn1r195	Mus musculus vomeronasal 1 receptor 195 (Vmn1r195), mRNA [NM_134223]
	A_55_P2419961	0.014635877	up	3.3300924	69.6035	46.026432	47.84828	39.492268	23.452333	9.211469	4.0418854	11.15977	Ptpn4	Mus musculus protein tyrosine phosphatase, non-receptor type 4 (Ptpn4), mRNA [NM_019933]
	A_55_P2098688	0.009647469	up	2.029161	1626.0708	818.1339	1207.6666	938.3389	612.4206	297.07504	321.87476	300.58286	Mcrs1	Mus musculus microspherule protein 1 (Mcrs1), transcript variant 1, mRNA [NM_016766]
	A_55_P2064862	0.0073041967	up	2.776372	332.62424	269.1114	304.00928	381.93057	122.53336	80.383385	47.125748	74.598495	Ica1	Mus musculus islet cell autoantigen 1 (Ica1), transcript variant 2, mRNA [NM_001252266]
	A_66_P124052	0.0055204993	down	4.08422	6951.535	6309.492	6004.107	6300.044	22364.518	19019.477	15027.264	14296.442	Bok	Mus musculus BCL2-related ovarian killer (Bok), mRNA [NM_016778]
	A_52_P216427	0.0010580237	up	102.25582	335.6713	284.72968	369.47552	351.6523	3.339981	1.6461197	1.9872595	2.0577676	Nkx2-1	Mus musculus NK2 homeobox 1 (Nkx2-1), mRNA [NM_009385]
	A_52_P369581	0.0038544254	up	3.5385187	59.854904	88.55542	96.59968	77.81209	14.072918	18.13522	10.368177	19.010983	Atm	Mus musculus ataxia telangiectasia mutated (Atm), mRNA [NM_007499]
	A_51_P174275	0.020671949	down	8.688074	62.76111	27.23334	23.098747	27.510445	281.088	82.50422	204.99484	257.6752	Colec11	Mus musculus collectin sub-family member 11 (Colec11), transcript variant 2, mRNA [NM_027866]
DOWN Ethanol	A_52_P69109	0.006652213	down	2.9772859	18.967775	1.918109	2.544686	3.8239558	56.64819	4.416867	3.752753	5.864497	Slc10a1	Mus musculus solute carrier family 10 (sodium/bile acid cotransporter family), member 1 (Slc10a1), transcript variant 2, mRNA [NM_011387]
	A_55_P2095039	0.003607946	down	70.70109	58.078735	107.15437	99.56821	194.47832	6056.806	3969.505	5154.008	4810.1743	Ncmap	Mus musculus noncompact myelin associated protein (Ncmap), transcript variant 5, mRNA [NM_001243306]
	A_51_P379552	0.001643907	up	74.621574	1159.9729	691.73944	968.45703	961.91797	9.0581665	8.002415	6.443861	10.216581	Nwd2	Mus musculus NACHT and WD repeat domain containing 2 (Nwd2), mRNA [NM_177006]
	A_66_P122158	0.043277055	down	2.7590556	329.58173	375.0516	654.8569	532.4261	975.38416	1073.8955	909.3894	519.01086	Pisd-ps3	Mus musculus phosphatidylserine decarboxylase, pseudogene 3 (Pisd-ps3), non-coding RNA [NR_003518]
	A_55_P2290388	0.005046857	up	4.0593286	581.27454	421.06644	488.88797	367.5652	151.155	84.611755	39.890324	62.849308	Rorb	Mus musculus RAR-related orphan receptor beta (Rorb), transcript variant 1, mRNA [NM_001043354]
	A_55_P2035018	0.016141864	down	5.973512	193.07213	47.045223	40.30041	32.329826	516.5878	283.18747	163.71275	124.545685	Clec4n	Mus musculus C-type lectin domain family 4, member n (Clec4n), transcript variant 1, mRNA [NM_020001]
DOWN Ethanol	A_52_P244064	0.002736128	down	2.2357302	2399.9353	1995.7286	2524.346	1925.6337	4511.8174	3346.8533	2617.8367	2912.9487	Ube2g2	Mus musculus ubiquitin-conjugating enzyme E2G 2 (Ube2g2), mRNA [NM_019803]
	A_51_P467448	0.0034445082	up	7.2745624	2439.763	2095.4478	2176.4395	1722.4872	320.3024	248.31999	95.18868	178.93893	Pif1	Mus musculus PIF1 5'-to-3' DNA helicase (Pif1), mRNA [NM_172453]
	A_55_P1960826	0.004259828	up	2.1078982	366.61154	218.06578	217.1957	275.10162	182.6447	72.433395	45.021217	80.415306	Slc16a13	Mus musculus solute carrier family 16 (monocarboxylic acid transporters), member 13 (Slc16a13), mRNA [NM_172371]
	A_51_P371051	0.0065016625	down	35.67358	14.500939	36.301247	33.911015	51.19961	1200.8531	564.34265	605.7435	713.76025	Glipr1	Mus musculus GLI pathogenesis-related 1 (glioma) (Glipr1), mRNA [NM_028608]
	A_52_P72007	0.0015658954	up	12.957996	53.508755	41.023914	53.71233	35.13679	3.53225	1.704192	2.145317	2.252411	Defb10	Mus musculus defensin beta 10 (Defb10), mRNA [NM_139225]
UP Ethanol	A_52_P295755	0.0060872445	up	7.4262576	51.01903	33.529377	35.456127	33.711727	3.8277833	3.045107	2.501859	4.563518	A830005F24Rik	RIKEN cDNA A830005F24 gene [Source:MGI Symbol;Acc:MGI:3045249] [ENSMUST00000065465]
	A_51_P278550	0.0019008869	up	3.3025036	11223.248	8531.627	9797.312	10837.574	2931.9153	1571.5676	1528.2212	2402.7466	Tecr	Mus musculus trans-2,3-enoyl-CoA reductase (Tecr), transcript variant 1, mRNA [NM_134118]
	A_51_P120461	0.0017934837	down	3.1146398	408.97964	542.7136	471.7092	413.96475	1067.112	1133.3431	754.29285	885.10004	Riox2	Mus musculus ribosomal oxygenase 2 (Riox2), mRNA [NM_025910]
	A_55_P1980061	0.001300473	down	6.214144	122.42426	103.811195	110.589424	119.74463	675.3847	458.97955	347.5462	461.11774	Tmem189	Mus musculus transmembrane protein 189 (Tmem189), mRNA [NM_145538]
	A_55_P2142641	0.01688958	down	6.4798193	20.549053	3.7659698	2.39533	4.1094675	108.5625	15.65312	15.347978	10.192992	Gm4651	Mus musculus predicted gene 4651 (Gm4651), long non-coding RNA [NR_138098]
	A_52_P340669	9.932243E-4	down	459.88458	8.830766	7.9349017	7.0583906	10.625611	3722.2063	2393.6802	1920.2529	2719.7744	Bhlha15	Mus musculus basic helix-loop-helix family, member a15 (Bhlha15), mRNA [NM_010800]
	A_55_P2030702	0.0017225249	up	3.129104	3331.6995	2895.8328	3699.9219	3055.1758	1034.0878	657.54974	474.14108	698.48474
	A_55_P2067895	0.019292738	up	2.4500508	2751.7344	2470.4226	2812.6143	2639.3638	1521.0917	566.6828	395.9905	812.21136	Krba1	Mus musculus KRAB-A domain containing 1 (Krba1), transcript variant 2, mRNA [NM_133922]
	A_52_P141136	0.0048360988	down	2.7582543	47.48534	75.899475	173.02873	141.0459	146.3243	148.9301	179.70695	257.34326	Fggy	Mus musculus FGGY carbohydrate kinase domain containing (Fggy), transcript variant 1, mRNA [NM_001113412]
UP Ethanol	A_55_P1985268	0.019558735	up	3.1241138	53.83833	48.61402	55.90733	50.45116	14.4366	16.573809	5.2857194	12.12989	Atp2b4	Mus musculus ATPase, Ca++ transporting, plasma membrane 4 (Atp2b4), transcript variant b, mRNA [NM_213616]
	A_55_P2038582	0.0058059543	up	10.88612	134.03038	101.178566	133.9299	105.500015	17.725018	6.646235	6.025701	3.8047128	Zfp2	Mus musculus zinc finger protein 2 (Zfp2), transcript variant 2, mRNA [NM_178447]
	A_55_P2116341	0.006139629	down	4.380973	24.671541	19.117603	16.714638	21.700686	133.63391	55.868336	35.98492	46.434635
DOWN Ethanol	A_51_P450100	0.019766565	down	2.1670606	13909.413	9734.948	11309.378	9287.43	19945.191	14786.965	14857.442	14169.747	1110008F13Rik	Mus musculus RIKEN cDNA 1110008F13 gene (1110008F13Rik), mRNA [NM_026124]
	A_55_P1986351	0.011216443	up	2.435729	218.62152	307.13065	374.917	308.40176	96.76245	65.3108	62.297256	110.905685	Tbc1d32	Mus musculus TBC1 domain family, member 32 (Tbc1d32), mRNA [NM_001033385]
	A_66_P122110	0.0060238214	down	3.6749532	406.53354	381.47815	367.01016	284.6335	993.21826	934.90515	759.51337	829.37726	Mitd1	Mus musculus MIT, microtubule interacting and transport, domain containing 1 (Mitd1), mRNA [NM_026913]
UP Ethanol	A_52_P618132	0.020322422	up	2.0457158	472.07355	152.11395	113.14419	155.41718	213.25325	69.65181	21.059196	45.62693	Manea	Mus musculus mannosidase, endo-alpha (Manea), mRNA [NM_172865]
	A_55_P2235911	0.014873408	up	5.3281536	332.3464	451.9534	454.02103	489.27786	109.824135	45.73499	23.872143	68.34924	0610009E02Rik	PREDICTED: Mus musculus RIKEN cDNA 0610009E02 gene (0610009E02Rik), misc_RNA [XR_140496]
	A_51_P463440	0.0017961692	up	7.4745593	4444.8765	2437.7996	3114.2698	3365.4377	583.33	237.49702	149.5322	347.67075	Elovl6	Mus musculus ELOVL family member 6, elongation of long chain fatty acids (yeast) (Elovl6), mRNA [NM_130450]
	A_52_P677147	0.004130777	up	2.209461	3163.381	3329.4363	4166.513	3193.962	1186.2235	964.83905	1012.30145	1004.87164	Prmt5	Mus musculus protein arginine N-methyltransferase 5 (Prmt5), transcript variant 1, mRNA [NM_013768]
	A_52_P498985	8.1495196E-4	up	6.629573	1930.0813	2033.6904	2393.2024	2373.556	280.72202	209.14798	153.07266	254.2329	Zfp512	Mus musculus zinc finger protein 512 (Zfp512), mRNA [NM_172993]
	A_51_P204080	0.0069466755	down	15.512871	118.77862	124.55853	203.57565	135.76274	2688.9	1429.8787	660.9624	1844.5844	Hk2	Mus musculus hexokinase 2 (Hk2), mRNA [NM_013820]
	A_66_P138319	0.0021105285	down	260.85175	15.707799	5.6642165	8.356702	7.9985566	2667.1099	601.3942	1305.4481	2603.0293	Acox2	Mus musculus acyl-Coenzyme A oxidase 2, branched chain (Acox2), transcript variant 1, mRNA [NM_053115]
	A_52_P404341	0.002791462	down	45.550835	3.11962	1.714276	2.127491	1.962862	69.43462	56.76552	57.78142	83.56783	Tdo2	Mus musculus tryptophan 2,3-dioxygenase (Tdo2), mRNA [NM_019911]
	A_51_P487048	0.0020161679	down	32242.287	9.896774	3.9917703	2.128058	2.7407758	90149.12	86387.03	87338.0	72471.7	Rhox6	Mus musculus reproductive homeobox 6 (Rhox6), mRNA [NM_008955]
UP Ethanol	A_55_P2152407	0.04331233	up	2.3324525	106.721016	81.07984	87.84319	111.82419	74.451195	22.97151	11.921039	27.883202
	A_55_P1977558	0.011087784	down	2.4710288	35.14744	26.838346	33.48739	27.954597	98.74613	41.536095	28.198982	56.347992	Dip2b	Mus musculus disco interacting protein 2 homolog B (Dip2b), transcript variant 1, mRNA [NM_001159361]
	A_52_P52618	0.0014496641	down	4.687473	90.246765	61.84444	63.34599	64.19331	451.4052	176.74786	132.11513	205.77164	Csf2rb	Mus musculus colony stimulating factor 2 receptor, beta, low-affinity (granulocyte-macrophage) (Csf2rb), mRNA [NM_007780]
	A_52_P356204	0.0020302166	down	23.78014	44.142826	47.689087	34.92972	42.434464	821.22565	710.38763	571.92163	591.9958	Nostrin	Mus musculus nitric oxide synthase trafficker (Nostrin), mRNA [NM_181547]
DOWN Ethanol	A_51_P125648	0.020228118	down	2.193147	52.65109	36.014477	40.144737	62.75385	129.64058	65.82265	28.654762	89.46926	Vwce	Mus musculus von Willebrand factor C and EGF domains (Vwce), mRNA [NM_027913]
	A_51_P505229	0.00844197	down	2.9551458	320.4962	314.42117	423.2487	282.2297	647.85925	764.2313	672.617	545.6796	Gtpbp8	Mus musculus GTP-binding protein 8 (putative) (Gtpbp8), transcript variant 1, mRNA [NM_025332]
	A_66_P125823	0.004742885	down	3.1755388	88.43188	60.8594	70.684944	55.7867	198.2918	144.18605	115.34	129.54428	Nupl1	Mus musculus nucleoporin like 1 (Nupl1), mRNA [NM_170591]
DOWN Ethanol	A_66_P119680	0.033849124	down	2.074436	15508.408	7029.769	8255.811	6469.139	20572.959	11202.161	11012.156	8410.196	Polr2e	Mus musculus polymerase (RNA) II (DNA directed) polypeptide E (Polr2e), mRNA [NM_025554]
DOWN Ethanol	A_55_P2181888	0.0287349	down	14.01746	527.2102	52.546047	44.107616	57.3211	1536.039	643.93933	703.46967	769.306	Tmem54	Mus musculus transmembrane protein 54 (Tmem54), transcript variant 3, mRNA [NM_001290706]
	A_52_P633379	0.0034212682	down	4.459877	2311.1338	2165.258	2275.3228	1980.0598	7349.4375	6596.5073	5706.735	6381.96	Prosc	Mus musculus proline synthetase co-transcribed (Prosc), transcript variant 1, mRNA [NM_054057]
	A_51_P112627	0.001186489	down	70.5683	62.3858	63.06353	63.55192	62.02696	4239.386	2364.8093	2579.407	2944.1177	St6galnac2	Mus musculus ST6 (alpha-N-acetyl-neuraminyl-2,3-beta-galactosyl-1,3)-N-acetylgalactosaminide alpha-2,6-sialyltransferase 2 (St6galnac2), mRNA [NM_009180]
	A_55_P2121275	0.00815696	down	5.380954	956.83435	357.2195	369.2492	342.3741	3214.3992	1656.2761	1287.7416	1045.9973	Gm4907	Mus musculus predicted gene 4907 (Gm4907), mRNA [NM_001034864]
UP Ethanol	A_55_P2146229	0.046089474	up	6.3336945	120.17995	365.21756	499.1443	562.8279	52.93801	40.950176	11.83239	59.132076		PREDICTED: Mus musculus uncharacterized LOC101056155 (LOC101056155), misc_RNA [XR_168467]
DOWN Ethanol	A_55_P2046153	0.043277055	down	2.072827	20130.62	3856.2297	2189.5466	3185.593	52120.223	7123.212	1675.2971	3181.3044
	A_55_P2127884	0.0012540938	up	3.793002	302.494	269.4211	281.86838	263.81586	68.21767	47.69571	36.960125	48.196583	Btbd1	Mus musculus BTB (POZ) domain containing 1 (Btbd1), mRNA [NM_146193]
	A_55_P2010298	0.009540626	down	163.69133	16.831362	5.7854385	2.144066	16.052153	907.0366	376.953	862.44055	1615.2921	Serpina1d	Mus musculus serine (or cysteine) peptidase inhibitor, clade A, member 1D (Serpina1d), mRNA [NM_009246]
	A_55_P1988202	0.008119554	down	7.7757354	21.423935	28.006489	31.357672	41.29961	217.6498	82.90964	97.13117	320.81458	Ifi203	Mus musculus interferon activated gene 203 (Ifi203), transcript variant 1, mRNA [NM_001302649]
UP Ethanol	A_55_P2315921	0.029086158	up	10.369857	418.38873	1201.5027	2275.2566	2268.6199	119.556625	80.115685	33.451614	138.6309	5330431K02Rik
	A_55_P2028214	0.017306918	down	3.916249	103.404686	39.719624	31.510054	35.31159	413.65976	67.20111	96.99636	78.91875		vomeronasal 1 receptor, pseudogene 84 [Source:MGI Symbol;Acc:MGI:3782403] [ENSMUST00000172853]
	A_51_P334685	0.012665047	down	3.6305668	144.74489	236.93611	227.35081	278.7057	800.6136	514.06635	280.62054	647.10596	Esyt1	Mus musculus extended synaptotagmin-like protein 1 (Esyt1), mRNA [NM_011843]
	A_51_P132388	0.011228639	up	5.021636	381.9538	283.33072	309.67325	249.42429	101.29913	45.19518	15.867272	35.820225	Akt3	Mus musculus thymoma viral proto-oncogene 3 (Akt3), mRNA [NM_011785]
	A_52_P432570	0.001221495	down	150.02684	3.163829	1.777237	2.214906	2.010743	309.71848	202.37514	160.4233	249.75648	Chdh	Mus musculus choline dehydrogenase (Chdh), transcript variant 2, mRNA [NM_175343]
	A_55_P2019428	0.009733584	down	17.461796	52.213253	14.677448	10.68084	25.94292	374.96805	244.31418	172.18896	247.75687	Htr1d	Mus musculus 5-hydroxytryptamine (serotonin) receptor 1D (Htr1d), transcript variant 1, mRNA [NM_001285482]
	A_55_P2015964	0.014837498	up	2.2697623	526.1963	624.7384	796.7758	527.435	224.37144	170.09032	122.691414	220.05475	Rif1	Mus musculus replication timing regulatory factor 1 (Rif1), mRNA [NM_175238]
	A_55_P2177371	0.019180918	up	3.2126803	172.14218	131.94363	161.45001	174.60521	81.156364	29.477781	19.36943	25.676105	Gm3086	Mus musculus predicted gene 3086 (Gm3086), non-coding RNA [NR_036607]
	A_51_P169032	0.0042685135	down	3.3383226	2402.24	1754.407	2405.3035	1505.2288	6018.0103	4174.3066	4528.077	3297.9463	2810004N23Rik	Mus musculus RIKEN cDNA 2810004N23 gene (2810004N23Rik), mRNA [NM_025615]
	A_51_P176912	0.011375949	down	2.426976	87.407845	62.054028	78.420456	64.809746	225.79453	85.620834	69.66767	140.56918	Hlcs	Mus musculus holocarboxylase synthetase (biotin- [propriony-Coenzyme A-carboxylase (ATP-hydrolysing)] ligase) (Hlcs), mRNA [NM_139145]
	A_52_P541270	0.0016703653	down	7.8488626	317.60767	275.33667	320.98682	295.14386	2868.1272	1288.1929	1148.1871	1467.1462	Crebl2	Mus musculus cAMP responsive element binding protein-like 2 (Crebl2), mRNA [NM_177687]
	A_55_P2063411	0.00344002	down	4.028128	127.349	41.90054	36.471783	50.90717	384.10468	120.80348	82.714645	134.5288	Rgp1	Mus musculus RAB6A GEF compex partner 1 (Rgp1), mRNA [NM_172866]
	A_55_P2083764	0.0018877678	up	13.6902	1120.4309	938.35815	1275.5646	1095.9768	91.120224	34.6299	39.681423	66.149635	Rbm12	RNA binding motif protein 12 [Source:MGI Symbol;Acc:MGI:1922960] [ENSMUST00000109604]
	A_55_P1965194	0.0055272444	down	2.4589434	697.7718	597.1875	728.3089	621.3349	1345.3319	1099.2926	949.16895	972.1554	Fbxl5	Mus musculus F-box and leucine-rich repeat protein 5 (Fbxl5), transcript variant 2, mRNA [NM_178729]
	A_55_P2108042	0.009385166	up	2.0883276	8815.341	7317.4673	7398.1416	7300.3687	4439.6494	1915.9128	1489.0863	2862.7988	Dgcr2	Mus musculus DiGeorge syndrome critical region gene 2 (Dgcr2), transcript variant 1, mRNA [NM_010048]
	A_55_P2128591	0.0013584979	down	137.22968	3.5109472	2.751054	2.539471	3.1332033	437.3811	213.46164	241.96298	238.82576	Klk6	Mus musculus kallikrein related-peptidase 6 (Klk6), transcript variant 1, mRNA [NM_011177]
	A_55_P2015007	0.0052380576	up	2.9582818	14063.219	13744.863	15534.5	12831.666	4540.7656	2389.584	2555.2761	3591.8694	Zfp46	Mus musculus zinc finger protein 46 (Zfp46), mRNA [NM_009557]
	A_55_P2131283	0.0023347507	up	21.551147	106.93866	99.892296	98.154205	110.43824	5.518763	2.055216	2.731366	3.430023	Ank2	Mus musculus ankyrin 2, brain (Ank2), transcript variant 5, mRNA [NM_001327939]
	A_55_P2173313	8.937105E-4	up	92.4244	2367.5198	2126.7178	1814.974	1927.9977	20.03349	15.320311	10.454109	14.896511	Plcb1	Mus musculus phospholipase C, beta 1 (Plcb1), transcript variant 2, mRNA [NM_019677]
	A_55_P2094100	0.0030405116	up	3.0303333	2509.354	1460.8152	1611.3899	1535.4695	688.3735	382.45303	218.51518	370.09738		cDNA sequence BC085271 [Source:MGI Symbol;Acc:MGI:3612444] [ENSMUST00000195236]
	A_55_P2145401	0.009658862	up	3.4763842	4011.5923	1415.3506	1192.2672	1272.3889	784.2949	401.6971	154.89384	239.22874	Hist1h3c	Mus musculus histone cluster 1, H3c (Hist1h3c), mRNA [NM_175653]
	A_55_P2037712	0.01108564	up	2.2685683	2069.7812	2263.087	2633.0571	1524.2723	871.5006	525.88995	501.7949	610.9629	Smc4	Mus musculus structural maintenance of chromosomes 4 (Smc4), mRNA [NM_133786]
	A_55_P2152592	0.0022862584	down	4.5754375	2955.2515	1807.8423	1915.5608	1834.7415	12490.944	4840.211	4914.984	5481.974	Agpat3	Mus musculus 1-acylglycerol-3-phosphate O-acyltransferase 3 (Agpat3), mRNA [NM_053014]
	A_55_P2056774	0.008003496	down	5.120333	96.15756	64.1284	55.523067	77.08614	625.51526	181.81845	168.73448	187.13678	Hsd17b14	Mus musculus hydroxysteroid (17-beta) dehydrogenase 14 (Hsd17b14), mRNA [NM_025330]
	A_55_P2124461	0.005632875	down	12.355399	880.107	1903.252	1959.4299	1897.5625	16737.53	19167.703	6803.8687	13162.239	Olfr1033	PREDICTED: Mus musculus olfactory receptor 1033 (Olfr1033), transcript variant X2, mRNA [XM_006499557]
	A_51_P176377	0.029322788	down	2.1935203	323.59833	599.3013	584.4296	447.38416	1000.9059	720.3026	445.85486	722.92236	Usp25	Mus musculus ubiquitin specific peptidase 25 (Usp25), mRNA [NM_013918]
DOWN Ethanol	A_51_P295215	0.005101974	down	2.0351768	2034.968	1415.0812	1907.3717	1339.0264	4222.608	1745.5897	1589.5853	2131.7073	Alkbh5	Mus musculus alkB homolog 5, RNA demethylase (Alkbh5), mRNA [NM_172943]
	A_66_P118329	0.0023968697	up	108.917625	3413.109	4243.8726	4943.6973	6008.3076	52.021942	29.377571	17.719387	22.3478	Ntrk3	Mus musculus neurotrophic tyrosine kinase, receptor, type 3 (Ntrk3), transcript variant 1, mRNA [NM_008746]
	A_55_P2174582	0.010777077	down	23.872972	80.12384	30.193674	23.087536	25.88655	741.696	307.0456	464.93298	878.0081	Urah	Mus musculus urate (5-hydroxyiso-) hydrolase (Urah), transcript variant 2, mRNA [NM_029821]
	A_55_P2125786	0.004087198	down	33.462166	3.1124701	6.268021	2.170834	6.663249	166.05884	102.299805	45.272278	91.06627	Lrrc8e	Mus musculus leucine rich repeat containing 8 family, member E (Lrrc8e), mRNA [NM_028175]
UP Ethanol	A_55_P1985950	0.018804353	up	4.4641714	56.43824	133.91928	122.48651	95.594864	22.070639	11.689741	11.495129	14.873209	Xpnpep2	Mus musculus X-prolyl aminopeptidase (aminopeptidase P) 2, membrane-bound (Xpnpep2), transcript variant 2, mRNA [NM_001289729]
	A_51_P312437	0.002092639	down	4.800095	2547.309	2653.0847	2322.2856	2496.2559	9519.601	8668.381	6040.5527	8259.73	Dhrs7	Mus musculus dehydrogenase/reductase (SDR family) member 7 (Dhrs7), mRNA [NM_025522]
	A_55_P2067116	0.0069530443	down	2.0280569	31.243273	36.65941	31.900946	31.565685	67.592	41.57631	31.721195	43.326424	Dclre1c	Mus musculus DNA cross-link repair 1C (Dclre1c), transcript variant 2, mRNA [NM_175683]
	A_55_P2103706	0.004637031	up	4.8676343	1010.7902	862.2684	1074.1475	609.7505	152.77824	112.25609	93.57578	125.42248	Ccnb1-ps	PREDICTED: Mus musculus predicted gene 5593 (Gm5593), misc_RNA [XR_882048]
	A_51_P415688	0.0042225337	down	16.60818	960.4959	666.3007	461.22415	851.19904	10980.158	7716.789	6211.7554	7189.5205	Gng12	Mus musculus guanine nucleotide binding protein (G protein), gamma 12 (Gng12), transcript variant 2, mRNA [NM_025278]
	A_51_P375509	0.0019092573	down	9.612813	45.73546	27.625452	27.826132	20.648222	373.5497	144.19705	128.87624	176.76025	Spty2d1	Mus musculus SPT2, Suppressor of Ty, domain containing 1 (S. cerevisiae) (Spty2d1), mRNA [NM_175318]
	A_55_P2057459	0.0017833939	down	23.29195	24.579031	22.422548	17.736052	15.875729	365.56247	412.0158	212.77415	282.11874	Mall	Mus musculus mal, T cell differentiation protein-like (Mall), mRNA [NM_145532]
	A_51_P398235	0.0054740943	up	2.4260736	1312.8845	728.52655	782.9518	732.7429	496.05334	166.8984	147.29597	257.11865	Dnajc11	Mus musculus DnaJ heat shock protein family (Hsp40) member C11 (Dnajc11), mRNA [NM_172704]
DOWN Ethanol	A_55_P2031021	0.015583154	down	2.4621348	32056.715	24282.621	20850.97	21860.178	60027.652	31684.39	32732.127	41460.39	Bex1	Mus musculus brain expressed X-linked 1 (Bex1), mRNA [NM_009052]
	A_51_P256384	0.0023940983	up	111.29467	2570.5898	2602.489	2711.5598	2559.648	24.933289	22.109627	13.6527405	7.959865	Atp2b2	Mus musculus ATPase, Ca++ transporting, plasma membrane 2 (Atp2b2), transcript variant 1, mRNA [NM_009723]
	A_52_P377537	0.004486392	up	76.412704	770.4129	510.68814	584.04926	665.40063	3.6165328	7.239628	5.5203958	6.14233	Gabra1	Mus musculus gamma-aminobutyric acid (GABA) A receptor, subunit alpha 1 (Gabra1), mRNA [NM_010250]
	A_66_P121249	0.0039923107	down	4.019818	196.88971	177.7103	264.69293	206.40292	868.0985	464.81036	369.4748	662.7536	Ddi2	Mus musculus DNA-damage inducible protein 2 (Ddi2), mRNA [NM_001017966]
	A_55_P2471752	0.0033265662	up	20.574118	86.12055	74.76283	67.917885	85.37642	3.667438	1.832669	2.635725	2.328333	Pcdhac2	Mus musculus protocadherin alpha subfamily C, 2 (Pcdhac2), mRNA [NM_001003672]
	A_51_P263290	0.005363453	up	84.581505	535.4548	480.18478	514.00757	647.0307	15.57432	4.210304	2.150257	2.345706	Galnt9	Mus musculus UDP-N-acetyl-alpha-D-galactosamine:polypeptide N-acetylgalactosaminyltransferase 9 (Galnt9), transcript variant A, mRNA [NM_198306]
	A_55_P1991931	0.0035255277	down	2.445801	1726.9689	1453.756	1593.56	1305.5387	3419.717	2510.7695	2031.2278	2121.4146	Nosip	Mus musculus nitric oxide synthase interacting protein (Nosip), transcript variant 1, mRNA [NM_025533]
	A_55_P1960208	0.034515165	up	4.110258	1023.276	705.4763	851.6729	643.76184	499.83237	84.339165	50.90192	127.9297	Vcan	Mus musculus versican (Vcan), transcript variant 5, mRNA [NM_172955]
	A_55_P2062004	0.008977281	up	20.214737	167.21738	178.74612	216.50342	247.65068	3.7702458	13.145648	6.5078506	5.890099
	A_55_P2033135	0.011986621	down	2.0469594	250.98419	227.45326	144.59958	164.95532	428.68933	252.09459	160.91238	272.1294	Sh3bgr	Mus musculus SH3-binding domain glutamic acid-rich protein (Sh3bgr), mRNA [NM_015825]
	A_55_P2011600	0.02096831	up	13.608567	172.85371	104.457504	105.753784	167.34229	25.68843	3.835785	6.6704206	2.806001	Gpr101	Mus musculus G protein-coupled receptor 101 (Gpr101), mRNA [NM_001033360]
	A_55_P2073579	0.0028338495	down	3.1524227	613.8915	389.3671	399.0273	322.7308	1514.9585	943.55	607.36053	693.1415	Chchd5	Mus musculus coiled-coil-helix-coiled-coil-helix domain containing 5 (Chchd5), mRNA [NM_025395]
	A_55_P2132781	0.005187851	up	52.916737	1906.6469	1901.2689	1923.4468	1889.9625	66.53712	24.311607	6.7491035	30.472887	Slc16a2	Mus musculus solute carrier family 16 (monocarboxylic acid transporters), member 2 (Slc16a2), mRNA [NM_009197]
	A_51_P168203	0.001725654	down	39.31117	71.98678	46.933357	58.714024	49.37992	1840.8387	1527.4567	1340.2626	1228.7914	Aig1	Mus musculus androgen-induced 1 (Aig1), transcript variant 1, mRNA [NM_025446]
	A_52_P520466	0.0055020237	up	16.992725	138.27005	116.89316	129.99	95.86416	8.872479	3.049236	2.3948002	7.3805413	Kif18b	Mus musculus kinesin family member 18B (Kif18b), mRNA [NM_197959]
	A_51_P302167	0.0067315837	up	2.7306006	199.69012	119.15909	113.99669	137.3225	68.21967	37.295326	18.493076	28.188648	Cobl	Mus musculus cordon-bleu WH2 repeat (Cobl), transcript variant 1, mRNA [NM_172496]
	A_55_P2171658	0.001904817	down	60.726566	114.33489	115.177216	92.43684	122.32982	5899.99	4356.8286	4156.5605	3751.8398	Stx3	Mus musculus syntaxin 3 (Stx3), transcript variant A, mRNA [NM_152220]
	A_51_P407774	0.016911702	down	3.6618	65.99271	93.17639	84.593636	123.96919	363.6928	211.29189	151.13567	197.61038	Slc22a21	Mus musculus solute carrier family 22 (organic cation transporter), member 21 (Slc22a21), mRNA [NM_019723]
	A_52_P144263	0.0012991753	down	9.498113	134.98193	122.38178	116.623604	148.801	1350.2775	841.4841	457.57938	888.3027	Rbms1	Mus musculus RNA binding motif, single stranded interacting protein 1 (Rbms1), transcript variant 3, mRNA [NM_020296]
	A_55_P2063096	0.017411886	up	2.8209908	1025.9011	1156.5703	1269.9202	1258.5513	429.72806	170.64215	219.75916	367.83548	Txnrd3	Mus musculus thioredoxin reductase 3 (Txnrd3), transcript variant 1, mRNA [NM_001178058]
UP Ethanol	A_55_P2416119	0.048980776	up	2.0358334	117.169304	83.017075	121.25912	67.25179	52.0903	24.40561	18.9178	38.008068	Cep290	Mus musculus centrosomal protein 290 (Cep290), mRNA [NM_146009]
	A_51_P125467	0.010305951	down	3.6669083	1381.9945	1507.3945	1619.267	1668.9039	6462.7964	2846.606	2050.128	5342.163	Igf2r	Mus musculus insulin-like growth factor 2 receptor (Igf2r), mRNA [NM_010515]
DOWN Ethanol	A_55_P2048867	0.039944544	down	3.427941	13816.683	1026.8687	2311.0957	3707.9307	34177.1	4822.48	4113.561	4901.629	Mirg
	A_51_P142744	0.0029144632	up	15.541158	1037.2596	1122.6439	1432.9302	1465.6699	65.10052	74.43569	32.378067	52.893585	Sulf1	Mus musculus sulfatase 1 (Sulf1), transcript variant 2, mRNA [NM_172294]
	A_52_P594917	0.0014761452	down	6.730751	1295.7031	1124.9371	1365.1588	1198.0725	7683.531	4393.2803	4339.4194	6612.036	Pip4k2c	Mus musculus phosphatidylinositol-5-phosphate 4-kinase, type II, gamma (Pip4k2c), mRNA [NM_054097]
	A_55_P1952502	0.009428457	up	3.0301323	6607.8765	5509.7734	7224.6704	6184.9707	2531.7073	970.03894	873.69073	1780.3569	Mapk7	Mus musculus mitogen-activated protein kinase 7 (Mapk7), transcript variant 4, mRNA [NM_001291035]
	A_55_P2136289	0.0019494828	down	25.723867	256.0736	192.12878	187.98843	154.67503	5562.7544	2330.1404	2607.9087	3668.1902	Ripk4	receptor-interacting serine-threonine kinase 4 [Source:MGI Symbol;Acc:MGI:1919638] [ENSMUST00000113743]
	A_55_P2159780	0.0023732705	down	5.493074	12.373379	11.36103	14.50032	8.176307	51.966007	40.15283	36.40653	39.541233	Mob1a	Mus musculus MOB kinase activator 1A (Mob1a), mRNA [NM_145571]
	A_55_P2004016	0.022608254	down	8.207249	313.95844	504.6383	433.9666	610.49176	6540.811	1292.1825	1303.6519	3421.5598	Crispld2	Mus musculus cysteine-rich secretory protein LCCL domain containing 2 (Crispld2), transcript variant 1, mRNA [NM_001310635]
	A_55_P2036907	0.00114312	down	8.517905	46.566658	41.2053	48.926025	53.528496	414.12296	229.53317	191.11063	288.26184	Mycbpap	Mus musculus MYCBP associated protein (Mycbpap), mRNA [NM_170671]
	A_52_P559748	0.01954677	down	9.3506775	9.56626	4.039058	11.056571	7.6230555	63.083794	41.315067	18.958813	99.739944	Hist1h2bq	Mus musculus histone cluster 1, H2bq (Hist1h2bq), transcript variant 1, mRNA [NM_001097979]
	A_52_P162298	0.0053296145	up	5.10024	4576.09	3214.839	3337.166	3455.8267	622.7881	523.48083	384.95724	395.48483	Ydjc	Mus musculus YdjC homolog (bacterial) (Ydjc), mRNA [NM_026940]
	A_51_P194498	0.0024643347	down	10.378546	285.1699	175.77113	130.65067	175.19878	2095.312	1182.4648	853.06464	1246.7616	Wfdc1	Mus musculus WAP four-disulfide core domain 1 (Wfdc1), mRNA [NM_023395]
UP Ethanol	A_55_P2230189	0.019418119	up	3.1761281	16.509436	155.53181	113.745384	176.95485	3.6254742	51.261417	19.45828	27.800861		DS068D_F09 Eppig [DV650784]
	A_51_P126302	8.031841E-4	up	2.980272	237.33318	175.94766	199.74129	149.83388	71.57276	40.380756	31.271425	34.69673	Rbmx2	Mus musculus RNA binding motif protein, X-linked 2 (Rbmx2), mRNA [NM_173376]
	A_55_P2124043	0.0022678955	down	34.137184	11.99458	9.996493	7.8304954	7.1735873	233.18762	258.49274	164.80981	182.26123	Tceanc	Mus musculus transcription elongation factor A (SII) N-terminal and central domain containing (Tceanc), mRNA [NM_001007577]
	A_55_P2047753	0.001300473	down	12.363067	59.411415	67.26613	62.422245	62.25562	661.4668	467.07388	415.2485	559.82196	Tec	Mus musculus tec protein tyrosine kinase (Tec), transcript variant 1, mRNA [NM_001113460]
	A_52_P566396	0.008938289	up	14.046484	307.65308	492.61472	483.5424	475.15796	8.522755	37.11975	20.49114	27.313786	Rnf122	Mus musculus ring finger protein 122 (Rnf122), mRNA [NM_175136]
	A_55_P1978777	0.011604145	down	2.3838727	38.126717	29.528576	33.638947	39.69508	68.213356	54.00598	46.386562	56.239594	Zfp64	Mus musculus zinc finger protein 64 (Zfp64), mRNA [NM_009564]
	A_55_P1963547	0.0010282409	up	129.1015	830.955	734.9394	703.0439	552.57825	5.571122	4.0803995	2.042905	3.6403997	Prdm16	Mus musculus PR domain containing 16 (Prdm16), transcript variant 1, mRNA [NM_027504]
	A_55_P2079860	0.008246583	down	3.5626402	190.25835	173.20056	128.525	174.68214	659.6233	284.97897	280.04422	448.1712	Asap3	Mus musculus ArfGAP with SH3 domain, ankyrin repeat and PH domain 3 (Asap3), mRNA [NM_001008232]
	A_51_P400375	0.021160025	down	2.6287093	15166.938	8921.507	9948.011	7687.4575	23690.086	18649.244	16287.85	13592.4	Erg28	Mus musculus RIKEN cDNA 0610007P14 gene (0610007P14Rik), mRNA [NM_021446]
	A_55_P2167086	0.004815076	down	10.78764	13.31277	16.614994	74.099014	14.469329	185.63138	108.427635	221.67828	142.4896	BC049730	Mus musculus cDNA sequence BC049730 (BC049730), mRNA [NM_199150]
	A_51_P391276	8.1495196E-4	up	8.958541	3503.004	2937.3413	3014.0974	3418.501	394.73212	212.7757	150.08293	258.49103	Gdi1	Mus musculus guanosine diphosphate (GDP) dissociation inhibitor 1 (Gdi1), mRNA [NM_010273]
	A_51_P151126	0.0014761452	down	14.227152	134.73825	72.556435	59.897514	44.816914	1540.781	632.63025	499.5668	437.08658	Cd52	Mus musculus CD52 antigen (Cd52), mRNA [NM_013706]
	A_65_P15245	0.009953315	up	5.0237184	638.36566	569.04767	653.3737	781.599	186.70918	76.736465	36.919468	108.993904	Nrp2	Mus musculus neuropilin 2 (Nrp2), transcript variant 5, mRNA [NM_001077406]
	A_51_P320606	9.1053447E-4	down	1255.4984	3.136524	3.2913027	2.175604	1.98479	3273.754	2390.9807	1712.7318	1635.406	Prl5a1	Mus musculus prolactin family 5, subfamily a, member 1 (Prl5a1), mRNA [NM_023746]
	A_55_P2291776	0.018151024	down	2.1156776	200.24591	111.05101	103.73629	122.76122	297.59036	149.54025	135.3466	186.47218	4833447P13Rik	Q4RDQ9_TETNG (Q4RDQ9) Chromosome undetermined SCAF15948, whole genome shotgun sequence. (Fragment), partial (14%) [TC1611773]
	A_55_P2018091	0.014859242	down	3.0219424	14230.169	5604.851	5627.884	5255.3374	26448.809	12316.531	11118.017	10752.394
	A_52_P228236	0.0042916806	down	32.52159	309.0581	316.37973	359.4915	299.3329	12442.067	8145.5723	7327.8257	3137.2732	Tfrc	Mus musculus transferrin receptor (Tfrc), mRNA [NM_011638]
	A_52_P337246	0.001300473	up	169.01692	1244.0826	653.8261	805.9213	731.80383	9.306944	1.9017501	2.5375147	2.591024	Isl1	Mus musculus ISL1 transcription factor, LIM/homeodomain (Isl1), mRNA [NM_021459]
	A_52_P194680	0.0015921136	up	2.9970613	1862.3671	1944.3004	2186.7622	1939.3944	539.99786	403.06992	353.7539	489.33093	Zranb1	zinc finger, RAN-binding domain containing 1 [Source:MGI Symbol;Acc:MGI:106441] [ENSMUST00000106157]
	A_52_P256399	0.0066930465	up	2.2186089	238.84114	277.4489	326.5327	264.32523	81.428246	92.19652	64.77553	96.09402	Rnf146	Mus musculus ring finger protein 146 (Rnf146), transcript variant 4, mRNA [NM_026518]
	A_51_P127297	0.0025492767	down	276.84235	111.3081	54.442417	50.296055	76.44107	15107.192	13537.926	12524.959	10575.608	Hsd11b1	Mus musculus hydroxysteroid 11-beta dehydrogenase 1 (Hsd11b1), transcript variant 1, mRNA [NM_008288]
DOWN Ethanol	A_55_P1983958	0.013009191	down	2.122245	8719.661	11433.314	12443.696	8845.817	15437.19	15574.179	16209.805	11307.135
	A_55_P2015032	0.00379989	down	5.308105	82.137856	63.34067	56.38268	68.63062	385.2291	233.03383	181.58736	194.08238	Kazald1	Mus musculus Kazal-type serine peptidase inhibitor domain 1 (Kazald1), mRNA [NM_178929]
	A_55_P2072522	0.0024424212	up	23.089077	629.4437	894.6382	1171.312	1037.892	33.70863	32.54077	15.44433	28.146706	Pcdhb16	Mus musculus protocadherin beta 16 (Pcdhb16), mRNA [NM_053141]
	A_55_P1986863	0.023665268	down	3.0331829	1281.9585	980.13214	966.7959	681.54645	2216.7102	2003.5168	2185.937	1428.914	Ccdc126	Mus musculus coiled-coil domain containing 126 (Ccdc126), transcript variant 2, mRNA [NM_001311112]
	A_52_P185054	0.0019092573	down	2.882516	32.024662	22.40951	29.113424	33.464466	90.83522	40.663677	34.87999	74.16622	1110035H17Rik	mu27g11.r1 Soares_thymus_2NbMT Mus musculus cDNA clone IMAGE:640676 5'. [AA204303]
	A_52_P131548	0.0028660025	down	7.2058363	189.9258	200.84525	296.44022	238.29416	1517.72	931.18414	714.7139	1423.7594	Ajuba	Mus musculus ajuba LIM protein (Ajuba), mRNA [NM_010590]
	A_52_P544251	0.015097668	down	18.270226	13.33286	2.070639	2.636228	3.260082	95.48463	52.52738	45.031593	23.170769	A630095E13Rik	Mus musculus RIKEN cDNA A630095E13 gene (A630095E13Rik), mRNA [NM_001033325]
DOWN Ethanol	A_55_P1987043	0.038462058	down	2.267744	270.7195	240.84642	233.48909	300.42255	889.42554	291.93756	166.75851	552.9805	Tpp1	Mus musculus tripeptidyl peptidase I (Tpp1), mRNA [NM_009906]
DOWN Ethanol	A_55_P2403144	0.033861917	down	2.2822998	16.13389	1.942016	2.467052	2.112348	56.643547	2.2152	2.378899	2.937983	4930548J01Rik	AGENCOURT_10611121 NIH_MGC_169 Mus musculus cDNA clone IMAGE:6743846 5', mRNA sequence [BU962902]
	A_51_P493857	0.0060323365	down	2.8564322	1194.8441	759.3698	756.123	618.61774	2372.8484	1566.9825	1105.5723	1360.5553	Katna1	Mus musculus katanin p60 (ATPase-containing) subunit A1 (Katna1), mRNA [NM_011835]
	A_55_P2019457	0.003813508	up	6.363713	8802.745	5313.1294	4594.045	6561.689	1004.8238	760.8008	367.34778	605.9842	Eno2	Mus musculus enolase 2, gamma neuronal (Eno2), transcript variant 1, mRNA [NM_013509]
	A_52_P684378	0.017047008	down	4.576363	21366.646	10309.87	12316.066	9800.88	46684.758	40689.754	38096.0	31902.986	Gpx1	Mus musculus glutathione peroxidase 1 (Gpx1), transcript variant 1, mRNA [NM_008160]
	A_55_P2065513	0.001674968	up	10.091249	1060.4114	901.99976	870.10065	824.9085	105.38292	66.90204	30.392239	61.159836	Ebf1	Mus musculus early B cell factor 1 (Ebf1), transcript variant 4, mRNA [NM_001290711]
	A_66_P120707	0.024521636	down	2.8462622	16.160223	16.733671	17.639807	17.863682	64.28831	32.523235	13.727667	38.5694	Ston2	Mus musculus stonin 2 (Ston2), mRNA [NM_175367]
	A_52_P610965	0.002495067	up	26.574783	138.76624	124.32561	150.093	132.84392	3.480254	3.5550997	3.9304712	2.8075192	St18	Mus musculus suppression of tumorigenicity 18 (St18), transcript variant 3, mRNA [NM_173868]
DOWN Ethanol	A_51_P365468	0.0029793202	down	2.2478948	1612.7188	823.9553	1188.5507	878.68744	3003.415	1223.8829	1380.1248	1382.6342	Clpb	Mus musculus ClpB caseinolytic peptidase B (Clpb), mRNA [NM_009191]
	A_52_P473419	0.0025467079	up	6.022166	476.03415	299.61655	278.75894	339.90393	93.11288	27.476006	22.323858	35.61294	Epb41l4a	Mus musculus erythrocyte membrane protein band 4.1 like 4a (Epb41l4a), mRNA [NM_013512]
	A_51_P200144	0.008890651	down	3.8956523	4960.4575	3536.4636	4165.4585	2704.3833	11770.416	9097.057	9855.648	8537.433	Pak1ip1	Mus musculus PAK1 interacting protein 1 (Pak1ip1), mRNA [NM_026550]
	A_52_P351785	0.0018517901	up	3.3037677	153.06012	147.19977	169.63438	148.14581	42.88954	25.881992	25.100006	33.765553	Tfam	Mus musculus transcription factor A, mitochondrial (Tfam), mRNA [NM_009360]
	A_52_P480544	0.013215369	up	2.5084627	2586.9478	1923.4557	2132.3853	2634.2878	1195.0747	453.57498	288.60046	893.28375	Tnpo2	Mus musculus transportin 2 (importin 3, karyopherin beta 2b) (Tnpo2), transcript variant 1, mRNA [NM_145390]
	A_55_P2036007	0.001444675	up	7.517166	1143.1116	1057.5287	1146.248	1162.1418	129.3647	108.45559	60.96701	116.70828	Rai2	Mus musculus retinoic acid induced 2 (Rai2), transcript variant 1, mRNA [NM_198409]
	A_55_P2155942	0.003182223	down	3.2206793	698.9383	485.3681	632.3756	656.73175	2277.139	1155.1628	751.953	1517.058	Ezh1	Mus musculus enhancer of zeste 1 polycomb repressive complex 2 subunit (Ezh1), mRNA [NM_007970]
	A_55_P2007273	0.009565231	up	2.5241299	516.37103	600.59174	844.4452	511.8775	260.12802	149.94936	135.98099	123.24929	Pole	Mus musculus polymerase (DNA directed), epsilon (Pole), mRNA [NM_011132]
	A_51_P412835	0.0022345614	down	2.1944637	7033.0693	5436.0547	6830.786	5408.845	13224.71	7654.204	7510.9004	8529.072	Daxx	Mus musculus Fas death domain-associated protein (Daxx), transcript variant 2, mRNA [NM_007829]
UP Ethanol	A_52_P239735	0.022636674	up	2.8864098	68.18218	36.226	28.358068	37.51602	37.358936	6.0608835	4.195873	7.887918	Sdf4	Mus musculus stromal cell derived factor 4 (Sdf4), transcript variant 1, mRNA [NM_011341]
	A_55_P2041723	0.001221495	up	5.8950205	8439.206	7439.631	8377.831	8355.802	1412.3131	828.5312	692.9655	888.4689	Mid1ip1	Mus musculus Mid1 interacting protein 1 (gastrulation specific G12-like (zebrafish)) (Mid1ip1), transcript variant 1, mRNA [NM_001166635]
DOWN Ethanol	A_55_P2063876	0.015554732	down	2.581724	73.114	22.444178	22.793333	28.87456	122.602516	53.71938	27.81928	51.838547
	A_55_P2056241	0.0012753734	down	8.17134	146.48306	121.376724	126.90781	112.96953	1022.51526	604.19586	482.7829	754.238	Pdlim5	Mus musculus PDZ and LIM domain 5 (Pdlim5), transcript variant 4, mRNA [NM_001190852]
	A_51_P406253	0.0015279162	up	23.97343	133.56026	81.05281	116.40975	54.43864	4.226999	2.1677501	2.066312	2.1714313	Gcg	Mus musculus glucagon (Gcg), mRNA [NM_008100]
	A_51_P221014	0.009684097	down	3.589436	1695.1752	1647.78	1771.0814	1195.2051	4594.722	4922.114	3870.1604	2219.8423	Cd47	Mus musculus CD47 antigen (Rh-related antigen, integrin-associated signal transducer) (Cd47), mRNA [NM_010581]
	A_52_P436700	0.0056880102	down	2.464496	166.82698	136.5402	149.09737	137.65791	473.97906	192.76123	156.75452	238.38223	Gltp	Mus musculus glycolipid transfer protein (Gltp), mRNA [NM_019821]
	A_55_P1964752	0.0013584979	down	837.14703	24.024418	11.42635	9.655194	10.693941	14154.787	4212.357	5310.798	8702.421	Slc23a3	Mus musculus solute carrier family 23 (nucleobase transporters), member 3 (Slc23a3), mRNA [NM_194333]
DOWN Ethanol	A_55_P2087280	0.041109983	down	2.692033	21785.611	3469.331	3883.4248	3258.2742	27594.832	6947.5796	6621.926	7831.707
	A_55_P2368625	0.0022760353	up	6.7246995	1009.33405	1217.1799	1527.0841	944.87445	168.14992	113.86248	82.34621	108.83709	Sp4	Mus musculus trans-acting transcription factor 4 (Sp4), transcript variant 1, mRNA [NM_009239]
	A_52_P37681	0.0018141202	down	7.22184	854.9654	962.5228	932.8871	881.64545	6942.649	3820.0654	3118.6494	4406.2983	Fkbp9	Mus musculus FK506 binding protein 9 (Fkbp9), mRNA [NM_012056]
	A_55_P1952256	0.0025404328	up	5.46383	119.170395	137.8086	171.0543	95.48643	18.80772	16.100544	12.326559	15.961572	Ccnb1	Mus musculus cyclin B1 (Ccnb1), mRNA [NM_172301]
	A_51_P446510	0.0044777347	down	4.5831547	209.37477	342.86035	324.88284	307.8443	1209.8176	991.41766	682.3394	766.20154	Emp3	Mus musculus epithelial membrane protein 3 (Emp3), transcript variant 1, mRNA [NM_010129]
	A_52_P196105	0.0042704586	up	12.954722	18266.418	15888.509	14804.806	14751.838	1641.6991	662.74615	340.65927	1201.9166	Ttyh3	Mus musculus tweety family member 3 (Ttyh3), transcript variant 2, mRNA [NM_175274]
	A_55_P2089761	0.0051773214	up	4.338772	4020.3608	1786.5332	1837.3533	1955.6294	605.0724	344.50336	203.60445	339.67416		predicted gene 5881 [Source:MGI Symbol;Acc:MGI:3779532] [ENSMUST00000204737]
UP Ethanol	A_55_P2017267	0.004486392	up	2.116053	661.64215	504.4552	417.59406	465.74692	243.96729	164.74207	94.64044	168.49747	Nanp	Mus musculus N-acetylneuraminic acid phosphatase (Nanp), mRNA [NM_026086]
	A_55_P2106106	0.004616281	down	22.568434	34.62221	49.51035	46.4807	71.71506	1402.2932	560.57367	509.2945	732.928	C5ar2	Mus musculus complement component 5a receptor 2 (C5ar2), transcript variant 1, mRNA [NM_176912]
	A_55_P2169188	0.028338442	up	3.9976878	1575.8816	580.8171	642.7116	686.53577	760.89484	79.09381	74.40229	69.90622	Svbp	Mus musculus small vasohibin binding protein (Svbp), transcript variant 1, mRNA [NM_001038998]
	A_52_P609024	0.008449629	up	4.1789007	1127.1799	625.3086	766.42395	486.069	175.55016	118.043274	117.536736	69.976585	Cenpw	Mus musculus centromere protein W (Cenpw), mRNA [NM_001109747]
UP Ethanol	A_51_P221677	0.011587739	up	3.004598	824.3018	508.5127	449.52597	738.6214	349.59854	110.453064	47.55019	184.112	Trim62	Mus musculus tripartite motif-containing 62 (Trim62), mRNA [NM_178110]
	A_55_P2072576	0.021136602	up	4.310389	149.10559	67.837006	79.33282	75.64077	51.97444	15.188278	5.868065	7.5140214	Pcdhb12	Mus musculus protocadherin beta 12 (Pcdhb12), mRNA [NM_053137]
	A_66_P120567	9.679666E-4	down	74.17505	145.95541	90.3311	93.48156	101.686005	10852.32	4610.446	3467.9116	4328.1777	Anxa1	Mus musculus annexin A1 (Anxa1), mRNA [NM_010730]
	A_55_P2007026	0.0029330163	down	808.2464	81.17659	30.559195	24.537748	34.77601	26743.252	20356.58	24567.934	13370.176	Gm9112	Mus musculus predicted gene 9112 (Gm9112), mRNA [NM_001177365]
	A_55_P1953103	0.011305938	down	5.230269	202.1308	146.99931	124.4865	121.36481	599.59607	567.62604	493.80896	395.67755	Nudt7	Mus musculus nudix (nucleoside diphosphate linked moiety X)-type motif 7 (Nudt7), transcript variant 4, mRNA [NM_001290181]
	A_55_P2001891	0.0013770408	up	10.467538	10423.99	6658.406	7025.532	6665.919	758.7361	483.92963	331.95648	439.71738	Prps1	Mus musculus phosphoribosyl pyrophosphate synthetase 1 (Prps1), mRNA [NM_021463]
	A_51_P248865	0.029620687	up	2.3977928	198.69717	383.44815	435.28824	409.79013	116.861404	80.312294	61.997158	139.871	Foxf2	Mus musculus forkhead box F2 (Foxf2), mRNA [NM_010225]
	A_66_P103147	0.0012503532	up	60.398026	311.76953	173.28714	225.40605	182.95174	3.670273	1.824667	2.135443	2.317416	Gpr21	Mus musculus G protein-coupled receptor 21 (Gpr21), mRNA [NM_177383]
	A_51_P211854	0.019363545	down	3.1495507	61.472176	7.0546823	9.262499	12.822525	108.38116	21.999819	15.0220585	28.00995	Selp	Mus musculus selectin, platelet (Selp), mRNA [NM_011347]
	A_52_P684138	0.004354666	down	26.761381	86.3553	24.430668	22.12838	25.156141	1036.934	542.06683	404.3872	524.5817	Dpf3	Mus musculus D4, zinc and double PHD fingers, family 3 (Dpf3), transcript variant 3, mRNA [NM_058212]
	A_55_P1982727	0.0018062121	up	29.733398	4802.1177	4612.0645	5603.9136	5416.155	216.27325	79.11556	76.67392	129.7724	Dnajb5	Mus musculus DnaJ heat shock protein family (Hsp40) member B5 (Dnajb5), mRNA [NM_019874]
	A_51_P336635	0.003444076	up	2.8814323	3536.3115	2962.8213	3362.0046	3652.4604	1230.9629	772.3409	439.2569	884.6999	Xpo1	Mus musculus exportin 1 (Xpo1), transcript variant 1, mRNA [NM_134014]
	A_51_P426633	0.0121084675	down	2.3342028	6047.489	5390.791	6065.176	4330.891	9452.273	9198.506	7700.432	7516.165	Dnttip2	Mus musculus deoxynucleotidyltransferase, terminal, interacting protein 2 (Dnttip2), mRNA [NM_153806]
	A_51_P158210	0.010935748	up	2.8290443	944.58154	772.1933	868.27527	581.9424	320.41803	133.33911	134.48358	198.22685	Mcm2	Mus musculus minichromosome maintenance complex component 2 (Mcm2), mRNA [NM_008564]
	A_55_P2234361	0.003369147	up	9.441779	471.61597	488.3841	653.38153	497.87296	61.15947	41.737206	22.254917	32.85257	Rnf150	Mus musculus ring finger protein 150 (Rnf150), mRNA [NM_177378]
	A_51_P169745	0.00903461	up	7.154453	352955.97	121543.34	121055.99	129505.734	26128.867	12068.829	13033.0625	12363.786	Tuba1a	Mus musculus tubulin, alpha 1A (Tuba1a), mRNA [NM_011653]
	A_55_P2047225	0.0017033247	down	5.3468	188.50722	139.43942	193.00851	135.6689	834.6384	582.66486	494.29428	463.23956	Uxs1	Mus musculus UDP-glucuronate decarboxylase 1 (Uxs1), mRNA [NM_026430]
	A_51_P278994	0.015721602	down	2.6757226	490.28574	344.39362	391.4878	341.95837	1589.9794	697.5218	317.57574	651.21735	Swap70	Mus musculus SWA-70 protein (Swap70), mRNA [NM_009302]
	A_55_P2036999	0.017353687	up	2.375084	1740.8479	1793.4102	2461.571	1446.1056	794.09735	463.9996	336.5429	557.5293	Zic3	Mus musculus zinc finger protein of the cerebellum 3 (Zic3), mRNA [NM_009575]
	A_55_P2020286	0.0012990423	up	20.132725	13521.755	8188.351	8859.622	10405.904	750.35114	289.2827	189.4916	299.0198	Tmem179	Mus musculus transmembrane protein 179 (Tmem179), mRNA [NM_178915]
	A_55_P1977363	0.003878676	up	10.786504	74.512245	55.842083	46.029884	50.60129	6.6396613	3.253659	2.95659	2.218816	Ptprn2	Mus musculus protein tyrosine phosphatase, receptor type, N polypeptide 2 (Ptprn2), mRNA [NM_011215]
DOWN Ethanol	A_55_P2025730	0.046078347	down	2.0488307	31.132532	31.500088	24.265848	29.866385	81.955055	27.314869	20.695215	53.51139	Hif3a	Mus musculus hypoxia inducible factor 3, alpha subunit (Hif3a), transcript variant 2, mRNA [NM_016868]
	A_55_P1965160	0.011375949	down	5.059048	21.24481	5.8605075	13.11235	10.174971	60.671574	20.524923	50.237125	34.43085	Tdrd5	Mus musculus tudor domain containing 5 (Tdrd5), transcript variant 1, mRNA [NM_001134741]
	A_51_P243304	0.023691365	down	4.2025495	3833.3381	2059.0837	2087.2747	2001.7919	8092.3164	6140.4976	7605.9106	5388.101	Galk1	Mus musculus galactokinase 1 (Galk1), mRNA [NM_016905]
	A_55_P2051696	0.0029018745	up	8.182198	242.88177	258.75378	289.10358	256.2482	33.87876	24.18537	11.421589	21.97211	Pbx1	Mus musculus pre B cell leukemia homeobox 1 (Pbx1), transcript variant b, mRNA [NM_008783]
	A_55_P1990400	0.0020238264	up	14.166003	59.668697	39.536736	50.790096	63.270866	3.732152	1.889432	2.20283	2.399008	Htr4	Mus musculus 5 hydroxytryptamine (serotonin) receptor 4 (Htr4), mRNA [NM_008313]
	A_52_P293299	0.012107848	up	3.079366	576.1172	321.9039	292.1843	266.92035	117.85689	96.72214	42.908997	65.0974	0610010F05Rik	Mus musculus RIKEN cDNA 0610010F05 gene (0610010F05Rik), transcript variant 1, mRNA [NM_027860]
	A_52_P94845	8.031841E-4	up	6.1673946	2261.5107	2161.4211	2530.1428	2468.7917	348.47998	238.28534	191.11935	263.2347	Nicn1	Mus musculus nicolin 1 (Nicn1), mRNA [NM_025449]
	A_55_P2003828	0.003337471	up	4.6848364	102.7362	100.37192	149.37111	134.66273	26.501438	14.275841	11.8426485	19.024548	4930451G09Rik	Mus musculus RIKEN cDNA 4930451G09 gene (4930451G09Rik), non-coding RNA [NR_073370]
	A_51_P362161	0.0040597315	up	2.017082	423.67194	274.11737	295.07034	330.1168	217.45967	80.571686	63.790863	121.034164	Ubqln4	Mus musculus ubiquilin 4 (Ubqln4), mRNA [NM_033526]
	A_51_P400752	0.0024712004	down	18.501263	1152.7113	774.85834	1223.7511	1431.9086	16232.419	12916.41	12789.857	13537.191		Q31216_MOUSE (Q31216) Class I (Qa) Q5-k antigen, complete [TC1629641]
	A_55_P1957080	0.0016359448	up	14.401812	599.2727	392.6995	409.6634	345.29474	29.614283	17.601467	15.286469	19.223766
	A_55_P1987988	0.0038904087	up	3.8571806	554.8575	537.64105	561.49976	653.20056	129.98686	87.902504	55.129456	155.3346	Atg2b	Mus musculus autophagy related 2B (Atg2b), mRNA [NM_029654]
	A_52_P678056	0.0023317353	down	6.8865256	1150.9653	1118.6555	1120.6257	1028.6493	8947.901	4104.755	3932.2861	4575.0527	Eva1b	Mus musculus eva-1 homolog B (C. elegans) (Eva1b), mRNA [NM_172145]
	A_55_P1981714	0.03715888	down	5.27434	215.3284	371.20706	378.9074	427.54233	2476.8618	1080.0564	371.39874	1996.531	Rreb1	Mus musculus ras responsive element binding protein 1 (Rreb1), transcript variant 6, mRNA [NM_001177869]
UP Ethanol	A_66_P134785	0.018139167	up	2.13197	517.537	338.1809	299.29666	239.79254	159.08168	117.924065	78.44705	81.783714	2610044O15Rik8	Mus musculus RIKEN cDNA 2610044O15 gene (2610044O15Rik8), mRNA [NM_153780]
	A_55_P2133370	0.00107685	down	808.00867	3.092999	3.466567	2.097942	2.767232	2247.8228	1768.4492	1090.4269	1211.696	Gm4610	PREDICTED: Mus musculus predicted gene 4610 (Gm4610), ncRNA [XR_168405]
	A_55_P1973844	0.0013555478	up	43.415417	582.2902	504.35953	549.35754	577.5131	10.41293	9.380016	7.0255103	7.565343	Sema5b	Mus musculus sema domain, seven thrombospondin repeats (type 1 and type 1-like), transmembrane domain (TM) and short cytoplasmic domain, (semaphorin) 5B (Sema5b), mRNA [NM_013661]
	A_51_P151897	0.0049330196	up	2.5998428	1816.9523	1298.5464	1464.4254	1313.4124	565.8028	355.19968	310.69003	314.90414	R3hcc1	Mus musculus R3H domain and coiled-coil containing 1 (R3hcc1), transcript variant 3, mRNA [NM_001301652]
	A_55_P2097578	0.0041281017	up	2.5085094	3033.1172	2294.009	2313.4236	2288.175	955.75714	571.5169	478.53452	704.4306		predicted gene 8874 [Source:MGI Symbol;Acc:MGI:3645640] [ENSMUST00000196826]
	A_51_P160713	0.0016959098	down	734.56396	3.1512003	2.783771	4.6439433	3.3179297	2652.7078	669.5052	2404.911	1823.9054	Alb	Mus musculus albumin (Alb), mRNA [NM_009654]
	A_55_P2074647	0.004887321	up	4.7717657	12098.096	7773.635	7156.746	8471.971	1799.0824	1163.3878	941.12744	1105.2566	Snap47	Mus musculus synaptosomal-associated protein, 47 (Snap47), mRNA [NM_144521]
	A_51_P508838	0.010188348	down	5.2874923	16.34969	14.487858	18.621279	20.53107	88.23699	69.45002	53.780704	42.515427	Kcne4	Mus musculus potassium voltage-gated channel, Isk-related subfamily, gene 4 (Kcne4), mRNA [NM_021342]
	A_55_P1961152	0.005344396	up	6.970063	7265.5996	5911.7217	6844.142	4655.2524	1126.313	458.25046	321.69183	691.29144	Pou3f1	Mus musculus POU domain, class 3, transcription factor 1 (Pou3f1), mRNA [NM_011141]
	A_55_P1998299	0.0043747956	down	8.771056	96.14266	78.62444	83.82455	76.434074	979.7823	316.368	281.41077	650.4877	Itgb4	Mus musculus integrin beta 4 (Itgb4), transcript variant 1, mRNA [NM_001005608]
	A_55_P1979498	0.010238875	down	2.5231488	43.064175	10.128189	6.9965086	10.89045	113.2671	17.80404	9.476808	13.951618		AF043328 histone deacetylase 1 {Gallus gallus} (exp=-1; wgp=0; cg=0), partial (32%) [TC1636993]
	A_51_P384754	0.008420181	up	2.0344203	2436.9907	2450.0159	3069.8164	2721.2148	1371.8522	746.8728	595.38776	944.8089	Ldb1	Mus musculus LIM domain binding 1 (Ldb1), transcript variant 3, mRNA [NM_010697]
	A_51_P421876	0.0021209302	down	86.31101	18.210407	5.8268504	6.523799	11.21636	1010.68866	446.7529	388.9092	485.73624	Irf7	Mus musculus interferon regulatory factor 7 (Irf7), transcript variant 1, mRNA [NM_016850]
DOWN Ethanol	A_66_P139683	0.00486752	down	8.783432	10.49407	4.009893	4.2979946	6.8892436	73.13998	25.587118	26.844088	29.221918	Zbp1	Mus musculus Z-DNA binding protein 1 (Zbp1), transcript variant 1, mRNA [NM_021394]
	A_55_P2092661	0.01043957	up	4.855412	3811.3936	3643.1863	4487.9106	3845.091	920.6634	408.19394	274.1585	828.33295	Nup210	Mus musculus nucleoporin 210 (Nup210), mRNA [NM_018815]
	A_51_P101006	0.006371115	down	3.93858	134.12956	73.83686	87.16225	93.69156	375.90295	240.45485	196.4599	216.95233	Ak8	Mus musculus adenylate kinase 8 (Ak8), mRNA [NM_001033874]
	A_52_P219372	0.0031058423	down	3.5954292	225.9389	183.11308	238.96487	177.36156	617.4281	474.79187	461.37418	428.87073	Tmem177	Mus musculus transmembrane protein 177 (Tmem177), mRNA [NM_175106]
	A_55_P1972892	0.004190781	up	3.7197306	12504.973	11420.059	12722.324	11329.992	2487.3906	2414.6611	1833.46	1932.8225		predicted pseudogene 10169 [Source:MGI Symbol;Acc:MGI:3642393] [ENSMUST00000121822]
	A_55_P1992769	0.0014111568	down	4.5885434	3849.6816	3552.0342	3988.0183	3372.8699	16426.771	9559.808	9225.641	11140.956	Pafah1b1	Mus musculus platelet-activating factor acetylhydrolase, isoform 1b, subunit 1 (Pafah1b1), transcript variant 1, mRNA [NM_013625]
	A_51_P390804	0.020322422	down	6.911387	23.381979	7.4037933	5.1969247	6.6377816	59.795902	39.511562	30.030918	38.01578	Wisp2	Mus musculus WNT1 inducible signaling pathway protein 2 (Wisp2), mRNA [NM_016873]
	A_55_P2111513	0.0015475752	up	244.49069	1211.1283	942.157	989.1232	1166.8267	3.423928	1.820155	2.271201	5.154594	Ttyh1	tweety family member 1 [Source:MGI Symbol;Acc:MGI:1889007] [ENSMUST00000129423]
	A_55_P1996826	0.013192562	up	4.5484056	409.3851	238.24588	214.21393	266.6858	152.27713	32.09568	17.455853	30.20703	Cilp2	Mus musculus cartilage intermediate layer protein 2 (Cilp2), mRNA [NM_026818]
	A_51_P115159	0.023169579	down	2.7610967	6752.923	4467.4756	5516.4976	4041.8997	10906.748	11696.6	8611.132	7044.939	Fam162a	Mus musculus family with sequence similarity 162, member A (Fam162a), mRNA [NM_027342]
	A_52_P174775	0.0048012757	down	4.5971885	93.83296	85.86801	89.737816	63.909973	447.6714	219.63484	150.66489	275.79718	Ripk1	Mus musculus receptor (TNFRSF)-interacting serine-threonine kinase 1 (Ripk1), mRNA [NM_009068]
	A_55_P2105256	0.009628103	down	2.4691415	1057.2247	906.7548	1033.5972	1084.5236	2765.7087	1124.3558	1394.8629	1822.8544	Trim47	Mus musculus tripartite motif-containing 47 (Trim47), transcript variant 1, mRNA [NM_001205081]
	A_52_P29953	0.0031211867	up	31.74386	137.19148	108.202484	93.18926	155.24663	4.8371334	1.59961	2.228755	2.42779	Fam212b	Mus musculus family with sequence similarity 212, member B (Fam212b), transcript variant 1, mRNA [NM_175398]
	A_55_P2031192	0.002682559	up	3.6630628	4437.672	4971.1523	4892.6943	4111.854	977.96924	813.26276	666.0933	921.0682	Gtdc1	Mus musculus glycosyltransferase-like domain containing 1 (Gtdc1), mRNA [NM_172662]
	A_52_P566681	0.0015642269	up	2447.7368	20256.75	16957.5	19121.031	16594.059	12.135759	5.037693	4.512774	2.178496	Gpm6a	Mus musculus glycoprotein m6a (Gpm6a), transcript variant 1, mRNA [NM_153581]
UP Ethanol	A_51_P372743	0.018721322	up	4.535705	20.811296	97.42729	90.55527	214.78273	3.4959078	22.404554	12.84868	18.328264	Frmpd3	Mus musculus FERM and PDZ domain containing 3 (Frmpd3), transcript variant 2, mRNA [NM_177750]
	A_55_P1958200	0.012297453	down	5.068337	555.01746	99.95429	84.545395	112.12641	1677.3593	335.86017	349.08728	349.3105	P2rx1	Mus musculus purinergic receptor P2X, ligand-gated ion channel, 1 (P2rx1), mRNA [NM_008771]
	A_55_P2073809	0.0017148398	down	3285.9973	9.41099	2.479663	2.482352	2.680364	11487.48	6918.871	5985.0703	7533.336	AU015836	Mus musculus expressed sequence AU015836 (AU015836), long non-coding RNA [NR_028320]
	A_52_P514317	0.0030548503	down	3.8263886	91.6873	67.03838	79.06263	66.45239	270.72025	207.34062	146.99236	166.08618	Slc35a3	Mus musculus solute carrier family 35 (UDP-N-acetylglucosamine (UDP-GlcNAc) transporter), member 3 (Slc35a3), mRNA [NM_144902]
	A_51_P324838	0.00997552	down	4.1046715	476.9375	243.81679	298.2736	370.47556	2485.7651	616.4803	360.9328	1305.4783	Evpl	Mus musculus envoplakin (Evpl), mRNA [NM_025276]
	A_51_P417891	0.0042685135	down	5.1553717	31.644207	29.43006	54.395493	26.071781	135.55765	85.00556	184.09094	87.059746	Trim10	Mus musculus tripartite motif-containing 10 (Trim10), mRNA [NM_011280]
	A_51_P195483	0.001300473	down	4.0089235	887.19653	604.6881	752.3786	701.86115	2946.7715	1741.1449	1402.945	2012.289	Ube2q2	Mus musculus ubiquitin-conjugating enzyme E2Q family member 2 (Ube2q2), transcript variant 1, mRNA [NM_180600]
	A_52_P589550	0.0039182417	down	2.0396936	159.22719	134.6056	190.44144	140.2664	330.8924	185.78342	153.6591	207.66605	Nr2c1	Mus musculus nuclear receptor subfamily 2, group C, member 1 (Nr2c1), mRNA [NM_011629]
	A_55_P2081148	0.0026013756	up	4.677883	3701.1572	2896.1582	2304.8284	2876.2742	672.2512	343.92065	271.62387	467.77374	Foxk2	Mus musculus forkhead box K2 (Foxk2), mRNA [NM_001080932]
	A_52_P409746	0.003965218	down	26.563526	8.487281	11.693799	10.0439205	10.31547	325.3105	112.79305	161.28648	171.25502	Serpinc1	Mus musculus serine (or cysteine) peptidase inhibitor, clade C (antithrombin), member 1 (Serpinc1), mRNA [NM_080844]
	A_52_P381806	0.002874073	up	2.7972193	1309.6981	923.5685	1057.0814	1015.536	376.41742	233.44179	196.53772	243.11188	Terf2ip	Mus musculus telomeric repeat binding factor 2, interacting protein (Terf2ip), mRNA [NM_020584]
	A_55_P2420928	0.003293012	up	3.6107552	494.2371	356.77634	409.1051	363.0176	153.3343	57.37908	45.311962	76.49946		BB376197 RIKEN full-length enriched, 16 days embryo head Mus musculus cDNA clone C130084A18 3'. [BB376197]
	A_55_P2051400	0.0019606198	down	327.35226	9.2038765	10.453909	9.481475	11.242989	2536.9106	1260.3505	2604.5234	2799.6685	Prl3d3	Mus musculus prolactin family 3, subfamily d, member 3 (Prl3d3), mRNA [NM_172156]
	A_55_P2114187	0.035074532	down	10.452748	83.40486	16.200369	9.63092	11.89564	309.1676	428.33044	56.566017	48.834602		predicted gene 6522 [Source:MGI Symbol;Acc:MGI:3648401] [ENSMUST00000197160]
	A_55_P2070976	0.037909895	down	2.427275	61.970875	20.887291	16.81282	17.601992	80.554214	32.573658	25.341663	39.58407		predicted pseudogene 6923 [Source:MGI Symbol;Acc:MGI:3647357] [ENSMUST00000118343]
	A_51_P343954	0.0013555478	down	43.508904	3.139532	1.85242	2.333732	2.040876	99.31188	64.777176	40.250973	75.88347	Prrg4	Mus musculus proline rich Gla (G-carboxyglutamic acid) 4 (transmembrane) (Prrg4), mRNA [NM_178695]
	A_51_P160536	0.015322187	up	7.2896066	53.55194	39.4205	54.65188	58.9049	6.0346966	8.350481	2.078177	4.549365	Cfap161	Mus musculus cilia and flagella associated protein 161 (Cfap161), mRNA [NM_029335]
	A_55_P1979669	0.0018989446	up	11.082013	3370.164	2954.148	2713.4783	2843.347	209.0609	190.58833	129.4984	195.38612	Zfp946	Mus musculus zinc finger protein 946 (Zfp946), transcript variant 1, mRNA [NM_001331195]
	A_51_P199899	0.003621564	up	3.2244644	2146.4766	1288.427	1106.9375	1254.5369	558.1901	229.78381	163.75783	334.8274	Fto	Mus musculus fat mass and obesity associated (Fto), mRNA [NM_011936]
	A_55_P2022748	0.012033281	up	4.1072254	90.49253	340.42224	411.7675	550.2047	13.37714	85.56207	52.104008	81.406586	Tenm3
	A_52_P543040	0.011325295	up	3.4886308	209.37186	152.4344	183.62679	121.21051	41.27333	45.531208	22.85014	22.10815	Utp14a	Mus musculus UTP14A small subunit processome component (Utp14a), mRNA [NM_028276]
	A_51_P366770	0.032416906	up	4.1764617	149.8778	80.49952	84.2107	101.728836	69.75703	7.182725	11.242019	11.93848	Rims1	Mus musculus regulating synaptic membrane exocytosis 1 (Rims1), transcript variant 5, mRNA [NM_001012625]
UP Ethanol	A_55_P2102250	0.035717078	up	2.1664875	569.389	200.46019	207.54892	266.4472	402.28625	54.034016	36.601467	71.286224	Dzip1	Mus musculus DAZ interacting protein 1 (Dzip1), transcript variant 1, mRNA [NM_025943]
	A_51_P404193	0.013356364	up	5.5365252	189.68765	313.60913	285.54675	296.16797	53.978214	20.823385	26.742804	35.259785	Sp5	Mus musculus trans-acting transcription factor 5 (Sp5), mRNA [NM_022435]
	A_55_P2024075	0.0021498296	up	4.051466	26649.174	23438.104	25437.55	23709.12	5916.03	3771.1848	2518.4824	4925.649	Prkacb	Mus musculus protein kinase, cAMP dependent, catalytic, beta (Prkacb), transcript variant 1, mRNA [NM_011100]
	A_51_P430202	0.002318464	down	5.697519	93.72959	60.41262	65.64987	59.953148	602.82513	229.22021	174.4554	192.8533	Gpd1l	Mus musculus glycerol-3-phosphate dehydrogenase 1-like (Gpd1l), mRNA [NM_175380]
	A_55_P2427900	0.0018318265	up	41.18199	147.79091	124.79663	127.83841	171.41437	3.5217693	1.690586	2.111618	2.212475	Unc13c	Mus musculus unc-13 homolog C (C. elegans) (Unc13c), mRNA [NM_001081153]
	A_55_P2131348	0.0036158117	down	6.059961	403.2455	202.94006	191.08328	178.20059	1599.9226	883.2239	555.4608	947.7363	Loxl2	Mus musculus lysyl oxidase-like 2 (Loxl2), mRNA [NM_033325]
	A_52_P515497	0.0061727664	down	4.289599	6909.8623	4778.435	3758.669	5192.2837	36584.457	9728.304	8264.323	14683.706	Atp1a1	Mus musculus ATPase, Na+/K+ transporting, alpha 1 polypeptide (Atp1a1), mRNA [NM_144900]
	A_55_P2012394	0.019005824	up	2.816327	770.59827	1115.0372	1320.8976	1235.6555	356.93298	169.31505	204.92311	356.3205	Sfxn2	Mus musculus sideroflexin 2 (Sfxn2), mRNA [NM_053196]
	A_55_P2103536	0.022056578	up	4.0065975	1189.582	986.6215	1431.3729	1073.8827	445.4595	186.0075	83.50877	200.2827	Irf2bpl	Mus musculus interferon regulatory factor 2 binding protein-like (Irf2bpl), mRNA [NM_145836]
	A_52_P385736	0.0015376968	up	3473.5786	31742.46	22641.658	24718.225	18860.35	18.157099	3.2206488	3.413674	2.282225	Pantr1	Mus musculus POU domain, class 3, transcription factor 3 adjacent noncoding transcript 1 (Pantr1), long non-coding RNA [NR_027826]
	A_52_P183071	0.0055932333	up	3.1754017	256.6549	225.38512	290.70682	224.66138	76.99	45.067207	33.059658	64.12579	Rnf146	Mus musculus ring finger protein 146 (Rnf146), transcript variant 1, mRNA [NM_001110197]
	A_55_P2061386	0.007549104	up	12.767736	41638.42	37986.49	48488.574	43979.492	4400.5522	1907.6151	837.8651	3572.2988	Chd3	Mus musculus chromodomain helicase DNA binding protein 3 (Chd3), mRNA [NM_146019]
	A_55_P2170009	0.0012529925	down	33.288345	127.79832	109.31777	127.97242	113.87471	3188.2368	2693.025	2340.8809	2462.1846	Lactb2	Mus musculus lactamase, beta 2 (Lactb2), mRNA [NM_145381]
	A_55_P1962937	0.03704329	down	3.6852288	742.3076	400.59003	481.25473	306.5252	3446.979	1868.7205	584.5425	425.35004	Trem2	Mus musculus triggering receptor expressed on myeloid cells 2 (Trem2), transcript variant 2, mRNA [NM_001272078]
	A_52_P640386	0.0018022936	down	14.639041	20.627888	27.867807	33.674244	25.458078	291.48154	298.0603	164.71011	313.0824	Usp53	Mus musculus ubiquitin specific peptidase 53 (Usp53), mRNA [NM_133857]
	A_55_P2102419	0.033646613	up	2.7133455	1193.3743	1502.1841	2103.3442	2366.0679	713.1033	336.67374	351.0322	386.60794	Lime1	Mus musculus Lck interacting transmembrane adaptor 1 (Lime1), mRNA [NM_023684]
	A_55_P1956799	0.0011028827	down	46.789745	3.140301	1.862205	2.348977	2.046522	119.10129	71.60921	45.185722	69.21056	Smpx	Mus musculus small muscle protein, X-linked (Smpx), transcript variant 2, mRNA [NM_001252591]
	A_55_P2049483	0.0057454957	up	8.297086	20.7315	17.5409	61.27213	31.424364	3.432676	1.73756	2.157916	2.272295		UI-M-GI0-cek-h-17-0-UI.r1 NIH_BMAP_GI0 Mus musculus cDNA clone IMAGE: 6840738 5', mRNA sequence [CB520983]
	A_55_P2147666	0.009740793	up	7.7278895	79.491745	40.301277	27.691721	44.65929	4.6531973	4.5590506	2.130895	4.864448	Prickle2	Mus musculus prickle planar cell polarity protein 2 (Prickle2), transcript variant 4, mRNA [NM_001134460]
	A_52_P432245	0.0025805917	up	47.99833	161.63966	129.62181	130.1899	240.37427	3.450403	1.631063	2.0355778	2.134623	Cbln4	Mus musculus cerebellin 4 precursor protein (Cbln4), mRNA [NM_175631]
	A_51_P477019	0.007947948	down	4.111645	32.753906	27.059885	36.31151	39.050926	102.57652	107.32408	76.14104	84.825325	Rnaset2a	RNT2_MOUSE (Q9CQ01) Ribonuclease T2 precursor (Ribonuclease 6) , partial (28%) [TC1592232]
	A_66_P130582	0.004024271	up	12.866949	4092.4626	3955.8157	3995.5464	3797.125	344.01932	158.79848	100.18078	324.11426	Ncoa1	Mus musculus nuclear receptor coactivator 1 (Ncoa1), mRNA [NM_010881]
	A_55_P1965363	0.007801129	down	11.044269	16.42331	6.8615055	3.30135	2.051661	123.9862	30.792795	19.806248	29.727806	Serpinb6e	Mus musculus serine (or cysteine) peptidase inhibitor, clade B, member 6e (Serpinb6e), mRNA [NM_001045535]
	A_52_P81478	0.0127292825	up	4.3522754	144.88963	143.32301	208.8704	160.93419	52.75412	23.010874	15.688799	20.2207	Ttc26	Mus musculus tetratricopeptide repeat domain 26 (Ttc26), mRNA [NM_153600]
	A_52_P500244	0.026227731	up	2.8075476	3928.228	3555.6074	3738.8518	3803.3071	1713.435	819.0533	354.11072	1273.3422	Atrn	Mus musculus attractin (Atrn), mRNA [NM_009730]
	A_51_P344249	0.001221495	up	5.9025435	2144.3096	1823.8186	1781.613	2156.7583	326.73676	191.76038	155.83067	251.00352	Apbb1	Mus musculus amyloid beta (A4) precursor protein-binding, family B, member 1 (Apbb1), transcript variant 2, mRNA [NM_009685]
	A_52_P100381	0.005066491	down	8.23058	8.304745	13.9862385	13.24722	13.08694	101.11211	54.738052	42.080254	78.54224	Zbtb42	Mus musculus zinc finger and BTB domain containing 42 (Zbtb42), mRNA [NM_001100460]
	A_66_P137367	0.007081038	up	6.2962885	93.06817	150.0131	233.10524	229.21848	21.898783	17.612907	13.353599	18.243433	Gm5606
DOWN Ethanol	A_52_P586740	0.03999045	down	2.5394201	16.698608	1.822913	2.291325	2.045605	60.21632	4.100929	2.106784	2.257558	Vmn1r188	Mus musculus vomeronasal 1 receptor 188 (Vmn1r188), mRNA [NM_145850]
	A_55_P2015177	0.0044101076	up	3.261817	6299.8984	6288.2197	7328.7754	6163.0425	1387.1876	1447.412	1178.3737	1322.5175
	A_55_P1987709	0.0026120723	up	12.694204	287.55365	252.51096	293.56818	307.1938	29.66551	14.481591	8.064294	14.40876	Ptprd	Mus musculus protein tyrosine phosphatase, receptor type, D (Ptprd), mRNA [NM_011211]
	A_51_P124606	0.015402642	down	3.8453383	113.14538	97.28481	56.183594	51.941727	236.44748	247.51738	148.55843	159.90833	Nat2	Mus musculus N-acetyltransferase 2 (arylamine N-acetyltransferase) (Nat2), transcript variant 1, mRNA [NM_010874]
	A_51_P240453	0.00458779	up	5.122751	661.93134	789.0797	1058.028	531.17847	136.77847	70.23522	110.01778	79.83348	Nusap1	Mus musculus nucleolar and spindle associated protein 1 (Nusap1), transcript variant 1, mRNA [NM_133851]
	A_66_P118123	0.0017626595	up	328.3418	2053.3015	1195.0779	1091.2142	1225.622	3.795818	1.991115	2.8675227	2.579086	Gabrg2	Mus musculus gamma-aminobutyric acid (GABA) A receptor, subunit gamma 2 (Gabrg2), transcript variant 1, mRNA [NM_008073]
	A_51_P348665	0.016784973	down	6.295525	921.65656	417.85446	370.26086	609.16833	2836.9749	3371.9333	1343.5979	2101.482	Ramp1	Mus musculus receptor (calcitonin) activity modifying protein 1 (Ramp1), transcript variant 1, mRNA [NM_016894]
	A_52_P341598	0.0016802156	up	80.147835	436.13385	227.56642	249.23573	275.61127	3.446242	1.633647	2.036688	2.852344	Stk32b	Mus musculus serine/threonine kinase 32B (Stk32b), mRNA [NM_022416]
	A_51_P116601	0.0015921136	up	4.3662124	227.80836	195.16559	279.45468	239.61801	45.19192	34.792515	27.332226	37.733322	Cfap69	Mus musculus cilia and flagella associated protein 69 (Cfap69), mRNA [NM_172447]
	A_52_P539310	0.0049330196	up	13.773449	36237.098	17118.5	17588.799	18204.326	1533.3586	1087.1995	907.11633	722.44604	Serp2	Mus musculus stress-associated endoplasmic reticulum protein family member 2 (Serp2), transcript variant 1, mRNA [NM_001160326]
	A_55_P1961463	0.009013684	down	3.4398508	10800.992	7208.6704	8688.293	6295.706	23753.342	20790.055	16649.393	14356.209	Bnip3l	Mus musculus BCL2/adenovirus E1B interacting protein 3-like (Bnip3l), mRNA [NM_009761]
	A_55_P1974283	8.031841E-4	up	2.8693483	2826.8342	2406.4263	3173.317	2399.913	879.2162	571.74664	506.8709	593.7649	Rbmx	Mus musculus RNA binding motif protein, X chromosome (Rbmx), transcript variant 3, mRNA [NM_001166623]
	A_66_P125741	0.00979142	up	11.4001875	749.66895	478.94434	491.34833	491.75644	134.83429	22.75238	11.33945	29.227346	Ripply2	Mus musculus ripply transcriptional repressor 2 (Ripply2), mRNA [NM_001037907]
	A_55_P2264483	0.034610886	up	7.0504932	105.68631	56.22976	69.5382	82.289536	41.074425	4.0502753	4.9910097	3.2809017	Kif26b	kinesin family member 26B [Source:MGI Symbol;Acc:MGI:2447076] [ENSMUST00000161017]
DOWN Ethanol	A_52_P296632	0.0033414573	down	2.3203855	3476.7305	2650.6323	2802.8738	2503.2788	6416.7407	4551.07	3053.2761	4161.4263
	A_52_P1044964	0.0073031685	up	22.259184	915.4976	1125.6892	1182.16	1127.8396	91.91915	25.226973	23.562819	20.27805	Grin2b	Mus musculus glutamate receptor, ionotropic, NMDA2B (epsilon 2) (Grin2b), mRNA [NM_008171]
	A_55_P2182497	0.0135651585	down	2.547947	1067.5939	1096.4021	792.2559	985.99756	2792.4138	1668.4054	686.2957	2385.8794	Maml3	Mus musculus mastermind like 3 (Drosophila) (Maml3), mRNA [NM_001004176]
	A_55_P1975837	0.04330465	down	2.2019968	6824.048	4170.9194	4199.676	5020.689	9047.132	6754.896	6688.1777	6833.523		predicted gene 8659 [Source:MGI Symbol;Acc:MGI:3645697] [ENSMUST00000120024]
	A_55_P2027312	0.010955721	down	4.376592	18025.928	10378.721	11630.955	9637.885	47319.887	30062.912	36896.395	29019.281	Cdc34	Mus musculus cell division cycle 34 (Cdc34), mRNA [NM_177613]
	A_51_P232901	0.0030101377	up	2.6783586	932.4222	676.4749	705.2763	911.1838	374.8278	153.15819	124.55359	218.0665	Cnp	Mus musculus 2',3'-cyclic nucleotide 3' phosphodiesterase (Cnp), transcript variant 2, mRNA [NM_009923]
	A_55_P2281095	0.004430007	up	4.4787545	1768.5497	1403.303	1381.5907	1557.3356	315.7711	192.5898	198.02293	218.14363	2610002M06Rik	Mus musculus RIKEN cDNA 2610002M06 gene (2610002M06Rik), mRNA [NM_025921]
	A_66_P110584	0.0013943461	down	638.90265	3.2215672	1.805801	2.26638	2.027804	1140.4781	1079.6388	890.4062	804.34863	Tpbpa	Mus musculus trophoblast specific protein alpha (Tpbpa), mRNA [NM_009411]
	A_51_P465148	0.0017258975	down	9.115976	14972.53	9650.284	9529.088	9913.665	108484.18	58142.13	50362.953	58739.133	Ctsb	Mus musculus cathepsin B (Ctsb), mRNA [NM_007798]
	A_55_P2090330	0.0015658954	up	376.40125	7164.6177	4897.584	5661.825	4841.43	19.930046	12.594729	7.567864	4.9933543	Kcnmb4	Mus musculus potassium large conductance calcium-activated channel, subfamily M, beta member 4 (Kcnmb4), mRNA [NM_021452]
	A_52_P420466	0.002010572	up	2.299614	14001.183	11902.741	14378.527	7543.417	5439.0703	3393.503	2701.3228	2566.1824	Hist1h2ab	Mus musculus histone cluster 1, H2ab (Hist1h2ab), mRNA [NM_175660]
	A_52_P48767	0.001300473	down	106.282585	19.752792	28.951641	33.95407	31.1711	2401.7288	2107.7217	1883.8308	1603.1622	Rassf8	Mus musculus Ras association (RalGDS/AF-6) domain family (N-terminal) member 8 (Rassf8), mRNA [NM_027760]
	A_55_P2012389	0.0035129767	up	4.678851	8875.537	6563.442	6519.8447	7579.235	2286.3623	890.11194	505.66547	1155.4241	Sfxn3	Mus musculus sideroflexin 3 (Sfxn3), transcript variant 1, mRNA [NM_053197]
	A_55_P2177944	0.008963903	up	3.801267	127.1546	92.88385	102.13237	128.59506	26.332966	22.03073	14.9382305	16.969978	Tmem208	transmembrane protein 208 [Source:MGI Symbol;Acc:MGI:1913570] [ENSMUST00000098453]
	A_51_P117226	0.0031065855	up	7.9295335	2852.3152	2132.233	2254.1514	2835.7974	272.6909	222.767	161.79579	198.04932	Zdhhc2	zinc finger, DHHC domain containing 2 [Source:MGI Symbol;Acc:MGI:1923452] [ENSMUST00000049389]
	A_55_P2144075	0.0019545297	down	3.4180474	194.68091	133.97794	153.86142	134.40297	577.79297	278.26334	243.601	372.10257	Pofut2	Mus musculus protein O-fucosyltransferase 2 (Pofut2), mRNA [NM_030262]
DOWN Ethanol	A_51_P174645	0.049383987	down	2.0841525	685.1897	426.32202	377.90707	545.0772	952.7817	654.91833	582.0266	618.79767	Asl	Mus musculus argininosuccinate lyase (Asl), mRNA [NM_133768]
	A_51_P272993	0.006753251	up	182.43456	2551.3958	1723.6102	1749.9419	2090.7283	3.4135802	18.266958	6.359559	7.250503	Ntm	Mus musculus neurotrimin (Ntm), mRNA [NM_172290]
UP Ethanol	A_51_P219849	0.0497767	up	2.0597663	220.77168	159.7255	172.05994	138.44075	59.00574	56.776775	53.85625	51.19775	Alg13	Mus musculus asparagine-linked glycosylation 13 (Alg13), transcript variant 1, mRNA [NM_026247]
	A_55_P2217230	0.0023553213	up	71.70347	1576.4683	1844.5966	1925.6171	1892.0138	29.697727	14.154158	7.337073	25.724855	A830082N09Rik	Mus musculus RIKEN cDNA A830082N09 gene (A830082N09Rik), long non-coding RNA [NR_015526]
	A_51_P202596	0.0011187211	down	42.32409	55.932873	56.61841	68.14431	58.8067	2353.1653	1420.8899	1586.8325	1519.322	Sh3tc2	Mus musculus SH3 domain and tetratricopeptide repeats 2 (Sh3tc2), mRNA [NM_172628]
	A_55_P1998601	0.005187851	down	5.9919176	32.06985	21.087831	14.163681	20.211819	130.76428	69.12065	52.95273	103.21692	Slc17a9	Mus musculus solute carrier family 17, member 9 (Slc17a9), mRNA [NM_183161]
	A_55_P1959953	0.0041906144	down	6.7687454	130.62631	165.4847	162.94743	193.4983	1173.3818	555.0365	440.73065	986.675	Helz2	Mus musculus helicase with zinc finger 2, transcriptional coactivator (Helz2), mRNA [NM_183162]
	A_52_P72434	0.0056598587	down	3.2723258	766.9713	444.26	382.33447	428.12946	1892.3778	882.12695	755.8911	1003.2873	Khk	Mus musculus ketohexokinase (Khk), transcript variant 2, mRNA [NM_008439]
	A_52_P353417	0.0017342145	down	21.901237	346.00372	183.76297	163.85031	224.83907	6515.0713	2734.5732	2240.924	2672.1394	Gm2a	Mus musculus GM2 ganglioside activator protein (Gm2a), mRNA [NM_010299]
	A_55_P2066399	0.0014879428	down	2.7335563	58.24477	52.44864	52.40196	57.523075	155.57423	99.53432	65.312744	100.634476	Fcho2	Mus musculus FCH domain only 2 (Fcho2), mRNA [NM_172591]
	A_55_P2075313	0.029293545	up	7.4622664	106.64601	144.868	86.86304	55.745525	35.307934	10.805869	2.065601	6.059866	Zfp619	Mus musculus zinc finger protein 619 (Zfp619), mRNA [NM_001004139]
	A_55_P2150831	0.0018621655	up	30.682507	6853.319	5060.9785	5087.6987	5551.5723	224.01532	132.7049	49.753162	147.9404	Cdh4	Mus musculus cadherin 4 (Cdh4), transcript variant 1, mRNA [NM_009867]
	A_55_P1981415	0.016542332	up	3.5732784	18179.229	17848.523	18631.168	18121.291	5882.9717	3137.8809	1415.6707	5089.8687	Gsk3b	Mus musculus glycogen synthase kinase 3 beta (Gsk3b), transcript variant 1, mRNA [NM_019827]
	A_55_P2027708	0.009792929	down	12.871409	50.908566	9.531547	7.3692603	9.945409	258.78595	89.04586	53.87382	155.64511	Mirt1	Mus musculus myocardial infarction associated transcript 1 (Mirt1), long non-coding RNA [NR_028427]
	A_55_P2032445	0.0075609894	down	4.253239	48.905704	24.00883	30.959435	20.294409	133.04138	63.497982	66.49689	85.07336	Slc25a37	Mus musculus solute carrier family 25, member 37 (Slc25a37), mRNA [NM_026331]
	A_55_P2202425	0.006904449	up	10.263113	56.541157	37.666832	27.32302	48.73429	3.5864258	3.0040288	2.100001	2.236391	Carlr	Mus musculus cardiac and apoptosis-related long non-coding RNA (Carlr), long non-coding RNA [NR_131254]
	A_65_P04847	0.0016449374	down	21.779783	3.2986162	3.4611378	2.316337	4.048423	81.52815	41.395576	27.794786	50.83818	Vgll3	Mus musculus vestigial like family member 3 (Vgll3), mRNA [NM_028572]
	A_52_P80806	0.0066263885	up	4.545604	2235.6848	2774.324	3824.1963	2779.5042	535.7281	376.09482	264.90384	572.7184	Syncrip	Mus musculus synaptotagmin binding, cytoplasmic RNA interacting protein (Syncrip), transcript variant 2, mRNA [NM_019796]
	A_51_P241861	0.0039265053	down	4.320963	130.31319	145.5612	155.95985	195.14488	705.77576	354.64014	285.1352	558.1912	Tcirg1	Mus musculus T cell, immune regulator 1, ATPase, H+ transporting, lysosomal V0 protein A3 (Tcirg1), transcript variant 1, mRNA [NM_016921]
	A_55_P2408848	0.0019725428	down	3.056283	56.135708	49.46076	47.58039	64.36036	169.10806	89.267815	72.531044	134.12198	Lgr4	Mus musculus leucine-rich repeat-containing G protein-coupled receptor 4 (Lgr4), mRNA [NM_172671]
	A_55_P1985005	0.001853879	down	366.80496	396.0921	103.72518	154.38907	189.57559	72601.65	42519.4	32070.047	43526.17	Ghrh	Mus musculus growth hormone releasing hormone (Ghrh), transcript variant 1, mRNA [NM_010285]
	A_55_P2062926	0.002414262	up	19.165173	9719.992	7302.671	9143.176	8015.678	710.5929	242.69568	205.27155	215.61804	D430041D05Rik	Mus musculus RIKEN cDNA D430041D05 gene (D430041D05Rik), mRNA [NM_001033347]
DOWN Ethanol	A_51_P232399	0.02021307	down	2.11845	124.13628	101.426575	108.928215	92.91999	251.57603	105.209076	102.62641	187.04823	Acy3	Mus musculus aspartoacylase (aminoacylase) 3 (Acy3), transcript variant 1, mRNA [NM_001302479]
	A_51_P115626	0.015281145	up	10.290745	866.3878	562.24664	516.40106	752.2612	111.01938	50.103256	8.233483	72.93264	Shank3	Mus musculus SH3/ankyrin domain gene 3 (Shank3), mRNA [NM_021423]
	A_55_P2022519	0.045031164	down	2.1239612	602.63983	661.1184	640.1764	446.7083	1348.6655	776.3257	421.03833	1041.2131	Tmem108	Mus musculus transmembrane protein 108 (Tmem108), mRNA [NM_178638]
	A_52_P142191	0.0031944637	down	5.640862	240.24576	189.82745	217.78342	178.3373	910.5106	792.3345	603.3075	815.6311	Aph1b	Mus musculus aph1 homolog B, gamma secretase subunit (Aph1b), mRNA [NM_177583]
	A_52_P348250	0.02021607	up	2.623488	815.2904	725.4044	863.8441	773.47205	302.75607	205.0206	95.16509	279.54428	Klhl29	Mus musculus kelch-like 29 (Klhl29), mRNA [NM_001164493]
	A_55_P2064996	0.0031632532	down	2.3468874	2387.6418	1897.7594	1937.6965	1856.8882	5093.9917	3247.145	2227.3667	2657.429	Capzb	Mus musculus capping protein (actin filament) muscle Z-line, beta (Capzb), transcript variant 2, mRNA [NM_009798]
DOWN Ethanol	A_55_P2133280	0.010640907	down	2.064568	837.29205	744.4462	932.5091	803.40753	1279.5059	1078.864	1075.1932	1131.5742	Ap4b1	Mus musculus adaptor-related protein complex AP-4, beta 1 (Ap4b1), transcript variant 1, mRNA [NM_026193]
	A_52_P527917	0.016381472	down	22.149153	3.1646001	13.228492	2.21495	1.99267	99.225494	48.18637	39.566097	46.53167	Slc16a10	Mus musculus solute carrier family 16 (monocarboxylic acid transporters), member 10 (Slc16a10), transcript variant 2, mRNA [NM_028247]
	A_55_P1971774	0.0034075745	up	24.162134	156.47757	108.74601	126.893295	128.27893	5.44925	2.053179	4.3103127	3.335864	Fsip1	Mus musculus fibrous sheath-interacting protein 1 (Fsip1), mRNA [NM_027759]
	A_55_P2096967	0.014496574	down	9.661963	755.3926	173.41985	157.80212	192.65709	3292.7576	773.761	1289.5211	2091.2136	Gjb1	Mus musculus gap junction protein, beta 1 (Gjb1), transcript variant 1, mRNA [NM_008124]
	A_55_P1979403	0.008844971	up	2.7245212	1798.7684	1663.9062	1895.197	1500.6567	541.0258	332.11847	430.08923	395.7053	Tigar	Mus musculus Trp53 induced glycolysis repulatory phosphatase (Tigar), mRNA [NM_177003]
DOWN Ethanol	A_52_P214612	0.015626727	down	2.5498128	413.56924	253.18663	271.74527	250.89735	761.0905	505.29657	429.85193	361.36084	Cflar	CASP8 and FADD-like apoptosis regulator [Source:MGI Symbol;Acc:MGI:1336166] [ENSMUST00000149874]
	A_55_P2022946	0.0045779035	up	51.868504	158.23793	219.62119	318.33176	203.08069	7.0127296	1.802337	2.1235	2.289318	Pax6	Mus musculus paired box 6 (Pax6), transcript variant 3, mRNA [NM_013627]
	A_55_P1978511	0.002229672	down	19.376467	1948.0275	1363.6139	2372.3904	2595.2412	30106.645	23902.885	24560.61	25820.205	H2-Q7	Mus musculus histocompatibility 2, Q region locus 7 (H2-Q7), transcript variant 1, mRNA [NM_010394]
	A_51_P337771	0.0021312628	up	34.25355	993.8415	1037.8015	1171.9106	1131.5278	39.76682	22.926092	11.14691	19.352005	Pcdhb17	Mus musculus protocadherin beta 17 (Pcdhb17), mRNA [NM_053142]
	A_55_P2035495	0.025614075	up	11.403822	3387.2322	4741.633	6920.8154	5278.647	807.50195	272.75903	88.30409	353.1098	Zbtb20	Mus musculus zinc finger and BTB domain containing 20 (Zbtb20), transcript variant 3, mRNA [NM_001285805]
	A_52_P78373	0.0024864925	down	9.396354	88.82173	86.31744	79.30204	76.60715	911.7706	399.29883	319.34006	618.20734	Sorbs3	Mus musculus sorbin and SH3 domain containing 3 (Sorbs3), transcript variant 1, mRNA [NM_011366]
	A_55_P2029622	0.0025358119	down	3.8794096	253.7158	143.09837	153.3955	169.24449	765.2464	441.9516	272.8344	457.99335	Ppp1r3f	Mus musculus protein phosphatase 1, regulatory (inhibitor) subunit 3F (Ppp1r3f), transcript variant 1, mRNA [NM_001290574]
	A_52_P327664	0.0030371083	down	3.9815502	170.4145	38.918713	35.557476	55.91716	495.3423	113.40041	65.15132	179.25403	Gbp5	Mus musculus guanylate binding protein 5 (Gbp5), mRNA [NM_153564]
	A_55_P1984003	0.006502713	down	3.3288918	109.14491	51.55145	61.03312	69.3183	309.0344	156.0306	93.2552	128.68541	Desi1	Mus musculus desumoylating isopeptidase 1 (Desi1), mRNA [NM_134095]
	A_52_P89099	0.0023037633	up	14.006292	611.75745	559.563	660.85754	576.9995	41.016956	22.537134	17.504118	41.49338	Nolc1	Mus musculus nucleolar and coiled-body phosphoprotein 1 (Nolc1), transcript variant 3, mRNA [NM_001039352]
	A_51_P260850	0.001297722	up	459.52237	2024.085	1636.7222	1642.5957	1541.9884	5.652051	1.579804	2.005108	2.080675	Cntnap2	Mus musculus contactin associated protein-like 2 (Cntnap2), transcript variant 2, mRNA [NM_025771]
	A_52_P498208	0.003792267	up	3.1601999	9309.718	7895.67	9947.354	5479.1045	2512.7983	1822.2592	1199.0059	1448.2974	Hist1h2ak	Mus musculus histone cluster 1, H2ak (Hist1h2ak), mRNA [NM_178183]
	A_65_P19089	0.0024559256	up	43.421944	455.569	509.0286	549.7288	867.08856	6.2631855	9.510897	8.924083	11.578521	Esrrg	Mus musculus estrogen-related receptor gamma (Esrrg), transcript variant 2, mRNA [NM_001243792]
	A_55_P2054913	0.043757383	down	4.122978	52.27858	4.0491714	2.932996	6.4482894	102.848175	12.574421	13.487281	13.129361	Olfr406	Mus musculus olfactory receptor 406 (Olfr406), mRNA [NM_001011863]
	A_55_P1967470	0.002296225	up	22.891405	130.75188	71.20842	84.1476	86.54411	3.460066	2.636352	2.0632088	2.597169	Efcab1	Mus musculus EF hand calcium binding domain 1 (Efcab1), mRNA [NM_025769]
	A_52_P207335	0.0017101762	up	29.934406	6609.117	4774.2324	5022.933	5624.195	194.17311	86.654396	111.60852	117.022	Tmem246	Mus musculus transmembrane protein 246 (Tmem246), mRNA [NM_025944]
	A_55_P2082653	0.0017293454	up	45.490322	1907.9733	1728.625	1853.6112	1575.4337	32.193	28.518055	13.91571	34.849083	Zfp711	Mus musculus zinc finger protein 711 (Zfp711), mRNA [NM_177747]
	A_55_P2147831	0.0061476515	down	4.44908	93.18409	67.84467	59.294712	73.1132	305.12787	174.86296	178.11646	223.68083	Gimap4	Mus musculus GTPase, IMAP family member 4 (Gimap4), transcript variant 1, mRNA [NM_174990]
	A_66_P114295	0.010582405	down	6.466577	44.008987	10.561588	9.45768	10.7132	153.0875	36.910034	40.083652	71.97524	Dnmt3bos
	A_55_P2114347	0.010874772	up	2.7930927	241.81491	127.91567	135.7784	131.3481	59.023453	32.4651	30.074533	31.134508	Pnpla8	Mus musculus patatin-like phospholipase domain containing 8 (Pnpla8), mRNA [NM_026164]
	A_55_P2096630	0.015644062	down	3.458738	224.21754	41.455738	30.894352	45.24761	744.50476	71.767746	80.769684	85.29369	Ssxb9	Mus musculus synovial sarcoma, X member B9 (Ssxb9), mRNA [NM_199066]
	A_55_P1969750	0.0038024671	down	7.096736	1548.8492	1444.5302	1289.4572	1571.6663	14329.056	6493.981	4297.982	5692.55	Stim1	Mus musculus stromal interaction molecule 1 (Stim1), mRNA [NM_009287]
	A_51_P187082	0.005366075	up	2.6255486	3943.615	3310.8228	4177.854	3368.1753	1517.4691	727.1241	637.19824	1088.573	G6pdx	Mus musculus glucose-6-phosphate dehydrogenase X-linked (G6pdx), mRNA [NM_008062]
	A_52_P93910	0.0027156172	up	7.9606743	14255.985	13449.441	13885.216	14554.3	2163.098	957.0045	636.5318	1449.4332	Nrp2	Mus musculus neuropilin 2 (Nrp2), transcript variant 1, mRNA [NM_001077403]
	A_55_P1986706	0.02762381	up	2.3588557	5500.2646	3422.193	4194.1216	3705.973	1527.0619	1011.01544	1254.3777	965.9297	Pih1d1	Mus musculus PIH1 domain containing 1 (Pih1d1), transcript variant 1, mRNA [NM_029406]
	A_55_P1975245	0.0059134457	up	51.543835	2896.8628	2040.6971	2920.6458	2785.9258	18.681952	48.979015	32.85156	44.87677	Nwd2	Mus musculus NACHT and WD repeat domain containing 2 (Nwd2), mRNA [NM_177006]
	A_51_P429295	0.002834049	down	2.7750163	332.42398	324.2752	431.15472	333.54922	999.943	611.1528	491.3847	606.0062	Pus10	Mus musculus pseudouridylate synthase 10 (Pus10), transcript variant 3, mRNA [NM_028304]
	A_51_P115738	0.017010638	down	9.92668	28.13878	10.91592	6.257446	10.07038	101.33252	76.098816	61.72404	78.16383	Slc5a5	Mus musculus solute carrier family 5 (sodium iodide symporter), member 5 (Slc5a5), mRNA [NM_053248]
	A_52_P627816	0.0013652164	down	346.32178	9.422499	3.714873	2.466204	5.1836295	2032.0806	868.02966	614.9113	1174.8069	Tgm1	Mus musculus transglutaminase 1, K polypeptide (Tgm1), transcript variant 2, mRNA [NM_019984]
	A_51_P469951	0.009119375	up	6.8750954	8927.312	8771.947	9434.003	11275.659	1544.0988	938.75146	328.93704	1547.9741	Srgap3	Mus musculus SLIT-ROBO Rho GTPase activating protein 3 (Srgap3), mRNA [NM_080448]
	A_51_P480119	0.0019432195	down	9.618036	76.2642	148.24672	121.65312	101.5234	734.5324	1177.1	506.29495	540.3503	Prelid2	Mus musculus PRELI domain containing 2 (Prelid2), mRNA [NM_029942]
	A_55_P1977093	0.037781734	down	2.2985237	86.01734	49.55252	63.938072	46.42472	170.12056	75.742294	44.3582	122.30657	Elk4	Mus musculus ELK4, member of ETS oncogene family (Elk4), mRNA [NM_007923]
	A_52_P215176	0.034798358	down	3.2014897	228.6005	148.86455	116.26901	161.02432	372.49066	263.73373	294.41666	458.09055	Opn3	Mus musculus opsin 3 (Opn3), mRNA [NM_010098]
[truncated: 10,993 more rows]
