# Supplementary material for: Prenatal Alcohol Exposure Impairs the Placenta–Cortex Transcriptomic Signature, Leading to Dysregulation of Angiogenic Pathways
Source: Int J Mol Sci. 2023 Aug 30;24(17):13484. doi: 10.3390/ijms241713484 (PMC10488081; doi:10.3390/ijms241713484)
Supplement: Supplementary file 1 [file ijms-24-13484-s001.zip › Supplementary Table S5.xlsx]

## Sheet: 493 DOWN Ctrl
	Supplementary table 5:
	A Venn analysis of the entities ³2´ down expressed in the cortex versus placenta (6066 in control condition and 6326 in ethanol) reveals 493 entities specifically present in the control group. For each entity, the ratio cortex/placenta is calculated (columns N-Q). For each independant microarray, the result is highlighted in red if the ratio is ≤0.5. The score (column R) indicates in how many exp…
					Cortex				Placenta				cortex/placenta ratio
	ProbeName	p (Corr) ([cortex] Vs [placenta])	Regulation ([cortex] Vs [placenta])	FC (abs) ([cortex] Vs [placenta])	Cor-CT1-lame1bis-US84603591_252665519606_S01_GE1_105_Dec08_1_2,txt:gProcessedSignal(raw)	Cor-CT2-lame2-US84603591_252665519413_S01_GE1_105_Dec08_1_2,txt:gProcessedSignal(raw)	Cor-CT3-lame3-US84603591_252665519414_S01_GE1_105_Dec08_1_1,txt:gProcessedSignal(raw)	Cor-CT4-lame4-US84603591_252665519415_S01_GE1_105_Dec08_1_4,txt:gProcessedSignal(raw)	Pl-CT1-lame1bis-US84603591_252665519606_S01_GE1_105_Dec08_1_4,txt:gProcessedSignal(raw)	Pl-CT2-lame2-US84603591_252665519413_S01_GE1_105_Dec08_1_4,txt:gProcessedSignal(raw)	Pl-CT3-lame3-US84603591_252665519414_S01_GE1_105_Dec08_1_3,txt:gProcessedSignal(raw)	Pl-CT4-lame4-US84603591_252665519415_S01_GE1_105_Dec08_1_2,txt:gProcessedSignal(raw)	Array 1	Array 2	Array 3	Array 4	SCORE-	GeneSymbol	Description
DOWN Ctrl	A_55_P2119737	0.0112587	down	2.57137	52.018	48.5805	30.972	22.1878	85.3374	59.1157	51.7167	77.6856	0.609557	0.821788	0.598878	0.28561	1	AA414992	PREDICTED: Mus musculus expressed sequence AA414992 (AA414992), misc_RNA [XR_873623]
DOWN Ctrl	A_55_P2066778	0.0443859	down	2.11597	42.5861	29.5468	22.6782	9.47523	53.468	27.1897	23.805	41.8127	0.796478	1.08669	0.952663	0.226611	1	AB124611	Mus musculus cDNA sequence AB124611 (AB124611), transcript variant 2, mRNA [NM_206536]
DOWN Ctrl	A_51_P283507	0.0162336	down	6.76799	11.1853	11.6253	17.2496	6.01279	89.1676	43.9682	25.1667	76.5657	0.125442	0.264403	0.685414	0.0785311	3	Abca13	Mus musculus ATP-binding cassette, sub-family A (ABC1), member 13 (Abca13), mRNA [NM_178259]
DOWN Ctrl	A_55_P2095084	0.0257287	down	4.20014	15.6417	11.42	8.61575	4.4606	56.3645	51.9499	11.1986	17.3937	0.27751	0.219826	0.769359	0.256449	3	Abca4	Mus musculus ATP-binding cassette, sub-family A (ABC1), member 4 (Abca4), mRNA [NM_007378]
DOWN Ctrl	A_51_P374869	0.0438116	down	2.5323	1032.88	1070.02	1004.13	408.743	2700.41	988.343	858.837	2172.48	0.382488	1.08264	1.16918	0.188146	2	Abca7	Mus musculus ATP-binding cassette, sub-family A (ABC1), member 7 (Abca7), transcript variant 2, mRNA [NM_013850]
DOWN Ctrl	A_55_P2085340	0.0312775	down	6.38084	355.782	49.9993	76.5202	50.3411	671.485	171.156	502.197	525.426	0.529843	0.292126	0.152371	0.09581	3	Abhd12b	Mus musculus abhydrolase domain containing 12B (Abhd12b), mRNA [NM_001195033]
DOWN Ctrl	A_52_P72497	0.00326061	down	2.09235	1689.05	1691.14	2049.75	1141.62	2956.6	1988.43	1816.24	3203.04	0.571281	0.850492	1.12857	0.356418	1	Acbd3	Mus musculus acyl-Coenzyme A binding domain containing 3 (Acbd3), mRNA [NM_133225]
DOWN Ctrl	A_66_P108856	0.0228287	down	6.67505	5.67559	3.15542	5.47575	2.05053	64.6544	10.8235	7.58105	20.089	0.0877836	0.291533	0.722294	0.102072	3	Ackr2	Mus musculus atypical chemokine receptor 2 (Ackr2), transcript variant 1, mRNA [NM_001276719]
DOWN Ctrl	A_52_P153291	0.00407908	down	8.26596	12.7801	8.69725	8.3294	4.07573	58.6511	44.0678	30.9781	58.7374	0.2179	0.197361	0.268881	0.069389	4	Ackr4	Mus musculus atypical chemokine receptor 4 (Ackr4), mRNA [NM_145700]
DOWN Ctrl	A_55_P2025760	0.0164604	down	2.16218	2078.65	1712.86	1961.07	1156.69	4346.22	2164.29	1470.49	3406.8	0.478265	0.79142	1.33362	0.339524	2	Adam9	Mus musculus a disintegrin and metallopeptidase domain 9 (meltrin gamma) (Adam9), transcript variant 1, mRNA [NM_001270996]
DOWN Ctrl	A_66_P124114	0.0327141	down	2.00656	30.5408	9.16968	11.2492	7.81008	64.6309	11.7256	10.0509	13.9796	0.472542	0.782022	1.11922	0.558676	1	Adamts17	Mus musculus a disintegrin-like and metallopeptidase (reprolysin type) with thrombospondin type 1 motif, 17 (Adamts17), mRNA [NM_001033877]
DOWN Ctrl	A_55_P2027496	0.0178522	down	2.14445	4876.4	3075.54	3863.16	2662.04	6583.53	3519.14	5468.37	6872.98	0.740697	0.873944	0.706457	0.387319	1	Adck5	Mus musculus aarF domain containing kinase 5 (Adck5), transcript variant 1, mRNA [NM_172960]
DOWN Ctrl	A_55_P2042500	0.0132631	down	2.3482	73.3984	16.9013	19.0292	11.5987	103.629	26.6793	21.3837	37.5925	0.708283	0.633499	0.889894	0.308537	1	Adig	Mus musculus adipogenin (Adig), mRNA [NM_145635]
DOWN Ctrl	A_51_P432511	0.00430736	down	2.15974	138.977	88.5217	83.2642	56.5379	217.182	115.555	81.6818	164.103	0.639911	0.766059	1.01937	0.344526	1	Afg1l	Mus musculus lactation elevated 1 (Lace1), mRNA [NM_145743]
DOWN Ctrl	A_66_P112356	0.0464429	down	4.54256	281.641	40.6634	26.7458	19.9658	373.308	153.692	58.4699	207.229	0.754447	0.264577	0.457428	0.0963464	3	Agt	Mus musculus angiotensinogen (serpin peptidase inhibitor, clade A, member 8) (Agt), mRNA [NM_007428]
DOWN Ctrl	A_66_P135403	0.0371361	down	3.218	15.7375	4.41685	5.64888	2.11928	71.8443	4.99557	5.62211	11.8066	0.21905	0.884152	1.00476	0.1795	2	AI481877	expressed sequence AI481877 [Source:MGI Symbol;Acc:MGI:2140313] [ENSMUST00000122832]
DOWN Ctrl	A_52_P246703	0.0179164	down	6.58642	9.7477	13.336	4.79174	4.47012	78.0091	19.6192	20.001	45.7004	0.124956	0.679744	0.239575	0.0978136	3	Ak7	Mus musculus adenylate kinase 7 (Ak7), mRNA [NM_030187]
DOWN Ctrl	A_55_P2180899	0.00873858	down	2.14836	394.895	272.999	282.279	145.632	620.537	367.584	247.251	446.893	0.636377	0.742684	1.14167	0.325876	1	Aldh3a2	Mus musculus aldehyde dehydrogenase family 3, subfamily A2 (Aldh3a2), transcript variant 2, mRNA [NM_007437]
DOWN Ctrl	A_55_P1955687	0.00453584	down	2.27133	30.6193	42.8777	35.1782	19.9145	47.3022	52.2484	42.4332	62.3148	0.647313	0.82065	0.829026	0.319578	1	Alg6	Mus musculus asparagine-linked glycosylation 6 (alpha-1,3,-glucosyltransferase) (Alg6), mRNA [NM_001081264]
DOWN Ctrl	A_55_P2023523	0.0055337	down	2.23098	552.999	314.774	246.609	207.708	867.178	353.971	270.876	709.227	0.6377	0.889266	0.910414	0.292866	1	Aloxe3	Mus musculus arachidonate lipoxygenase 3 (Aloxe3), mRNA [NM_011786]
DOWN Ctrl	A_51_P158545	0.0458601	down	2.13705	80.0537	59.4745	88.5114	14.7359	169.82	73.6093	53.6175	51.5915	0.471402	0.807976	1.65079	0.285626	2	Ankk1	Mus musculus ankyrin repeat and kinase domain containing 1 (Ankk1), mRNA [NM_172922]
DOWN Ctrl	A_55_P1981281	0.00600845	down	20.2892	2.71667	3.96091	2.04837	2.05407	48.51	21.4539	36.9707	53.2332	0.0560023	0.184625	0.0554052	0.0385863	4	Ankrd33	Mus musculus ankyrin repeat domain 33 (Ankrd33), mRNA [NM_144790]
DOWN Ctrl	A_52_P581066	0.00115134	down	3.68546	18.7771	11.0782	11.2226	9.41058	58.9792	22.234	20.0016	41.2529	0.318368	0.498256	0.561087	0.228119	3	Arhgap42	Mus musculus Rho GTPase activating protein 42 (Arhgap42), mRNA [NM_027823]
DOWN Ctrl	A_55_P2122419	0.0387713	down	2.07682	1885.78	1019.24	1106.27	902.969	2503.77	1389.66	1553.65	1764	0.753176	0.733443	0.712042	0.511888	0	Arl1	Mus musculus ADP-ribosylation factor-like 1 (Arl1), mRNA [NM_025859]
DOWN Ctrl	A_55_P2408588	0.00347716	down	2.1403	591.058	809.865	796.092	446.606	1018.82	871.082	761.95	1409.96	0.58014	0.929723	1.04481	0.316752	1	Arntl	Mus musculus aryl hydrocarbon receptor nuclear translocator-like (Arntl), transcript variant 1, mRNA [NM_007489]
DOWN Ctrl	A_66_P127335	0.00488243	down	2.98461	45.3167	9.39024	4.62295	4.23731	109.853	12.8448	8.49877	14.725	0.412519	0.731056	0.543956	0.287763	2	Ascl2	PREDICTED: Mus musculus achaete-scute family bHLH transcription factor 2 (Ascl2), transcript variant X2, mRNA [XM_011241984]
DOWN Ctrl	A_51_P259975	0.0264267	down	2.61329	50.4365	26.428	21.7879	9.00215	65.2106	41.9836	28.1667	42.2133	0.77344	0.629485	0.773534	0.213254	1	Aspa	Mus musculus aspartoacylase (Aspa), mRNA [NM_023113]
DOWN Ctrl	A_51_P142813	0.0206442	down	5.22639	12.7901	13.4314	7.44825	2.91565	67.8555	24.2886	11.8411	38.0778	0.18849	0.552993	0.629019	0.0765709	2	Aspn	Mus musculus asporin (Aspn), transcript variant 1, mRNA [NM_025711]
DOWN Ctrl	A_52_P274452	0.047239	down	2.65935	20.5887	24.4177	26.7749	6.54169	53.5473	25.8213	21.4168	39.7046	0.384495	0.945641	1.25018	0.164759	2	Atf7	Mus musculus activating transcription factor 7 (Atf7), transcript variant 3, mRNA [NM_001310070]
DOWN Ctrl	A_51_P520384	0.00421066	down	2.04699	4591.99	2848.76	2595.74	1591.59	6703.74	3102.25	2581.04	4719.32	0.684989	0.918287	1.00569	0.337249	1	Atp1b3	Mus musculus ATPase, Na+/K+ transporting, beta 3 polypeptide (Atp1b3), mRNA [NM_007502]
DOWN Ctrl	A_55_P2145759	0.00601711	down	2.12628	53.3551	5.84148	3.55707	4.50636	76.3729	6.91032	4.13549	12.4909	0.698612	0.845327	0.860135	0.360772	1	Atp6v1g3	Mus musculus ATPase, H+ transporting, lysosomal V1 subunit G3 (Atp6v1g3), mRNA [NM_177397]
DOWN Ctrl	A_55_P2061660	0.0298619	down	4.73014	55.3109	3.40041	3.93018	2.17369	198.629	10.9302	4.01623	24.6273	0.278463	0.311102	0.978574	0.0882637	3	Atp8b2	Mus musculus ATPase, class I, type 8B, member 2 (Atp8b2), mRNA [NM_001081182]
DOWN Ctrl	A_55_P2165293	0.0459628	down	2.26971	42.0149	63.3579	31.2344	32.5477	102.282	42.5735	41.3064	106.597	0.410775	1.4882	0.756163	0.305335	2	Atrn	Mus musculus attractin (Atrn), mRNA [NM_009730]
DOWN Ctrl	A_55_P1999511	0.0465539	down	2.41218	44.5084	95.6512	135.506	17.83	99.6843	101.682	99.037	92.612	0.446494	0.940688	1.36823	0.192524	2	Aurkc	Mus musculus aurora kinase C (Aurkc), transcript variant 2, mRNA [NM_001080966]
DOWN Ctrl	A_55_P2168346	0.0310258	down	8.77303	119.235	8.51938	8.96719	6.86073	240.091	75.7735	59.2031	91.7609	0.496626	0.112432	0.151465	0.0747674	4	Banf2	Mus musculus barrier to autointegration factor 2 (Banf2), transcript variant 1, mRNA [NM_207275]
DOWN Ctrl	A_55_P2015984	0.00234384	down	2.00726	1959.86	1663.32	1497.46	969.506	2971.08	1735.07	1593.1	2497.51	0.659645	0.958651	0.939967	0.38819	1	BC003331	Mus musculus cDNA sequence BC003331 (BC003331), transcript variant 1, mRNA [NM_145511]
DOWN Ctrl	A_55_P2156186	0.0148197	down	2.23011	343.282	266.571	277.995	174.122	491.376	359.918	381.83	433.142	0.698614	0.740643	0.72806	0.401998	1	BC028528	Mus musculus cDNA sequence BC028528 (BC028528), transcript variant 2, mRNA [NM_001346514]
DOWN Ctrl	A_55_P2110703	0.00268773	down	2.17267	40.4508	37.655	45.5867	18.9495	65.8545	48.4752	46.2129	53.0587	0.614245	0.77679	0.98645	0.357143	1	BC107364	Mus musculus cDNA sequence BC107364 (BC107364), transcript variant 1, mRNA [NM_001256180]
DOWN Ctrl	A_52_P299771	0.0106044	down	5.44942	7.56803	13.1515	10.5301	15.277	49.5808	33.2238	35.5155	64.4328	0.15264	0.395845	0.296493	0.2371	4	Bcl2a1c	Mus musculus B cell leukemia/lymphoma 2 related protein A1c (Bcl2a1c), mRNA [NM_007535]
DOWN Ctrl	A_55_P2144120	0.0385743	down	2.53179	31.2638	10.9833	2.16435	3.61232	76.1882	7.9714	3.21795	15.0679	0.41035	1.37784	0.672585	0.239735	2	Bcl2l2	Mus musculus BCL2-like 2 (Bcl2l2), mRNA [NM_007537]
DOWN Ctrl	A_65_P11425	0.00698294	down	2.25195	266.298	215.732	213.516	127.469	421.827	319.508	219.358	363.113	0.631297	0.6752	0.973367	0.351043	1	Bmp2k	BMP2 inducible kinase [Source:MGI Symbol;Acc:MGI:2155456] [ENSMUST00000112974]
DOWN Ctrl	A_55_P2158498	0.0213698	down	2.35382	41.068	39.4926	42.4151	26.8502	111.358	35.5982	43.1365	88.5207	0.368792	1.1094	0.983277	0.303321	2	Btk	Mus musculus Bruton agammaglobulinemia tyrosine kinase (Btk), mRNA [NM_013482]
DOWN Ctrl	A_51_P425824	0.0100259	down	2.09423	1220.53	1146.8	1174.32	615.21	1910.93	1108.18	1525.05	1607.93	0.638713	1.03485	0.770022	0.382609	1	C1qtnf12	Mus musculus family with sequence similarity 132, member A (Fam132a), mRNA [NM_026125]
DOWN Ctrl	A_55_P2062573	0.00647267	down	6.78946	14.3347	26.2581	16.6908	5.11324	105.73	61.8439	46.8604	59.4734	0.135579	0.424587	0.356181	0.0859751	4	C1qtnf3	Mus musculus C1q and tumor necrosis factor related protein 3 (C1qtnf3), transcript variant 1, mRNA [NM_001204134]
DOWN Ctrl	A_55_P2219581	0.0404306	down	2.18451	94.4397	33.4038	43.4671	10.3182	137.253	42.9192	32.3707	45.109	0.688071	0.778296	1.34279	0.22874	1	C76332	C76332 Mouse 3,5-dpc blastocyst cDNA Mus musculus cDNA clone J0008H05 3', [C76332]
DOWN Ctrl	A_55_P2384009	0.0498699	down	3.96865	87.3918	25.7102	20.9131	3.52631	269.084	36.8581	23.1645	47.7644	0.324775	0.697546	0.90281	0.0738272	2	C81489	C81489 Mouse 3,5-dpc blastocyst cDNA Mus musculus cDNA clone J0099H12 3', [C81489]
DOWN Ctrl	A_55_P2034335	0.0313165	down	2.99699	37.0757	54.7443	43.3076	10.1216	70.1123	59.9916	63.2243	72.0564	0.528804	0.912533	0.684983	0.140468	1	Cage1	Mus musculus cancer antigen 1 (Cage1), mRNA [NM_027724]
DOWN Ctrl	A_51_P324529	0.0191948	down	2.39321	32.0284	35.4456	32.882	14.1312	92.491	43.2483	34.1006	33.8676	0.346286	0.819583	0.964263	0.417248	2	Calcoco2	Mus musculus calcium binding and coiled-coil domain 2 (Calcoco2), mRNA [NM_001271018]
DOWN Ctrl	A_55_P2026400	0.00536772	down	2.09238	8402.72	5908.89	4884.64	3071.66	13797.7	5622.75	5665.28	8673.04	0.608993	1.05089	0.862206	0.354162	1	Capns1	Mus musculus calpain, small subunit 1 (Capns1), mRNA [NM_009795]
DOWN Ctrl	A_66_P118368	0.0112213	down	2.79805	209.781	86.7967	77.5641	45.6423	537.317	139.066	125.01	112.922	0.390423	0.624139	0.620465	0.404192	2	Catip	Mus musculus ciliogenesis associated TTC17 interacting protein (Catip), mRNA [NM_001033345]
DOWN Ctrl	A_51_P279552	0.0235452	down	2.32856	236.977	182.386	204.842	142.414	329.895	307.973	276.798	351.904	0.71834	0.592216	0.740039	0.404697	1	Cav2	Mus musculus caveolin 2 (Cav2), transcript variant 1, mRNA [NM_016900]
DOWN Ctrl	A_55_P2067826	0.00317822	down	21.0806	3.39363	1.96462	6.12098	1.91298	57.2707	34.5716	40.1055	51.8334	0.0592559	0.0568277	0.152622	0.0369064	4	Ccdc38	Mus musculus coiled-coil domain containing 38 (Ccdc38), mRNA [NM_175488]
DOWN Ctrl	A_55_P1955577	0.0294199	down	2.10421	11605.1	8362.75	7413.19	7025.62	16616.6	10549.6	10650	14170	0.698404	0.792705	0.696075	0.495809	1	Ccm2	Mus musculus cerebral cavernous malformation 2 (Ccm2), transcript variant 1, mRNA [NM_146014]
DOWN Ctrl	A_55_P2419514	0.0144056	down	2.06887	393.894	216.238	244.398	109.262	637.063	306.449	194.783	292.534	0.618296	0.705626	1.25472	0.373501	1	Ccny	Mus musculus cyclin Y (Ccny), mRNA [NM_026484]
DOWN Ctrl	A_52_P578732	0.00764745	down	2.26797	20.7174	19.7206	29.0894	22.4205	47.2402	20.0543	29.3332	67.7277	0.438556	0.983357	0.991689	0.331039	2	Ccr5	Mus musculus chemokine (C-C motif) receptor 5 (Ccr5), mRNA [NM_009917]
DOWN Ctrl	A_55_P2023542	0.0229568	down	4.9487	31.4255	25.3849	37.6898	3.65713	77.8399	61.5231	71.7576	51.2315	0.403719	0.412608	0.525238	0.0713845	3	Ccr7	Mus musculus chemokine (C-C motif) receptor 7 (Ccr7), transcript variant 1, mRNA [NM_007719]
DOWN Ctrl	A_55_P2023562	0.00241927	down	2.36716	193.852	42.4186	27.8882	20.8805	378.423	47.2806	32.2663	69.5259	0.512263	0.897168	0.864314	0.300327	1	Cd300c	Mus musculus CD300C molecule (Cd300c), mRNA [NM_199225]
DOWN Ctrl	A_51_P337675	0.0118458	down	2.20516	31.8235	29.3604	26.7289	24.0124	71.2668	26.5358	27.8521	71.8727	0.446541	1.10644	0.959674	0.334096	2	Cd53	Mus musculus CD53 antigen (Cd53), mRNA [NM_007651]
DOWN Ctrl	A_51_P205779	0.0139539	down	26.2958	18.9894	14.1929	11.6524	4.54028	471.78	59.5545	163.092	397.188	0.0402506	0.238317	0.0714469	0.011431	4	Cd5l	Mus musculus CD5 antigen-like (Cd5l), mRNA [NM_009690]
DOWN Ctrl	A_51_P284608	0.0216525	down	7.86851	28.4068	136.137	56.429	11.101	245.314	235.504	181.221	236.792	0.115798	0.578069	0.311382	0.0468809	3	Cd74	Mus musculus CD74 antigen (invariant polypeptide of major histocompatibility complex, class II antigen-associated) (Cd74), transcript variant 1, mRNA [NM_001042605]
DOWN Ctrl	A_55_P2137496	0.0186855	down	2.37179	50.346	17.4695	16.2705	4.8061	101.744	17.4951	15.4869	21.0773	0.494831	0.998537	1.05059	0.228023	2	Cd79a
DOWN Ctrl	A_51_P342652	0.0111128	down	2.38778	46.8845	41.157	36.0004	36.101	93.5335	58.4609	48.8743	81.4374	0.501259	0.704009	0.73659	0.443298	1	Cd79b	Mus musculus CD79B antigen (Cd79b), transcript variant 1, mRNA [NM_008339]
DOWN Ctrl	A_52_P657240	0.0104833	down	2.34658	255.523	297.787	311.29	121.03	556.964	301.515	307.914	448.778	0.458778	0.987634	1.01097	0.269689	2	Cdc40	Mus musculus cell division cycle 40 (Cdc40), mRNA [NM_027879]
DOWN Ctrl	A_51_P230977	0.0226968	down	2.05893	20178.2	13591.5	13853	11019.4	29935.1	17400.7	17682.7	21806.5	0.674064	0.781092	0.783422	0.505328	0	Cdc42	Mus musculus cell division cycle 42 (Cdc42), transcript variant 1, mRNA [NM_009861]
DOWN Ctrl	A_55_P2181356	0.00253816	down	2.5598	114.525	104.767	92.4306	46.1478	225.863	126.852	123.914	165.238	0.507052	0.825899	0.745925	0.279281	1	Cdh11	Mus musculus cadherin 11 (Cdh11), mRNA [NM_009866]
DOWN Ctrl	A_55_P2157068	0.0284145	down	4.95106	1961.51	276.194	160.255	206.578	3489.7	1201.63	340.324	2016.05	0.562087	0.229848	0.470891	0.102467	3	Cdhr2	Mus musculus cadherin-related family member 2 (Cdhr2), mRNA [NM_001033364]
DOWN Ctrl	A_55_P2141782	0.018278	down	2.06146	568.297	84.5738	96.8823	57.8882	731.837	95.4722	128.054	145.253	0.776535	0.885847	0.756575	0.398535	1	Cdhr4	cadherin-related family member 4 [Source:MGI Symbol;Acc:MGI:1916648] [ENSMUST00000035215]
DOWN Ctrl	A_51_P363947	0.0336532	down	2.13173	1445.07	852.028	796.666	458.473	1583.47	1152.83	870.366	1560.43	0.912598	0.739078	0.915323	0.293811	1	Cdkn1a	Mus musculus cyclin-dependent kinase inhibitor 1A (P21) (Cdkn1a), transcript variant 1, mRNA [NM_007669]
DOWN Ctrl	A_51_P203844	0.00878124	down	5.63824	8.67269	6.04675	3.77052	2.13319	55.4525	23.0879	6.33969	14.0206	0.156399	0.261901	0.594749	0.152147	3	Cdrt4	Mus musculus CMT1A duplicated region transcript 4 (Cdrt4), mRNA [NM_025496]
DOWN Ctrl	A_51_P381069	0.0119276	down	28.6781	5.61028	21.2984	3.20489	2.26584	168.701	92.0978	77.7345	129.735	0.0332558	0.231259	0.0412287	0.0174651	4	Chrna9	Mus musculus cholinergic receptor, nicotinic, alpha polypeptide 9 (Chrna9), mRNA [NM_001081104]
DOWN Ctrl	A_55_P2053077	0.00974722	down	2.08142	1933.17	2849.83	3119.27	1411.31	3674.18	3206.11	2467.82	4180.28	0.526149	0.888876	1.26398	0.337612	1	Chuk	Mus musculus conserved helix-loop-helix ubiquitous kinase (Chuk), transcript variant 1, mRNA [NM_007700]
DOWN Ctrl	A_51_P306710	0.0167519	down	5.40669	28.6002	34.6714	26.2692	5.41391	101.421	82.6343	48.4659	79.2059	0.281995	0.419576	0.542014	0.0683524	3	Cldn15	Mus musculus claudin 15 (Cldn15), mRNA [NM_021719]
DOWN Ctrl	A_55_P2045055	0.0120695	down	2.70635	61.8887	187.113	133.665	51.1462	193.374	216.897	150.333	179.819	0.320046	0.862684	0.889129	0.284431	2	Clec10a	Mus musculus C-type lectin domain family 10, member A (Clec10a), transcript variant 1, mRNA [NM_001204252]
DOWN Ctrl	A_55_P1962010	0.0349148	down	2.43537	215.89	49.7402	58.8618	23.8988	255.457	66.0652	76.9648	109.216	0.845114	0.752895	0.764789	0.218822	1	Clec1b	Mus musculus C-type lectin domain family 1, member b (Clec1b), transcript variant 1, mRNA [NM_019985]
DOWN Ctrl	A_66_P119968	0.0333914	down	2.31518	193.803	128.671	81.4137	38.4294	331.592	112.635	86.4441	185.35	0.584464	1.14238	0.941808	0.207334	1	Clec4a1	Mus musculus C-type lectin domain family 4, member a1 (Clec4a1), mRNA [NM_199311]
DOWN Ctrl	A_55_P2080870	0.00841437	down	4.15277	979.348	2794.9	4233.19	836.261	4132.54	6384.15	5510.24	5292.16	0.236985	0.437788	0.76824	0.158019	3	Cmtm7	Mus musculus CKLF-like MARVEL transmembrane domain containing 7 (Cmtm7), transcript variant 1, mRNA [NM_133978]
DOWN Ctrl	A_51_P444645	0.0342632	down	4.15672	47.6674	32.2708	25.7519	11.2546	102.619	110.161	29.3148	107.224	0.464507	0.292943	0.87846	0.104964	3	Cnmd	Mus musculus chondromodulin (Cnmd), transcript variant 2, mRNA [NM_010701]
DOWN Ctrl	A_55_P2019631	0.0256169	down	3.4113	37.0596	9.50432	6.96308	2.17959	60.8281	13.7916	16.064	14.3406	0.609252	0.689138	0.43346	0.151988	2	Col19a1	collagen, type XIX, alpha 1 [Source:MGI Symbol;Acc:MGI:1095415] [ENSMUST00000051344]
DOWN Ctrl	A_55_P2074631	0.00253816	down	3.87093	80.6927	53.3316	72.9145	31.7834	221.34	128.088	123.962	170.097	0.364565	0.416367	0.588201	0.186855	3	Cpeb1	Mus musculus cytoplasmic polyadenylation element binding protein 1 (Cpeb1), transcript variant 1, mRNA [NM_001252525]
DOWN Ctrl	A_51_P114772	0.0491634	down	2.5339	33.544	113.487	33.0913	22.3719	87.9049	76.627	53.5506	85.9878	0.381594	1.48103	0.617945	0.260175	2	Cpne1	Mus musculus copine I (Cpne1), transcript variant 1, mRNA [NM_170588]
DOWN Ctrl	A_55_P2021211	0.00964047	down	2.46566	45.3159	6.65729	5.67515	4.63978	70.0816	9.50237	8.42132	13.9766	0.646617	0.700592	0.673903	0.331969	1	Crlf3	cytokine receptor-like factor 3 [Source:MGI Symbol;Acc:MGI:1860086] [ENSMUST00000092858]
DOWN Ctrl	A_51_P511060	0.0427452	down	2.29456	812.444	654.834	768.207	622.595	1238.16	1171.85	1093.68	1186.67	0.656172	0.558806	0.702405	0.524657	0	Csgalnact2	Mus musculus chondroitin sulfate N-acetylgalactosaminyltransferase 2 (Csgalnact2), mRNA [NM_030165]
DOWN Ctrl	A_55_P2092391	0.0130904	down	2.25015	54.843	63.1006	58.5498	44.6321	100.435	88.5196	73.0813	95.2575	0.546053	0.712843	0.80116	0.468542	1	Ctbs	Mus musculus chitobiase, di-N-acetyl- (Ctbs), transcript variant 1, mRNA [NM_001293672]
DOWN Ctrl	A_55_P2165199	0.0323997	down	3.39884	21.6866	22.8794	30.0432	4.4082	54.5636	42.6734	27.7889	36.182	0.397456	0.536151	1.08112	0.121834	2	Cxcr6	Mus musculus chemokine (C-X-C motif) receptor 6 (Cxcr6), mRNA [NM_030712]
DOWN Ctrl	A_51_P352283	0.00300745	down	2.28146	312.139	343.812	305.155	190.876	664.108	388.981	334.759	522.82	0.470012	0.883877	0.911567	0.36509	2	Cyb561d1	Mus musculus cytochrome b-561 domain containing 1 (Cyb561d1), transcript variant 1, mRNA [NM_001081320]
DOWN Ctrl	A_55_P1966755	0.0136732	down	5.57937	10.5827	9.41212	11.8955	8.63847	42.995	25.266	61.5866	39.5787	0.246138	0.372521	0.193151	0.218261	4	Cyp2r1	Mus musculus cytochrome P450, family 2, subfamily r, polypeptide 1 (Cyp2r1), transcript variant 1, mRNA [NM_177382]
DOWN Ctrl	A_55_P1993512	0.0192722	down	5.12212	97.4637	307.792	312.697	78.6418	715.972	552.142	483.791	708.812	0.136128	0.55745	0.646349	0.110949	2	D5Ertd579e	DNA segment, Chr 5, ERATO Doi 579, expressed [Source:MGI Symbol;Acc:MGI:1261849] [ENSMUST00000140653]
DOWN Ctrl	A_55_P1977473	0.0355417	down	4.26469	309.83	767.258	551.082	279.868	1840.87	1502.61	506.611	2310.47	0.168307	0.510617	1.08778	0.12113	2	Dab2	Mus musculus disabled 2, mitogen-responsive phosphoprotein (Dab2), transcript variant 1, mRNA [NM_023118]
DOWN Ctrl	A_55_P1982951	0.0089662	down	2.18015	200.13	170.358	154.855	119.933	351.298	198.543	200.976	272.437	0.569686	0.858038	0.770517	0.440221	1	Dcaf10	Mus musculus DDB1 and CUL4 associated factor 10 (Dcaf10), mRNA [NM_153167]
DOWN Ctrl	A_55_P1999108	0.0147961	down	3.92427	23.1623	8.04915	10.4556	2.09792	83.0026	13.3505	13.6297	17.143	0.279055	0.602911	0.76712	0.122377	2	Defa1	Mus musculus defensin, alpha 1 (Defa1), mRNA [NM_010031]
DOWN Ctrl	A_55_P2004208	0.0119563	down	3.70446	288.683	250.502	250.773	97.4335	1359.72	466.017	317.239	441.921	0.212311	0.537539	0.790486	0.220477	2	Defa-rs2	Mus musculus defensin, alpha, related sequence 2 (Defa-rs2), mRNA [NM_007847]
DOWN Ctrl	A_55_P2240161	0.0440707	down	7.28037	16.2765	20.3334	2.06073	2.35984	88.2003	23.5809	20.7089	28.0258	0.18454	0.862282	0.0995095	0.0842023	3	Dlx4os	Mus musculus distal-less homeobox 4, opposite strand (Dlx4os), long non-coding RNA [NR_040279]
DOWN Ctrl	A_51_P468020	0.0114348	down	2.20847	51.8979	22.9789	17.0025	8.5518	119.988	21.5612	17.3083	24.5928	0.432526	1.06575	0.982331	0.347736	2	Dnaaf1	Mus musculus dynein, axonemal assembly factor 1 (Dnaaf1), mRNA [NM_026648]
DOWN Ctrl	A_52_P15522	0.0187586	down	14.6174	4.18408	3.09614	2.14169	2.02121	175.873	15.8551	10.7013	22.9043	0.0237904	0.195278	0.200133	0.0882459	4	Dnajc5g	Mus musculus DnaJ heat shock protein family (Hsp40) member C5 gamma (Dnajc5g), transcript variant 1, mRNA [NM_177677]
DOWN Ctrl	A_51_P359137	0.0412104	down	3.18645	78.9869	183.347	172.84	40.9212	288.768	155.118	234.471	268.417	0.27353	1.18198	0.73715	0.152454	2	Doc2g	Mus musculus double C2, gamma (Doc2g), mRNA [NM_021791]
DOWN Ctrl	A_51_P201884	0.0160256	down	12.0062	3.31339	3.05489	2.41537	2.03511	67.737	13.0776	6.25286	49.8301	0.0489155	0.233597	0.386283	0.0408409	4	Dsp	Mus musculus desmoplakin (Dsp), mRNA [NM_023842]
DOWN Ctrl	A_55_P1974233	0.0101925	down	2.00999	309.512	318.892	264.396	162.361	438.121	379.839	303.44	365.619	0.706454	0.839546	0.871328	0.444072	1	Dtd2	Mus musculus D-tyrosyl-tRNA deacylase 2 (Dtd2), transcript variant 1, mRNA [NM_001347404]
DOWN Ctrl	A_55_P1965584	0.00981708	down	10.6615	8.0389	2.16992	2.94765	2.28752	58.815	22.5488	18.803	16.2695	0.136681	0.0962323	0.156765	0.140602	4	Eif4e	eukaryotic translation initiation factor 4E [Source:MGI Symbol;Acc:MGI:95305] [ENSMUST00000200020]
DOWN Ctrl	A_55_P1977096	0.0278004	down	2.79447	209.629	163.048	57.0204	56.0798	358.167	167.944	121.661	243.142	0.585282	0.970852	0.468682	0.230647	2	Elk4	Mus musculus ELK4, member of ETS oncogene family (Elk4), mRNA [NM_007923]
DOWN Ctrl	A_52_P379277	0.0364199	down	4.16424	47.2298	68.8814	67.2557	19.5554	233.327	94.3866	77.1177	202.249	0.202419	0.72978	0.872117	0.0966899	2	Enpp3	Mus musculus ectonucleotide pyrophosphatase/phosphodiesterase 3 (Enpp3), mRNA [NM_134005]
DOWN Ctrl	A_52_P582907	0.00810667	down	2.06209	59.7859	41.5376	52.4675	38.0552	99.7992	51.0333	57.5621	81.6431	0.599062	0.81393	0.911494	0.466117	1	Entpd4	Mus musculus ectonucleoside triphosphate diphosphohydrolase 4 (Entpd4), mRNA [NM_026174]
DOWN Ctrl	A_55_P2058718	0.0375267	down	2.0836	340.486	416.261	417.649	176.671	777.556	302.764	389.509	573.857	0.437892	1.37487	1.07225	0.307866	2	Ephb4	Mus musculus Eph receptor B4 (Ephb4), transcript variant 1, mRNA [NM_001159571]
DOWN Ctrl	A_51_P156291	0.0232608	down	2.11595	209.31	40.4861	57.7889	37.9829	487.183	50.332	53.1145	76.429	0.429632	0.804381	1.08801	0.496969	2	F9	Mus musculus coagulation factor IX (F9), transcript variant 1, mRNA [NM_007979]
DOWN Ctrl	A_66_P128293	0.034896	down	2.1332	112.317	63.2126	50.0064	18.869	160.241	59.7978	46.5623	83.0073	0.700924	1.05711	1.07397	0.227317	1	Fam109b	Mus musculus family with sequence similarity 109, member B (Fam109b), mRNA [NM_177391]
DOWN Ctrl	A_55_P2112762	0.00507734	down	3.37648	20.1246	15.2486	14.0121	5.28665	51.0371	31.0041	18.0826	27.5673	0.394313	0.491827	0.774897	0.191773	3	Fam110c	Mus musculus family with sequence similarity 110, member C (Fam110c), mRNA [NM_027828]
DOWN Ctrl	A_55_P2079142	0.0416059	down	2.07726	200.087	97.7602	121.9	56.4982	511.542	93.6796	84.8653	164.658	0.391145	1.04356	1.43639	0.343124	2	Fam124b	Mus musculus family with sequence similarity 124, member B (Fam124b), mRNA [NM_173425]
DOWN Ctrl	A_55_P2054285	0.0242583	down	8.14287	8.07831	24.8174	32.6485	1.89764	54.5424	82.6374	59.7936	54.095	0.148111	0.300317	0.546019	0.0350798	3	Fam178b	Mus musculus family with sequence similarity 178, member B (Fam178b), transcript variant C, mRNA [NM_201365]
DOWN Ctrl	A_55_P2039125	0.028725	down	2.86418	270.776	599.763	743.993	175.021	850.754	697.009	675.382	948.682	0.318278	0.860481	1.10159	0.184489	2	Fam219a	Mus musculus family with sequence similarity 219, member A (Fam219a), transcript variant 1, mRNA [NM_001159583]
DOWN Ctrl	A_66_P108143	0.0446536	down	5.97886	49.4982	30.5543	29.9534	12.5963	757.08	51.3973	45.819	109.184	0.0653803	0.594473	0.653732	0.115369	2	Fbxw10	Mus musculus F-box and WD-40 domain protein 10 (Fbxw10), transcript variant 1, mRNA [NM_001291441]
DOWN Ctrl	A_51_P130095	0.0388252	down	13.352	13.8449	34.9427	27.9434	8.12256	376.215	69.1198	93.0641	384.984	0.0368006	0.505538	0.30026	0.0210984	3	Fcgr2b	Mus musculus Fc receptor, IgG, low affinity IIb (Fcgr2b), transcript variant 1, mRNA [NM_001077189]
DOWN Ctrl	A_52_P572613	0.0117335	down	27.5303	3.31753	1.93835	2.40772	2.10774	98.0927	70.557	27.943	25.8776	0.0338203	0.0274721	0.0861655	0.0814505	4	Fcrl6	Mus musculus Fc receptor-like 6 (Fcrl6), mRNA [NM_001164725]
DOWN Ctrl	A_55_P2120055	0.0224238	down	2.86277	145.683	144.794	143.115	71.9205	427.713	223.296	118.546	343.861	0.340608	0.64844	1.20725	0.209156	2	Fgfr4	Mus musculus fibroblast growth factor receptor 4 (Fgfr4), mRNA [NM_008011]
DOWN Ctrl	A_52_P456640	0.0230797	down	2.5473	58.7965	17.2497	17.9406	11.7989	78.309	22.1471	28.1524	49.4252	0.750826	0.77887	0.637267	0.238723	1	Fgr	Mus musculus FGR proto-oncogene, Src family tyrosine kinase (Fgr), mRNA [NM_010208]
DOWN Ctrl	A_52_P105138	0.0179164	down	2.06322	2877.42	3247.39	3290.76	1904.76	5721.16	3038.55	2615.98	6230.63	0.502944	1.06873	1.25795	0.305709	1	Frs2	Mus musculus fibroblast growth factor receptor substrate 2 (Frs2), mRNA [NM_177798]
DOWN Ctrl	A_51_P413740	0.0289524	down	5.04686	65.3357	14.0273	6.97561	24.7275	140.569	63.3012	29.3781	104.739	0.464794	0.221597	0.237443	0.236087	4	Ftcd	Mus musculus formiminotransferase cyclodeaminase (Ftcd), mRNA [NM_080845]
DOWN Ctrl	A_55_P2095609	0.0473281	down	2.96292	9.92971	3.62971	2.78031	2.08142	51.5514	5.22931	2.81395	5.65716	0.192617	0.694109	0.988047	0.367927	2	Fut4	Mus musculus fucosyltransferase 4 (Fut4), mRNA [NM_010242]
DOWN Ctrl	A_52_P681391	0.0233002	down	2.22927	122.403	101.834	95.5611	76.0463	207.76	97.0844	155.399	190.546	0.589157	1.04892	0.614941	0.399097	1	G0s2	Mus musculus G0/G1 switch gene 2 (G0s2), mRNA [NM_008059]
DOWN Ctrl	A_55_P2024431	0.0356985	down	2.07507	12508.4	11626.8	8121.44	7158.3	29589.3	9701.02	6337.51	23005.1	0.422734	1.19852	1.28149	0.311162	2	Gaa	Mus musculus glucosidase, alpha, acid (Gaa), transcript variant 1, mRNA [NM_008064]
DOWN Ctrl	A_55_P2026547	0.00544838	down	4.98483	44.881	56.4462	49.654	14.874	166.236	181.652	85.4321	119.551	0.269983	0.310738	0.58121	0.124416	3	Gal3st2	Mus musculus galactose-3-O-sulfotransferase 2 (Gal3st2), mRNA [NM_199366]
DOWN Ctrl	A_55_P2158448	0.0101712	down	2.02908	288.119	54.1638	39.3759	42.9346	456.555	57.2805	48.4188	94.2887	0.631072	0.94559	0.813236	0.455353	1	Gdf3	Mus musculus growth differentiation factor 3 (Gdf3), mRNA [NM_008108]
DOWN Ctrl	A_51_P426875	0.00212529	down	123.578	91.7835	6.52204	8.40662	36.2656	7121.45	759.625	337.971	6215.04	0.0128883	0.00858587	0.0248738	0.00583513	4	Gdpd3	Mus musculus glycerophosphodiester phosphodiesterase domain containing 3 (Gdpd3), mRNA [NM_024228]
	ProbeName	p (Corr) ([cortex] Vs [placenta])	Regulation ([cortex] Vs [placenta])	FC (abs) ([cortex] Vs [placenta])	Cor-CT1-lame1bis-US84603591_252665519606_S01_GE1_105_Dec08_1_2,txt:gProcessedSignal(raw)	Cor-CT2-lame2-US84603591_252665519413_S01_GE1_105_Dec08_1_2,txt:gProcessedSignal(raw)	Cor-CT3-lame3-US84603591_252665519414_S01_GE1_105_Dec08_1_1,txt:gProcessedSignal(raw)	Cor-CT4-lame4-US84603591_252665519415_S01_GE1_105_Dec08_1_4,txt:gProcessedSignal(raw)	Pl-CT1-lame1bis-US84603591_252665519606_S01_GE1_105_Dec08_1_4,txt:gProcessedSignal(raw)	Pl-CT2-lame2-US84603591_252665519413_S01_GE1_105_Dec08_1_4,txt:gProcessedSignal(raw)	Pl-CT3-lame3-US84603591_252665519414_S01_GE1_105_Dec08_1_3,txt:gProcessedSignal(raw)	Pl-CT4-lame4-US84603591_252665519415_S01_GE1_105_Dec08_1_2,txt:gProcessedSignal(raw)	Lame 1	Lame 2	Lame 3	Lame 4	SCORE+	GeneSymbol	Description
DOWN Ctrl	A_55_P2015232	0.0133159	down	2.07474	1016.54	816.308	727.329	543.436	1375.26	925.213	933.806	1365.48	0.739162	0.882292	0.778887	0.397981	1	Ggnbp2os	Mus musculus gametogenetin binding protein 2, opposite strand (Ggnbp2os), transcript variant 1, long non-coding RNA [NR_131197]
DOWN Ctrl	A_51_P479865	0.0296303	down	2.42297	80.5089	121.915	95.0594	37.3566	199.428	109.732	88.4483	165.695	0.403699	1.11103	1.07474	0.225454	2	Glb1l	Mus musculus galactosidase, beta 1-like (Glb1l), mRNA [NM_029010]
DOWN Ctrl	A_51_P194004	0.00422404	down	2.40617	56.4412	34.7935	26.8582	18.372	121.184	39.4337	28.2589	64.2129	0.46575	0.88233	0.950433	0.286111	2	Glyctk	Mus musculus glycerate kinase (Glyctk), transcript variant 1, mRNA [NM_174846]
DOWN Ctrl	A_55_P2083186	0.00497112	down	2.08005	56.0145	11.9093	4.61068	5.12554	107.902	11.473	4.408	14.4376	0.519123	1.03803	1.04598	0.355012	1	Gm10024	Mus musculus predicted gene 10024 (Gm10024), mRNA [NM_001081452]
DOWN Ctrl	A_55_P2116898	0.0391943	down	2.51317	31.8205	51.3366	48.0381	12.7324	83.4706	50.9016	39.2236	63.8502	0.381219	1.00855	1.22472	0.199411	2	Gm10371	Mus musculus predicted gene 10371 (Gm10371), long non-coding RNA [NR_126579]
DOWN Ctrl	A_51_P379687	0.0207653	down	3.05153	55.7043	40.7976	28.2046	24.2045	102.405	50.7121	68.3923	101.117	0.54396	0.804494	0.412394	0.23937	2	Gm10413
DOWN Ctrl	A_55_P2157952	0.0241518	down	2.41051	43.6926	10.8677	6.7555	5.16293	76.8063	9.78779	11.6986	16.9738	0.568867	1.11034	0.577461	0.30417	1	Gm10755
DOWN Ctrl	A_55_P2024679	0.0133217	down	2.27513	1133.11	807.393	778.742	321.857	2640.51	843.685	683.654	1076.96	0.429127	0.956984	1.13909	0.298859	2	Gm10765
DOWN Ctrl	A_55_P2017397	0.0274553	down	4.96114	16.2084	6.75834	7.14981	2.17464	57.1647	10.0718	14.7088	32.5259	0.283539	0.671013	0.48609	0.0668586	3	Gm11529	Mus musculus predicted gene 11529 (Gm11529), long non-coding RNA [NR_033524]
DOWN Ctrl	A_52_P606065	0.0300542	down	3.59682	57.9012	8.25202	12.3808	10.7826	95.9759	28.5236	25.8506	40.2734	0.603289	0.289305	0.478937	0.267736	3	Gm12569	PREDICTED: Mus musculus predicted gene 12569 (Gm12569), transcript variant X1, mRNA [XM_011249338]
DOWN Ctrl	A_55_P2102833	0.00362943	down	2.16792	137.826	21.7339	15.3301	17.0799	238.121	24.828	18.4106	42.494	0.578805	0.875382	0.832679	0.401937	1	Gm13201	PREDICTED: Mus musculus predicted gene 13201 (Gm13201), transcript variant X7, mRNA [XM_011250377]
DOWN Ctrl	A_55_P2067473	0.00770617	down	3.96362	24.349	4.59877	4.05986	2.12191	65.1647	13.1738	9.04991	8.18131	0.373653	0.349085	0.448608	0.259361	4	Gm14015	Mus musculus predicted gene 14015 (Gm14015), long non-coding RNA [NR_040637]
DOWN Ctrl	A_55_P2094906	0.0104873	down	2.25512	50.7601	55.1622	47.8084	25.2091	80.1031	57.5205	68.0243	74.3406	0.633684	0.959001	0.702814	0.339103	1	Gm15952	PREDICTED: Mus musculus predicted gene 15952 (Gm15952), transcript variant X1, ncRNA [XR_389685]
DOWN Ctrl	A_55_P2088113	0.0135372	down	3.66715	15.7289	40.0582	42.6421	11.035	55.8726	61.8355	53.4633	77.4962	0.281513	0.647819	0.797596	0.142394	2	Gm16287	Mus musculus predicted gene 16287 (Gm16287), long non-coding RNA [NR_033543]
DOWN Ctrl	A_55_P1961391	0.00576781	down	2.29393	126.429	42.9409	41.4704	28.0491	285.389	51.8829	44.5061	70.8391	0.443007	0.827651	0.931792	0.395955	2	Gm17778	PREDICTED: Mus musculus predicted gene, 17778 (Gm17778), mRNA [XM_006519922]
DOWN Ctrl	A_55_P2169356	0.0479165	down	8.89026	6.54861	22.8522	33.0658	1.9309	85.52	59.5008	44.4218	70.4932	0.076574	0.384065	0.744361	0.0273913	3	Gm1966	Mus musculus predicted gene 1966 (Gm1966), transcript variant 5, mRNA [NM_001277183]
DOWN Ctrl	A_55_P1998687	0.0457277	down	11.9864	3.52399	16.4691	21.1651	2.09242	167.126	61.3179	37.5361	36.8218	0.0210859	0.268585	0.56386	0.0568255	3	Gm2030	Mus musculus predicted gene 2030 (Gm2030), mRNA [NM_001100445]
DOWN Ctrl	A_55_P1978750	0.00307228	down	34.1433	2.72925	2.16531	2.08758	2.14899	95.4542	62.0121	22.5663	72.0088	0.0285922	0.0349175	0.0925084	0.0298434	4	Gm26806	BB019217 RIKEN full-length enriched, adult male testis (DH10B) Mus musculus cDNA clone 4930584H23 3', [BB019217]
DOWN Ctrl	A_55_P1982414	0.0247372	down	2.2514	216.345	139.385	72.5652	56.6787	315.232	132.033	115.591	176.825	0.686305	1.05568	0.627773	0.320536	1	Gm32391	PREDICTED: Mus musculus predicted gene, 32391 (Gm32391), transcript variant X2, ncRNA [XR_373659]
DOWN Ctrl	A_55_P1971552	0.00565904	down	7.78561	15.6992	1.65646	2.0375	2.14557	77.4478	8.91082	10.6949	15.1085	0.202706	0.185893	0.190511	0.142011	4	Gm33819	PREDICTED: Mus musculus predicted gene, 33819 (Gm33819), ncRNA [XR_387551]
DOWN Ctrl	A_66_P103510	0.0433159	down	2.30357	65.2595	11.4075	5.62168	11.2655	85.1994	13.0544	10.8686	29.3186	0.765962	0.873843	0.51724	0.384244	1	Gm34653	predicted gene, 34653 [Source:MGI Symbol;Acc:MGI:5593812] [ENSMUST00000201786]
DOWN Ctrl	A_55_P2027212	0.00513275	down	2.09767	304.455	135.812	121.172	81.1919	506.989	159.308	139.048	187.233	0.600517	0.852516	0.871444	0.43364	1	Gm35257	PREDICTED: Mus musculus predicted gene, 35257 (Gm35257), mRNA [XM_006523135]
DOWN Ctrl	A_55_P2171033	0.0208791	down	2.02642	929.902	249.781	195.444	121.888	1114.24	259.073	232.118	371.746	0.834564	0.964133	0.842005	0.327879	1	Gm35772	PREDICTED: Mus musculus predicted gene, 35772 (Gm35772), ncRNA [XR_384326]
DOWN Ctrl	A_55_P2052644	0.0241948	down	2.04631	40.7338	5.98009	2.82985	5.14575	53.7001	5.99216	4.02556	12.8184	0.758543	0.997987	0.70297	0.401435	1	Gm40590	PREDICTED: Mus musculus predicted gene, 40590 (Gm40590), ncRNA [XR_871411]
DOWN Ctrl	A_55_P2133983	0.0117816	down	2.10921	66.3455	4.36276	6.42793	4.57724	93.6119	4.61205	6.53225	15.9551	0.70873	0.945948	0.98403	0.286883	1	Gm436	Mus musculus predicted gene 436 (Gm436), mRNA [NM_001085504]
DOWN Ctrl	A_55_P1997534	0.047426	down	2.49539	50.0192	8.98336	7.51598	3.71342	52.2311	14.0858	11.4783	15.3731	0.957653	0.637761	0.6548	0.241553	1	Gm4871	Mus musculus predicted gene 4871 (Gm4871), mRNA [NM_001101463]
DOWN Ctrl	A_55_P2001403	0.0397387	down	2.17768	114.011	16.5126	8.03695	10.6253	130.669	21.1775	12.6057	27.6704	0.872518	0.779724	0.637563	0.383994	1	Gm5478	Mus musculus predicted pseudogene 5478 (Gm5478), non-coding RNA [NR_003960]
DOWN Ctrl	A_55_P2075067	0.0406266	down	11.438	2.72789	9.07384	17.5032	2.14303	75.6756	30.899	27.6773	65.5542	0.0360472	0.293661	0.632402	0.032691	3	Gm5862	Mus musculus predicted gene 5862 (Gm5862), mRNA [NM_001281525]
DOWN Ctrl	A_55_P2097505	0.0196197	down	2.2568	91.5626	17.6809	17.0853	6.16707	179.946	14.7628	24.4723	18.1707	0.508835	1.19767	0.698148	0.339395	1	Gm6713	PREDICTED: Mus musculus predicted gene 6713 (Gm6713), transcript variant X6, mRNA [XM_011243628]
DOWN Ctrl	A_55_P2185955	0.00336874	down	24.2811	2.71148	1.57262	1.89155	2.07032	52.1966	22.3684	34.6533	38.3001	0.0519475	0.0703057	0.054585	0.0540552	4	Gm6878	Mus musculus predicted gene 6878 (Gm6878), mRNA [NM_001037931]
DOWN Ctrl	A_55_P2029401	0.0054467	down	3.72096	26.8302	5.65796	7.66493	2.87524	107.34	11.907	11.5576	11.5909	0.249956	0.475181	0.663193	0.248061	3	Gm7849	Mus musculus predicted gene 7849 (Gm7849), mRNA [NM_001177518]
DOWN Ctrl	A_55_P1954436	0.0305292	down	4.07793	47.9841	106.568	150.435	24.6186	167.755	195.859	160.587	264.986	0.286037	0.544105	0.936778	0.0929056	2	Gm7967
DOWN Ctrl	A_55_P2013326	0.0470036	down	3.19811	13.5598	1.77374	3.21988	2.09372	69.0612	1.99731	2.97534	11.0336	0.196345	0.888066	1.08219	0.189758	2	Gm9573	Mus musculus predicted gene 9573 (Gm9573), mRNA [NM_001244654]
DOWN Ctrl	A_55_P2041140	0.033884	down	19.3819	3.09238	17.7185	23.6655	3.0078	179.756	77.8627	64.7852	162.046	0.0172032	0.227561	0.365291	0.0185614	4	Gm9758	Mus musculus predicted gene 9758 (Gm9758), mRNA [NM_198666]
DOWN Ctrl	A_66_P124254	0.00399874	down	5.171	39.2079	25.0498	19.6653	16.2254	136.656	70.7614	67.1889	92.0682	0.286911	0.354004	0.292687	0.176232	4	Gm9910	BB327798 RIKEN full-length enriched, 4 days neonate male adipose Mus musculus cDNA clone B430302L04 3', [BB327798]
DOWN Ctrl	A_55_P2145913	0.0407498	down	3.01693	33.1646	12.651	6.84769	8.32799	123.406	31.4883	6.80318	20.0173	0.268744	0.401768	1.00654	0.416039	3	Gm9975	PREDICTED: Mus musculus predicted gene 9975 (Gm9975), misc_RNA [XR_168614]
DOWN Ctrl	A_55_P1998086	0.0169372	down	3.73519	41.1745	9.66143	9.92062	5.15024	74.7659	23.7305	16.4169	36.2616	0.550712	0.407132	0.604294	0.14203	2	Gm9992	Mus musculus predicted gene 9992 (Gm9992), mRNA [NM_001142539]
DOWN Ctrl	A_55_P2099284	0.01085	down	14.2938	3.20904	10.7628	11.9359	2.17608	81.0167	44.3841	53.5459	51.9226	0.0396096	0.242494	0.22291	0.0419101	4	Gm9999	Mus musculus predicted gene 9999 (Gm9999), long non-coding RNA [NR_033461]
DOWN Ctrl	A_52_P636151	0.00906886	down	2.06105	1426.5	1287.84	1352.21	887.838	2881.35	1491.04	1130.53	2187.54	0.49508	0.863717	1.19608	0.405861	2	Golph3	Mus musculus golgi phosphoprotein 3 (Golph3), mRNA [NM_025673]
DOWN Ctrl	A_55_P2075587	0.0309565	down	2.65041	76.8494	59.2423	25.0971	21.3251	161.458	50.1401	49.6972	79.7851	0.475971	1.18154	0.505	0.267281	2	Gpatch2	Mus musculus G patch domain containing 2 (Gpatch2), mRNA [NM_026367]
DOWN Ctrl	A_55_P1962479	0.00799803	down	2.28873	579.833	423.666	572.99	291.947	1034.18	612.798	687.652	690.773	0.560672	0.691363	0.833255	0.422638	1	Gpbp1l1	Mus musculus GC-rich promoter binding protein 1-like 1 (Gpbp1l1), mRNA [NM_029868]
DOWN Ctrl	A_51_P224445	0.0388902	down	2.13876	247.336	137.165	138.226	97.5951	338.945	179.368	214.589	195.965	0.729725	0.76471	0.644144	0.498024	1	Gpn3	Mus musculus GPN-loop GTPase 3 (Gpn3), mRNA [NM_024216]
DOWN Ctrl	A_55_P2027386	0.0119215	down	2.38262	882.804	774.223	1010.14	516.38	1948.91	930.357	874.253	1935.01	0.452974	0.832179	1.15544	0.266862	2	Gpr156	Mus musculus G protein-coupled receptor 156 (Gpr156), mRNA [NM_153394]
DOWN Ctrl	A_55_P2001334	0.00607775	down	2.06197	130.427	30.8671	25.9602	22.6871	254.737	35.52	22.7799	55.5166	0.512008	0.869006	1.13961	0.408654	1	Gpr31b	Q9JLS1_MOUSE (Q9JLS1) G protein coupled receptor, partial (65%) [TC1599685]
DOWN Ctrl	A_55_P1973491	0.0300807	down	3.2872	27.2246	3.12786	7.34852	3.27224	59.6369	10.7515	8.07826	12.323	0.456506	0.290923	0.909667	0.265539	3	Gpr35	Mus musculus G protein-coupled receptor 35 (Gpr35), transcript variant 1, mRNA [NM_022320]
DOWN Ctrl	A_55_P2009001	0.00910452	down	2.1215	41.7085	11.5181	16.7953	5.34633	58.9281	12.4629	21.0538	15.0871	0.707786	0.924188	0.797734	0.354364	1	Gprc5d	Mus musculus G protein-coupled receptor, family C, group 5, member D (Gprc5d), transcript variant 1, mRNA [NM_001205396]
DOWN Ctrl	A_51_P408821	0.00140614	down	27.6678	2.74396	1.75185	2.08045	2.04073	56.7241	32.4872	29.9491	57.8504	0.0483737	0.0539243	0.0694659	0.035276	4	Grhl2	Mus musculus grainyhead-like 2 (Drosophila) (Grhl2), mRNA [NM_026496]
DOWN Ctrl	A_55_P1972772	0.00411202	down	4.24148	28.5227	26.0271	16.8608	13.4521	96.3078	47.0345	45.7254	70.2393	0.296162	0.553362	0.36874	0.191519	3	Gsg1	Mus musculus germ cell associated 1 (Gsg1), transcript variant 3, mRNA [NM_010352]
DOWN Ctrl	A_55_P2170454	0.0136359	down	9.50134	3.30314	5.05607	2.33431	2.13623	52.4053	11.8885	10.3934	27.9823	0.0630307	0.425289	0.224595	0.0763422	4	Gsta2	Mus musculus glutathione S-transferase, alpha 2 (Yc2) (Gsta2), mRNA [NM_008182]
DOWN Ctrl	A_51_P133651	0.0177692	down	2.05126	51.6936	30.4464	24.0356	15.3497	96.3484	26.9904	20.2275	52.1761	0.536528	1.12805	1.18826	0.294191	1	Gtf2a1	Mus musculus general transcription factor II A, 1 (Gtf2a1), transcript variant 1, mRNA [NM_031391]
DOWN Ctrl	A_51_P100991	0.0251288	down	2.53129	46.2659	14.62	11.773	5.84299	86.7766	14.7975	12.8547	30.8963	0.533161	0.988003	0.915853	0.189116	1	Gucy2c	Mus musculus guanylate cyclase 2c (Gucy2c), transcript variant 2, mRNA [NM_145067]
DOWN Ctrl	A_52_P343306	0.0135109	down	13.7943	11.0983	2.08259	2.42572	2.41929	53.1058	30.0392	25.5879	32.1199	0.208985	0.069329	0.0947995	0.0753204	4	H2-Aa	Mus musculus histocompatibility 2, class II antigen A, alpha (H2-Aa), mRNA [NM_010378]
DOWN Ctrl	A_55_P2003996	0.0434391	down	2.07919	47.475	31.8054	32.6779	6.73598	88.0288	30.1146	22.7312	27.519	0.539312	1.05615	1.43758	0.244776	1	H2-T24	Mus musculus histocompatibility 2, T region locus 24 (H2-T24), mRNA [NM_008207]
DOWN Ctrl	A_55_P2074035	0.00405207	down	2.15922	216.462	31.2324	25.6616	15.1869	362.683	35.2219	31.2928	38.247	0.596835	0.886732	0.820047	0.397075	1	Haao	Mus musculus 3-hydroxyanthranilate 3,4-dioxygenase (Haao), mRNA [NM_025325]
DOWN Ctrl	A_55_P2048550	0.0393273	down	2.64636	42.9048	8.23171	3.51357	4.28547	63.5142	10.0986	8.41267	12.9042	0.675516	0.815133	0.417652	0.3321	2	Hbb-bh2	Mus musculus hemoglobin beta, bh2 (Hbb-bh2), mRNA [NM_001127686]
DOWN Ctrl	A_55_P2077608	0.0156004	down	2.17589	212.872	178.822	185.121	62.6607	333.032	168.34	198.022	238.019	0.639194	1.06227	0.93485	0.263259	1	Hdac1	Mus musculus histone deacetylase 1 (Hdac1), mRNA [NM_008228]
DOWN Ctrl	A_52_P297075	0.0431939	down	2.09089	783.478	874.727	813.525	413.818	1683.37	667.436	669.807	1564.32	0.465421	1.31058	1.21457	0.264535	2	Heatr5a	Mus musculus HEAT repeat containing 5A (Heatr5a), mRNA [NM_177171]
DOWN Ctrl	A_52_P263658	0.0216455	down	2.95972	50.5969	32.5598	34.4182	7.11327	157.102	41.1155	33.0551	38.6988	0.322064	0.791909	1.04124	0.183811	2	Hes2	Mus musculus hairy and enhancer of split 2 (Drosophila) (Hes2), transcript variant 2, mRNA [NM_008236]
DOWN Ctrl	A_51_P361620	0.0294148	down	7.53364	63.9106	104.348	110.935	15.1362	422.088	280.173	192.173	423.74	0.151415	0.372443	0.577265	0.0357206	3	Hist2h2bb	Q5QNW6_HUMAN (Q5QNW6) Histone 2, H2bf, partial (60%) [TC1592191]
DOWN Ctrl	A_55_P2205459	0.0496811	down	3.97961	32.2988	9.43044	2.19044	4.06884	50.0641	14.1465	9.71949	26.4071	0.645149	0.666626	0.225365	0.154081	2	Hnf1b	Mus musculus HNF1 homeobox B (Hnf1b), transcript variant 1, mRNA [NM_009330]
DOWN Ctrl	A_55_P2017082	0.0477232	down	2.59396	2285.88	3284.4	4209.7	1100.22	6606.87	3517.99	3125.25	5785.98	0.345985	0.933602	1.347	0.190153	2	Hnrnpa2b1	Mus musculus heterogeneous nuclear ribonucleoprotein A2/B1 (Hnrnpa2b1), transcript variant 1, mRNA [NM_016806]
DOWN Ctrl	A_55_P2065621	0.00992475	down	2.06716	2105.87	1512.97	1496.75	748.866	3454.98	1828.02	1196.04	2304.59	0.609516	0.827657	1.25142	0.324945	1	Hook2	Mus musculus hook microtubule tethering protein 2 (Hook2), transcript variant 1, mRNA [NM_133255]
DOWN Ctrl	A_55_P2060672	0.0045456	down	13.2924	12.2989	5.29751	4.70756	2.00782	84.4955	30.7449	39.9657	49.4357	0.145557	0.172305	0.11779	0.0406148	4	Hoxa3	Mus musculus homeobox A3 (Hoxa3), mRNA [NM_010452]
DOWN Ctrl	A_52_P18765	0.0148503	down	5.7609	23.3475	5.12407	3.12071	2.08644	54.9307	18.5322	13.9024	16.1846	0.425035	0.276495	0.224473	0.128915	4	Hsbp1l1	Mus musculus heat shock factor binding protein 1-like 1 (Hsbp1l1), mRNA [NM_001136181]
DOWN Ctrl	A_55_P1997936	0.0454579	down	2.05159	514.852	624.543	615.342	252.921	614.685	634.277	986.229	615.545	0.837586	0.984653	0.623935	0.410889	1	Hsd17b7	Mus musculus hydroxysteroid (17-beta) dehydrogenase 7 (Hsd17b7), mRNA [NM_010476]
DOWN Ctrl	A_55_P2085776	0.0162568	down	6.40066	31.4943	7.29397	4.00074	2.95748	78.6699	23.2135	20.9375	31.8523	0.400335	0.314212	0.19108	0.09285	4	Ifi27l2b	Mus musculus interferon, alpha-inducible protein 27 like 2B (Ifi27l2b), mRNA [NM_145449]
DOWN Ctrl	A_52_P114905	0.0358331	down	2.21194	123.354	82.9081	61.9973	37.822	145.277	89.7501	96.9568	121.231	0.849098	0.923766	0.639432	0.311983	1	Ifitm10	Mus musculus interferon induced transmembrane protein 10 (Ifitm10), transcript variant 1, mRNA [NM_001347541]
DOWN Ctrl	A_55_P2341025	0.0319233	down	2.53396	36.3253	7.70909	5.34057	2.25705	122.933	6.83355	6.09164	7.26024	0.295489	1.12812	0.876706	0.310877	2	Igkv4-53	601785258F1 NCI_CGAP_Lu30 Mus musculus cDNA clone IMAGE:4013126 5', [BF139390]
DOWN Ctrl	A_55_P2001489	0.0217059	down	2.41598	47.2205	14.7422	17.5998	11.9639	66.0128	21.5083	28.8967	32.4956	0.715323	0.685416	0.609061	0.368171	1	Il19	Mus musculus interleukin 19 (Il19), mRNA [NM_001009940]
DOWN Ctrl	A_55_P2071447	0.00175924	down	19.2785	9.2144	9.65103	2.59599	3.62201	130.802	76.7149	25.9955	118.21	0.0704457	0.125804	0.0998633	0.0306405	4	Il21r	Mus musculus interleukin 21 receptor (Il21r), mRNA [NM_021887]
DOWN Ctrl	A_55_P1988839	0.0109851	down	2.46398	255.898	110.831	63.2328	61.8804	486.044	109.816	95.9657	213.191	0.526491	1.00924	0.65891	0.290257	1	Ins2	Mus musculus insulin II (Ins2), transcript variant 3, mRNA [NM_001185084]
DOWN Ctrl	A_55_P1984695	0.00536294	down	22.6334	2.76679	1.58639	2.01259	2.10462	73.8036	26.6267	22.6115	29.3122	0.0374885	0.0595788	0.0890072	0.0718002	4	Ip6k3	Mus musculus inositol hexaphosphate kinase 3 (Ip6k3), mRNA [NM_173027]
DOWN Ctrl	A_51_P340816	0.0294645	down	7.39818	418.46	223.524	198.977	154.326	3560.64	1235.65	222.662	2344.82	0.117524	0.180896	0.893629	0.0658157	3	Ipp	Mus musculus IAP promoted placental gene (Ipp), mRNA [NM_008389]
DOWN Ctrl	A_52_P337427	0.0102768	down	2.14856	277.393	197.446	266.335	142.732	414.838	229.913	353.095	351.727	0.668676	0.858788	0.754286	0.405803	1	Izumo4	Mus musculus IZUMO family member 4 (Izumo4), mRNA [NM_027829]
DOWN Ctrl	A_51_P257762	0.0191575	down	2.46977	85.1539	100.185	130.915	53.9979	177.453	153.01	103.293	213.592	0.479868	0.654761	1.26742	0.252808	2	Kat2b	Mus musculus K(lysine) acetyltransferase 2B (Kat2b), transcript variant 1, mRNA [NM_020005]
DOWN Ctrl	A_55_P2066878	0.0210406	down	2.42669	257.793	371.113	286.969	152.16	641.912	320.278	320.182	587.533	0.401602	1.15872	0.896269	0.25898	2	Kcnj13	Mus musculus potassium inwardly-rectifying channel, subfamily J, member 13 (Kcnj13), mRNA [NM_001110227]
DOWN Ctrl	A_52_P596541	0.00562824	down	2.18318	1216.82	881.701	780.973	554.811	2142.56	877.293	982.344	1526.88	0.567929	1.00503	0.79501	0.363363	1	Kdelr1	Mus musculus KDEL (Lys-Asp-Glu-Leu) endoplasmic reticulum protein retention receptor 1 (Kdelr1), mRNA [NM_133950]
DOWN Ctrl	A_51_P114297	0.0141962	down	2.06462	661.55	515.459	472.446	278.036	1148.49	427.105	492.074	900.188	0.576015	1.20687	0.960112	0.308865	1	Kifc3	Mus musculus kinesin family member C3 (Kifc3), transcript variant 1, mRNA [NM_010631]
DOWN Ctrl	A_51_P205215	0.0110627	down	7.47971	63.0317	28.8642	15.9654	12.9289	211.209	114.482	57.3455	226.313	0.298432	0.252129	0.278408	0.0571286	4	Klhl30	Mus musculus kelch-like 30 (Klhl30), mRNA [NM_027551]
DOWN Ctrl	A_51_P245414	0.0254266	down	3.23167	42.8779	11.5758	12.1259	4.897	89.4171	34.1184	12.404	22.679	0.479527	0.339282	0.977578	0.215926	3	Klk1	Mus musculus kallikrein 1 (Klk1), transcript variant 1, mRNA [NM_010639]
DOWN Ctrl	A_55_P2167714	0.0118747	down	15.5242	2.65647	1.5488	1.93835	2.14033	50.2605	25.1447	6.15097	34.0483	0.052854	0.0615956	0.315129	0.0628617	4	Klra12	Mus musculus killer cell lectin-like receptor subfamily A, member 12 (Klra12), mRNA [NM_010646]
DOWN Ctrl	A_51_P258806	0.0360387	down	2.3552	41.2582	7.49897	10.348	5.38869	52.6876	14.57	13.2787	13.9028	0.783073	0.514688	0.779294	0.387598	1	Klrg2	Mus musculus killer cell lectin-like receptor subfamily G, member 2 (Klrg2), mRNA [NM_001033171]
DOWN Ctrl	A_66_P106836	0.0452807	down	2.40874	103.944	17.2917	15.6651	4.47899	165.662	20.5292	13.1346	25.3721	0.627451	0.842298	1.19266	0.176532	1	Kmo	Mus musculus kynurenine 3-monooxygenase (kynurenine 3-hydroxylase) (Kmo), mRNA [NM_133809]
DOWN Ctrl	A_55_P2172420	0.00200967	down	2.08651	647.058	880.54	866.603	489.008	1202.69	952.802	828.232	1287.23	0.538008	0.924159	1.04633	0.379892	1	Krit1	Mus musculus KRIT1, ankyrin repeat containing (Krit1), transcript variant 1, mRNA [NM_030675]
DOWN Ctrl	A_66_P101935	0.0344765	down	3.05461	107.574	19.9659	19.1675	14.6221	161.002	51.0433	21.3975	79.5651	0.668153	0.391157	0.895784	0.183776	2	Krt6b	Mus musculus keratin 6B (Krt6b), mRNA [NM_010669]
DOWN Ctrl	A_55_P1991214	0.0273373	down	2.05622	287.58	115.347	100.58	32.2411	459.194	122.517	74.6583	122.221	0.626271	0.941471	1.34721	0.263793	1	Lair1	Mus musculus leukocyte-associated Ig-like receptor 1 (Lair1), transcript variant f, mRNA [NM_001302681]
DOWN Ctrl	A_52_P1029978	0.0130996	down	2.03915	20402.3	20834.6	18004.8	12008.5	39062.5	18078.4	16136.2	37228.5	0.5223	1.15246	1.1158	0.322562	1	Lasp1	Mus musculus LIM and SH3 protein 1 (Lasp1), mRNA [NM_010688]
DOWN Ctrl	A_66_P130517	0.0165022	down	14.1151	10.2065	4.07464	1.92366	1.95269	58.6787	15.8459	29.296	60.7746	0.173939	0.257142	0.065663	0.0321301	4	Lepr	Mus musculus leptin receptor (Lepr), transcript variant 1, mRNA [NM_146146]
DOWN Ctrl	A_52_P154741	0.0381379	down	93	20.6821	5.23555	2.25268	2.11124	974.087	20.6037	836.42	612.658	0.0212323	0.254108	0.00269324	0.00344604	4	Lgals6	Mus musculus lectin, galactose binding, soluble 6 (Lgals6), mRNA [NM_010707]
DOWN Ctrl	A_52_P248862	0.0338229	down	2.15185	54.6454	32.4354	30.1902	21.3049	70.2284	38.1849	48.2512	50.4327	0.77811	0.849429	0.625688	0.422442	1	Lmbr1	PREDICTED: Mus musculus limb region 1 (Lmbr1), transcript variant X4, mRNA [XM_011249782]
DOWN Ctrl	A_55_P1966928	0.00424009	down	2.17681	747.355	467.816	399.639	316.752	1167.57	507.149	475.976	941.29	0.640092	0.922444	0.839619	0.336508	1	Lnx1	Mus musculus ligand of numb-protein X 1 (Lnx1), transcript variant 1, mRNA [NM_001159577]
DOWN Ctrl	A_55_P2158592	0.00480401	down	9.04122	9.06141	11.3278	14.8654	4.87879	69.3372	33.1599	76.7925	75.2135	0.130686	0.34161	0.193578	0.0648659	4	LOC100038947	signal-regulatory protein beta 1C [Source:MGI Symbol;Acc:MGI:3807521] [ENSMUST00000108350]
DOWN Ctrl	A_55_P2084512	0.0192356	down	2.42108	42.9856	26.6527	27.4495	11.0513	57.414	33.5422	37.2186	44.477	0.748696	0.7946	0.73752	0.248472	1	LOC102631977	PREDICTED: Mus musculus uncharacterized LOC102631977 (LOC102631977), transcript variant X1, ncRNA [XR_390980]
DOWN Ctrl	A_55_P2143095	0.0113199	down	2.21417	167.546	190.11	185.872	110.139	290.386	224.892	255.989	250.279	0.576976	0.845339	0.726092	0.440065	1	LOC102634533	PREDICTED: Mus musculus uncharacterized LOC102634533 (LOC102634533), transcript variant X3, ncRNA [XR_001783130]
DOWN Ctrl	A_55_P1992904	0.0100714	down	5.30901	22.3334	6.08073	5.84265	4.12239	68.0244	16.2888	25.9855	24.0932	0.328315	0.373307	0.224842	0.171102	4	LOC102636664	PREDICTED: Mus musculus uncharacterized LOC102636664 (LOC102636664), ncRNA [XR_384917]
DOWN Ctrl	A_55_P2145470	0.00451644	down	4.78089	15.1639	9.80841	5.42186	6.30453	79.8876	19.2537	11.578	39.8176	0.189815	0.509429	0.468291	0.158335	3	LOC102640328	PREDICTED: Mus musculus uncharacterized LOC102640328 (LOC102640328), transcript variant X2, ncRNA [XR_001782879]
DOWN Ctrl	A_55_P2179884	0.00359504	down	2.73369	58.8665	52.7999	66.6343	20.2948	123.685	83.2127	75.2994	80.8613	0.475938	0.634517	0.884926	0.250983	2	LOC105245869	Mus musculus uncharacterized LOC105245869 (LOC105245869), transcript variant 2, long non-coding RNA [NR_131969]
DOWN Ctrl	A_55_P2094602	0.0243552	down	2.02805	677.37	547.047	632.692	318.252	1174.1	505.502	491.766	1154.52	0.576929	1.08219	1.28657	0.275657	1	Lrch1	Mus musculus leucine-rich repeats and calponin homology (CH) domain containing 1 (Lrch1), transcript variant 1, mRNA [NM_001033439]
DOWN Ctrl	A_52_P279687	0.0144036	down	2.17582	172.909	182.423	193.762	105.157	397.093	174.828	172.352	321.393	0.435437	1.04344	1.12422	0.327193	2	Lrp8	Mus musculus low density lipoprotein receptor-related protein 8, apolipoprotein e receptor (Lrp8), transcript variant 2, mRNA [NM_001080926]
DOWN Ctrl	A_52_P33831	0.0214138	down	2.58449	29.4621	28.9792	38.6403	24.6109	54.3428	59.5036	51.5415	58.0271	0.542152	0.487015	0.749692	0.424128	2	Lrrc27	Mus musculus leucine rich repeat containing 27 (Lrrc27), transcript variant 1, mRNA [NM_027164]
DOWN Ctrl	A_55_P2090557	0.00473862	down	2.37893	4463.36	3271.45	3448.21	2544.58	7586.87	4731.1	4333.27	7043.02	0.588301	0.691476	0.795753	0.36129	1	Lrrc75a	Mus musculus leucine rich repeat containing 75A (Lrrc75a), mRNA [NM_198861]
DOWN Ctrl	A_52_P24365	0.011198	down	17.2761	3.41813	2.09156	2.79447	2.49938	106.084	16.4946	29.1322	23.295	0.032221	0.126803	0.0959238	0.107293	4	Lrriq3	Mus musculus leucine-rich repeats and IQ motif containing 3 (Lrriq3), mRNA [NM_028938]
DOWN Ctrl	A_52_P686785	0.0174779	down	5.75437	111.806	317.251	310.356	74.2549	776.135	780.08	449.67	878.883	0.144054	0.406691	0.690186	0.0844878	3	Lyve1	Mus musculus lymphatic vessel endothelial hyaluronan receptor 1 (Lyve1), mRNA [NM_053247]
DOWN Ctrl	A_55_P2049256	0.0062085	down	2.2593	3415.72	1982.59	1998.04	1186.37	5357.72	2313.07	2659.8	3387.48	0.637533	0.857127	0.751198	0.350222	1	Mapkapk5	Mus musculus MAP kinase-activated protein kinase 5 (Mapkapk5), mRNA [NM_010765]
DOWN Ctrl	A_55_P2178510	0.0471412	down	7.62739	140.132	48.893	35.256	17.0069	3039.16	80.4412	67.3105	225.574	0.0461088	0.60781	0.523781	0.0753939	2	Mc3r	Mus musculus melanocortin 3 receptor (Mc3r), mRNA [NM_008561]
DOWN Ctrl	A_55_P2120946	0.0114756	down	2.0931	26.404	15.4374	12.9463	13.1311	58.7457	16.3471	11.9193	31.02	0.449463	0.944351	1.08616	0.423309	2	Mefv	Mus musculus Mediterranean fever (Mefv), transcript variant 1, mRNA [NM_001161790]
DOWN Ctrl	A_51_P317433	0.0165149	down	2.20474	104.701	67.4833	52.1697	41.5732	261.145	77.7155	49.4914	96.239	0.400931	0.868338	1.05412	0.431979	2	Mesp2	Mus musculus mesoderm posterior 2 (Mesp2), mRNA [NM_008589]
DOWN Ctrl	A_51_P102503	0.0389868	down	2.01297	2904.97	2646.03	1648.28	1894.6	3809.61	2681.01	2523.78	4081.86	0.762537	0.986951	0.6531	0.464151	1	Metap1	Mus musculus methionyl aminopeptidase 1 (Metap1), mRNA [NM_175224]
DOWN Ctrl	A_51_P279437	0.0177777	down	2.10385	2556.05	2123.1	2084.61	1167.97	4216.43	1744.42	2659.75	3532.48	0.606213	1.21708	0.783762	0.330636	1	Mfsd2a	Mus musculus major facilitator superfamily domain containing 2A (Mfsd2a), mRNA [NM_029662]
DOWN Ctrl	A_52_P337220	0.00581689	down	2.04735	1210.75	977.519	982.113	537.712	2124.05	896.177	961.736	1601.43	0.57002	1.09077	1.02119	0.335771	1	Mgat4b	Mus musculus mannoside acetylglucosaminyltransferase 4, isoenzyme B (Mgat4b), mRNA [NM_145926]
DOWN Ctrl	A_66_P121059	0.0182949	down	2.24459	1012.53	847.744	1303.61	509.87	1479.18	1313.56	1151.52	1728.03	0.684523	0.645381	1.13208	0.295059	1	Mirg	Mus musculus miRNA containing gene (Mirg), long non-coding RNA [NR_028265]
DOWN Ctrl	A_55_P2083063	0.0116963	down	2.07847	80.5619	72.5226	71.9709	56.4922	157.24	93.8292	65.1469	123.136	0.512349	0.772921	1.10475	0.45878	1	Mob1b	Mus musculus MOB kinase activator 1B (Mob1b), mRNA [NM_026735]
DOWN Ctrl	A_55_P2018532	0.0086354	down	2.20002	158.609	172.02	167.167	58.6153	284.039	175.252	160.082	209.821	0.558405	0.981559	1.04425	0.279359	1	Mob3a	Mus musculus MOB kinase activator 3A (Mob3a), mRNA [NM_172457]
DOWN Ctrl	A_55_P2154807	0.0347175	down	2.8164	40.5971	18.1803	9.01239	10.5465	90.4218	39.1545	15.9282	20.8957	0.448975	0.464321	0.565812	0.504719	2	Morn3	Mus musculus MORN repeat containing 3 (Morn3), transcript variant 2, mRNA [NM_001347456]
DOWN Ctrl	A_55_P2003941	0.0452774	down	2.56045	52.6318	26.3984	26.3881	16.7666	119.084	19.1739	50.8241	60.7809	0.441973	1.37679	0.519205	0.275853	2	Mrgprx2	Mus musculus MAS-related GPR, member X2 (Mrgprx2), mRNA [NM_001034868]
DOWN Ctrl	A_52_P483336	0.0384862	down	10.6615	3.26288	27.4529	39.0707	1.87268	61.2817	106.613	54.7282	63.2235	0.053244	0.257501	0.713904	0.02962	3	Ms4a1	Mus musculus membrane-spanning 4-domains, subfamily A, member 1 (Ms4a1), mRNA [NM_007641]
DOWN Ctrl	A_52_P127130	0.0451286	down	12.392	2.99722	10.1315	10.1333	2.43155	103.432	21.1894	24.8219	86.5837	0.0289778	0.478138	0.408239	0.0280833	4	Msr1	Mus musculus macrophage scavenger receptor 1 (Msr1), transcript variant 1, mRNA [NM_031195]
DOWN Ctrl	A_55_P2068125	0.0150218	down	2.43	167.08	34.8108	31.7579	10.6544	292.482	35.2873	37.9031	46.8289	0.571249	0.986498	0.83787	0.227518	1	Myct1	Mus musculus myc target 1 (Myct1), mRNA [NM_026793]
DOWN Ctrl	A_52_P248343	0.0176573	down	5.905	10.9669	22.3503	18.0087	3.52245	66.6767	46.3627	31.7677	51.3931	0.164479	0.482075	0.566887	0.0685395	3	Mylip	Mus musculus myosin regulatory light chain interacting protein (Mylip), mRNA [NM_153789]
DOWN Ctrl	A_55_P2058591	0.0167363	down	2.18093	34.4081	31.3228	38.3231	22.4126	49.3278	48.0772	44.2453	53.2843	0.697539	0.65151	0.866151	0.420623	1	Mylpf	myosin light chain, phosphorylatable, fast skeletal muscle [Source:MGI Symbol;Acc:MGI:97273] [ENSMUST00000206204]
DOWN Ctrl	A_51_P431785	0.00215062	down	3.22889	57.3274	75.5953	48.2217	32.1433	138.946	144.908	68.1616	142.03	0.412587	0.521677	0.707461	0.226313	2	Myom2	Mus musculus myomesin 2 (Myom2), mRNA [NM_008664]
DOWN Ctrl	A_51_P289392	0.0454705	down	3.39396	9.81115	3.54279	2.77325	3.01836	60.9193	3.94168	4.66151	9.20766	0.161052	0.898802	0.594925	0.327809	2	Naip1	Mus musculus NLR family, apoptosis inhibitory protein 1 (Naip1), mRNA [NM_008670]
DOWN Ctrl	A_52_P488305	0.0110296	down	2.05613	305.768	414.736	468.039	220.466	598.02	406.242	384.679	668.116	0.511301	1.02091	1.2167	0.329981	1	Ndel1	Mus musculus nudE neurodevelopment protein 1 like 1 (Ndel1), mRNA [NM_023668]
DOWN Ctrl	A_51_P315634	0.00318541	down	2.10165	235.903	193.497	194.538	107.478	356.154	217.526	217.073	295.584	0.662362	0.889538	0.896186	0.363614	1	Nedd1	Mus musculus neural precursor cell expressed, developmentally down-regulated gene 1 (Nedd1), mRNA [NM_008682]
DOWN Ctrl	A_55_P1968738	0.0299735	down	2.16157	87.379	48.8937	36.3111	24.8124	216.388	42.0453	30.4735	80.9153	0.403807	1.16288	1.19157	0.306647	2	Nfkb1	Mus musculus nuclear factor of kappa light polypeptide gene enhancer in B cells 1, p105 (Nfkb1), mRNA [NM_008689]
DOWN Ctrl	A_51_P234539	0.012033	down	2.03028	108.368	94.2036	99.4472	60.9886	152.131	128.52	100.764	142.56	0.712332	0.732989	0.986928	0.427809	1	Nfxl1	Mus musculus nuclear transcription factor, X-box binding-like 1 (Nfxl1), mRNA [NM_133921]
DOWN Ctrl	A_51_P419111	0.0123445	down	2.45685	31.5518	65.2311	60.3616	47.3727	61.8342	90.8283	92.2825	110.451	0.510265	0.718181	0.654096	0.428902	1	Ngly1	Mus musculus N-glycanase 1 (Ngly1), mRNA [NM_021504]
DOWN Ctrl	A_51_P234113	0.0273502	down	2.19653	337.509	340.653	304.49	149.797	775.061	273.07	291.334	528.542	0.435462	1.24749	1.04516	0.283415	2	Nod1	Mus musculus nucleotide-binding oligomerization domain containing 1 (Nod1), transcript variant 1, mRNA [NM_172729]
DOWN Ctrl	A_52_P605556	0.0420344	down	2.76118	252.833	142.676	130.983	103.219	327.096	256.292	295.456	305.558	0.772963	0.556694	0.443326	0.337806	2	Nxnl2	Mus musculus nucleoredoxin-like 2 (Nxnl2), mRNA [NM_029173]
DOWN Ctrl	A_55_P1989071	0.0277501	down	2.69309	112.059	27.9956	31.1271	9.64233	142.687	44.5771	45.1793	46.0135	0.785349	0.628027	0.688968	0.209554	1	Oas1d	Mus musculus 2'-5' oligoadenylate synthetase 1D (Oas1d), mRNA [NM_133893]
DOWN Ctrl	A_55_P2002998	0.012938	down	4.80191	22.6525	8.3	8.91995	2.20036	50.7894	27.1118	19.4648	19.5426	0.446009	0.30614	0.45826	0.112593	4	Olah	Mus musculus oleoyl-ACP hydrolase (Olah), mRNA [NM_145921]
DOWN Ctrl	A_55_P2044380	0.0386343	down	3.06393	140.451	425.007	561.334	85.5182	544.938	569.196	452.719	480.106	0.257738	0.746679	1.23992	0.178124	2	Olfr1152	olfactory receptor 1152 [Source:MGI Symbol;Acc:MGI:3030986] [ENSMUST00000213308]
DOWN Ctrl	A_55_P2252251	0.014755	down	2.21276	96.3309	115.835	142.859	40.4227	190.608	138.876	111.585	139.625	0.505388	0.834086	1.28027	0.28951	1	Olfr1372-ps1	Mus musculus olfactory receptor 1372, pseudogene 1 (Olfr1372-ps1), non-coding RNA [NR_034155]
DOWN Ctrl	A_55_P2005605	0.0342027	down	2.17218	35.9727	7.80739	11.5003	8.89332	95.1262	8.97124	8.21852	24.3415	0.378158	0.870269	1.39932	0.365357	2	Olfr576	Mus musculus olfactory receptor 576 (Olfr576), mRNA [NM_001001805]
DOWN Ctrl	A_55_P2071731	0.0360431	down	2.62688	44.8026	62.3861	21.3395	7.09586	94.6076	48.5732	37.3484	31.348	0.473562	1.28437	0.571365	0.226358	2	Olfr75-ps1
DOWN Ctrl	A_55_P2029498	0.00379853	down	2.02496	924.386	1151.99	1068.01	699.455	1675.58	1108.05	1113.94	1726.53	0.55168	1.03966	0.958767	0.405122	1	Osbpl1a	Mus musculus oxysterol binding protein-like 1A (Osbpl1a), transcript variant 6, mRNA [NM_001252493]
DOWN Ctrl	A_51_P499599	0.00527412	down	9.26603	12.8328	1.66804	2.05306	2.1992	59.4758	11.2182	11.6752	24.4176	0.215765	0.148691	0.175848	0.090066	4	Osr2	Mus musculus odd-skipped related 2 (Osr2), mRNA [NM_054049]
DOWN Ctrl	A_52_P473106	0.0351927	down	2.36291	128.49	12.6627	10.9545	9.55637	193.426	15.7737	20.9578	22.1685	0.664282	0.802773	0.522696	0.431079	1	Otos	Mus musculus otospiralin (Otos), mRNA [NM_153114]
DOWN Ctrl	A_52_P441954	0.0278811	down	9.43618	23.4601	2.99768	2.16163	3.03002	51.9235	22.262	19.0977	44.1648	0.451821	0.134654	0.113188	0.0686071	4	Ovol1	Mus musculus ovo like zinc finger 1 (Ovol1), mRNA [NM_019935]
DOWN Ctrl	A_55_P2022631	0.015266	down	9.59886	15.5043	4.34322	1.98708	3.19961	51.2695	24.9578	18.5927	40.7855	0.302408	0.174023	0.106874	0.0784497	4	Oxct2b	Mus musculus 3-oxoacid CoA transferase 2B (Oxct2b), mRNA [NM_181859]
DOWN Ctrl	A_55_P2375194	0.0372204	down	2.69088	28.1372	34.2575	42.7717	6.49121	80.6463	57.6243	29.3882	27.4279	0.348896	0.594498	1.45541	0.236665	2	P2rx3	PREDICTED: Mus musculus uncharacterized LOC100862344 (LOC100862344), misc_RNA [XR_140553]
DOWN Ctrl	A_51_P273157	0.0372804	down	6.44954	25.3014	7.21607	3.80695	5.60349	56.7651	41.1333	27.6893	27.8271	0.445722	0.175431	0.137488	0.201368	4	Pde6h	Mus musculus phosphodiesterase 6H, cGMP-specific, cone, gamma (Pde6h), mRNA [NM_023898]
DOWN Ctrl	A_51_P441426	0.0188027	down	2.83638	1559.12	2379.26	2200.91	850.891	3884.83	2272.72	3131.74	4341.17	0.401335	1.04688	0.702775	0.196005	2	Pf4	Mus musculus platelet factor 4 (Pf4), mRNA [NM_019932]
DOWN Ctrl	A_52_P572045	0.0185459	down	2.28684	61.4961	33.3567	44.9507	29.1993	108.016	50.2608	59.5369	60.8188	0.569324	0.663672	0.755005	0.480103	1	Pfkp	Mus musculus phosphofructokinase, platelet (Pfkp), transcript variant 1, mRNA [NM_019703]
DOWN Ctrl	A_55_P2003139	0.0350291	down	3.54869	14.0979	14.5644	11.3345	4.03254	51.9231	14.4533	15.9684	33.1567	0.271515	1.00769	0.709808	0.121621	2	Phf8	Mus musculus PHD finger protein 8 (Phf8), transcript variant 1, mRNA [NM_177201]
DOWN Ctrl	A_55_P2156062	0.0123478	down	2.34815	267.02	234.156	173.402	93.9378	503.739	227.365	262.738	274.698	0.530075	1.02987	0.659982	0.341967	1	Pick1	protein interacting with C kinase 1 [Source:MGI Symbol;Acc:MGI:894645] [ENSMUST00000053926]
DOWN Ctrl	A_55_P2035772	0.0183193	down	4.25821	20.292	18.4485	23.8092	3.05471	55.9919	30.4661	43.0264	32.5603	0.36241	0.605541	0.553362	0.0938169	2	Pla2g10	Mus musculus phospholipase A2, group X (Pla2g10), transcript variant 2, mRNA [NM_001291009]
DOWN Ctrl	A_52_P611771	0.00316721	down	26.1819	2.79784	1.73308	3.32162	2.10858	59.6656	38.5963	42.4888	43.5411	0.046892	0.0449028	0.0781765	0.0484273	4	Platr20	Mus musculus pluripotency associated transcript 20 (Platr20), long non-coding RNA [NR_110444]
DOWN Ctrl	A_52_P121502	0.0168983	down	3.4885	45.4412	30.9548	23.2381	21.8332	99.6522	96.8661	39.2028	74.5643	0.455998	0.319562	0.592767	0.29281	3	Pllp	Mus musculus plasma membrane proteolipid (Pllp), mRNA [NM_026385]
DOWN Ctrl	A_55_P2025514	0.0295196	down	3.65235	77.2924	50.8521	19.4266	23.6889	159.621	66.7948	68.6532	117.393	0.484224	0.761318	0.282967	0.201791	3	Pnpla3	Mus musculus patatin-like phospholipase domain containing 3 (Pnpla3), mRNA [NM_054088]
DOWN Ctrl	A_52_P663704	0.0212796	down	3.48174	108.131	14.578	5.14938	8.94107	180.373	25.5076	14.0157	44.1549	0.599487	0.571516	0.3674	0.202493	2	Podnl1	Mus musculus podocan-like 1 (Podnl1), mRNA [NM_001013384]
DOWN Ctrl	A_55_P2055975	0.0315274	down	2.2303	343.722	389.612	429.034	189.387	658.398	398.933	331.682	825.062	0.522059	0.976635	1.29351	0.229543	1	Ppip5k1	Mus musculus diphosphoinositol pentakisphosphate kinase 1 (Ppip5k1), mRNA [NM_178795]
DOWN Ctrl	A_51_P399175	0.0128643	down	2.2734	78.5182	44.9618	54.6425	22.1313	111.815	50.4211	65.7137	82.1757	0.702216	0.891724	0.831524	0.269317	1	Ppm1j	Mus musculus protein phosphatase 1J (Ppm1j), mRNA [NM_027982]
DOWN Ctrl	A_55_P1975772	0.012008	down	2.14127	2237.76	1566.89	1260.32	676.143	3656.39	1553.57	1193.96	2472.54	0.612015	1.00857	1.05558	0.273461	1	Ppp2r5a	Mus musculus protein phosphatase 2, regulatory subunit B', alpha (Ppp2r5a), mRNA [NM_144880]
DOWN Ctrl	A_55_P2081892	0.00193516	down	23.0206	2.90008	3.25913	2.43714	2.05638	58.2342	42.6785	34.3704	41.5762	0.0498003	0.0763647	0.0709081	0.0494604	4	Pramel5	Mus musculus preferentially expressed antigen in melanoma like 5 (Pramel5), mRNA [NM_001085418]
DOWN Ctrl	A_52_P251699	0.0090801	down	5.04243	26.3109	7.47915	7.63456	5.26809	72.55	21.2897	29.2123	30.2741	0.362659	0.351304	0.261348	0.174013	4	Prodh2	Mus musculus proline dehydrogenase (oxidase) 2 (Prodh2), mRNA [NM_019546]
DOWN Ctrl	A_51_P170959	0.0201987	down	8.18146	10.3627	34.6451	36.4126	8.05801	147.629	122.367	62.2118	112.116	0.0701946	0.283124	0.585301	0.0718719	3	Proz	protein Z, vitamin K-dependent plasma glycoprotein [Source:MGI Symbol;Acc:MGI:1860488] [ENSMUST00000033822]
DOWN Ctrl	A_55_P2036764	0.00462731	down	17.2391	6.8841	1.95417	2.39226	1.971	79.4814	33.3935	18.2561	30.8663	0.0866128	0.0585196	0.131039	0.0638561	4	Prr15l	Mus musculus proline rich 15-like (Prr15l), mRNA [NM_146026]
DOWN Ctrl	A_66_P125223	0.037933	down	2.60832	84.8484	50.7055	53.6246	24.3189	177.819	100.458	37.7744	102.743	0.477162	0.504744	1.4196	0.236696	2	Prr33	Mus musculus proline rich 33 (Prr33), long non-coding RNA [NR_033261]
DOWN Ctrl	A_55_P1983383	0.0217761	down	19.6778	5.8803	1.50351	1.82506	2.17165	49.3771	69.0001	13.6712	30.1129	0.11909	0.02179	0.133497	0.0721169	4	Prss52	Mus musculus protease, serine 52 (Prss52), mRNA [NM_028525]
DOWN Ctrl	A_55_P1972490	0.00222349	down	2.03023	2324.97	2092.22	2020.53	1390.19	3936.39	2371.25	1805.38	3677.62	0.590636	0.88233	1.11917	0.378015	1	Psg16	Mus musculus pregnancy specific glycoprotein 16 (Psg16), transcript variant 1, mRNA [NM_001310628]
DOWN Ctrl	A_55_P2042462	0.0150551	down	2.52123	35.3788	22.3427	27.9575	9.98527	53.0138	26.453	42.0124	40.4021	0.66735	0.84462	0.665458	0.247147	1	Ptrh1
DOWN Ctrl	A_52_P272119	0.0025346	down	2.49311	40.7174	45.394	44.7319	20.1324	73.8596	59.4709	53.7476	72.7181	0.551281	0.763298	0.832258	0.276856	1	Rab42	Mus musculus RAB42, member RAS oncogene family (Rab42), mRNA [NM_001081651]
DOWN Ctrl	A_52_P407022	0.0108848	down	2.05664	78.5169	31.6132	40.7138	24.8011	113.682	39.5867	47.5339	55.9613	0.69067	0.798581	0.856521	0.443182	1	Rab5b	Mus musculus RAB5B, member RAS oncogene family (Rab5b), mRNA [NM_177411]
DOWN Ctrl	A_52_P122572	0.0231377	down	2.25087	70.8614	28.6375	28.5536	10.6048	135.675	32.5579	22.0977	43.1383	0.522288	0.879587	1.29215	0.245833	1	Rasgrp4	Mus musculus RAS guanyl releasing protein 4 (Rasgrp4), transcript variant 2, mRNA [NM_145149]
DOWN Ctrl	A_55_P1970570	0.0433401	down	2.66602	43.3448	4.3422	3.37049	2.4591	59.182	4.56118	5.50934	14.1469	0.732399	0.95199	0.611777	0.173826	1	Rdh8	Mus musculus retinol dehydrogenase 8 (Rdh8), mRNA [NM_001030290]
DOWN Ctrl	A_55_P1971734	0.0164604	down	5.81123	73.9746	80.4213	24.3464	12.5219	488.096	113.972	82.2312	120.711	0.151558	0.705623	0.296073	0.103734	3	Reck	Mus musculus reversion-inducing-cysteine-rich protein with kazal motifs (Reck), mRNA [NM_016678]
DOWN Ctrl	A_55_P2243566	0.0497793	down	3.22253	78.845	105.586	166.596	20.9018	158.724	186.78	147.861	190.392	0.496742	0.565296	1.1267	0.109783	2	Redrum	Mus musculus Redrum, erythroid developmental long intergenic non-protein coding transcript (Redrum), long non-coding RNA [NR_040338]
DOWN Ctrl	A_51_P439299	0.0125536	down	2.19256	112.327	78.0012	77.9733	46.6907	207.635	69.3905	104.057	131.267	0.540986	1.12409	0.749332	0.355693	1	Relt	Mus musculus RELT tumor necrosis factor receptor (Relt), mRNA [NM_177073]
DOWN Ctrl	A_51_P157462	0.00861757	down	3.0109	39.2711	26.9101	43.068	21.9525	78.3298	59.4574	63.1224	74.568	0.501356	0.452596	0.682294	0.294395	2	Rgn	Mus musculus regucalcin (Rgn), mRNA [NM_009060]
DOWN Ctrl	A_55_P2026458	0.0201976	down	2.46628	47.7301	56.0328	26.6747	30.7616	107.786	59.1218	45.6424	74.5235	0.442823	0.947751	0.584429	0.412777	2	Rgp1	Mus musculus RAB6A GEF compex partner 1 (Rgp1), mRNA [NM_172866]
DOWN Ctrl	A_55_P2027117	0.0331374	down	2.17655	319.269	476.829	410.834	213.948	783.514	408.035	336.976	744.193	0.407484	1.1686	1.21918	0.287489	2	Rgs3	Mus musculus regulator of G-protein signaling 3 (Rgs3), transcript variant 1, mRNA [NM_019492]
DOWN Ctrl	A_52_P136782	0.0445523	down	2.06161	602.102	1044.86	631.437	282.112	1001.05	732.522	929.192	793.199	0.601468	1.42639	0.679555	0.355664	1	Rgs5	Mus musculus regulator of G-protein signaling 5 (Rgs5), transcript variant 1, mRNA [NM_009063]
DOWN Ctrl	A_55_P2130399	0.00662058	down	2.41532	832.155	406.009	351.403	207.27	1894.15	416.246	453.524	625.283	0.43933	0.975405	0.774828	0.331483	2	Rilp	Mus musculus Rab interacting lysosomal protein (Rilp), mRNA [NM_001029938]
DOWN Ctrl	A_51_P201581	0.00278377	down	11.6937	5.35523	2.30535	2.28409	2.07619	62.3024	16.3721	13.6939	20.9228	0.0859555	0.140809	0.166796	0.0992313	4	Rln3	Mus musculus relaxin 3 (Rln3), mRNA [NM_173184]
DOWN Ctrl	A_65_P01641	0.0149924	down	2.17928	2425.54	3285.45	3006.72	1512.73	5340.36	3490.41	2422.27	4833.91	0.45419	0.941281	1.24128	0.312942	2	Rnf6	Mus musculus ring finger protein (C3H2C3 type) 6 (Rnf6), transcript variant 4, mRNA [NM_001256086]
DOWN Ctrl	A_52_P202725	0.0118855	down	2.20513	230.348	386.185	458.489	205.863	474.617	416.2	383.6	699.446	0.485334	0.927882	1.19523	0.294324	2	Rragc	Mus musculus Ras-related GTP binding C (Rragc), mRNA [NM_017475]
DOWN Ctrl	A_55_P2114143	0.00700264	down	2.41454	52.7746	51.7086	47.6097	22.4121	87.0672	82.9715	55.6798	65.6872	0.606137	0.623209	0.855062	0.341195	1	Rsph3a
DOWN Ctrl	A_51_P415958	0.0306967	down	2.00454	95.7925	5.09713	4.88972	2.52852	126.42	5.61272	6.90849	5.30826	0.757734	0.90814	0.707785	0.476336	1	Rtp1	Mus musculus receptor transporter protein 1 (Rtp1), mRNA [NM_001004151]
DOWN Ctrl	A_51_P484753	0.00477576	down	2.04662	9156.4	10390.8	9401.5	7623.24	14168.5	12338.3	10255.8	17814.2	0.646252	0.842158	0.9167	0.42793	1	Saraf	Mus musculus store-operated calcium entry-associated regulatory factor (Saraf), mRNA [NM_026432]
DOWN Ctrl	A_55_P1954021	0.00161393	down	2.05475	1460.06	933.103	716.069	547.2	2417.52	1085.01	675.003	1434.79	0.603948	0.859996	1.06084	0.38138	1	Scarb1	Mus musculus scavenger receptor class B, member 1 (Scarb1), transcript variant 1, mRNA [NM_016741]
DOWN Ctrl	A_55_P1976212	0.0297833	down	2.01289	165.316	41.5851	35.5541	20.903	203.686	43.656	32.1577	78.3075	0.811621	0.952564	1.10562	0.266935	1	Selplg	Mus musculus selectin, platelet (p-selectin) ligand (Selplg), mRNA [NM_009151]
DOWN Ctrl	A_51_P187602	0.00653629	down	11.6744	8.22045	11.5145	2.26708	2.07925	52.1055	49.116	17.1273	50.4788	0.157766	0.234435	0.132366	0.0411905	4	Serpinb5	Mus musculus serine (or cysteine) peptidase inhibitor, clade B, member 5 (Serpinb5), mRNA [NM_009257]
DOWN Ctrl	A_55_P2045622	0.0016316	down	2.06365	236.718	258.707	263.814	143.084	400.432	292.982	244.608	390.026	0.591157	0.883012	1.07852	0.366858	1	Setdb2	Mus musculus SET domain, bifurcated 2 (Setdb2), transcript variant 1, mRNA [NM_001320720]
DOWN Ctrl	A_55_P2021011	0.0331241	down	8.67471	65.4287	196.19	336.083	17.5583	609.187	535.488	588.153	596.847	0.107403	0.366376	0.571421	0.0294185	3	Sfi1	Mus musculus Sfi1 homolog, spindle assembly associated (yeast) (Sfi1), mRNA [NM_030207]
DOWN Ctrl	A_55_P2028571	0.0196717	down	2.15713	452.445	352.917	284.263	170.788	755.259	292.165	331.715	612.197	0.599059	1.20794	0.856949	0.278976	1	Sgsh	Mus musculus N-sulfoglucosamine sulfohydrolase (sulfamidase) (Sgsh), mRNA [NM_018822]
DOWN Ctrl	A_66_P118141	0.0147897	down	2.14568	145.277	40.5084	26.2606	16.2901	321.112	40.2575	30.6887	35.9089	0.452418	1.00623	0.855707	0.45365	2	Sh2d2a	Mus musculus SH2 domain containing 2A (Sh2d2a), transcript variant 1, mRNA [NM_021309]
DOWN Ctrl	A_55_P1980267	0.0263428	down	2.10124	3334.92	3121.38	2737.01	1545.12	6370.08	2794.71	2208.25	5827.8	0.523528	1.11689	1.23945	0.26513	1	Sidt2	Mus musculus SID1 transmembrane family, member 2 (Sidt2), transcript variant 1, mRNA [NM_001289668]
DOWN Ctrl	A_55_P2034875	0.0108385	down	6.21211	14.5556	7.42516	3.31255	2.67917	50.5839	17.0482	16.637	26.5794	0.287751	0.435538	0.199107	0.100799	4	Siglecg	Mus musculus sialic acid binding Ig-like lectin G (Siglecg), mRNA [NM_172900]
DOWN Ctrl	A_51_P221031	0.0316875	down	4.91365	353.78	67.455	82.784	74.0162	600.487	305.209	299.967	413.925	0.589155	0.221013	0.275977	0.178816	3	Slc16a12	Mus musculus solute carrier family 16 (monocarboxylic acid transporters), member 12 (Slc16a12), mRNA [NM_172838]
DOWN Ctrl	A_55_P2173358	0.00707626	down	2.23411	66.2958	20.2365	17.4757	12.7435	144.728	24.2095	15.5715	36.4206	0.458071	0.83589	1.12229	0.349897	2	Slc16a7	PREDICTED: Mus musculus solute carrier family 16 (monocarboxylic acid transporters), member 7 (Slc16a7), transcript variant X2, mRNA [XM_006513408]
DOWN Ctrl	A_51_P161308	0.0292243	down	5.28151	21.4876	53.5256	29.1327	16.3845	178.966	116.21	34.1644	160.496	0.120065	0.460594	0.852719	0.102087	3	Slc22a2	Mus musculus solute carrier family 22 (organic cation transporter), member 2 (Slc22a2), mRNA [NM_013667]
DOWN Ctrl	A_51_P395856	0.0135727	down	3.07047	24.2774	12.1893	18.4123	8.05812	66.2238	26.0471	17.8233	33.8876	0.366596	0.467973	1.03305	0.237789	3	Slc22a7	Mus musculus solute carrier family 22 (organic anion transporter), member 7 (Slc22a7), mRNA [NM_144856]
DOWN Ctrl	A_55_P1955931	0.0483997	down	2.05349	710.16	816.26	737.202	325.375	1526.62	671.689	527.737	1219.74	0.465185	1.21524	1.39691	0.266757	2	Slc25a42	Mus musculus solute carrier family 25, member 42 (Slc25a42), mRNA [NM_001007570]
DOWN Ctrl	A_51_P113403	0.0319378	down	2.28437	127.681	169.509	166.606	45.5522	224.605	163.973	149.178	217.341	0.56847	1.03376	1.11682	0.209589	1	Slc26a11	Mus musculus solute carrier family 26, member 11 (Slc26a11), mRNA [NM_178743]
DOWN Ctrl	A_55_P2103626	0.0212312	down	2.36496	134.829	81.0324	72.1541	33.0145	248.853	136.369	56.6301	113.097	0.541802	0.594215	1.27413	0.291912	1	Slc27a4	Mus musculus solute carrier family 27 (fatty acid transporter), member 4 (Slc27a4), mRNA [NM_011989]
DOWN Ctrl	A_55_P2101088	0.0156399	down	2.2358	49.993	33.4872	28.7564	17.5637	67.7557	43.3885	29.5611	64.9065	0.737842	0.771799	0.972777	0.2706	1	Slc5a11	Mus musculus solute carrier family 5 (sodium/glucose cotransporter), member 11 (Slc5a11), mRNA [NM_146198]
DOWN Ctrl	A_52_P77764	0.0247643	down	9.3489	4.50633	7.3234	6.07903	2.01507	64.8431	13.5826	19.8158	47.2388	0.0694958	0.539174	0.306776	0.0426571	3	Slc7a2	Mus musculus solute carrier family 7 (cationic amino acid transporter, y+ system), member 2 (Slc7a2), transcript variant 1, mRNA [NM_007514]
DOWN Ctrl	A_51_P140803	0.0373027	down	18.7188	18.0691	33.1731	50.1014	1.97128	287.013	233.725	114.037	253.65	0.0629555	0.141932	0.439342	0.00777167	4	Slco1b2	Mus musculus solute carrier organic anion transporter family, member 1b2 (Slco1b2), transcript variant 1, mRNA [NM_020495]
DOWN Ctrl	A_55_P2124619	0.00583093	down	2.10118	487.68	751.364	669.296	286.577	926.934	803.509	577.011	851.008	0.526122	0.935103	1.15994	0.33675	1	Smurf2	Mus musculus SMAD specific E3 ubiquitin protein ligase 2 (Smurf2), mRNA [NM_025481]
DOWN Ctrl	A_55_P2214884	0.024995	down	8.51671	5.8268	7.57009	8.44724	3.72732	82.3125	63.3423	17.7556	21.0714	0.0707887	0.119511	0.475751	0.17689	4	Snhg20
DOWN Ctrl	A_55_P2059958	0.01226	down	5.05645	353.461	61.1148	53.346	24.5772	1843	150.924	75.5321	235.26	0.191786	0.404936	0.70627	0.104468	3	Snx7	Mus musculus sorting nexin 7 (Snx7), transcript variant 1, mRNA [NM_029655]
DOWN Ctrl	A_55_P2086810	0.00779478	down	2.33521	34.6051	23.5552	10.6361	9.25216	55.3351	27.3884	15.237	27.5772	0.625373	0.860045	0.698045	0.3355	1	Sp140	Mus musculus Sp140 nuclear body protein (Sp140), mRNA [NM_001013817]
DOWN Ctrl	A_55_P2068471	0.0494412	down	2.29811	45.6538	19.9847	17.8911	10.6516	145.096	18.9008	13.49	34.9961	0.314645	1.05735	1.32625	0.304366	2	Spaca4	Mus musculus sperm acrosome associated 4 (Spaca4), mRNA [NM_027055]
DOWN Ctrl	A_51_P362661	0.0481185	down	2.26869	118.383	90.0249	91.7477	77.7352	196.928	151.157	134.578	134.19	0.60115	0.595573	0.681745	0.579294	0	Spin4	Mus musculus spindlin family, member 4 (Spin4), mRNA [NM_178753]
DOWN Ctrl	A_55_P2145287	0.0154076	down	3.49418	21.0399	4.88291	2.83188	2.36635	73.9613	5.28662	5.46212	12.8283	0.284471	0.923636	0.518458	0.184463	2	Srd5a2	Mus musculus steroid 5 alpha-reductase 2 (Srd5a2), mRNA [NM_053188]
DOWN Ctrl	A_55_P2108609	0.0496328	down	2.1322	172.008	167.32	176.374	92.1952	373.103	146.754	124.537	378.699	0.461021	1.14015	1.41624	0.243453	2	Srgap3	Mus musculus SLIT-ROBO Rho GTPase activating protein 3 (Srgap3), mRNA [NM_080448]
DOWN Ctrl	A_51_P104710	0.0382873	down	2.13693	36.3458	21.6436	15.846	7.41522	70.5516	14.9449	18.7386	26.0442	0.515167	1.44822	0.845636	0.284717	1	Sspo	Mus musculus SCO-spondin (Sspo), mRNA [NM_173428]
DOWN Ctrl	A_55_P1967231	0.00515066	down	2.61216	459.055	374.042	354.066	270.354	835.876	502.074	555.452	876.405	0.54919	0.744994	0.637437	0.30848	1	Stbd1	Mus musculus starch binding domain 1 (Stbd1), mRNA [NM_175096]
DOWN Ctrl	A_55_P2045886	0.0400815	down	2.38569	584.67	459.741	228.896	381.165	864.983	611.322	449.807	852.684	0.675932	0.752044	0.508876	0.447019	1	Stk3	Mus musculus serine/threonine kinase 3 (Stk3), mRNA [NM_019635]
DOWN Ctrl	A_55_P1957272	0.0181291	down	4.37366	9.79962	15.2384	8.74484	4.80134	60.4328	20.5066	20.8807	23.6696	0.162157	0.743098	0.418801	0.202848	3	Stn1	STN1, CST complex subunit [Source:MGI Symbol;Acc:MGI:1915581] [ENSMUST00000182808]
DOWN Ctrl	A_55_P2001198	0.0351583	down	2.36598	214.57	101.486	93.6808	65.6339	256.57	140.601	159.982	194.085	0.8363	0.721802	0.585572	0.338171	1	Stx18	Mus musculus syntaxin 18 (Stx18), transcript variant 1, mRNA [NM_026959]
DOWN Ctrl	A_52_P526379	0.0150329	down	2.28528	81.2187	54.6665	106.543	24.8885	121.235	61.1904	113.838	101.512	0.669925	0.893384	0.935921	0.245179	1	Stx3	Mus musculus syntaxin 3 (Stx3), transcript variant B, mRNA [NM_001025307]
DOWN Ctrl	A_55_P2040860	0.0489916	down	2.19512	36.7595	25.8354	32.0986	15.5263	45.8511	51.093	34.768	36.0194	0.801714	0.505655	0.923222	0.431054	1	Sun3	Mus musculus Sad1 and UNC84 domain containing 3 (Sun3), transcript variant 2, mRNA [NM_177576]
DOWN Ctrl	A_52_P92514	0.0211888	down	2.0291	230.443	225.957	292.313	118.638	437.796	193.158	241.939	399.429	0.52637	1.1698	1.20821	0.297019	1	Supt20	suppressor of Ty 20 [Source:MGI Symbol;Acc:MGI:1929651] [ENSMUST00000197502]
DOWN Ctrl	A_55_P2118552	0.00708693	down	3.92903	34.1515	1.77987	2.30869	1.89602	136.98	4.64605	3.49298	7.61502	0.249317	0.383093	0.660951	0.248984	3	Sycp2l	Mus musculus synaptonemal complex protein 2-like (Sycp2l), mRNA [NM_001324525]
DOWN Ctrl	A_55_P2124026	0.00501138	down	2.21669	355.201	198.56	138.395	134.407	564.759	213.475	159.175	440.651	0.628942	0.930129	0.869451	0.305018	1	Synj2	Mus musculus synaptojanin 2 (Synj2), transcript variant 1, mRNA [NM_001113353]
DOWN Ctrl	A_55_P2156930	0.0423213	down	2.79348	97.5427	28.8973	34.974	38.4945	186.315	83.0229	44.9857	88.6583	0.523536	0.348064	0.777448	0.43419	2	Sytl3	Mus musculus synaptotagmin-like 3 (Sytl3), transcript variant 1, mRNA [NM_031395]
DOWN Ctrl	A_55_P2185875	0.0380329	down	2.67612	13.7578	2.82191	2.04346	2.7465	52.4001	3.70226	2.65267	5.79745	0.262554	0.762213	0.770342	0.473743	2	Tas2r134	Mus musculus taste receptor, type 2, member 134 (Tas2r134), mRNA [NM_199158]
DOWN Ctrl	A_51_P267314	0.0118243	down	2.46414	44.0225	47.1534	86.5856	10.1378	69.9343	66.8306	90.8386	42.2435	0.629483	0.705566	0.953181	0.239984	1	Tbc1d10c	Mus musculus TBC1 domain family, member 10c (Tbc1d10c), mRNA [NM_178650]
DOWN Ctrl	A_51_P300655	0.00611065	down	2.14473	398.159	450.227	377.18	266.159	639.811	487.442	479.467	679.819	0.622306	0.923652	0.786665	0.391514	1	Tbccd1	Mus musculus TBCC domain containing 1 (Tbccd1), transcript variant 1, mRNA [NM_001081368]
DOWN Ctrl	A_51_P376407	0.0168125	down	2.34497	60.2773	45.1879	42.3636	32.6184	156.172	46.9649	53.5682	77.3315	0.385968	0.962163	0.790835	0.4218	2	Tcaim	Mus musculus T cell activation inhibitor, mitochondrial (Tcaim), mRNA [NM_001013405]
DOWN Ctrl	A_55_P2160726	0.0146276	down	2.79334	247.422	79.1576	75.2279	61.014	405.91	130.774	142.296	193.443	0.609549	0.605302	0.528672	0.315411	1	Tfcp2	Q3URS4_MOUSE (Q3URS4) ES cells cDNA, RIKEN full-length enriched library, clone:C330037L04 product:transcription factor CP2, full insert sequence, (Fragment), partial (92%) [TC1765049]
DOWN Ctrl	A_55_P1996271	0.011986	down	3.09593	16.3566	5.32704	4.40501	2.05432	54.6559	8.68498	4.47272	9.10837	0.299265	0.613363	0.984863	0.225542	2	Tlr8	Mus musculus toll-like receptor 8 (Tlr8), transcript variant 1, mRNA [NM_133212]
DOWN Ctrl	A_51_P401683	0.000827945	down	2.09169	120.268	136.917	149.064	79.6832	201.294	151.081	150.056	219.026	0.597475	0.90625	0.993384	0.363807	1	Tm6sf1	Mus musculus transmembrane 6 superfamily member 1 (Tm6sf1), transcript variant 1, mRNA [NM_145375]
DOWN Ctrl	A_55_P2049122	0.0166618	down	2.21317	270.049	47.0112	48.7402	34.9677	346.318	67.7157	56.9436	103.777	0.779771	0.694244	0.855937	0.336949	1	Tm6sf2	Mus musculus transmembrane 6 superfamily member 2 (Tm6sf2), transcript variant 1, mRNA [NM_001293795]
DOWN Ctrl	A_55_P2006133	0.00793748	down	5.34119	448.943	108.509	125.246	112.655	1439.97	435.107	410.858	580.153	0.311773	0.249384	0.30484	0.194182	4	Tmc6	Mus musculus transmembrane channel-like gene family 6 (Tmc6), transcript variant 2, mRNA [NM_181321]
DOWN Ctrl	A_55_P1967227	0.0243779	down	2.12674	2685.79	2123.27	2046.84	1594.4	3670.84	2692.27	2908.15	3536.52	0.731655	0.788653	0.70383	0.450838	1	Tmem158	Mus musculus transmembrane protein 158 (Tmem158), mRNA [NM_001002267]
DOWN Ctrl	A_52_P799815	0.00529958	down	14.3863	9.68592	2.50235	2.49534	1.93207	175.017	24.6141	14.9482	20.7512	0.0553429	0.101664	0.166932	0.0931068	4	Tmem171	Mus musculus transmembrane protein 171 (Tmem171), mRNA [NM_001025606]
DOWN Ctrl	A_55_P2021099	0.00259549	down	2.28533	1182.72	900.585	1155.39	538.605	2032.06	1202.95	1194.27	1653.36	0.58203	0.748646	0.967439	0.325763	1	Tmem181a	Mus musculus transmembrane protein 181A (Tmem181a), mRNA [NM_001033178]
DOWN Ctrl	A_51_P272227	0.0473883	down	2.51498	29.9298	15.714	15.2871	4.80413	85.3791	13.2616	13.6447	23.8792	0.350552	1.18493	1.12037	0.201185	2	Tmem89	Mus musculus transmembrane protein 89 (Tmem89), mRNA [NM_027066]
DOWN Ctrl	A_55_P1976574	0.0368706	down	2.0121	188.266	99.952	87.7868	103.187	350.199	109.557	111.906	173.727	0.537597	0.91233	0.784472	0.593958	0	Tmod4	Mus musculus tropomodulin 4 (Tmod4), mRNA [NM_016712]
DOWN Ctrl	A_55_P2125491	0.00323225	down	2.21488	259.555	151.63	162.678	62.9212	458.983	183.86	154.172	198.936	0.565501	0.824704	1.05518	0.316288	1	Tnfrsf4	Mus musculus tumor necrosis factor receptor superfamily, member 4 (Tnfrsf4), mRNA [NM_011659]
DOWN Ctrl	A_55_P2147046	0.0087082	down	4.92125	20.319	7.45847	6.5888	2.22209	71.5736	14.8141	14.1404	23.1734	0.283889	0.50347	0.465955	0.0958898	3	Tnfsfm13	Mus musculus tumor necrosis factor (ligand) superfamily, membrane-bound member 13 (Tnfsfm13), transcript variant 1, mRNA [NM_001034097]
DOWN Ctrl	A_55_P2075814	0.00290181	down	2.2875	68.1109	17.8269	10.3901	6.72879	143.343	19.7444	10.8825	20.1467	0.475159	0.902885	0.954757	0.33399	2	Tnni3k	Mus musculus TNNI3 interacting kinase (Tnni3k), mRNA [NM_177066]
DOWN Ctrl	A_55_P2138960	0.0147066	down	2.09191	134.975	155.13	166.384	51.1944	210.526	161.485	144.114	186.108	0.641129	0.960644	1.15453	0.275079	1	Tpk1	Mus musculus thiamine pyrophosphokinase (Tpk1), transcript variant 1, mRNA [NM_013861]
DOWN Ctrl	A_55_P2064652	0.00184339	down	5.11165	11.497	19.9758	15.542	6.5068	55.5069	45.9415	37.401	44.3845	0.207128	0.43481	0.41555	0.146601	4	Trim12c	Mus musculus tripartite motif-containing 12C (Trim12c), transcript variant 1, mRNA [NM_001146007]
DOWN Ctrl	A_55_P2107334	0.00511743	down	2.10736	75.194	11.9795	6.04453	6.10897	117.344	12.709	5.96257	19.6951	0.640798	0.942597	1.01374	0.310177	1	Trim14	Mus musculus tripartite motif-containing 14 (Trim14), mRNA [NM_029077]
DOWN Ctrl	A_55_P2146663	0.0396268	down	2.79493	157.165	24.2152	30.5566	22.8859	186.013	49.0171	57.369	82.8875	0.844912	0.494016	0.532633	0.276108	2	Trim7	Mus musculus tripartite motif-containing 7 (Trim7), transcript variant 1, mRNA [NM_053166]
DOWN Ctrl	A_55_P1980611	0.0209785	down	2.1321	696.105	619.748	573.685	490.869	1175.37	773.673	766.455	961.615	0.592243	0.801046	0.748491	0.510463	0	Trmt2b	Mus musculus TRM2 tRNA methyltransferase 2B (Trmt2b), transcript variant 1, mRNA [NM_001167994]
DOWN Ctrl	A_55_P1954356	0.0170556	down	2.01938	415.974	212.147	159.38	127.548	529.889	235.4	201.617	316.682	0.78502	0.901216	0.790509	0.402765	1	Ttc23	Mus musculus tetratricopeptide repeat domain 23 (Ttc23), transcript variant 1, mRNA [NM_025905]
DOWN Ctrl	A_55_P1962756	0.0243639	down	3.26509	169.437	146.989	187.121	76.7446	454.853	348.899	162.699	420.289	0.37251	0.421293	1.1501	0.1826	3	Ttll2	Mus musculus tubulin tyrosine ligase-like family, member 2 (Ttll2), mRNA [NM_001098267]
DOWN Ctrl	A_52_P58494	0.02554	down	7.43712	3.53752	10.8186	11.0099	7.12255	63.2047	30.8825	24.0244	52.27	0.0559693	0.350315	0.458279	0.136265	4	Tusc5	Mus musculus tumor suppressor candidate 5 (Tusc5), mRNA [NM_177709]
DOWN Ctrl	A_51_P403693	0.00867033	down	2.03141	6011.03	5178.97	4847.39	2654.35	8186.79	5625.02	5703.07	6933.66	0.734235	0.920703	0.849962	0.38282	1	Uba5	Mus musculus ubiquitin-like modifier activating enzyme 5 (Uba5), mRNA [NM_025692]
DOWN Ctrl	A_55_P2052485	0.0277023	down	2.24461	332.786	357.691	385.69	123.458	671.927	335.735	324.972	523.948	0.49527	1.0654	1.18684	0.235631	2	Ushbp1	Mus musculus Usher syndrome 1C binding protein 1 (Ushbp1), mRNA [NM_181418]
DOWN Ctrl	A_55_P2060752	0.00134985	down	2.1513	4255.87	2829	2475.24	1953.24	7263.46	3151.84	2749.39	5288.33	0.585928	0.897572	0.900289	0.36935	1	Usp12	Mus musculus ubiquitin specific peptidase 12 (Usp12), mRNA [NM_011669]
DOWN Ctrl	A_55_P1985788	0.0142823	down	2.92649	366.401	267.406	284.299	201.327	986.086	400.955	271.736	1022.1	0.371571	0.666922	1.04623	0.196974	2	Usp2	Mus musculus ubiquitin specific peptidase 2 (Usp2), transcript variant 3, mRNA [NM_198092]
DOWN Ctrl	A_52_P484704	0.0098955	down	4.78344	9.49334	1.83415	2.27517	1.93669	51.0865	3.16556	7.01926	9.44708	0.185829	0.579409	0.324133	0.205004	3	Vmn1r226	Mus musculus vomeronasal 1 receptor 226 (Vmn1r226), mRNA [NM_134191]
DOWN Ctrl	A_51_P243094	0.0238946	down	3.15048	64.1865	5.28985	2.5	3.27252	118.395	7.17466	6.82766	12.5969	0.542136	0.737297	0.366157	0.259787	2	Vmn1r42	Mus musculus vomeronasal 1 receptor 42 (Vmn1r42), mRNA [NM_053221]
DOWN Ctrl	A_55_P2046499	0.0238259	down	2.43276	273.012	66.9427	35.9872	25.9704	370.745	75.2462	52.0672	109.962	0.736388	0.889649	0.691169	0.236177	1	Vmn1r70	Mus musculus vomeronasal 1 receptor 70 (Vmn1r70), mRNA [NM_134228]
DOWN Ctrl	A_55_P2126363	0.0334973	down	9.89005	64.29	10.1368	6.08743	4.13029	134.575	57.6028	66.0418	81.7491	0.477727	0.175977	0.0921754	0.050524	4	Wnt10b	Mus musculus wingless-type MMTV integration site family, member 10B (Wnt10b), mRNA [NM_011718]
DOWN Ctrl	A_51_P503131	0.00828762	down	2.13043	102.737	41.5271	37.0626	28.0739	147.768	51.6712	44.847	71.2966	0.695264	0.80368	0.826422	0.393762	1	Wnt11	Mus musculus wingless-type MMTV integration site family, member 11 (Wnt11), transcript variant 2, mRNA [NM_009519]
DOWN Ctrl	A_51_P295420	0.018531	down	2.33243	1382.58	1553	1772	767.382	3094.88	1508.37	1617.83	3054.56	0.446733	1.02959	1.0953	0.251225	2	Zc3h7a	Mus musculus zinc finger CCCH type containing 7 A (Zc3h7a), transcript variant 1, mRNA [NM_145931]
DOWN Ctrl	A_55_P2011026	0.0133512	down	2.05578	60.0998	48.8253	39.909	30.3631	78.5489	63.1733	37.5084	91.0959	0.765126	0.772878	1.064	0.333309	1	Zfp296	Mus musculus zinc finger protein 296 (Zfp296), mRNA [NM_022409]
DOWN Ctrl	A_52_P312371	0.0130577	down	2.37998	164.246	26.6647	19.0418	9.54533	274.842	26.8233	24.015	38.5128	0.597601	0.994085	0.792914	0.247848	1	Zfp345	Mus musculus zinc finger protein 345 (Zfp345), mRNA [NM_001034900]
DOWN Ctrl	A_55_P1980432	0.00464698	down	2.01244	1250.2	1276.97	1065.02	487.543	1820.13	1275.32	1151.79	1357.63	0.686874	1.00129	0.924662	0.359114	1	Zfp488	Mus musculus zinc finger protein 488 (Zfp488), mRNA [NM_001013777]
DOWN Ctrl	A_55_P2008722	0.0459984	down	2.3699	518.792	342.002	392.471	323.12	727.713	677.967	571.038	672.573	0.712907	0.504453	0.687294	0.480423	1	Zfp984	Mus musculus zinc finger protein 984 (Zfp984), mRNA [NM_001127189]
DOWN Ctrl	A_55_P2166602	0.0387383	down	2.07368	84.0892	104.669	116.82	46.8101	190.64	105.732	143.754	81.9975	0.441089	0.989951	0.812638	0.570873	1	Zfx	Mus musculus zinc finger protein X-linked (Zfx), transcript variant 1, mRNA [NM_001044386]
DOWN Ctrl	A_55_P2095424	0.0171942	down	13.8325	11.6312	1.85707	2.17143	2.17756	52.3407	23.4292	31.3855	25.9361	0.22222	0.079263	0.0691857	0.0839588	4	1700028K03Rik	Mus musculus RIKEN cDNA 1700028K03 gene (1700028K03Rik), transcript variant 1, mRNA [NM_182745]
DOWN Ctrl	A_66_P135166	0.00589172	down	3.64257	26.4234	2.98473	3.7722	1.93166	89.0166	4.11943	7.05185	10.4447	0.296836	0.724548	0.534924	0.184942	2	1700094M24Rik	Mus musculus RIKEN cDNA 1700094M24 gene (1700094M24Rik), long non-coding RNA [NR_046049]
DOWN Ctrl	A_52_P308413	0.0167842	down	3.93047	22.6469	11.9531	12.4382	15.6928	57.7694	24.1641	42.3844	56.8999	0.392023	0.494665	0.293462	0.275797	4	1810011H11Rik	Mus musculus RIKEN cDNA 1810011H11 gene (1810011H11Rik), mRNA [NM_001163616]
DOWN Ctrl	A_66_P100761	0.0492693	down	2.40132	32.0624	27.7991	24.7226	12.6666	40.295	63.2769	24.4059	39.8154	0.795691	0.439324	1.01298	0.318134	2	1810019N24Rik	PREDICTED: Mus musculus RIKEN cDNA 1810019N24 gene (1810019N24Rik), ncRNA [XR_391164]
DOWN Ctrl	A_52_P262930	0.0328612	down	9.84674	41.2262	5.32249	2.38818	3.15776	86.2154	44.5383	24.5242	44.101	0.478177	0.119504	0.0973804	0.0716029	4	2310081J21Rik	Mus musculus RIKEN cDNA 2310081J21 gene (2310081J21Rik), long non-coding RNA [NR_045474]
DOWN Ctrl	A_66_P135872	0.010495	down	2.24036	113.725	49.7976	45.5901	29.1355	226.645	53.6141	61.4109	67.7974	0.501774	0.928814	0.742378	0.429743	1	2410080I02Rik	PREDICTED: Mus musculus RIKEN cDNA 2410080I02 gene (2410080I02Rik), ncRNA [XR_386610]
DOWN Ctrl	A_55_P2161958	0.00396884	down	2.17727	1433.26	1329.98	1156.06	602.885	2597.41	1520.63	1060.3	1903.25	0.551803	0.874621	1.09031	0.316765	1	2410141K09Rik	Mus musculus RIKEN cDNA 2410141K09 gene (2410141K09Rik), transcript variant 1, mRNA [NM_001290196]
DOWN Ctrl	A_55_P2082418	0.024099	down	3.39947	17.251	35.3448	33.7936	12.0017	80.5463	45.8103	37.9574	62.9528	0.214175	0.771547	0.890303	0.190645	2	2610206C17Rik	Mus musculus RIKEN cDNA 2610206C17 gene (2610206C17Rik), long non-coding RNA [NR_038175]
DOWN Ctrl	A_55_P2030010	0.0291313	down	2.30272	48.9833	61.6105	58.7218	27.3399	84.3051	50.188	93.6027	91.8294	0.581024	1.22759	0.627351	0.297724	1	2700046G09Rik	Mus musculus RIKEN cDNA 2700046G09 gene (2700046G09Rik), long non-coding RNA [NR_033198]
DOWN Ctrl	A_55_P2186580	0.00949119	down	2.05299	31.6766	28.1889	30.5347	18.9134	55.6872	30.2459	36.0665	40.2585	0.56883	0.931989	0.846623	0.469798	1	2810021J22Rik	Mus musculus RIKEN cDNA 2810021J22 gene (2810021J22Rik), mRNA [NM_172403]
DOWN Ctrl	A_55_P2062314	0.0392731	down	2.39175	43.2707	20.1311	15.8071	4.76732	54.9706	20.3889	27.2832	18.754	0.787161	0.98736	0.579371	0.254203	1	2900041M22Rik	Mus musculus RIKEN cDNA 2900041M22 gene (2900041M22Rik), long non-coding RNA [NR_015489]
DOWN Ctrl	A_55_P2044433	0.045221	down	2.58086	64.1423	26.0014	17.1342	12.7562	116.136	67.3425	14.2223	38.8166	0.552305	0.386107	1.20474	0.328629	2	3110039I08Rik	Mus musculus RIKEN cDNA 3110039I08 gene (3110039I08Rik), transcript variant 4, long non-coding RNA [NR_131930]
DOWN Ctrl	A_55_P2169311	0.018549	down	2.098	59.2379	29.5289	22.0755	18.2838	72.046	38.0413	26.1986	50.8586	0.822224	0.776232	0.842623	0.359503	1	4930515G01Rik	Mus musculus RIKEN cDNA 4930515G01 gene (4930515G01Rik), long non-coding RNA [NR_027872]
DOWN Ctrl	A_55_P2018621	0.0402437	down	3.34183	45.7502	6.32628	2.10049	7.28038	80.3312	12.7158	6.94273	20.7805	0.56952	0.497514	0.302545	0.350347	3	4930590L14Rik	GB
DOWN Ctrl	A_51_P245102	0.0402888	down	2.53308	51.5391	20.1349	26.7464	11.118	196.674	23.0219	28.2607	26.5072	0.262053	0.874599	0.94642	0.419434	2	4930591A17Rik	Mus musculus RIKEN cDNA 4930591A17 gene (4930591A17Rik), mRNA [NM_026596]
DOWN Ctrl	A_55_P2414909	0.0280012	down	5.28096	6.85882	6.37408	4.97544	2.72731	74.398	11.4711	11.1787	12.9116	0.092191	0.555662	0.445081	0.211229	3	4933411B09Rik	AV279875 RIKEN full-length enriched, adult male testis (DH10B) Mus musculus cDNA clone 4933411B09 3', [AV279875]
DOWN Ctrl	A_55_P2269814	0.0434251	down	3.67983	54.4923	7.73475	3.99061	5.94592	109.176	34.811	7.47462	17.2335	0.499124	0.222192	0.533887	0.34502	3	4933411E08Rik	Mus musculus RIKEN cDNA 4933411E08 gene (4933411E08Rik), long non-coding RNA [NR_045342]
DOWN Ctrl	A_51_P492897	0.0206126	down	3.45196	17.4434	24.5436	12.5715	4.84617	53.5695	24.9468	24.035	30.7823	0.325622	0.983837	0.523052	0.157434	2	4933430I17Rik	Mus musculus RIKEN cDNA 4933430I17 gene (4933430I17Rik), mRNA [NM_177607]
DOWN Ctrl	A_55_P2357303	0.00312142	down	9.57626	11.0619	10.5954	11.0153	4.37252	97.1902	49.3403	36.6851	72.0456	0.113817	0.214742	0.300268	0.060691	4	5430401H09Rik	PREDICTED: Mus musculus RIKEN cDNA 5430401H09 gene (5430401H09Rik), transcript variant X4, misc_RNA [XR_872646]
DOWN Ctrl	A_52_P23308	0.00546604	down	2.24874	268.882	299.596	278.304	172.588	443.258	368.208	361.915	447.184	0.606604	0.81366	0.768975	0.385945	1	5730508B09Rik	Mus musculus RIKEN cDNA 5730508B09 gene (5730508B09Rik), mRNA [NM_027482]
DOWN Ctrl	A_55_P2208463	0.00724406	down	2.30396	70.9215	23.9555	13.5249	7.04782	130.486	24.1376	15.0708	25.6649	0.543519	0.992459	0.89742	0.274609	1	6820426E19Rik	PREDICTED: Mus musculus RIKEN cDNA 6820426E19 gene (6820426E19Rik), misc_RNA [XR_105017]
DOWN Ctrl	A_55_P2190217	0.014908	down	7.60879	13.1309	4.52831	6.41992	1.93908	135.67	16.1376	11.1368	27.164	0.0967859	0.280605	0.576461	0.071384	3	9130007G19Rik	Q2CR40_ECTHA (Q2CR40) Probable flagellar basal-body rod protein FlgF, partial (7%) [TC1600636]
DOWN Ctrl	A_55_P2332509	0.0147209	down	4.71425	25.0792	10.5203	4.35052	1.95243	57.6976	23.0592	11.1459	19.9275	0.434667	0.45623	0.390324	0.097977	4	A430028G04Rik
DOWN Ctrl	A_51_P342189	0.030873	down	2.10836	84.7943	19.7194	10.1199	9.29309	137.294	17.4569	15.9125	21.7506	0.617611	1.1296	0.63597	0.427256	1	A630091E08Rik
DOWN Ctrl	A_51_P151564	0.00366382	down	3.30493	20.4646	12.774	10.4687	8.36289	51.2443	18.7584	17.6303	43.011	0.399354	0.680973	0.593786	0.194436	2	A730036I17Rik	Mus musculus RIKEN cDNA A730036I17 gene (A730036I17Rik), long non-coding RNA [NR_045838]
DOWN Ctrl	A_55_P2110758	0.0204421	down	20.2531	4.06557	1.60452	2.52728	4.74407	209.461	13.7455	7.35658	165.865	0.0194097	0.11673	0.34354	0.028602	4	B430306N03Rik	Mus musculus RIKEN cDNA B430306N03 gene (B430306N03Rik), mRNA [NM_177083]
DOWN Ctrl	A_55_P2369534	0.0342666	down	2.64157	25.6995	28.5686	14.418	9.47562	58.3413	22.2009	22.8624	44.0319	0.440503	1.28682	0.630644	0.215199	2	C430049E01Rik	RIKEN cDNA C430049E01 gene [Source:MGI Symbol;Acc:MGI:3588239] [ENSMUST00000207913]
DOWN Ctrl	A_55_P2025363	0.00217957	down	2.05719	303.127	373.194	422.536	217.707	544.034	420.84	408.02	532.635	0.557183	0.886784	1.03558	0.408737	1	Ccnl2	Mus musculus cyclin L2 (Ccnl2), mRNA [NM_207678]
DOWN Ctrl	A_55_P2363883	0.0494871	down	3.05707	43.4015	2.15592	2.58475	2.95482	54.6963	6.63547	4.49789	10.2077	0.793499	0.324908	0.57466	0.28947	2	Ccnl2	PREDICTED: Mus musculus cyclin L2 (Ccnl2), transcript variant X5, mRNA [XM_011250305]
DOWN Ctrl	A_55_P2039210	0.00479916	down	3.9763	41.0643	25.9403	20.5467	17.2681	131.323	47.8427	53.687	74.7779	0.312696	0.5422	0.382713	0.230925	3	Cpt1b	Mus musculus carnitine palmitoyltransferase 1b, muscle (Cpt1b), mRNA [NM_009948]
DOWN Ctrl	A_55_P1956882	0.0216772	down	2.13434	43.6168	30.7944	41.8822	25.257	55.7271	45.0634	50.4243	62.1611	0.782685	0.683358	0.830596	0.406316	1	Cpt1b	Mus musculus carnitine palmitoyltransferase 1b, muscle (Cpt1b), mRNA [NM_009948]
DOWN Ctrl	A_55_P2328092	0.0171018	down	2.58461	37.9743	8.94207	16.229	6.3749	56.6015	17.4084	20.8397	20.3824	0.670906	0.513665	0.778755	0.312765	1	D630011A20Rik	BB497874 RIKEN full-length enriched, 0 day neonate kidney Mus musculus cDNA clone D630011A20 3', [BB497874]
DOWN Ctrl	A_55_P2040476	0.00427844	down	2.73015	31.8442	20.3767	17.0461	7.96713	59.8161	34.1862	20.9537	30.5047	0.532368	0.59605	0.813511	0.261177	1	Dio3os
DOWN Ctrl	A_55_P1962861	0.00751994	down	3.50168	51.2727	25.1787	27.3899	9.20895	114.902	54.013	38.7046	54.4121	0.446229	0.466159	0.707666	0.169245	3	Dio3os	Mus musculus deiodinase, iodothyronine type III, opposite strand (Dio3os), long non-coding RNA [NR_002866]
DOWN Ctrl	A_55_P2150283	0.0421824	down	2.01721	2269.2	1165.85	953.954	613.131	2615.44	1898.62	951.435	1447.76	0.867619	0.614051	1.00265	0.423503	1	E030030I06Rik	Mus musculus RIKEN cDNA E030030I06 gene (E030030I06Rik), transcript variant 2, mRNA [NM_001254745]
DOWN Ctrl	A_51_P441745	0.0243635	down	2.13521	222.097	63.2427	53.4237	48.7262	280.028	86.2291	71.2806	117.88	0.793125	0.733427	0.749485	0.413352	1	E130119H09Rik	PREDICTED: Mus musculus RIKEN cDNA E130119H09 gene (E130119H09Rik), misc_RNA [XR_168507]
DOWN Ctrl	A_55_P2017183	0.0329085	down	2.27205	962.092	1589.34	1799.83	516.33	2228.11	1313.07	1642.15	2104.2	0.431798	1.21041	1.09602	0.24538	2	Fuk	Mus musculus fucokinase (Fuk), transcript variant 1, mRNA [NM_172283]
DOWN Ctrl	A_55_P2031786	0.0229179	down	2.32212	1240.79	1700.99	2073.64	589.535	2622.74	1538.34	1988.92	2495.82	0.473089	1.10573	1.04259	0.236209	2	Fuk	Mus musculus fucokinase (Fuk), transcript variant 1, mRNA [NM_172283]
DOWN Ctrl	A_55_P2137286	0.0422699	down	4.09387	4349.48	8077.73	10983.6	1324.67	25394.7	14325.7	9494.9	11097.6	0.171275	0.563863	1.15679	0.119366	2	Gm10845	Mus musculus predicted gene 10845 (Gm10845), long non-coding RNA [NR_033535]
DOWN Ctrl	A_66_P123055	0.0273546	down	4.21235	3680.06	9263.21	12485	1735.75	18628.4	16541.4	13167.5	15303.9	0.197551	0.560003	0.94817	0.113419	2	Gm10845	Mus musculus predicted gene 10845 (Gm10845), long non-coding RNA [NR_033535]
DOWN Ctrl	A_55_P2128672	0.0196765	down	2.18101	828.349	545.839	526.245	505.294	1211.7	772.6	698.147	1111.24	0.683628	0.706497	0.753774	0.454714	1	Ikbip	Mus musculus IKBKB interacting protein (Ikbip), transcript variant 2, mRNA [NM_027078]
DOWN Ctrl	A_55_P2115607	0.0497294	down	2.08577	934.361	669.784	834.819	482.41	926.406	977.329	944.364	1489.37	1.00859	0.685321	0.884001	0.323902	1	Ikbip	Mus musculus IKBKB interacting protein (Ikbip), transcript variant 2, mRNA [NM_027078]
DOWN Ctrl	A_55_P2004527	0.0444124	down	8.09896	2.86267	3.74304	5.13766	2.0238	51.3931	9.4985	6.64327	39.4606	0.0557015	0.394067	0.773362	0.0512868	3	Klra8	Mus musculus killer cell lectin-like receptor, subfamily A, member 8 (Klra8), transcript variant 2, mRNA [NM_010650]
DOWN Ctrl	A_55_P2004526	0.0150869	down	19.1776	3.28525	3.0028	4.07677	2.08639	137.952	17.2057	16.9954	75.1115	0.0238145	0.174523	0.239876	0.0277772	4	Klra8	Mus musculus killer cell lectin-like receptor, subfamily A, member 8 (Klra8), transcript variant 2, mRNA [NM_010650]
DOWN Ctrl	A_55_P2093994	0.046429	down	2.00762	21118.3	16917.6	15443.3	11750.8	24207.8	18730.7	23308	26605.6	0.872376	0.903201	0.662575	0.441665	1	Maged2	Mus musculus melanoma antigen, family D, 2 (Maged2), transcript variant 1, mRNA [NM_030700]
DOWN Ctrl	A_55_P2145845	0.0308488	down	2.38493	32.1074	34.1174	43.1391	24.026	84.8111	28.8103	41.8257	95.9514	0.378575	1.18421	1.0314	0.250398	2	Maged2	melanoma antigen, family D, 2 [Source:MGI Symbol;Acc:MGI:1933391] [ENSMUST00000026302]
DOWN Ctrl	A_52_P215469	0.0230797	down	3.08843	73.1252	40.8976	36.8135	12.2844	180.079	58.1099	37.5215	83.6652	0.406072	0.703798	0.98113	0.146829	2	Plekha1	Mus musculus pleckstrin homology domain containing, family A (phosphoinositide binding specific) member 1 (Plekha1), transcript variant 1, mRNA [NM_133942]
DOWN Ctrl	A_55_P2015520	0.0432836	down	2.1212	4771.01	4362.88	4971.57	2091.23	10141.2	4468.2	3250.32	7941.77	0.470457	0.976428	1.52956	0.26332	2	Plekha1	Mus musculus pleckstrin homology domain containing, family A (phosphoinositide binding specific) member 1 (Plekha1), transcript variant 1, mRNA [NM_133942]
DOWN Ctrl	A_51_P395743	0.00194787	down	2.3203	137.858	142.551	152.453	82.1607	275.86	185.339	157.343	236.771	0.499738	0.769134	0.968921	0.347005	2	Spopl	Mus musculus speckle-type POZ protein-like (Spopl), transcript variant 1, mRNA [NM_029773]
DOWN Ctrl	A_55_P2019914	0.00274153	down	2.05426	95.2281	103.213	117.474	58.8006	168.344	116.274	104.037	158.501	0.565677	0.887669	1.12916	0.370979	1	Spopl	Mus musculus speckle-type POZ protein-like (Spopl), transcript variant 2, mRNA [NM_001165997]
DOWN Ctrl	A_55_P2129068	0.00633569	down	2.06101	72.5184	38.9716	43.4702	24.1218	119.476	41.6262	37.7008	76.1345	0.606971	0.936227	1.15303	0.316831	1	Zbtb44	Mus musculus zinc finger and BTB domain containing 44 (Zbtb44), transcript variant a, mRNA [NM_001115130]
DOWN Ctrl	A_66_P130027	0.00727737	down	2.5027	27.5595	21.3328	23.2419	12.352	59.1712	26.679	22.7949	49.125	0.465759	0.799611	1.01961	0.251439	2	Zbtb44	Mus musculus zinc finger and BTB domain containing 44 (Zbtb44), transcript variant a, mRNA [NM_001115130]
DOWN Ctrl	A_55_P2051929	0.0030685	down	2.14854	74.1332	72.5681	75.3985	43.633	143.793	85.3531	70.7624	115.934	0.515553	0.850211	1.06552	0.376362	1	Zfp518a	Mus musculus zinc finger protein 518A (Zfp518a), mRNA [NM_028319]
DOWN Ctrl	A_52_P676623	0.0101067	down	2.0167	28.9617	20.9638	27.6241	11.5591	60.1807	20.2588	24.1292	29.1018	0.481246	1.0348	1.14484	0.397196	2	Zfp518a	Mus musculus zinc finger protein 518A (Zfp518a), mRNA [NM_028319]
DOWN Ctrl	A_55_P2006662	0.00769266	down	2.05774	274.445	157.693	112.211	74.5991	387.467	201.74	119.713	185.306	0.708306	0.781664	0.937339	0.402572	1	Zfp967	Mus musculus zinc finger protein 967 (Zfp967), transcript variant 1, mRNA [NM_001177406]
DOWN Ctrl	A_55_P1956624	0.0303199	down	2.43376	63.745	108.928	104.931	26.994	163.127	109.728	86.7534	118.63	0.39077	0.992708	1.20953	0.227548	2	Zfp967	Mus musculus zinc finger protein 967 (Zfp967), transcript variant 1, mRNA [NM_001177406]
DOWN Ctrl	A_55_P1956983	0.0198886	down	2.03069	177.605	37.6749	22.123	14.043	297.863	30.6011	21.3464	48.5022	0.596265	1.23116	1.03638	0.289533	1		KR107_HUMAN (P60409) Keratin-associated protein 10-7 (Keratin-associated protein 10,7) (High sulfur keratin-associated protein 10,7) (Keratin-associated protein 18-7) (Keratin-associated protein 18,7), partial (47%) [TC1723267]
DOWN Ctrl	A_55_P2169026	0.0187782	down	3.79681	23.6097	5.42554	2.32004	2.0475	75.8845	5.93284	5.68042	13.2006	0.311127	0.914493	0.408427	0.155107	3
DOWN Ctrl	A_55_P1957245	0.021433	down	3.0523	219.538	92.2685	74.1871	7.86669	390.029	146.962	91.6944	52.1202	0.562876	0.62784	0.809069	0.150934	1		vomeronasal 2, receptor, pseudogene 134 [Source:MGI Symbol;Acc:MGI:3761694] [ENSMUST00000176907]
DOWN Ctrl	A_55_P2186220	0.0124638	down	11.8826	3.50908	4.40558	4.69948	2.53757	26.8727	60.5694	32.1063	18.7764	0.130582	0.0727361	0.146373	0.135147	4		predicted pseudogene 7609 [Source:MGI Symbol;Acc:MGI:3644536] [ENSMUST00000160058]
DOWN Ctrl	A_55_P2045976	0.0370915	down	3.57364	61.8247	6.9319	3.95602	1.98761	146.541	11.159	4.39949	20.3948	0.421894	0.621193	0.899199	0.0974569	2		T cell receptor beta, variable 16 [Source:MGI Symbol;Acc:MGI:98585] [ENSMUST00000103274]
DOWN Ctrl	A_51_P275642	0.00625304	down	4.1008	131.493	45.6015	54.5784	16.8912	489.12	90.9605	79.6175	117.82	0.268836	0.501333	0.685508	0.143365	2		immunoglobulin heavy variable 5-17 [Source:MGI Symbol;Acc:MGI:4439533] [ENSMUST00000103459]
DOWN Ctrl	A_55_P2106815	0.0373927	down	2.06523	60.7639	40.9695	38.0299	8.17579	104.105	36.5113	29.4796	33.5484	0.583677	1.1221	1.29004	0.243701	1
DOWN Ctrl	A_55_P2185651	0.0147484	down	2.00289	577.24	183.427	173.555	109.894	1052.89	173.433	136.517	348.029	0.548243	1.05763	1.2713	0.315761	1
DOWN Ctrl	A_52_P615247	0.00827211	down	2.59341	51.6722	74.4113	93.6452	14.6952	108.894	85.2923	106.511	64.5937	0.474518	0.872427	0.87921	0.227502	2		PREDICTED: Mus musculus nuclear body protein SP140-like (LOC101055672), mRNA [XM_006535858]
DOWN Ctrl	A_55_P2052066	0.0101315	down	2.96601	19.6351	4.54731	2.4421	2.22042	66.9844	5.80352	3.59051	7.16658	0.293129	0.783544	0.680152	0.30983	2
DOWN Ctrl	A_55_P2129057	0.0044632	down	3.5846	76.5991	10.3965	5.577	7.39307	284.194	18.041	10.1188	27.8968	0.269532	0.576273	0.551152	0.265015	2
DOWN Ctrl	A_55_P2014066	0.0451272	down	2.36069	168.915	91.8571	102.661	83.5834	209.576	150.949	177.044	197.093	0.805986	0.608532	0.579859	0.424082	1
DOWN Ctrl	A_55_P2166809	0.0144081	down	2.2368	107.556	9.94011	6.69178	7.39848	157.962	12.5735	9.61515	18.5231	0.680901	0.790562	0.695963	0.399418	1
DOWN Ctrl	A_55_P2145237	0.0144345	down	2.76105	28.3071	17.3622	17.8099	5.05728	87.0276	19.7362	19.0373	21.0044	0.325266	0.879712	0.935527	0.240773	2		predicted gene 7210 [Source:MGI Symbol;Acc:MGI:3648272] [ENSMUST00000209309]
DOWN Ctrl	A_55_P2044488	0.0187586	down	3.19369	42.2197	23.9091	14.7306	10.1345	77.9839	34.4365	37.9551	41.0613	0.54139	0.694295	0.388106	0.246814	2
DOWN Ctrl	A_55_P2024486	0.00747408	down	3.41562	28.6028	4.95719	4.54157	3.23366	70.2562	11.4063	8.81724	10.7082	0.407122	0.434599	0.515078	0.301979	3
DOWN Ctrl	A_55_P2015038	0.0459934	down	2.52964	73.9348	23.6651	32.2044	25.7918	101.896	50.6316	52.5924	58.5524	0.725593	0.467398	0.612339	0.440491	2
DOWN Ctrl	A_55_P2031841	0.0344745	down	3.28731	39.4841	6.52265	3.05642	4.96607	141.533	9.08944	8.12796	11.6551	0.278974	0.717607	0.376037	0.426085	3
DOWN Ctrl	A_55_P2109312	0.0286746	down	2.12625	39.5721	8.39376	4.29375	3.6812	73.2205	6.27532	5.83463	10.6858	0.540451	1.33758	0.735908	0.344494	1
DOWN Ctrl	A_52_P546162	0.010497	down	2.249	126.542	30.1714	25.9332	8.40462	276.53	28.1672	26.5334	27.5008	0.457605	1.07116	0.977382	0.305614	2		immunoglobulin kappa variable 4-58 [Source:MGI Symbol;Acc:MGI:2685923] [ENSMUST00000197448]
DOWN Ctrl	A_66_P124420	0.0364493	down	2.09591	93.0304	62.5776	59.8123	24.7497	112.14	72.3395	54.4784	100.46	0.82959	0.865054	1.09791	0.246364	1
DOWN Ctrl	A_55_P2128203	0.0424617	down	2.95121	12.4451	2.27396	1.94343	1.96422	54.4415	4.38427	1.71998	5.32902	0.228597	0.518664	1.12991	0.36859	2
DOWN Ctrl	A_55_P2042297	0.00958913	down	8.46744	169.348	231.267	313.144	94.4335	1701.2	612.746	957.956	1591.65	0.0995459	0.377427	0.326887	0.0593306	4
DOWN Ctrl	A_55_P2008234	0.00709355	down	25.1759	2.77306	1.81326	2.08428	2.11863	56.9941	58.0727	16.5996	43.3444	0.0486552	0.031224	0.125562	0.0488791	4
DOWN Ctrl	A_55_P2057494	0.0280996	down	2.66654	19.8616	8.43035	12.0282	8.71245	71.2165	8.06186	13.8324	29.8218	0.27889	1.04571	0.869567	0.29215	2		predicted gene 10842 [Source:MGI Symbol;Acc:MGI:3642916] [ENSMUST00000100338]
DOWN Ctrl	A_55_P2013321	0.00384681	down	2.13564	30.3643	10.0717	5.68761	6.08296	53.3504	9.81858	6.45481	17.3784	0.569147	1.02578	0.881142	0.350029	1
DOWN Ctrl	A_55_P1962134	0.0126817	down	2.30149	287.261	102.442	69.9569	44.4142	404.036	125.805	99.2324	135.778	0.710978	0.814291	0.704981	0.32711	1
DOWN Ctrl	A_55_P2120526	0.0369591	down	2.7765	367.306	77.097	55.5011	41.0824	497.341	162.201	59.5188	213.359	0.738539	0.475317	0.932497	0.192551	2		predicted gene 10384 [Source:MGI Symbol;Acc:MGI:3641812] [ENSMUST00000100713]
DOWN Ctrl	A_55_P2016962	0.0223081	down	10.939	3.49345	11.7681	14.1773	2.19683	70.9713	41.3036	31.2512	53.4307	0.0492235	0.284917	0.453658	0.0411155	4
DOWN Ctrl	A_55_P1992986	0.0146823	down	13.0665	2.97445	1.73224	2.07953	1.94865	51.9888	23.4523	9.67334	13.7764	0.0572133	0.0738624	0.214975	0.141449	4		predicted gene 28802 [Source:MGI Symbol;Acc:MGI:5579508] [ENSMUST00000188624]
DOWN Ctrl	A_55_P2120961	0.0352124	down	2.14108	1601.68	1465.37	1302.85	453.225	3417.22	1246.86	1038.99	1756.36	0.468707	1.17525	1.25395	0.258048	2
DOWN Ctrl	A_55_P2030660	0.0163784	down	8.56276	15.5859	21.8589	24.9793	2.17072	126.406	71.056	54.8633	53.8028	0.1233	0.307629	0.4553	0.0403458	4		predicted gene, 34015 [Source:MGI Symbol;Acc:MGI:5593174] [ENSMUST00000194908]
DOWN Ctrl	A_55_P2158570	0.0211649	down	2.16333	55.8447	3.31104	2.30085	2.61455	87.065	3.45464	3.53362	6.11948	0.641414	0.958433	0.651132	0.42725	1
DOWN Ctrl	A_55_P2107528	0.0105313	down	10.6545	28.7939	1.867	2.774	2.00506	109.431	13.2271	21.9351	32.399	0.263125	0.14115	0.126464	0.0618864	4
DOWN Ctrl	A_55_P1959142	0.0458062	down	2.54152	55.5715	159.639	114.556	17.8025	89.2973	170.706	116.857	113.13	0.62232	0.935168	0.980307	0.157363	1
DOWN Ctrl	A_52_P893190	0.00658812	down	7.55149	17.5232	1.72088	2.14268	2.07481	87.7451	11.5247	5.61818	20.4852	0.199706	0.149321	0.381383	0.101283	4		RIKEN cDNA D130052B06 gene [Source:MGI Symbol;Acc:MGI:2685092] [ENSMUST00000101371]
DOWN Ctrl	A_55_P1954555	0.0483368	down	6.6559	37.857	10.9058	3.92451	2.36041	108.923	15.4788	36.8319	32.2685	0.347556	0.704562	0.106552	0.0731491	3		BY718677 RIKEN full-length enriched, adult male medulla oblongata Mus musculus cDNA clone 6330562O08 5', [BY718677]
DOWN Ctrl	A_55_P2157483	0.00746939	down	2.32983	67.8369	90.5525	106.12	42.0258	162.051	96.5512	108.632	126.784	0.418613	0.937871	0.976874	0.331476	2
DOWN Ctrl	A_55_P1970825	0.0499641	down	4.45875	46.0485	34.4848	30.3341	8.24815	174.903	94.9569	24.1229	104.638	0.263281	0.363162	1.25748	0.0788258	3
DOWN Ctrl	A_55_P2150029	0.00653455	down	27.7939	26.7746	18.8138	23.6804	10.0586	634.523	117.579	396.789	645.722	0.0421964	0.160009	0.05968	0.0155773	4		predicted pseudogene 10112 [Source:MGI Symbol;Acc:MGI:3800293] [ENSMUST00000075226]
DOWN Ctrl	A_55_P2128060	0.0343464	down	2.1548	48.3759	4.80811	5.73657	2.38037	53.9574	7.2586	6.05153	7.71287	0.896557	0.662403	0.947954	0.308623	1
DOWN Ctrl	A_55_P2049532	0.00350088	down	2.31802	254.739	208.509	209.719	104.834	489.276	220.09	240.151	348.052	0.520645	0.947377	0.873278	0.301201	1		predicted gene 15440 [Source:MGI Symbol;Acc:MGI:3642353] [ENSMUST00000110042]
DOWN Ctrl	A_55_P2132869	0.0412996	down	2.01405	39.4265	23.2915	31.64	7.39295	73.9022	24.9496	19.8264	25.8115	0.533496	0.93354	1.59585	0.286421	1
DOWN Ctrl	A_51_P334419	0.00512267	down	3.26864	27.4853	8.7549	14.4193	4.36087	81.6424	18.5862	18.7145	16.2373	0.336655	0.471043	0.770489	0.268572	3
DOWN Ctrl	A_55_P2038489	0.00332799	down	3.3689	40.3786	26.2548	36.4911	10.6521	88.8952	48.1785	63.1631	52.3839	0.454227	0.54495	0.577727	0.203347	2
DOWN Ctrl	A_55_P1971518	0.0172814	down	2.53154	32.4184	5.23604	3.41612	2.76265	66.7831	7.95695	5.44124	6.07492	0.485428	0.658046	0.62782	0.454763	2		predicted gene 7972 [Source:MGI Symbol;Acc:MGI:3647337] [ENSMUST00000209180]
DOWN Ctrl	A_55_P2091348	0.0165684	down	2.03302	518.745	709.821	644.705	281.719	954.11	678.243	506.149	931.198	0.543695	1.04656	1.27375	0.302534	1
DOWN Ctrl	A_52_P336768	0.00251527	down	2.51166	359.485	362.027	383.942	242.279	805.736	442.407	500.574	720.817	0.446158	0.818313	0.767003	0.336118	2		major facilitator superfamily domain containing 4B4 [Source:MGI Symbol;Acc:MGI:3035041] [ENSMUST00000178563]
DOWN Ctrl	A_55_P1972034	0.0104833	down	7.65403	84.2606	7.62236	6.12965	14.3209	262.398	32.7209	33.4615	179.807	0.321118	0.232951	0.183185	0.0796457	4		mucin 16 [Source:MGI Symbol;Acc:MGI:1920982] [ENSMUST00000034653]
DOWN Ctrl	A_55_P1966630	0.0125452	down	5.23044	16.5109	5.45826	13.5556	9.15598	45.9981	26.7458	36.097	50.3258	0.358947	0.204079	0.375531	0.181934	4
DOWN Ctrl	A_55_P2067563	0.0266104	down	2.35088	159.328	159.099	191.012	25.6209	322.259	176.277	153.587	115.941	0.494409	0.902548	1.24367	0.220983	2
DOWN Ctrl	A_55_P2164035	0.03435	down	3.70615	29.2165	7.67412	3.91029	5.87615	65.1764	25.7462	10.2161	15.1362	0.448269	0.298067	0.382756	0.388218	4
DOWN Ctrl	A_55_P2083368	0.0404489	down	2.56078	113.693	26.0192	11.9725	12.2457	255.711	25.5166	26.2274	29.0949	0.444615	1.0197	0.45649	0.42089	3		Q7NJ48_GLOVI (Q7NJ48) Gll1984 protein, partial (8%) [TC1694316]
DOWN Ctrl	A_55_P1978675	0.0306465	down	7.93845	27.9487	21.0041	20.4087	3.25116	228.512	31.773	66.6125	85.3878	0.122307	0.661067	0.306379	0.0380752	3		predicted gene 8126 [Source:MGI Symbol;Acc:MGI:3646861] [ENSMUST00000169587]
DOWN Ctrl	A_55_P2099014	0.040204	down	2.4339	223.893	12.9235	29.8185	15.0609	307.198	29.294	30.3166	44.6217	0.728823	0.441165	0.983568	0.337525	2
DOWN Ctrl	A_55_P2044167	0.0406652	down	3.76779	272.914	52.2239	26.8387	35.586	892.683	88.4835	105.759	87.6723	0.305724	0.590211	0.253772	0.405898	3		RIKEN cDNA A930002H24 gene [Source:MGI Symbol;Acc:MGI:2443151] [ENSMUST00000050753]
DOWN Ctrl	A_55_P2046143	0.0224152	down	2.57717	40.3395	7.95054	4.80753	2.27588	84.8468	7.53055	5.62814	11.4922	0.475439	1.05577	0.854196	0.198037	2		predicted pseudogene 10693 [Source:MGI Symbol;Acc:MGI:3704277] [ENSMUST00000205904]
DOWN Ctrl	A_66_P112974	0.00202359	down	6.16828	3.66569	8.22906	15.279	2.28464	19.3722	22.7265	55.4858	16.6587	0.189224	0.36209	0.275369	0.137144	4		predicted gene 15821 [Source:MGI Symbol;Acc:MGI:3801940] [ENSMUST00000121995]
