# Supplementary material for: Prenatal Alcohol Exposure Impairs the Placenta–Cortex Transcriptomic Signature, Leading to Dysregulation of Angiogenic Pathways
Source: Int J Mol Sci. 2023 Aug 30;24(17):13484. doi: 10.3390/ijms241713484 (PMC10488081; doi:10.3390/ijms241713484)
Supplement: Supplementary file 1 [file ijms-24-13484-s001.zip › Supplementary Table S6.xlsx]

## Sheet: 748 UP EtOH
	Supplementary table 6:
	A Venn analysis of the entities ³2´ up expressed in the cortex versus placenta (6238 in control condition and 6584 in ethanol) reveals 748 entities specifically present in the ethanol group. For each entity, the ratio cortex/placenta is calculated (columns N-Q). For each independant microarray, the result is highlighted in green if the ratio is ³2. The score (column R) indicates in how many exper…
					Cortex				Placenta				Ratio cortex/placenta
	ProbeName	p (Corr) ([cortex] Vs [placenta])	Regulation ([cortex] Vs [placenta])	FC (abs) ([cortex] Vs [placenta])	Cor-EOH1-lame1bis-US84603591_252665519606_S01_GE1_105_Dec08_1_1,txt:gProcessedSignal(raw)	Cor-EOH2-lame2-US84603591_252665519413_S01_GE1_105_Dec08_1_3,txt:gProcessedSignal(raw)	Cor-EOH3-lame3-US84603591_252665519414_S01_GE1_105_Dec08_1_2,txt:gProcessedSignal(raw)	Cor-EOH4-lame4-US84603591_252665519415_S01_GE1_105_Dec08_1_1,txt:gProcessedSignal(raw)	Pl-EOH1-lame1bis-US84603591_252665519606_S01_GE1_105_Dec08_1_3,txt:gProcessedSignal(raw)	Pl-EOH2-lame2-US84603591_252665519413_S01_GE1_105_Dec08_1_1,txt:gProcessedSignal(raw)	Pl-EOH3-lame3-US84603591_252665519414_S01_GE1_105_Dec08_1_4,txt:gProcessedSignal(raw)	Pl-EOH4-lame4-US84603591_252665519415_S01_GE1_105_Dec08_1_3,txt:gProcessedSignal(raw)	Lame 1	Lame 2	Lame 3	Lame 4	SCORE+	GeneSymbol	Description
UP Ethanol	A_66_P118513	0.0143325	up	2.10963	13848.6	15555.4	16223	14965.9	5890.7	3884.26	3469.43	6584.54	2.35093	4.00473	4.67597	2.27289	4	40787	Mus musculus septin 11 (Sept11), transcript variant 3, mRNA [NM_001009818]
UP Ethanol	A_51_P453043	0.00841702	up	2.09341	6578.57	4217.38	4756.87	5110.48	2628.46	1390.5	896.22	2122.33	2.50283	3.03299	5.3077	2.40795	4	Aacs	Mus musculus acetoacetyl-CoA synthetase (Aacs), mRNA [NM_030210]
UP Ethanol	A_55_P2109327	0.0270382	up	3.17047	262.813	92.797	85.0078	195.644	72.522	32.3193	13.7025	24.7423	3.62391	2.87126	6.20379	7.90728	4	Ache	Mus musculus acetylcholinesterase (Ache), transcript variant 1, mRNA [NM_001290010]
UP Ethanol	A_55_P2105321	0.046751	up	2.90884	3058.14	1953.95	2632.69	1248.17	1777.19	546.047	218.333	256.238	1.72077	3.57836	12.0582	4.87112	3	Acin1	Mus musculus apoptotic chromatin condensation inducer 1 (Acin1), transcript variant 2, mRNA [NM_023190]
UP Ethanol	A_51_P356265	0.0135079	up	2.01933	112.483	138.219	171.494	212.753	67.8139	45.5146	33.3238	65.6569	1.6587	3.03679	5.14629	3.24037	3	Acrbp	Mus musculus proacrosin binding protein (Acrbp), transcript variant 1, mRNA [NM_016845]
UP Ethanol	A_51_P108266	0.027726	up	4.18434	60.858	45.1298	31.1973	40.288	20.5535	3.2542	4.73776	7.03433	2.96095	13.8682	6.58482	5.72734	4	Actn2	Mus musculus actinin alpha 2 (Actn2), mRNA [NM_033268]
UP Ethanol	A_52_P656699	0.0111956	up	3.29848	64.4062	31.0079	27.9166	40.6621	28.0085	5.8344	3.05472	7.5945	2.29953	5.31466	9.13884	5.35415	4	Actn3	Mus musculus actinin alpha 3 (Actn3), mRNA [NM_013456]
UP Ethanol	A_55_P2070681	0.012393	up	3.48355	38.3325	71.5859	76.7159	90.1783	15.3418	9.43711	10.8456	16.2513	2.49856	7.58558	7.07349	5.549	4	Adam1a	Mus musculus a disintegrin and metallopeptidase domain 1a (Adam1a), mRNA [NM_172126]
UP Ethanol	A_52_P671784	0.0218072	up	2.888	49.704	48.4574	42.4138	70.4076	27.5574	9.38541	5.34357	14.8092	1.80365	5.16306	7.93734	4.75433	3	Adamts10	Mus musculus a disintegrin-like and metallopeptidase (reprolysin type) with thrombospondin type 1 motif, 10 (Adamts10), transcript variant 1, mRNA [NM_172619]
UP Ethanol	A_52_P424231	0.0212349	up	5.72044	41.362	34.2684	41.2169	76.4351	13.3175	5.41159	1.86894	6.12864	3.10583	6.33241	22.0536	12.4718	4	Adamts16	Mus musculus a disintegrin-like and metallopeptidase (reprolysin type) with thrombospondin type 1 motif, 16 (Adamts16), transcript variant 1, mRNA [NM_172053]
UP Ethanol	A_55_P2151546	0.0279157	up	2.19466	2732.85	2461.38	2561.96	2744.61	1407.52	755.449	344.765	1100.93	1.94161	3.25818	7.43104	2.49299	3	Adarb1	Mus musculus adenosine deaminase, RNA-specific, B1 (Adarb1), transcript variant 2, mRNA [NM_001024837]
UP Ethanol	A_51_P243134	0.0443422	up	2.33136	546.34	560.518	569.875	819.444	275.655	250.265	74.1624	187.294	1.98197	2.2397	7.68416	4.37517	3	Adcy6	Mus musculus adenylate cyclase 6 (Adcy6), mRNA [NM_007405]
UP Ethanol	A_51_P259603	0.00126366	up	54.3928	1837.41	1692.9	1594.01	2351.85	42.5682	19.1967	12.1837	26.4875	43.164	88.1866	130.831	88.7911	4	Adcyap1r1	Mus musculus adenylate cyclase activating polypeptide 1 receptor 1 (Adcyap1r1), transcript variant 1, mRNA [NM_007407]
UP Ethanol	A_66_P105307	0.0056442	up	3.21563	12426.2	14493.7	15675.6	13283.4	3536.1	2479.58	2047.56	3867.34	3.51409	5.84523	7.65578	3.43476	4	Adnp	Mus musculus activity-dependent neuroprotective protein (Adnp), transcript variant 1, mRNA [NM_001310086]
UP Ethanol	A_55_P2009121	0.0235152	up	2.34683	25552.3	27384	27825	31494.2	15646.2	5961.43	4978.47	8617.27	1.63313	4.59353	5.58906	3.65477	3	Agrn	Mus musculus agrin (Agrn), mRNA [NM_021604]
UP Ethanol	A_51_P206251	0.00728198	up	2.03196	1915.11	1800.03	1926.71	2063.41	993.769	581.252	356.119	773.628	1.92712	3.09682	5.41029	2.66719	3	Ahcyl1	Mus musculus S-adenosylhomocysteine hydrolase-like 1 (Ahcyl1), mRNA [NM_145542]
UP Ethanol	A_55_P2295856	0.0211931	up	3.6511	8.2795	116.45	184.551	77.2596	2.92758	23.8655	28.214	7.76849	2.8281	4.87942	6.54112	9.94525	4	AI594671	vt54g10,r1 Barstead mouse irradiated colon MPLRB7 Mus musculus cDNA clone IMAGE:1166946 5', [AA711038]
UP Ethanol	A_55_P2411747	0.00128858	up	2.1369	100.77	123.967	114.618	98.4964	45.2198	37.467	23.5479	33.5589	2.22844	3.30869	4.86746	2.93503	4	AI596198	AGENCOURT_15763788 NIH_MGC_204 Mus musculus cDNA clone IMAGE:30526659 5', mRNA sequence [CF617181]
UP Ethanol	A_55_P2221647	0.0135083	up	6.28794	82.6779	425.809	611.897	757.894	17.6372	73.7126	32.0006	49.6924	4.68771	5.77661	19.1214	15.2517	4	AI605517
UP Ethanol	A_66_P128055	0.018356	up	2.15776	1409.7	1139.77	1011.9	1332.14	724.507	325.835	263.91	317.459	1.94573	3.498	3.83428	4.19627	3	AI846148	Mus musculus expressed sequence AI846148 (AI846148), transcript variant 1, mRNA [NM_001033139]
UP Ethanol	A_55_P2099810	0.0244297	up	4.32395	80.2911	51.8678	74.1586	48.9976	16.9711	10.0597	3.76068	13.3468	4.73106	5.15599	19.7195	3.6711	4	Akap12	Mus musculus A kinase (PRKA) anchor protein (gravin) 12 (Akap12), mRNA [NM_031185]
UP Ethanol	A_55_P2165889	0.00617625	up	3.74137	125.532	150.187	179.543	152.411	36.6972	27.0078	15.4625	34.0103	3.42075	5.56088	11.6115	4.48133	4	Akap17b	Mus musculus A kinase (PRKA) anchor protein 17B (Akap17b), mRNA [NM_001081956]
UP Ethanol	A_51_P219849	0.0497767	up	2.05977	220.772	159.726	172.06	138.441	59.0057	56.7768	53.8563	51.1977	3.74153	2.81322	3.1948	2.70404	4	Alg13	Mus musculus asparagine-linked glycosylation 13 (Alg13), transcript variant 1, mRNA [NM_026247]
UP Ethanol	A_55_P2454521	0.0434164	up	2.96024	46.9582	49.4857	59.7	78.9714	23.6699	15.5169	7.99895	9.61295	1.98388	3.18915	7.46348	8.21511	3	Alms1	Mus musculus Alstrom syndrome 1 (Alms1), mRNA [NM_145223]
UP Ethanol	A_52_P255304	0.0240573	up	12.7892	1131.46	933.221	1099.63	913.122	317.916	29.8262	31.6381	26.15	3.55899	31.2887	34.7565	34.9186	4	Amer3	Mus musculus APC membrane recruitment 3 (Amer3), mRNA [NM_213727]
UP Ethanol	A_55_P1952359	0.00657352	up	2.36151	65564.6	58547.7	61356.5	54578.5	24210.4	13492.7	13799.5	18150.9	2.70812	4.33922	4.44627	3.00692	4	Anapc5	Mus musculus anaphase-promoting complex subunit 5 (Anapc5), transcript variant 1, mRNA [NM_021505]
UP Ethanol	A_55_P1967124	0.0327299	up	2.72104	81.5161	37.2037	27.4497	47.9898	43.289	9.84058	4.80466	7.04824	1.88307	3.78064	5.71314	6.80876	3	Ankef1	ankyrin repeat and EF-hand domain containing 1 [Source:MGI Symbol;Acc:MGI:2441685] [ENSMUST00000154343]
UP Ethanol	A_51_P499530	0.00780324	up	2.04467	1282.11	1652.07	1954.69	1780.59	667.809	466.539	490.213	546.681	1.91987	3.54111	3.98743	3.2571	3	Ankrd10	Mus musculus ankyrin repeat domain 10 (Ankrd10), transcript variant 1, mRNA [NM_133971]
UP Ethanol	A_55_P2116105	0.0161729	up	2.42639	4931.38	3613.67	4110.1	4345.43	2320.31	1015.48	527.32	1462.96	2.12531	3.55859	7.79431	2.97031	4	Ap2a1	Mus musculus adaptor-related protein complex 2, alpha 1 subunit (Ap2a1), transcript variant 1, mRNA [NM_007458]
UP Ethanol	A_55_P2027766	0.0485504	up	2.31394	396.843	357.785	312.944	428.091	229.414	104.413	34.0791	160.891	1.72981	3.42662	9.18287	2.66075	3	Apbb2	Mus musculus amyloid beta (A4) precursor protein-binding, family B, member 2 (Apbb2), transcript variant 1, mRNA [NM_009686]
UP Ethanol	A_55_P2023667	0.047163	up	2.04114	168.786	131.254	169.106	181.174	110.059	51.5381	24.1607	56.4827	1.5336	2.54674	6.99921	3.20761	3	Apex2	Mus musculus apurinic/apyrimidinic endonuclease 2 (Apex2), mRNA [NM_029943]
UP Ethanol	A_52_P97572	0.03744	up	2.928	149.804	176.67	297.095	209.162	92.0458	34.1305	29.1113	48.4322	1.62749	5.17631	10.2055	4.31865	3	Aplnr	Mus musculus apelin receptor (Aplnr), mRNA [NM_011784]
UP Ethanol	A_52_P423128	0.00433477	up	2.03848	6345.32	6301.59	6145.96	6153.33	2777.18	1888.81	1608.53	2054.54	2.28481	3.33627	3.82087	2.99499	4	Arglu1	Mus musculus arginine and glutamate rich 1 (Arglu1), mRNA [NM_176849]
UP Ethanol	A_52_P578723	0.0264663	up	3.40447	378.726	255.429	310.34	318.136	131.915	53.6296	21.2053	93.8136	2.87099	4.76284	14.635	3.39115	4	Arhgap32	Mus musculus Rho GTPase activating protein 32 (Arhgap32), transcript variant 2, mRNA [NM_177379]
UP Ethanol	A_51_P419925	0.0317815	up	2.41585	157.139	179.573	191.84	204.687	95.261	44.8973	23.8996	62.9954	1.64956	3.99965	8.02691	3.24923	3	Arhgef40	Mus musculus Rho guanine nucleotide exchange factor (GEF) 40 (Arhgef40), transcript variant 3, mRNA [NM_001145922]
UP Ethanol	A_66_P116888	0.0485421	up	4.29821	1659.44	691.838	1057.93	962.921	510.411	132.263	38.0254	264.237	3.25119	5.23076	27.8217	3.64415	4	Arid1a	Mus musculus AT rich interactive domain 1A (SWI-like) (Arid1a), mRNA [NM_001080819]
UP Ethanol	A_66_P120745	0.0233534	up	2.19305	5575.33	5267.4	5997.7	5169.2	1562.84	1865.3	1534.08	1742.34	3.56744	2.82389	3.90964	2.96681	4	Armc1	Mus musculus armadillo repeat containing 1 (Armc1), mRNA [NM_028840]
UP Ethanol	A_52_P408438	0.00130047	up	6.4106	514.087	564.88	636.171	497.879	71.0989	52.189	51.0154	56.9528	7.23059	10.8237	12.4702	8.74195	4	Arpp19	Mus musculus cAMP-regulated phosphoprotein 19 (Arpp19), transcript variant 1, mRNA [NM_021548]
UP Ethanol	A_52_P168097	0.0201798	up	2.7813	175.074	190.147	212.235	205.13	90.2375	47.2287	23.6381	47.5907	1.94015	4.0261	8.9785	4.3103	3	Atp2a2	Mus musculus ATPase, Ca++ transporting, cardiac muscle, slow twitch 2 (Atp2a2), transcript variant 2, mRNA [NM_009722]
UP Ethanol	A_55_P1985268	0.0195587	up	3.12411	53.8383	48.614	55.9073	50.4512	14.4366	16.5738	5.28572	12.1299	3.72929	2.93318	10.5771	4.15924	4	Atp2b4	Mus musculus ATPase, Ca++ transporting, plasma membrane 4 (Atp2b4), transcript variant b, mRNA [NM_213616]
UP Ethanol	A_55_P2089799	0.0256266	up	2.03763	94.7724	69.7138	56.9852	60.3844	60.2303	23.98	9.46582	19.0951	1.5735	2.90716	6.0201	3.1623	3	Atp6v1g2	ATPase, H+ transporting, lysosomal V1 subunit G2 [Source:MGI Symbol;Acc:MGI:1913487] [ENSMUST00000118384]
UP Ethanol	A_66_P104340	0.00804616	up	2.36976	1085.97	701.818	876.909	678.784	543.786	192.789	138.976	195.446	1.99706	3.64035	6.3098	3.473	3	Atxn7l2	Mus musculus ataxin 7-like 2 (Atxn7l2), transcript variant 2, mRNA [NM_175183]
UP Ethanol	A_55_P2417936	0.0216565	up	3.99223	89.2478	84.9269	96.5021	78.4187	12.2179	15.4086	9.34313	25.4125	7.30467	5.51166	10.3287	3.08583	4	AW125324	mp78f05,y1 Soares_thymus_2NbMT Mus musculus cDNA clone IMAGE:575361 5', [AI530666]
UP Ethanol	A_55_P2000783	0.0253524	up	2.05297	287.106	178.97	119.16	213.027	188.031	54.1158	20.4206	69.9521	1.52691	3.30716	5.83529	3.04532	3	Axin2	Mus musculus axin 2 (Axin2), mRNA [NM_015732]
UP Ethanol	A_55_P2329825	0.00420984	up	12.2846	35.3649	35.1204	33.8832	50.0986	3.19419	1.53683	1.92864	1.93563	11.0716	22.8525	17.5684	25.8822	4	BB086117	BB086117 RIKEN full-length enriched, adult male diencephalon Mus musculus cDNA clone 9330210N15 3', [BB086117]
UP Ethanol	A_55_P2409088	0.0354045	up	3.82075	78.6723	215.594	290.861	231.111	36.4447	33.9957	16.5933	51.5157	2.15868	6.3418	17.5288	4.48622	4	BB163080
UP Ethanol	A_55_P2360427	0.032973	up	4.84265	300.729	550.325	646.619	611.496	121.003	71.8233	25.9288	104.526	2.4853	7.66221	24.9383	5.8502	4	BC005561	Mus musculus cDNA sequence BC005561 (BC005561), mRNA [NM_001166581]
UP Ethanol	A_55_P2202539	0.0458686	up	2.09967	96.8977	96.1215	85.2372	143.956	46.3877	37.1884	23.8766	28.2598	2.08887	2.58472	3.5699	5.09401	4	BC028789
UP Ethanol	A_55_P2010699	0.0168096	up	2.0023	1022.58	782.135	832.491	1009.58	617.407	270.189	178.588	277.873	1.65624	2.89477	4.66152	3.63323	3	BC037034	Mus musculus cDNA sequence BC037034 (BC037034), mRNA [NM_153161]
UP Ethanol	A_55_P2015782	0.0250841	up	2.38439	349.502	1123.52	834.27	1197.68	154.769	264.94	233.607	250.851	2.25821	4.24067	3.57125	4.77448	4	Bcas1	Mus musculus breast carcinoma amplified sequence 1 (Bcas1), transcript variant 1, mRNA [NM_029815]
UP Ethanol	A_66_P115034	0.00172095	up	2.24449	2804.38	2442.48	2895.92	2438.39	1114.85	710.465	645.487	737.903	2.51548	3.43786	4.4864	3.30448	4	Bend5	Mus musculus BEN domain containing 5 (Bend5), transcript variant 1, mRNA [NM_026279]
UP Ethanol	A_52_P122843	0.0442622	up	2.547	622.493	451.617	590.671	658.954	269.519	138.788	54.4145	252.87	2.30964	3.254	10.855	2.6059	4	Bicral	Mus musculus GLTSCR1-like (Gltscr1l), mRNA [NM_001100452]
UP Ethanol	A_52_P207303	0.00362789	up	3.86152	111.405	54.6394	71.9702	64.7077	21.2916	11.7577	8.38327	12.0255	5.23233	4.64712	8.58498	5.38089	4	Bmp3	Mus musculus bone morphogenetic protein 3 (Bmp3), transcript variant 2, mRNA [NM_173404]
UP Ethanol	A_52_P70787	0.0131466	up	5.99936	356.844	288.8	179.773	287.513	36.2168	27.5368	27.6271	29.5421	9.853	10.4877	6.50714	9.73231	4	Brdt	Mus musculus bromodomain, testis-specific (Brdt), transcript variant 1, mRNA [NM_054054]
UP Ethanol	A_52_P301223	0.0127784	up	2.32979	4298.56	4286.29	5082.65	4718.78	1316.84	1302.78	1314.21	1316.89	3.26429	3.29011	3.86746	3.58328	4	Brwd1	Mus musculus bromodomain and WD repeat domain containing 1 (Brwd1), transcript variant 3, mRNA [NM_176928]
UP Ethanol	A_55_P1968523	0.000803184	up	5.22233	11783.6	8789.66	9017.85	8955.6	2055.71	1157.1	813.746	1150.09	5.73212	7.59625	11.0819	7.7869	4	Btbd1	Mus musculus BTB (POZ) domain containing 1 (Btbd1), mRNA [NM_146193]
UP Ethanol	A_55_P2010946	0.0231462	up	4.09651	93.4491	42.6387	37.9798	47.3334	36.3112	6.09644	5.25422	4.32895	2.57356	6.99403	7.22844	10.9342	4	C1d	Mus musculus C1D nuclear receptor co-repressor (C1d), transcript variant 2, mRNA [NM_001330649]
UP Ethanol	A_55_P1954196	0.00139435	up	130.827	579.567	422.629	412.315	611.091	3.88269	1.96793	2.20508	2.47513	149.27	214.758	186.984	246.893	4	C1ql3	Mus musculus C1q-like 3 (C1ql3), mRNA [NM_153155]
UP Ethanol	A_55_P1985259	0.0367071	up	3.41553	228.193	324.81	405.785	233.753	83.5756	67.0665	24.8568	73.3979	2.73037	4.8431	16.3249	3.18474	4	C2cd3	Mus musculus C2 calcium-dependent domain containing 3 (C2cd3), mRNA [NM_001017985]
UP Ethanol	A_52_P1180358	0.00443696	up	10.4499	54.9308	23.4216	27.5481	25.4207	3.02039	1.50283	1.78045	1.85065	18.1866	15.585	15.4725	13.7361	4	Cacna1e	Mus musculus calcium channel, voltage-dependent, R type, alpha 1E subunit (Cacna1e), mRNA [NM_009782]
UP Ethanol	A_55_P2117407	0.0127177	up	3.95926	235.917	56.6435	60.3468	47.2512	75.8981	7.22799	9.53285	5.86963	3.10834	7.83668	6.33041	8.05012	4	Cacng7	Mus musculus calcium channel, voltage-dependent, gamma subunit 7 (Cacng7), mRNA [NM_133189]
UP Ethanol	A_66_P133409	0.0193643	up	3.22274	99.4033	41.1661	30.6259	50.9747	42.35	8.73777	2.56868	12.3334	2.34719	4.71128	11.9228	4.13307	4	Cacng8	Mus musculus calcium channel, voltage-dependent, gamma subunit 8 (Cacng8), mRNA [NM_133190]
UP Ethanol	A_55_P2181602	0.00289027	up	9.52239	60.943	31.2919	27.3891	33.6827	5.39446	2.56177	1.70521	1.79744	11.2973	12.2149	16.0621	18.7393	4	Calb1	Mus musculus calbindin 1 (Calb1), mRNA [NM_009788]
UP Ethanol	A_52_P161707	0.00338507	up	4.70084	2696.06	1781.13	2196.26	2213.92	641.949	214.113	178.153	386.541	4.1998	8.31868	12.3279	5.72751	4	Cand1	Mus musculus cullin associated and neddylation disassociated 1 (Cand1), mRNA [NM_027994]
UP Ethanol	A_51_P182257	0.0329432	up	5.48125	211.094	109.101	113.213	164.629	61.8285	18.7498	10.8878	7.45809	3.41419	5.81879	10.3982	22.0738	4	Catsperz	Mus musculus testis expressed 40 (Tex40), mRNA [NM_001039494]
UP Ethanol	A_55_P1984591	0.00103406	up	68.4487	3671.82	1476.91	1640.67	2545.57	46.3874	13.3272	13.6171	24.2618	79.1555	110.819	120.487	104.921	4	Cbln1	Mus musculus cerebellin 1 precursor protein (Cbln1), mRNA [NM_019626]
UP Ethanol	A_55_P2111741	0.0144796	up	4.04757	123.018	93.1201	101.731	151.496	49.8664	13.5242	10.4165	18.5359	2.46696	6.88545	9.76639	8.17311	4	Cbx6	Mus musculus chromobox 6 (Cbx6), mRNA [NM_028763]
UP Ethanol	A_55_P2160081	0.0190481	up	2.01114	131.66	73.642	75.435	102.952	75.7233	22.5358	19.6515	27.1692	1.7387	3.26778	3.83864	3.78929	3	Ccdc28b	coiled coil domain containing 28B [Source:MGI Symbol;Acc:MGI:1913514] [ENSMUST00000106035]
UP Ethanol	A_52_P557430	0.0146681	up	2.60901	59.2597	57.9018	52.9119	75.4885	17.1681	20.8869	10.2077	15.9963	3.45174	2.77216	5.18352	4.71911	4	Ccdc36	Mus musculus coiled-coil domain containing 36 (Ccdc36), mRNA [NM_001135198]
UP Ethanol	A_52_P598835	0.0247742	up	2.00721	1894.7	1270.12	1084.38	975.654	633.262	417.731	253.737	462.579	2.99197	3.04053	4.27363	2.10916	4	Ccdc71l	Mus musculus coiled-coil domain containing 71 like (Ccdc71l), mRNA [NM_001162903]
UP Ethanol	A_52_P456448	0.013555	up	12.8018	33.1499	39.7755	47.7087	62.1156	2.94729	1.40832	4.13185	1.67919	11.2476	28.2432	11.5466	36.9915	4	Ccdc81	Mus musculus coiled-coil domain containing 81 (Ccdc81), mRNA [NM_001162979]
UP Ethanol	A_51_P101985	0.00328491	up	4.20236	88.7664	140.443	143.891	247.677	22.4345	25.754	14.9773	32.5883	3.9567	5.45325	9.60722	7.6002	4	Ccdc85a	coiled-coil domain containing 85A [Source:MGI Symbol;Acc:MGI:2445069] [ENSMUST00000109501]
UP Ethanol	A_55_P2006345	0.0136029	up	2.86143	352.551	96.1333	84.8616	77.4099	145.86	14.7274	15.0517	20.3323	2.41706	6.52751	5.638	3.80724	4	Ccdc85b	Mus musculus coiled-coil domain containing 85B (Ccdc85b), transcript variant 1, mRNA [NM_198616]
UP Ethanol	A_55_P2127991	0.0398491	up	3.01432	323.374	186.433	124.266	249.462	187.519	28.8501	22.3417	37.0748	1.72449	6.46214	5.56203	6.72861	3	Ccl19	Mus musculus chemokine (C-C motif) ligand 19 (Ccl19), mRNA [NM_011888]
UP Ethanol	A_52_P272945	0.0255631	up	3.39478	507.137	304.243	291.417	298.894	87.0475	61.2519	72.3325	51.9383	5.82598	4.96709	4.02886	5.75478	4	Ccnh	Mus musculus cyclin H (Ccnh), transcript variant 1, mRNA [NM_023243]
UP Ethanol	A_55_P2028345	0.00960357	up	2.02234	7273.6	6520.96	6455.21	6837.55	3668.89	1974.81	1210.78	2824.2	1.98251	3.30207	5.33146	2.42105	3	Ccser2	Mus musculus coiled-coil serine rich 2 (Ccser2), transcript variant 1, mRNA [NM_027045]
UP Ethanol	A_51_P499551	0.014106	up	2.82806	276.567	283.171	338.03	322.509	131.298	57.6003	40.3576	86.5662	2.10641	4.91613	8.37586	3.72558	4	Cd276	Mus musculus CD276 antigen (Cd276), mRNA [NM_133983]
UP Ethanol	A_55_P2029319	0.0191223	up	5.31641	78.5038	35.6698	43.1422	40.9422	12.3511	3.6174	8.09185	3.39002	6.356	9.86063	5.33156	12.0773	4	Cd70	Mus musculus CD70 antigen (Cd70), mRNA [NM_011617]
UP Ethanol	A_52_P181943	0.000803184	up	16.8287	58.2803	66.4678	65.019	81.1276	2.93175	2.78524	1.86948	3.30361	19.879	23.8643	34.7791	24.5573	4	Cdh4	Mus musculus cadherin 4 (Cdh4), transcript variant 1, mRNA [NM_009867]
UP Ethanol	A_55_P2016647	0.0439753	up	2.23984	187.584	12.1433	12.9893	9.54613	129.124	2.77454	1.89804	3.26689	1.45274	4.37668	6.84356	2.92208	3	Cdk1	Mus musculus cyclin-dependent kinase 1 (Cdk1), mRNA [NM_007659]
UP Ethanol	A_55_P2121352	0.0138092	up	2.11849	4442.42	3817.13	3944.24	4452.21	1885.29	1123.38	1139.5	1212.64	2.35636	3.39791	3.46138	3.67151	4	Cdk5	Mus musculus cyclin-dependent kinase 5 (Cdk5), mRNA [NM_007668]
UP Ethanol	A_55_P2112235	0.00988472	up	4.55739	51.0098	54.798	80.0802	45.5038	14.5346	7.96011	4.893	8.25642	3.50954	6.88408	16.3663	5.51132	4	Cdk5rap2	Mus musculus CDK5 regulatory subunit associated protein 2 (Cdk5rap2), transcript variant 1, mRNA [NM_145990]
UP Ethanol	A_52_P504068	0.0286142	up	2.05892	167.6	221.063	284.688	299.908	102.012	77.0417	43.1459	102.762	1.64295	2.86939	6.59826	2.91848	3	Cdk8	Mus musculus cyclin-dependent kinase 8 (Cdk8), mRNA [NM_153599]
UP Ethanol	A_55_P2008921	0.0216424	up	2.33464	56.4719	72.2963	53.3552	76.3466	29.4523	24.545	9.79137	15.6556	1.9174	2.94545	5.44921	4.87664	3	Cdkl4	Mus musculus cyclin-dependent kinase-like 4 (Cdkl4), mRNA [NM_001033443]
UP Ethanol	A_55_P2023797	0.00334428	up	2.64809	486.416	554.767	677.94	511.318	192.397	118.075	115.823	143.112	2.52819	4.69842	5.85323	3.57284	4	Cep112	Mus musculus centrosomal protein 112 (Cep112), transcript variant 2, mRNA [NM_029606]
UP Ethanol	A_55_P1991530	0.0221444	up	2.60368	92.7212	97.6465	112.795	112.714	43.1145	29.0279	12.1669	32.5611	2.15058	3.36388	9.27068	3.46162	4	Cep126	Mus musculus centrosomal protein 126 (Cep126), mRNA [NM_001045524]
UP Ethanol	A_55_P1959515	0.0321946	up	2.18951	178.087	184.074	248.189	171.964	109.295	51.1663	34.817	61.8935	1.62942	3.59756	7.12839	2.77839	3	Cep135	Mus musculus centrosomal protein 135 (Cep135), mRNA [NM_199032]
UP Ethanol	A_55_P2416119	0.0489808	up	2.03583	117.169	83.0171	121.259	67.2518	52.0903	24.4056	18.9178	38.0081	2.24935	3.40156	6.40979	1.76941	3	Cep290	Mus musculus centrosomal protein 290 (Cep290), mRNA [NM_146009]
UP Ethanol	A_52_P329054	0.0043656	up	2.06416	1851.76	1589.98	1612.16	1671.46	904.915	516.401	304.52	607.932	2.04634	3.07896	5.29409	2.74942	4	Cep70	Mus musculus centrosomal protein 70 (Cep70), mRNA [NM_023873]
UP Ethanol	A_66_P108380	0.0115794	up	8.1962	81.2565	75.993	72.2444	79.5759	10.158	9.47747	1.84038	8.78859	7.99926	8.01829	39.255	9.05445	4	Cfap69	Mus musculus cilia and flagella associated protein 69 (Cfap69), mRNA [NM_172447]
UP Ethanol	A_55_P2065567	0.0385672	up	2.79552	1370.22	887.108	845.723	791.338	254.294	257.17	229.025	176.046	5.38832	3.4495	3.69271	4.49506	4	Chac2	Mus musculus ChaC, cation transport regulator 2 (Chac2), transcript variant 1, mRNA [NM_026527]
UP Ethanol	A_51_P196973	0.0247919	up	3.43406	530.321	637.56	807.696	448.519	156.762	109.906	63.0884	160.401	3.38297	5.80095	12.8026	2.79623	4	Chaf1a	Mus musculus chromatin assembly factor 1, subunit A (p150) (Chaf1a), mRNA [NM_013733]
UP Ethanol	A_51_P294113	0.0416575	up	2.79074	540.364	884.473	781.447	1030.11	262.115	215.698	64.5501	344.039	2.06155	4.10051	12.106	2.99418	4	Chd2	Mus musculus chromodomain helicase DNA binding protein 2 (Chd2), mRNA [NM_001081345]
UP Ethanol	A_55_P2020373	0.044871	up	2.31883	18999.2	12921.1	12635.6	13346.9	10979.3	3292.25	1475.79	5313.8	1.73045	3.92472	8.56195	2.51174	3	Chd4	Mus musculus chromodomain helicase DNA binding protein 4 (Chd4), mRNA [NM_145979]
UP Ethanol	A_55_P2073457	0.0472607	up	3.90534	105.741	132.035	154.92	151.401	39.9672	25.7059	6.71717	40.3809	2.64569	5.13637	23.0632	3.74934	4	Chd6	Mus musculus chromodomain helicase DNA binding protein 6 (Chd6), transcript variant 1, mRNA [NM_173368]
UP Ethanol	A_51_P212630	0.0307138	up	2.14014	10871.5	7666.88	9268.94	8611.14	6040.74	2379.72	1280.51	3410.3	1.7997	3.22175	7.2385	2.52504	3	Chd8	Mus musculus chromodomain helicase DNA binding protein 8 (Chd8), mRNA [NM_201637]
UP Ethanol	A_55_P1955681	0.0190942	up	7.40059	46.6255	50.6711	41.8337	69.3076	6.72366	4.16531	5.52662	2.92063	6.93455	12.165	7.56949	23.7304	4	Chrm3	Mus musculus cholinergic receptor, muscarinic 3, cardiac (Chrm3), mRNA [NM_033269]
UP Ethanol	A_55_P2182835	0.0109578	up	2.09549	158.331	44.1452	43.4842	46.0229	86.2586	11.8231	10.4259	13.506	1.83554	3.7338	4.17077	3.40758	3	Chrnb4	Mus musculus cholinergic receptor, nicotinic, beta polypeptide 4 (Chrnb4), mRNA [NM_148944]
UP Ethanol	A_52_P585699	0.0217573	up	2.02845	245.329	187.412	266.232	175.957	78.9601	77.0416	63.7203	64.9693	3.107	2.43261	4.17813	2.70831	4	Ciao1	Mus musculus cytosolic iron-sulfur protein assembly 1 (Ciao1), mRNA [NM_025296]
UP Ethanol	A_55_P2007956	0.0406546	up	9.83552	40.7892	51.5309	38.0429	40.8219	16.9291	1.39499	1.73168	1.68842	2.40942	36.9398	21.9688	24.1776	4	Cldn20	Mus musculus claudin 20 (Cldn20), mRNA [NM_001101560]
UP Ethanol	A_51_P200667	0.0203779	up	2.83314	242.15	217.424	256.187	250.291	115.738	45.6388	26.9284	72.9235	2.09223	4.76402	9.51365	3.43224	4	Clmn	Mus musculus calmin (Clmn), transcript variant 1, mRNA [NM_053155]
UP Ethanol	A_55_P2136145	0.0372438	up	4.39455	102.061	63.5656	73.0737	64.1398	47.5909	10.7739	3.4064	9.24025	2.14455	5.89998	21.4518	6.94135	4	Cnn3	BB542297 RIKEN full-length enriched, 0 day neonate eyeball Mus musculus cDNA clone E130119J18 3', [BB542297]
UP Ethanol	A_55_P2133013	0.0369407	up	4.0409	28.2447	69.74	145.039	216.548	12.1504	16.4401	12.9354	17.776	2.32458	4.24206	11.2126	12.1821	4	Cntfr	ciliary neurotrophic factor receptor [Source:MGI Symbol;Acc:MGI:99605] [ENSMUST00000084701]
UP Ethanol	A_55_P2022128	0.021301	up	2.39693	233.334	112.298	116.209	183.482	129.436	32.5828	21.2993	37.3006	1.80269	3.44655	5.45603	4.91899	3	Cntnap1	Mus musculus contactin associated protein-like 1 (Cntnap1), mRNA [NM_016782]
UP Ethanol	A_52_P215750	0.00253697	up	13.6262	60.2345	42.2865	47.1686	61.2857	3.76043	1.94218	2.34426	2.4694	16.018	21.7726	20.1209	24.8181	4	Cntnap2	Mus musculus contactin associated protein-like 2 (Cntnap2), transcript variant 1, mRNA [NM_001004357]
UP Ethanol	A_52_P615491	0.00687238	up	7.47743	72.7041	32.2333	31.3596	50.41	12.1064	2.19277	2.78731	3.1704	6.00545	14.6998	11.2508	15.9002	4	Cntnap5a	Mus musculus contactin associated protein-like 5A (Cntnap5a), mRNA [NM_001077425]
UP Ethanol	A_52_P302544	0.0399659	up	2.16086	244.969	242.261	261.245	262.539	153.623	49.7649	46.8268	103.233	1.59461	4.86811	5.57896	2.54318	3	Col8a2	Mus musculus collagen, type VIII, alpha 2 (Col8a2), mRNA [NM_199473]
UP Ethanol	A_51_P494675	0.00958056	up	2.68694	41317.9	34801.6	33719.6	33311.4	15673.7	6391.67	7261.56	8432	2.63613	5.44484	4.64358	3.9506	4	Cotl1	Mus musculus coactosin-like 1 (Dictyostelium) (Cotl1), mRNA [NM_028071]
UP Ethanol	A_55_P2150398	0.0116584	up	5.52483	73.6983	28.7316	25.359	37.2487	15.9723	4.77916	2.21816	2.50978	4.61414	6.01185	11.4324	14.8414	4	Cpne5	Mus musculus copine V (Cpne5), mRNA [NM_153166]
UP Ethanol	A_52_P272811	0.0161522	up	2.27071	1134.7	1034.49	1476.8	1270.53	495.337	309.156	211.71	505.83	2.29076	3.34616	6.97557	2.51177	4	Cpsf1	Mus musculus cleavage and polyadenylation specific factor 1 (Cpsf1), transcript variant 2, mRNA [NM_053193]
UP Ethanol	A_55_P1971724	0.0256128	up	4.45869	122.123	29.2939	36.7381	45.8898	11.4481	7.02788	3.93978	9.53033	10.6675	4.16824	9.32491	4.81513	4	Cr2	Mus musculus complement receptor 2 (Cr2), mRNA [NM_007758]
UP Ethanol	A_52_P304720	0.0448064	up	2.217	98.7318	73.5292	70.118	79.9886	25.5098	23.3329	22.84	24.5414	3.87035	3.15132	3.06997	3.25933	4	Crlf1	Mus musculus cytokine receptor-like factor 1 (Crlf1), mRNA [NM_018827]
UP Ethanol	A_51_P476960	0.0385874	up	6.81363	27.5181	43.8583	55.6593	70.6889	11.4158	2.95365	4.41383	2.9304	2.41052	14.8489	12.6102	24.1226	4	Csmd3	Mus musculus CUB and Sushi multiple domains 3 (Csmd3), mRNA [NM_001081391]
UP Ethanol	A_51_P160824	0.0115898	up	3.30162	475.965	373.992	357.749	537.165	204.748	76.0322	41.0099	89.2628	2.32464	4.91886	8.72349	6.01779	4	Cspg4	Mus musculus chondroitin sulfate proteoglycan 4 (Cspg4), mRNA [NM_139001]
UP Ethanol	A_51_P428595	0.0238955	up	2.17931	48.8743	47.8508	61.9488	58.8795	28.444	16.3871	11.9279	13.4647	1.71827	2.92002	5.19361	4.37289	3	Cspp1	centrosome and spindle pole associated protein 1 [Source:MGI Symbol;Acc:MGI:2681832] [ENSMUST00000118263]
UP Ethanol	A_55_P2056958	0.048565	up	2.59752	94.7749	73.7746	92.6434	102.511	67.2756	13.5484	15.6933	20.1861	1.40875	5.44527	5.90337	5.0783	3	Cul9	Mus musculus cullin 9 (Cul9), mRNA [NM_001081335]
UP Ethanol	A_66_P128586	0.0202595	up	2.06481	760.655	1784.38	1060.88	1961.97	438.484	671.068	204.571	511.111	1.73474	2.65901	5.18591	3.83864	3	Cwc22	Mus musculus CWC22 spliceosome-associated protein (Cwc22), transcript variant 1, mRNA [NM_030560]
UP Ethanol	A_55_P1956472	0.0179456	up	3.6903	53.0387	55.201	56.5674	73.3647	16.4182	7.90678	4.49189	22.241	3.23049	6.98148	12.5932	3.29862	4	Cybrd1	Mus musculus cytochrome b reductase 1 (Cybrd1), mRNA [NM_028593]
UP Ethanol	A_51_P255456	0.0203483	up	8.55721	130.827	372.909	322.235	299.702	32.1805	14.8043	10.1514	35.9659	4.06542	25.1893	31.743	8.33295	4	Cyp1b1	Mus musculus cytochrome P450, family 1, subfamily b, polypeptide 1 (Cyp1b1), mRNA [NM_009994]
UP Ethanol	A_55_P2217598	0.025653	up	5.72974	15.1709	43.3846	55.4034	58.6028	3.25709	10.9181	2.24485	4.91654	4.65779	3.97365	24.6802	11.9195	4	D10Ertd755e
UP Ethanol	A_51_P156144	0.0300505	up	7.0527	56.5824	68.3626	176.028	96.3837	18.7283	6.61352	4.21347	10.0614	3.02122	10.3368	41.7776	9.57958	4	Dbx1	Mus musculus developing brain homeobox 1 (Dbx1), mRNA [NM_001005232]
UP Ethanol	A_66_P123155	0.0282783	up	2.89475	54.5507	39.5613	41.8378	38.1977	17.4585	14.4797	7.14941	5.37974	3.1246	2.7322	5.85192	7.10027	4	Ddo	Mus musculus D-aspartate oxidase (Ddo), transcript variant 1, mRNA [NM_027442]
UP Ethanol	A_55_P2018862	0.0132318	up	2.26193	87.6905	80.3922	70.1087	50.23	37.6923	17.8598	18.2488	15.2821	2.32649	4.50128	3.84183	3.28686	4	Defa31
UP Ethanol	A_55_P2005440	0.0230264	up	2.01359	10347.6	9838.87	10029.1	9771.45	5886.56	2956.33	1672.8	4126.94	1.75783	3.32807	5.99543	2.36772	3	Dennd5a	Mus musculus DENN/MADD domain containing 5A (Dennd5a), transcript variant 1, mRNA [NM_021494]
UP Ethanol	A_55_P2036803	0.00171208	up	2.35609	3844.96	3323.62	3932.38	3751.02	1501.64	872.394	759.541	1216.95	2.56051	3.80977	5.17731	3.08232	4	Dhx30	Mus musculus DEAH (Asp-Glu-Ala-His) box polypeptide 30 (Dhx30), transcript variant 1, mRNA [NM_001252682]
UP Ethanol	A_51_P416059	0.00920995	up	2.05689	469.934	364.327	327.841	423.82	252.24	103.856	62.5571	160.535	1.86304	3.508	5.24067	2.64004	3	Dirc2	Mus musculus disrupted in renal carcinoma 2 (human) (Dirc2), mRNA [NM_153550]
UP Ethanol	A_55_P1956998	0.0015606	up	3.36275	491.264	431.248	562.676	537.794	148.739	89.5946	70.6138	105.464	3.30286	4.81333	7.96836	5.09932	4	Dis3l2	Mus musculus DIS3 like 3'-5' exoribonuclease 2 (Dis3l2), transcript variant 1, mRNA [NM_001172157]
UP Ethanol	A_51_P358872	0.0107814	up	2.20019	209.119	65.2089	49.8338	63.3082	98.1808	20.9523	7.74046	22.8234	2.12994	3.11226	6.43809	2.77383	4	Disc1	Mus musculus disrupted in schizophrenia 1 (Disc1), transcript variant 2, mRNA [NM_174853]
UP Ethanol	A_51_P115905	0.0177178	up	7.59107	59.3781	35.4971	32.2587	34.7553	16.6147	1.51926	1.84319	3.02791	3.57382	23.3648	17.5015	11.4783	4	Disp2	dispatched RND tramsporter family member 2 [Source:MGI Symbol;Acc:MGI:2388733] [ENSMUST00000063975]
UP Ethanol	A_55_P2050439	0.00414205	up	3.50272	59.32	49.6276	60.4589	40.9807	14.4143	9.04046	6.83174	10.7743	4.11534	5.4895	8.8497	3.80356	4	Dlgap5	Mus musculus discs, large (Drosophila) homolog-associated protein 5 (Dlgap5), mRNA [NM_144553]
UP Ethanol	A_55_P2179939	0.0322814	up	2.49755	111.665	162.654	173.913	244.768	68.4798	42.9147	20.9302	63.949	1.63063	3.79018	8.3092	3.82755	3	Dmxl2	Mus musculus Dmx-like 2 (Dmxl2), mRNA [NM_172771]
UP Ethanol	A_55_P2119907	0.0204763	up	2.23558	31.0637	28.2654	44.3908	53.9548	15.5345	5.85963	8.66074	21.1404	1.99966	4.82376	5.12552	2.55222	3	Dnah11	Mus musculus dynein, axonemal, heavy chain 11 (Dnah11), mRNA [NM_010060]
UP Ethanol	A_55_P1952905	0.0100045	up	2.01073	6643.49	4491.21	4274.5	4548	3462.78	1353.88	806.801	1857.13	1.91854	3.31728	5.29809	2.44894	3	Dnm1l	Mus musculus dynamin 1-like (Dnm1l), transcript variant 3, mRNA [NM_001276340]
UP Ethanol	A_52_P260787	0.0419999	up	2.7929	59.8926	41.351	52.967	48.6667	29.3469	11.6362	4.28111	14.2073	2.04085	3.55366	12.3723	3.42548	4	Dopey1	Mus musculus dopey family member 1 (Dopey1), mRNA [NM_177208]
UP Ethanol	A_55_P2029203	0.0109251	up	2.22972	72.7146	57.8866	70.7561	99.2358	37.4747	19.5478	12.3946	26.0687	1.94037	2.96128	5.70861	3.8067	3	Dopey2	Mus musculus dopey family member 2 (Dopey2), transcript variant 2, mRNA [NM_026700]
UP Ethanol	A_55_P2002093	0.00129772	up	2.07127	1221.51	959.051	1000.68	1167.94	522.171	318	228.73	387.714	2.3393	3.01588	4.37494	3.01237	4	Dph7	Mus musculus diphthamine biosynethesis 7 (Dph7), mRNA [NM_026044]
UP Ethanol	A_55_P2142738	0.00790103	up	4.17539	108.416	32.0029	36.3841	38.4065	17.6426	6.18251	5.46172	5.30048	6.14512	5.17636	6.66164	7.24585	4	Drc3	Mus musculus dynein regulatory complex subunit 3 (Drc3), mRNA [NM_029044]
UP Ethanol	A_55_P1995040	0.0390896	up	2.29424	335.483	163.841	198.039	199.963	173.855	70.3367	30.3241	41.9412	1.92967	2.32938	6.53075	4.76768	3	Drp2	Mus musculus dystrophin related protein 2 (Drp2), mRNA [NM_010078]
UP Ethanol	A_55_P2103206	0.00324487	up	8.71367	1957.96	1856.21	2035.69	2510.03	306.025	111.801	94.5682	197.075	6.39805	16.6028	21.5262	12.7364	4	Dusp8	Mus musculus dual specificity phosphatase 8 (Dusp8), mRNA [NM_008748]
UP Ethanol	A_51_P354698	0.0172878	up	3.31427	18810.7	16077.7	18233.1	18191.1	6436.38	3584.58	1447.04	4929.46	2.92256	4.48524	12.6003	3.69028	4	Dync1h1	Mus musculus dynein cytoplasmic 1 heavy chain 1 (Dync1h1), mRNA [NM_030238]
UP Ethanol	A_55_P2102250	0.0357171	up	2.16649	569.389	200.46	207.549	266.447	402.286	54.034	36.6015	71.2862	1.41538	3.70989	5.67051	3.73771	3	Dzip1	Mus musculus DAZ interacting protein 1 (Dzip1), transcript variant 1, mRNA [NM_025943]
UP Ethanol	A_52_P271572	0.0377511	up	7.11166	98.261	96.0131	94.9227	167.989	40.0028	9.45725	4.92064	6.25411	2.45635	10.1523	19.2907	26.8606	4	Ece2	Mus musculus endothelin converting enzyme 2 (Ece2), transcript variant 4, mRNA [NM_139293]
UP Ethanol	A_55_P2110185	0.00977374	up	2.64948	66.8811	40.0756	49.6075	41.0626	32.1852	10.1583	7.1118	9.43281	2.07801	3.94512	6.97539	4.35317	4	Echdc1	Mus musculus enoyl Coenzyme A hydratase domain containing 1 (Echdc1), transcript variant 1, mRNA [NM_025855]
UP Ethanol	A_55_P2122474	0.0158806	up	6.11047	12.0593	101.438	102.126	97.366	3.42552	14.2309	4.3707	8.1063	3.52042	7.12803	23.3661	12.0112	4	Edil3	EGF-like repeats and discoidin I-like domains 3 [Source:MGI Symbol;Acc:MGI:1329025] [ENSMUST00000118731]
UP Ethanol	A_52_P590661	0.0162074	up	4.29116	66.2996	78.0372	63.5379	93.8122	20.3556	11.5958	3.69788	20.6267	3.25706	6.7298	17.1822	4.54808	4	Eef2k	Mus musculus eukaryotic elongation factor-2 kinase (Eef2k), transcript variant 1, mRNA [NM_007908]
UP Ethanol	A_52_P495565	0.000803184	up	476.212	12681.7	12085	12464.8	15743.8	24.4651	14.2569	14.6316	22.6838	518.357	847.664	851.908	694.055	4	Efnb3	Mus musculus ephrin B3 (Efnb3), mRNA [NM_007911]
UP Ethanol	A_52_P38627	0.00705008	up	2.99119	32.4041	57.7671	51.7065	42.5232	13.0519	13.7784	6.1646	9.18039	2.48271	4.1926	8.38765	4.63196	4	Egf	Mus musculus epidermal growth factor (Egf), transcript variant 1, mRNA [NM_010113]
UP Ethanol	A_51_P367866	0.0200347	up	2.4577	678.155	601.996	309.327	604.085	300.784	147.144	39.743	235.304	2.25463	4.0912	7.78319	2.56725	4	Egr1	Mus musculus early growth response 1 (Egr1), mRNA [NM_007913]
UP Ethanol	A_55_P2097017	0.00152833	up	9.84905	39567.5	36801.9	18466.7	32444.8	2964.11	2679.51	970.365	2381.47	13.3489	13.7346	19.0307	13.6239	4	Eid1	Mus musculus EP300 interacting inhibitor of differentiation 1 (Eid1), mRNA [NM_025613]
UP Ethanol	A_51_P470724	0.0227965	up	2.0799	3697.48	1701.12	2250.71	2106.58	1186.54	584.555	663.462	685.492	3.11618	2.91011	3.39237	3.07309	4	Eif2s2	Mus musculus eukaryotic translation initiation factor 2, subunit 2 (beta) (Eif2s2), mRNA [NM_026030]
UP Ethanol	A_55_P2034360	0.0366187	up	2.9271	64.9557	55.9392	61.9677	61.7579	29.2138	18.5443	5.14117	13.4631	2.22346	3.01653	12.0532	4.58719	4	Eif4g3	Mus musculus eukaryotic translation initiation factor 4 gamma, 3 (Eif4g3), transcript variant 3, mRNA [NM_001256198]
UP Ethanol	A_55_P1988907	0.0435925	up	2.05001	4307.64	3384.6	3376.8	3471.84	2372.08	1062.81	470.5	1615.12	1.81598	3.18457	7.17706	2.14959	3	Eml4	Mus musculus echinoderm microtubule associated protein like 4 (Eml4), transcript variant 1, mRNA [NM_001114361]
UP Ethanol	A_55_P2108790	0.000803184	up	4.36428	67.7129	58.1008	50.5404	83.8831	14.0206	9.23668	5.4041	13.0038	4.82952	6.29022	9.35224	6.45065	4	Epb41l4b	erythrocyte membrane protein band 4,1 like 4b [Source:MGI Symbol;Acc:MGI:1859149] [ENSMUST00000044022]
UP Ethanol	A_51_P225484	0.0325053	up	6.0713	52.773	17.2183	11.4725	22.165	3.2451	2.55975	2.01243	2.01381	16.2624	6.72656	5.70083	11.0065	4	Epyc	Mus musculus epiphycan (Epyc), mRNA [NM_007884]
UP Ethanol	A_52_P598912	0.0393274	up	2.71877	309.115	330.808	396.004	381.882	155.864	85.6073	34.6689	121.116	1.98323	3.86425	11.4225	3.15302	3	Erc1	Mus musculus ELKS/RAB6-interacting/CAST family member 1 (Erc1), transcript variant 2, mRNA [NM_178085]
UP Ethanol	A_51_P341010	0.0144348	up	2.08171	3134.78	2248.6	2554.42	1763.96	1035.22	792.231	670.426	608.899	3.02812	2.83831	3.81015	2.89697	4	Ercc8	Mus musculus excision repaiross-complementing rodent repair deficiency, complementation group 8 (Ercc8), mRNA [NM_028042]
UP Ethanol	A_52_P180842	0.00261451	up	8.35369	5147.13	4485.4	4922.61	4441.7	579.868	281.009	248.196	507.359	8.87637	15.9617	19.8335	8.75455	4	Exoc3	Mus musculus exocyst complex component 3 (Exoc3), mRNA [NM_177333]
UP Ethanol	A_66_P101724	0.0170948	up	2.72946	573.029	499.379	453.17	471.336	280.02	115.607	81.316	82.8141	2.04639	4.31963	5.57296	5.69149	4	Fam124a	Mus musculus family with sequence similarity 124, member A (Fam124a), mRNA [NM_001243857]
UP Ethanol	A_55_P2147791	0.0464006	up	2.17093	88.7977	50.4946	68.6268	84.3109	61.3752	17.261	11.7978	18.4987	1.4468	2.92536	5.8169	4.55766	3	Fam129c	Mus musculus family with sequence similarity 129, member C (Fam129c), mRNA [NM_001166213]
UP Ethanol	A_55_P2014760	0.011962	up	2.34916	62.8012	42.7589	51.8079	61.7907	20.5941	16.5614	8.80149	18.6136	3.04948	2.58185	5.88627	3.31966	4	Fam135b	Mus musculus family with sequence similarity 135, member B (Fam135b), mRNA [NM_177819]
UP Ethanol	A_52_P488623	0.00344403	up	6.72714	356.222	304.447	318.094	420.306	50.8956	30.0358	28.725	31.9164	6.99907	10.1361	11.0738	13.1689	4	Fam169a	Mus musculus family with sequence similarity 169, member A (Fam169a), transcript variant 1, mRNA [NM_001100458]
UP Ethanol	A_52_P572473	0.0116226	up	9.87377	49.0401	41.6669	51.2736	56.0033	9.73047	1.69752	2.83423	2.61032	5.03985	24.5457	18.0908	21.4546	4	Fam184b	Mus musculus family with sequence similarity 184, member B (Fam184b), mRNA [NM_021416]
UP Ethanol	A_55_P1953931	0.0479649	up	2.46084	2916.19	1860.72	2286.56	1990.1	1410.29	493.247	227.243	843.174	2.06779	3.77239	10.0622	2.36025	4	Fam193a	Mus musculus family with sequence similarity 193, member A (Fam193a), mRNA [NM_001243123]
UP Ethanol	A_55_P2119548	0.0454165	up	3.98475	18.6385	35.1558	23.7247	55.8622	4.52976	14.3992	2.16035	4.83888	4.11468	2.44151	10.9819	11.5444	4	Fam205a2	Mus musculus family with sequence similarity 205, member A2 (Fam205a2), mRNA [NM_001085530]
UP Ethanol	A_52_P369828	0.0181691	up	2.34928	69.3781	53.0406	69.5625	77.3286	39.4705	15.5366	10.4999	19.9783	1.75772	3.41392	6.62509	3.87062	3	Fam222b	Mus musculus family with sequence similarity 222, member B (Fam222b), transcript variant 1, mRNA [NM_145430]
UP Ethanol	A_55_P2134645	0.017047	up	4.09777	16.3988	27.2556	34.3311	56.5106	3.79539	7.91501	3.30856	6.12501	4.32071	3.44353	10.3764	9.2262	4	Fam227a	family with sequence similarity 227, member A [Source:MGI Symbol;Acc:MGI:1922979] [ENSMUST00000046816]
UP Ethanol	A_51_P179498	0.0148624	up	2.34	3142.63	2668.83	3013.95	2821.19	890.234	983.454	600.712	895.271	3.53012	2.71374	5.01729	3.15121	4	Fam92a	Mus musculus family with sequence similarity 92, member A (Fam92a), transcript variant 1, mRNA [NM_026558]
UP Ethanol	A_55_P2058831	0.016591	up	2.36373	52.1253	70.1349	103.507	118.895	29.1858	20.2966	15.7881	30.5043	1.78598	3.4555	6.55602	3.89765	3	Fancc	Mus musculus Fanconi anemia, complementation group C (Fancc), transcript variant 2, mRNA [NM_001042673]
UP Ethanol	A_55_P2058812	0.0167835	up	2.14249	702.09	465.318	557.82	404.473	262.364	125.764	167.509	125.29	2.67602	3.69993	3.33008	3.2283	4	Fancl	Mus musculus Fanconi anemia, complementation group L (Fancl), transcript variant 1, mRNA [NM_025923]
UP Ethanol	A_51_P472287	0.0184264	up	6.4024	23.0092	34.161	43.8636	63.0681	6.10565	2.89481	4.35241	3.33008	3.76851	11.8008	10.078	18.9389	4	Fat3	FAT atypical cadherin 3 [Source:MGI Symbol;Acc:MGI:2444314] [ENSMUST00000215388]
UP Ethanol	A_51_P175229	0.0328838	up	2.20564	222.967	217.904	247.618	211.786	124.092	63.9224	32.4786	82.7198	1.79678	3.40888	7.62403	2.56028	3	Fbxl18	Mus musculus F-box and leucine-rich repeat protein 18 (Fbxl18), mRNA [NM_001033312]
UP Ethanol	A_55_P2092296	0.0183907	up	2.38292	1185.87	841.253	604.073	992.16	613.284	260.428	113.967	201.664	1.93364	3.23027	5.30044	4.91986	3	Fbxo2	Mus musculus F-box protein 2 (Fbxo2), mRNA [NM_176848]
UP Ethanol	A_55_P2167703	0.0302272	up	3.10831	212.213	98.9973	103.754	135.396	121.077	14.683	14.8404	23.7221	1.75272	6.74231	6.99131	5.7076	3	Fcho1	Mus musculus FCH domain only 1 (Fcho1), transcript variant 1, mRNA [NM_028715]
UP Ethanol	A_55_P2023235	0.016416	up	2.04533	3934.35	4247.03	4066.29	2754.74	1855.68	1064.14	872.853	1228.29	2.12016	3.99103	4.65862	2.24274	4	Fen1	Mus musculus flap structure specific endonuclease 1 (Fen1), transcript variant 1, mRNA [NM_007999]
UP Ethanol	A_52_P428521	0.0257176	up	2.76596	640.482	443.504	470.199	502.04	293.972	103.483	45.9019	162.406	2.17872	4.28578	10.2436	3.09126	4	Fgd1	Mus musculus FYVE, RhoGEF and PH domain containing 1 (Fgd1), mRNA [NM_008001]
UP Ethanol	A_55_P2211319	0.0477023	up	2.02671	897.614	548.031	715.456	872.485	619.986	173.951	171.712	194.545	1.4478	3.15049	4.16661	4.48475	3	Fgf18	Mus musculus fibroblast growth factor 18 (Fgf18), transcript variant 1, mRNA [NM_008005]
UP Ethanol	A_52_P531175	0.0438905	up	2.27452	15876.9	8565.12	9126.43	9087.3	3688.92	3287.4	2422.8	2839.03	4.30393	2.60544	3.7669	3.20084	4	Fkbp3	Mus musculus FK506 binding protein 3 (Fkbp3), mRNA [NM_013902]
UP Ethanol	A_51_P103254	0.0401548	up	5.77549	255.868	211.661	273.818	204.828	114.312	21.2339	8.49271	26.2148	2.23834	9.96805	32.2415	7.81344	4	Flrt2	Mus musculus fibronectin leucine rich transmembrane protein 2 (Flrt2), mRNA [NM_201518]
UP Ethanol	A_55_P1989524	0.011028	up	2.48698	76.1628	36.631	28.5207	46.9023	31.4975	9.99462	6.38372	9.6096	2.41806	3.66507	4.46773	4.88078	4	Fndc1	Mus musculus fibronectin type III domain containing 1 (Fndc1), mRNA [NM_001081416]
UP Ethanol	A_55_P2053933	0.0301084	up	4.41362	192.646	191.781	249.315	743.067	72.6255	24.2977	36.4388	55.5271	2.6526	7.89297	6.84202	13.3821	4	Foxa1	Mus musculus forkhead box A1 (Foxa1), mRNA [NM_008259]
UP Ethanol	A_66_P108267	0.00946297	up	13.1269	106.247	77.8239	45.3216	73.6213	14.3554	2.19099	2.23117	2.62099	7.40116	35.5199	20.313	28.0891	4	Foxn4	Mus musculus forkhead box N4 (Foxn4), mRNA [NM_148935]
UP Ethanol	A_55_P2105452	0.0144172	up	3.47236	86.5861	60.7358	58.6613	62.5854	34.7745	7.73638	6.71245	14.5579	2.48993	7.85067	8.73918	4.29907	4	Foxp1	Mus musculus forkhead box P1 (Foxp1), transcript variant 2, mRNA [NM_001197321]
UP Ethanol	A_51_P372743	0.0187213	up	4.53571	20.8113	97.4273	90.5553	214.783	3.49591	22.4046	12.8487	18.3283	5.95304	4.34855	7.04783	11.7187	4	Frmpd3	Mus musculus FERM and PDZ domain containing 3 (Frmpd3), transcript variant 2, mRNA [NM_177750]
UP Ethanol	A_51_P421223	0.0387542	up	2.03228	58.4375	30.7988	26.2575	25.3582	20.1692	8.38737	9.1707	8.96417	2.89737	3.67205	2.8632	2.82884	4	Fv1	Mus musculus Friend virus susceptibility 1 (Fv1), mRNA [NM_010244]
UP Ethanol	A_52_P486322	0.00997035	up	2.1839	7158.7	4978.11	5136.54	5510.65	2362.26	1476.09	1247.34	2018.26	3.03044	3.3725	4.11799	2.73039	4	Fzr1	Mus musculus fizzy/cell division cycle 20 related 1 (Drosophila) (Fzr1), mRNA [NM_019757]
UP Ethanol	A_51_P353735	0.0015659	up	3.40478	95.1075	63.1515	58.5817	65.8153	25.9109	11.6314	7.38744	15.3209	3.67055	5.42938	7.9299	4.29579	4	G6pd2	Mus musculus glucose-6-phosphate dehydrogenase 2 (G6pd2), mRNA [NM_019468]
UP Ethanol	A_52_P433817	0.0303315	up	2.36964	45.1725	48.9365	36.7916	68.9937	13.928	17.8121	9.92084	14.3135	3.24329	2.74738	3.70851	4.82017	4	Gab3	Mus musculus growth factor receptor bound protein 2-associated protein 3 (Gab3), mRNA [NM_181584]
UP Ethanol	A_55_P2112772	0.0484151	up	5.16629	35.2853	32.8586	26.0262	70.7521	4.04735	9.3884	4.11667	3.79257	8.71813	3.49992	6.32215	18.6555	4	Gabra3	Mus musculus gamma-aminobutyric acid (GABA) A receptor, subunit alpha 3 (Gabra3), mRNA [NM_008067]
UP Ethanol	A_66_P118170	0.00167823	up	12.3624	57.925	38.3799	48.6196	51.5363	3.61771	2.38536	2.15344	2.54052	16.0115	16.0898	22.5777	20.2857	4	Gabrg1	Mus musculus gamma-aminobutyric acid (GABA) A receptor, subunit gamma 1 (Gabrg1), mRNA [NM_010252]
UP Ethanol	A_55_P2053251	0.0360897	up	3.91786	179.353	92.3352	96.1331	109.657	98.5131	14.3903	9.17216	11.2801	1.8206	6.41648	10.481	9.72125	3	Gabrg3	Mus musculus gamma-aminobutyric acid (GABA) A receptor, subunit gamma 3 (Gabrg3), mRNA [NM_008074]
UP Ethanol	A_66_P113262	0.0427017	up	2.22545	70.9352	27.8715	26.9697	36.1554	42.435	8.65129	6.29193	6.73559	1.67162	3.22166	4.2864	5.36782	3	Galnt14	Mus musculus UDP-N-acetyl-alpha-D-galactosamine:polypeptide N-acetylgalactosaminyltransferase 14 (Galnt14), mRNA [NM_027864]
UP Ethanol	A_51_P125986	0.0434467	up	5.15889	160.957	142.266	187.627	147.163	73.509	16.3375	6.33097	23.2405	2.18963	8.70795	29.6363	6.33216	4	Gan	Mus musculus giant axonal neuropathy (Gan), mRNA [NM_001081151]
UP Ethanol	A_51_P157083	0.0102071	up	2.25037	372.423	429.735	490.805	322.43	171.14	105.785	86.3735	125.017	2.17613	4.06234	5.68236	2.57908	4	Gas1	Mus musculus growth arrest specific 1 (Gas1), mRNA [NM_008086]
UP Ethanol	A_55_P2099947	0.0205135	up	6.98816	98.3631	46.5739	49.3461	77.7533	22.1535	4.15989	4.97026	3.18533	4.44006	11.1959	9.92827	24.4098	4	Gdf1	Mus musculus growth differentiation factor 1 (Gdf1), transcript variant 1, mRNA [NM_001163282]
UP Ethanol	A_55_P2045896	0.0253327	up	3.85048	56.4691	40.8262	49.233	46.1247	13.0223	7.07662	3.22916	15.843	4.33633	5.76917	15.2464	2.91136	4	Gdnf	Mus musculus glial cell line derived neurotrophic factor (Gdnf), transcript variant 1, mRNA [NM_010275]
UP Ethanol	A_52_P443544	0.00874983	up	2.52586	59.6401	45.5124	54.6068	66.7325	18.2946	10.5619	10.1491	24.5292	3.25998	4.30911	5.38047	2.72053	4	Gdpgp1	Mus musculus GDP-D-glucose phosphorylase 1 (Gdpgp1), mRNA [NM_178752]
UP Ethanol	A_55_P2180769	0.0213879	up	2.34109	254.453	222.875	211.826	210.3	73.3486	53.101	53.9408	79.243	3.46909	4.19718	3.927	2.65386	4	Gls	Mus musculus glutaminase (Gls), transcript variant 1, mRNA [NM_001081081]
UP Ethanol	A_55_P2066453	0.0202161	up	8.88925	95.8097	299.954	456.022	582.464	23.7131	30.3784	10.7126	31.3597	4.04037	9.87393	42.5686	18.5736	4	Gm10115	PREDICTED: Mus musculus predicted gene 10115 (Gm10115), misc_RNA [XR_140487]
UP Ethanol	A_66_P130213	0.0497451	up	2.3149	43.0291	39.4181	69.159	59.8714	23.5445	17.2154	10.1116	11.8123	1.82756	2.2897	6.83958	5.06859	3	Gm11733	Mus musculus predicted gene 11733 (Gm11733), long non-coding RNA [NR_130966]
UP Ethanol	A_55_P2141035	0.0121254	up	8.65222	62.4835	22.1718	20.7922	24.2213	3.13206	2.46023	1.78798	1.78873	19.9496	9.01209	11.6288	13.541	4	Gm16386	Mus musculus predicted gene 16386 (Gm16386), non-coding RNA [NR_030709]
UP Ethanol	A_55_P2004354	0.00982994	up	2.63622	736.976	419.752	449.243	512.889	281.301	95.371	102.207	106.542	2.61989	4.40126	4.39542	4.81396	4	Gm2694	Mus musculus predicted gene 2694 (Gm2694), transcript variant 1, long non-coding RNA [NR_033430]
UP Ethanol	A_66_P133153	0.0282962	up	2.70588	38.2531	173.228	229.247	381.005	14.8641	58.9971	43.3532	56.2157	2.57352	2.9362	5.28789	6.77756	4	Gm3227	PREDICTED: Mus musculus predicted gene 3227 (Gm3227), misc_RNA [XR_105936]
UP Ethanol	A_55_P2186540	0.0362459	up	4.68533	212.378	160.993	161.87	159.186	110.429	12.8834	14.5598	17.4712	1.92321	12.4962	11.1176	9.11135	3	Gm32296	PREDICTED: Mus musculus predicted gene, 32296 (Gm32296), transcript variant X2, ncRNA [XR_872879]
UP Ethanol	A_55_P2011700	0.0342347	up	2.64257	45.1102	131.076	135.129	250.771	16.2041	52.9091	24.4296	38.8341	2.78388	2.47737	5.53138	6.4575	4	Gm3364
UP Ethanol	A_55_P1992413	0.0193434	up	12.6327	19.285	60.4925	71.4707	70.0689	4.73844	1.62627	1.90236	3.09764	4.0699	37.197	37.5695	22.6201	4	Gm3414	Mus musculus predicted gene 3414 (Gm3414), long non-coding RNA [NR_027993]
UP Ethanol	A_55_P2156288	0.0276002	up	2.3636	556.983	406.889	345.805	420.025	164.097	113.393	106.688	105.168	3.39423	3.58831	3.24126	3.99384	4	Gm42151	PREDICTED: Mus musculus predicted gene, 42151 (Gm42151), transcript variant X2, ncRNA [XR_880563]
UP Ethanol	A_52_P1082736	0.022195	up	2.0477	164.934	177.412	134.084	195.31	102.243	48.5237	32.4461	53.5977	1.61316	3.6562	4.13252	3.64401	3	Gm4532	Mus musculus predicted gene 4532 (Gm4532), long non-coding RNA [NR_030674]
UP Ethanol	A_66_P140699	0.0019611	up	14.4698	134.69	236.361	284.968	203.195	9.58673	7.91001	9.02858	12.1581	14.0497	29.8812	31.5629	16.7127	4	Gm6403	Q9V3Y5_DROME (Q9V3Y5) CG4119-PA (BcDNA,LD23634), partial (4%) [TC1621359]
UP Ethanol	A_55_P2114498	0.0140657	up	2.1381	2586.01	2218.55	2243.91	1779.56	1233.63	570.192	408.849	754.567	2.09626	3.89089	5.48837	2.35838	4	Gm8801	Mus musculus predicted gene 8801 (Gm8801), non-coding RNA [NR_028278]
UP Ethanol	A_66_P138004	0.0184145	up	5.90662	13.5373	35.5034	38.5225	51.0371	3.61825	5.90087	2.37298	3.03319	3.7414	6.01663	16.2338	16.8262	4	Gm9883	PREDICTED: Mus musculus predicted gene 9883 (Gm9883), misc_RNA [XR_141881]
UP Ethanol	A_55_P2081323	0.00102811	up	251.673	12724.8	6191.55	5630.85	7520.78	38.3968	14.6218	11.2642	26.032	331.402	423.448	499.89	288.905	4	Gnas	Mus musculus GNAS (guanine nucleotide binding protein, alpha stimulating) complex locus (Gnas), transcript variant 4, mRNA [NM_019690]
UP Ethanol	A_55_P2064458	0.00716836	up	7.20094	56.9816	28.746	26.9999	18.7775	10.7716	1.53544	1.92183	1.92348	5.28998	18.7217	14.049	9.76222	4	Gng7	guanine nucleotide binding protein (G protein), gamma 7 [Source:MGI Symbol;Acc:MGI:95787] [ENSMUST00000118465]
UP Ethanol	A_55_P1994348	0.0292523	up	2.62078	701.604	1124.22	1258.99	992.555	318.526	262.295	132.555	373.447	2.20265	4.28609	9.49786	2.65782	4	Golim4	Mus musculus golgi integral membrane protein 4 (Golim4), transcript variant 1, mRNA [NM_001291069]
UP Ethanol	A_51_P151576	0.0212477	up	2.14264	311.249	223.635	217.755	241.075	114.863	56.3538	66.823	79.3422	2.70974	3.96841	3.25869	3.03842	4	Gp1bb	Mus musculus glycoprotein Ib, beta polypeptide (Gp1bb), transcript variant 1, mRNA [NM_001001999]
UP Ethanol	A_51_P273203	0.0014095	up	2.09188	312.853	345.569	413.086	439.109	146.192	110.055	90.4985	139.228	2.14002	3.13996	4.56457	3.15389	4	Gpaa1	Mus musculus GPI anchor attachment protein 1 (Gpaa1), mRNA [NM_010331]
UP Ethanol	A_55_P2073814	0.048029	up	2.37753	744.775	334.061	423.841	439.276	509.368	93.3362	49.8072	121.193	1.46215	3.57911	8.50964	3.6246	3	Gpatch8	Mus musculus G patch domain containing 8 (Gpatch8), mRNA [NM_001159492]
UP Ethanol	A_55_P2045299	0.0421454	up	2.28246	214.74	50.6442	54.6264	72.53	66.3527	23.3443	13.1298	15.4532	3.23635	2.16945	4.16049	4.69353	4	Gpc5	Mus musculus glypican 5 (Gpc5), mRNA [NM_175500]
UP Ethanol	A_52_P315719	0.0056895	up	17.5723	75.2754	57.3956	78.6621	84.359	3.14185	1.45877	1.84279	7.04738	23.9589	39.3451	42.6864	11.9703	4	Gpr22	Mus musculus G protein-coupled receptor 22 (Gpr22), mRNA [NM_175191]
UP Ethanol	A_51_P426739	0.0115873	up	2.17036	514.267	278.728	419.56	423.824	253.923	84.3408	101.771	104.333	2.02529	3.30478	4.12259	4.06223	4	Gpt	Mus musculus glutamic pyruvic transaminase, soluble (Gpt), mRNA [NM_182805]
UP Ethanol	A_55_P2011942	0.00196242	up	2.64501	355.14	437.205	459.631	561.751	138.357	108.288	79.7261	135.74	2.56684	4.03742	5.76513	4.13843	4	Gramd1a	Mus musculus GRAM domain containing 1A (Gramd1a), mRNA [NM_027898]
UP Ethanol	A_55_P1983152	0.00829404	up	2.00646	2701.77	2699.05	3246.61	2475.29	1445.5	772.763	662.566	967.072	1.86909	3.49273	4.90005	2.55957	3	Gramd4	Mus musculus GRAM domain containing 4 (Gramd4), transcript variant 2, mRNA [NM_001205353]
UP Ethanol	A_55_P2039992	0.0499518	up	7.42124	84.5405	74.1839	90.033	87.0899	46.0279	2.86685	4.66107	5.21781	1.83672	25.8765	19.3159	16.6909	3	Gri k2	Mus musculus glutamate receptor, ionotropic, kainate 2 (beta 2) (Grik2), transcript variant 1, mRNA [NM_001111268]
UP Ethanol	A_55_P1980481	0.0316951	up	5.40771	25.5432	32.0934	34.7657	55.4317	3.33082	4.87621	6.83771	3.29279	7.66876	6.58163	5.0844	16.8342	4	Grin2a	Mus musculus glutamate receptor, ionotropic, NMDA2A (epsilon 1) (Grin2a), mRNA [NM_008170]
UP Ethanol	A_55_P2019158	0.0322547	up	3.4456	84.967	48.8803	38.2484	49.1552	48.6775	8.27971	3.88871	6.99717	1.74551	5.90363	9.83573	7.02501	3	Grk6	Mus musculus G protein-coupled receptor kinase 6 (Grk6), transcript variant 2, mRNA [NM_011938]
UP Ethanol	A_52_P179068	0.00237898	up	8.1987	6378.07	4671.63	3973.46	4844.13	663.829	315.234	299.611	400.753	9.60801	14.8195	13.262	12.0876	4	Gucy1b3	Mus musculus guanylate cyclase 1, soluble, beta 3 (Gucy1b3), transcript variant 1, mRNA [NM_017469]
UP Ethanol	A_55_P1982171	0.0451316	up	2.04323	73315.5	55419.6	57242.7	44943.6	21335	18489.3	19172.1	15698.6	3.4364	2.99739	2.98572	2.86291	4	H2afz	Mus musculus H2A histone family, member Z (H2afz), transcript variant 1, mRNA [NM_016750]
UP Ethanol	A_55_P2135079	0.0252172	up	9.82803	21.1012	37.8306	48.3002	81.9442	3.20208	5.7229	1.91146	1.91381	6.58983	6.61038	25.2687	42.8173	4	H2-M5	histocompatibility 2, M region locus 5 [Source:MGI Symbol;Acc:MGI:95917] [ENSMUST00000145260]
UP Ethanol	A_51_P492456	0.0181967	up	2.51935	81.3831	31.5128	31.2611	34.6671	24.2947	7.11853	5.30273	14.8919	3.34983	4.42686	5.89529	2.32792	4	Has1	Mus musculus hyaluronan synthase1 (Has1), mRNA [NM_008215]
UP Ethanol	A_55_P2020876	0.0403337	up	2.36768	55.9744	72.1073	79.4615	40.4053	16.5658	23.2985	10.7083	19.75	3.37891	3.09493	7.42052	2.04584	4	Haus6	Mus musculus HAUS augmin-like complex, subunit 6 (Haus6), mRNA [NM_173400]
UP Ethanol	A_55_P1970126	0.0120932	up	3.49169	51.369	37.339	40.9444	50.936	19.8332	7.97826	3.59456	9.36603	2.59005	4.68009	11.3907	5.43838	4	Heatr5b	Mus musculus HEAT repeat containing 5B (Heatr5b), mRNA [NM_001081179]
UP Ethanol	A_51_P307082	0.0107427	up	7.13393	40.0419	43.7517	56.1553	35.9125	3.47079	5.19608	6.31987	2.36909	11.5368	8.42015	8.88551	15.1588	4	Hey2	Mus musculus hairy/enhancer-of-split related with YRPW motif 2 (Hey2), mRNA [NM_013904]
UP Ethanol	A_51_P406008	0.00539421	up	2.19518	634.202	626.616	592.603	611.635	322.788	173.61	123.777	177.026	1.96477	3.60934	4.78768	3.45506	3	Hgh1	Mus musculus HGH1 homolog (Hgh1), mRNA [NM_021555]
UP Ethanol	A_55_P2002689	0.019039	up	2.12182	8620.58	6056.15	7071.57	5400.01	2610.82	2086.01	1723.72	2074.01	3.30187	2.90322	4.1025	2.60365	4	Hmgb1	Mus musculus high mobility group box 1 (Hmgb1), transcript variant 1, mRNA [NM_001313894]
UP Ethanol	A_55_P2161829	0.0172016	up	2.12745	26021	17687	15320.3	15679.7	8292.48	5553.51	4224.23	5491.72	3.1379	3.18484	3.62677	2.85515	4	Hmgb1-rs17	Mus musculus high mobility group box 1, related sequence 17 (Hmgb1-rs17), non-coding RNA [NR_033589]
UP Ethanol	A_55_P1954569	0.00446071	up	13.058	54.4975	38.8833	46.1332	55.615	3.09972	2.55042	2.42244	1.93292	17.5814	15.2458	19.044	28.7725	4	Hmgcs1	Mus musculus 3-hydroxy-3-methylglutaryl-Coenzyme A synthase 1 (Hmgcs1), transcript variant 1, mRNA [NM_145942]
UP Ethanol	A_55_P2020443	0.0238662	up	2.12857	782.011	977.484	1068.43	765.847	342.825	325.462	159.163	339.634	2.28108	3.00337	6.71284	2.25492	4	Hnrnpa3	Mus musculus heterogeneous nuclear ribonucleoprotein A3 (Hnrnpa3), transcript variant a, mRNA [NM_198090]
UP Ethanol	A_55_P1982111	0.00107685	up	3.25662	1643.66	1018.11	1159.95	985.052	438.419	216.37	163.055	217.559	3.74907	4.70539	7.11386	4.52774	4	Homer1	Mus musculus homer scaffolding protein 1 (Homer1), transcript variant L, mRNA [NM_147176]
UP Ethanol	A_52_P343298	0.0128048	up	2.17794	57.813	33.9685	36.2229	39.1414	18.8563	11.8297	7.10563	15.4549	3.06597	2.87147	5.09777	2.53262	4	Homer2	Mus musculus homer scaffolding protein 2 (Homer2), transcript variant 1, mRNA [NM_011983]
UP Ethanol	A_55_P2019422	0.0417567	up	7.75144	86.3989	16.6109	13.4801	23.2172	2.92716	3.00295	1.679	1.66874	29.5163	5.53151	8.02863	13.913	4	Htr1f	Mus musculus 5-hydroxytryptamine (serotonin) receptor 1F (Htr1f), mRNA [NM_008310]
UP Ethanol	A_55_P2180789	0.0378266	up	2.79707	9349.42	9460.93	10484.3	10013	4142.97	2061.14	928.082	3789.35	2.25669	4.59015	11.2967	2.64242	4	Huwe1	Mus musculus HECT, UBA and WWE domain containing 1 (Huwe1), mRNA [NM_021523]
UP Ethanol	A_51_P179921	0.048138	up	2.06929	570.966	275.031	372.006	318.239	427.999	84.2662	58.8128	94.6248	1.33404	3.26383	6.32527	3.36317	3	Igdcc3	Mus musculus immunoglobulin superfamily, DCC subclass, member 3 (Igdcc3), mRNA [NM_008988]
UP Ethanol	A_65_P04980	0.00130047	up	6.80352	4699.66	3235.21	3350.63	3138.57	595.04	292.454	224.815	377.595	7.89806	11.0623	14.904	8.31199	4	Ilf3	Mus musculus interleukin enhancer binding factor 3 (Ilf3), transcript variant 3, mRNA [NM_001042708]
UP Ethanol	A_52_P330289	0.00951672	up	5.2597	66.2018	39.1806	39.2329	44.9992	16.1705	4.12423	2.16478	8.20418	4.09399	9.5001	18.1233	5.48491	4	Inpp4b	Mus musculus inositol polyphosphate-4-phosphatase, type II (Inpp4b), transcript variant 2, mRNA [NM_001024617]
UP Ethanol	A_52_P398279	0.0196339	up	6.3152	30.665	43.4679	59.1889	64.972	7.32548	5.26881	1.76485	9.3656	4.18608	8.25004	33.5376	6.9373	4	Ints6l	integrator complex subunit 6 like [Source:MGI Symbol;Acc:MGI:2442593] [ENSMUST00000101553]
UP Ethanol	A_52_P235569	0.0347135	up	2.10615	882.938	644.799	720.819	657.847	463.607	232.132	96.7119	260.945	1.9045	2.77773	7.45326	2.52102	3	Ipo5	Mus musculus importin 5 (Ipo5), mRNA [NM_023579]
UP Ethanol	A_52_P512137	0.011383	up	10.0846	32.4555	43.6024	50.9512	56.3011	5.09886	4.30596	1.87628	1.88609	6.36524	10.1261	27.1554	29.8507	4	Iqub	Mus musculus IQ motif and ubiquitin domain containing (Iqub), mRNA [NM_172535]
UP Ethanol	A_52_P1092823	0.0179961	up	3.28242	607.028	442.533	686.386	1423.04	236.207	104.061	102.679	177.281	2.5699	4.25262	6.68481	8.02702	4	Irx1	Mus musculus Iroquois related homeobox 1 (Drosophila) (Irx1), mRNA [NM_010573]
UP Ethanol	A_51_P347859	0.015518	up	5.09251	161.344	51.91	58.2685	145.102	22.1921	11.631	6.71917	12.0175	7.27032	4.46307	8.67198	12.0742	4	Irx6	Mus musculus Iroquois related homeobox 6 (Drosophila) (Irx6), transcript variant 1, mRNA [NM_022428]
UP Ethanol	A_51_P140742	0.0413738	up	2.30594	799.344	1488.38	1279.4	1184.91	388.262	240.325	303.662	445.656	2.05878	6.1932	4.21324	2.6588	4	Islr	Mus musculus immunoglobulin superfamily containing leucine-rich repeat (Islr), transcript variant 1, mRNA [NM_012043]
UP Ethanol	A_55_P1998244	0.0164818	up	2.67838	53.4096	33.7105	34.6022	25.6116	14.3943	10.8244	4.50309	8.74762	3.71047	3.1143	7.6841	2.92783	4	Itgb8	Mus musculus integrin beta 8 (Itgb8), mRNA [NM_177290]
UP Ethanol	A_55_P2095844	0.0329002	up	3.31555	630.879	105.891	124.615	112.215	361.31	20.1325	11.2096	18.7673	1.74609	5.25969	11.1169	5.97927	3	Kalrn	Mus musculus kalirin, RhoGEF kinase (Kalrn), transcript variant 2, mRNA [NM_001164268]
UP Ethanol	A_51_P423356	0.0239869	up	2.30118	57.4656	27.5246	34.6134	37.7788	31.1417	7.83815	7.79523	7.67361	1.84529	3.51162	4.44033	4.92322	3	Katnal2	Mus musculus katanin p60 subunit A-like 2 (Katnal2), mRNA [NM_027721]
UP Ethanol	A_55_P2106931	0.00396522	up	23.996	57.2781	75.3834	88.2466	128.561	3.64071	1.70843	2.11036	2.22813	15.7327	44.1243	41.8158	57.699	4	Kcna2	Mus musculus potassium voltage-gated channel, shaker-related subfamily, member 2 (Kcna2), mRNA [NM_008417]
UP Ethanol	A_51_P228706	0.0198798	up	3.00547	770.357	282.075	248.033	588.694	373.053	71.4483	29.6708	97.3373	2.06501	3.94796	8.35952	6.04798	4	Kcnc4	Mus musculus potassium voltage gated channel, Shaw-related subfamily, member 4 (Kcnc4), mRNA [NM_145922]
UP Ethanol	A_55_P2055920	0.010434	up	7.18347	57.6226	34.3725	28.2974	45.5787	5.11021	2.03038	2.73448	6.6934	11.276	16.9291	10.3484	6.8095	4	Kcnd3os	Mus musculus potassium voltage-gated channel, Shal-related family, member 3, opposite strand (Kcnd3os), long non-coding RNA [NR_040759]
UP Ethanol	A_55_P2112524	0.00415059	up	22.4261	330.838	131.457	157.76	175.462	7.4245	3.5537	4.65998	7.66288	44.5603	36.9915	33.8542	22.8976	4	Kcnmb2	Mus musculus potassium large conductance calcium-activated channel, subfamily M, beta member 2 (Kcnmb2), mRNA [NM_028231]
UP Ethanol	A_55_P2086213	0.00142558	up	21.4789	90.1122	67.517	83.3536	79.5809	3.32989	1.76533	2.20199	2.89985	27.0616	38.2462	37.8537	27.4431	4	Kcnq3	Mus musculus potassium voltage-gated channel, subfamily Q, member 3 (Kcnq3), mRNA [NM_152923]
UP Ethanol	A_51_P170476	0.00588696	up	7.77178	54.9316	29.5371	26.6193	32.3228	5.82423	1.58929	2.20106	3.71796	9.43156	18.5852	12.0939	8.69369	4	Kcns1	Mus musculus K+ voltage-gated channel, subfamily S, 1 (Kcns1), mRNA [NM_008435]
UP Ethanol	A_55_P2074499	0.0249524	up	4.50874	874.122	795.569	925.66	1208.28	386.507	117.967	55.5189	147.181	2.26159	6.744	16.6729	8.20949	4	Kcp	Mus musculus kielin/chordin-like protein (Kcp), mRNA [NM_001029985]
UP Ethanol	A_52_P46039	0.0338858	up	2.17082	246.448	173.771	204.965	185.974	143.7	54.7855	27.1833	67.9953	1.71502	3.17185	7.54013	2.7351	3	Kctd18	Mus musculus potassium channel tetramerisation domain containing 18 (Kctd18), transcript variant 1, mRNA [NM_001159864]
UP Ethanol	A_52_P601980	0.0419258	up	2.48534	763.863	1028.32	1115.07	1144.39	400.112	248.705	116.822	447.357	1.90913	4.13471	9.54505	2.55811	3	Kdm5b	Mus musculus lysine (K)-specific demethylase 5B (Kdm5b), mRNA [NM_152895]
UP Ethanol	A_55_P1987028	0.00144172	up	5.55528	33.8095	39.1505	78.191	30.1804	5.92005	3.99333	6.89309	3.98403	5.71101	9.80397	11.3434	7.57535	4	Kifc5b	Mus musculus kinesin family member C5B (Kifc5b), mRNA [NM_053173]
UP Ethanol	A_51_P398164	0.00410265	up	2.11423	1932.22	1451.08	1287.73	1455.98	725.065	478.467	307.421	488.339	2.66489	3.03276	4.1888	2.9815	4	Klhl2	Mus musculus kelch-like 2, Mayven (Klhl2), mRNA [NM_178633]
UP Ethanol	A_55_P2288285	0.0259545	up	11.8759	63.4889	56.058	53.6243	82.2799	3.19341	10.084	2.67423	1.81471	19.8812	5.55912	20.0523	45.3405	4	Klhl33	PREDICTED: Mus musculus kelch-like 33 (Klhl33), transcript variant X1, mRNA [XM_006519291]
UP Ethanol	A_55_P2154714	0.0330397	up	2.3216	25113.2	16038	16431.9	14225.4	6099.19	4778.28	4516.37	4874	4.11746	3.35644	3.6383	2.91863	4	Klhl9	Mus musculus kelch-like 9 (Klhl9), mRNA [NM_172871]
UP Ethanol	A_51_P509489	0.00694664	up	2.14534	2331.41	2662.58	2789.86	2916.8	1029.52	813.426	492.663	1144.17	2.26456	3.2733	5.66282	2.54927	4	Kras	Mus musculus Kirsten rat sarcoma viral oncogene homolog (Kras), mRNA [NM_021284]
UP Ethanol	A_55_P2091741	0.00135555	up	2.07081	7158.95	7200.26	8204.99	6910.06	3004.2	2354.17	1828.66	2432.54	2.38298	3.05851	4.48689	2.84067	4	Lamp3	Mus musculus lysosomal-associated membrane protein 3 (Lamp3), mRNA [NM_177356]
UP Ethanol	A_55_P2008619	0.0014095	up	9.57316	15405.5	12241.9	14527.5	12577.1	1350.19	799.788	853.281	881.409	11.4099	15.3065	17.0255	14.2693	4	Lancl2	Mus musculus LanC (bacterial lantibiotic synthetase component C)-like 2 (Lancl2), mRNA [NM_133737]
UP Ethanol	A_51_P315144	0.031015	up	5.16212	96.7407	50.3341	54.2368	50.4498	41.7988	6.04235	2.26846	6.48295	2.31444	8.33022	23.909	7.78193	4	Letm1	Mus musculus leucine zipper-EF-hand containing transmembrane protein 1 (Letm1), mRNA [NM_019694]
UP Ethanol	A_51_P361830	0.00673158	up	2.41566	577.604	415.799	377.029	442.457	281.101	103.169	71.4755	112.36	2.05479	4.03027	5.27494	3.93784	4	Lgi2	Mus musculus leucine-rich repeat LGI family, member 2 (Lgi2), transcript variant 1, mRNA [NM_144945]
UP Ethanol	A_55_P1974452	0.0382107	up	2.55843	1392.52	1788.58	2437.92	2609.02	903.209	391.719	431.795	479.11	1.54174	4.56597	5.64601	5.44555	3	Lime1	Mus musculus Lck interacting transmembrane adaptor 1 (Lime1), mRNA [NM_023684]
UP Ethanol	A_51_P173692	0.0207631	up	5.73427	258.185	416.376	255.315	273.983	20.1562	42.8739	40.5915	39.2494	12.8092	9.71163	6.28987	6.98058	4	Lingo4	Mus musculus leucine rich repeat and Ig domain containing 4 (Lingo4), mRNA [NM_177250]
UP Ethanol	A_55_P1952117	0.0138234	up	2.0453	227.151	119.013	165.082	119.152	136.178	38.8635	31.6232	35.9412	1.66805	3.06233	5.22029	3.31518	3	LOC102641351	PREDICTED: Mus musculus uncharacterized LOC102641351 (LOC102641351), ncRNA [XR_880183]
UP Ethanol	A_55_P2212458	0.0222118	up	7.00327	65.4045	218.616	401.932	308.062	20.3077	24.2169	12.3084	24.069	3.22067	9.02742	32.6552	12.7991	4	LOC548102	BB073023 RIKEN full-length enriched, adult male epididymis Mus musculus cDNA clone 9230003C15 3', [BB073023]
UP Ethanol	A_55_P2237142	0.0192156	up	7.85664	105.679	475.207	1121.5	1160.89	15.4915	94.9101	39.0677	59.1357	6.82175	5.00691	28.7065	19.6309	4	LOC552873
UP Ethanol	A_51_P401024	0.0278037	up	4.68379	55.9852	49.3209	51.369	53.304	4.60735	9.71489	7.72345	8.99577	12.1513	5.07684	6.65105	5.92545	4	Lrrc34	Mus musculus leucine rich repeat containing 34 (Lrrc34), mRNA [NM_027941]
UP Ethanol	A_52_P375546	0.024005	up	2.18345	62.4865	65.5426	78.1199	73.4438	35.6457	21.4615	11.1364	24.0216	1.75299	3.05396	7.01479	3.05741	3	Lrrc46	Mus musculus leucine rich repeat containing 46 (Lrrc46), mRNA [NM_027026]
UP Ethanol	A_51_P403536	0.0362951	up	2.29409	2139.09	1785.49	1891.38	2275.35	1322.42	396.503	269.374	831.696	1.61756	4.50309	7.0214	2.73579	3	Ltbp4	Mus musculus latent transforming growth factor beta binding protein 4 (Ltbp4), transcript variant 1, mRNA [NM_175641]
UP Ethanol	A_51_P128667	0.034041	up	2.07401	894.092	452.244	410.911	704.042	341.107	207.52	104.403	169.34	2.62115	2.17928	3.93581	4.15755	4	Lynx1	Mus musculus Ly6/neurotoxin 1 (Lynx1), mRNA [NM_011838]
UP Ethanol	A_51_P327206	0.0483334	up	8.00599	21.8113	17.1821	14.4744	93.9035	4.90251	1.50856	1.78638	1.85774	4.449	11.3897	8.10262	50.5471	4	Mab21l2	Mus musculus mab-21-like 2 (C, elegans) (Mab21l2), mRNA [NM_011839]
UP Ethanol	A_55_P2017684	0.0326348	up	2.7633	7420.29	5850.57	6413.37	7116.42	3781.65	1284.88	610.069	2269.31	1.96218	4.55338	10.5125	3.13594	3	Macf1	Mus musculus microtubule-actin crosslinking factor 1 (Macf1), transcript variant 1, mRNA [NM_001199136]
UP Ethanol	A_55_P2138333	0.0374417	up	2.41393	125.084	62.1898	79.5479	43.0145	82.5834	16.536	10.1944	11.1467	1.51464	3.76087	7.80312	3.85895	3	Mad2l1	Mus musculus MAD2 mitotic arrest deficient-like 1 (Mad2l1), mRNA [NM_019499]
UP Ethanol	A_66_P106750	0.00642074	up	3.84701	248.574	71.7109	82.3284	85.2069	87.1539	10.6464	8.41119	14.4806	2.85212	6.73569	9.78796	5.88422	4	Magi2	Mus musculus membrane associated guanylate kinase, WW and PDZ domain containing 2 (Magi2), transcript variant 1, mRNA [NM_001170746]
UP Ethanol	A_51_P385952	0.0275057	up	2.31768	422.673	523.996	500.738	538.238	251.481	159.754	67.0884	151.936	1.68074	3.28001	7.46386	3.54253	3	Man2a2	Mus musculus mannosidase 2, alpha 2 (Man2a2), mRNA [NM_172903]
UP Ethanol	A_52_P618132	0.0203224	up	2.04572	472.074	152.114	113.144	155.417	213.253	69.6518	21.0592	45.6269	2.21368	2.18392	5.37267	3.40626	4	Manea	Mus musculus mannosidase, endo-alpha (Manea), mRNA [NM_172865]
UP Ethanol	A_52_P252258	0.0161532	up	2.02767	459.402	266.055	268.807	298.615	162.94	84.2216	78.6614	106.434	2.81946	3.15898	3.41727	2.80563	4	Mapk12	Mus musculus mitogen-activated protein kinase 12 (Mapk12), mRNA [NM_013871]
UP Ethanol	A_55_P2142151	0.0176368	up	2.72356	2049.89	1494.35	2092.76	2073.45	1015.52	409.855	247.873	463.516	2.01856	3.64606	8.4429	4.4733	4	Mapk1ip1	Mus musculus mitogen-activated protein kinase 1 interacting protein 1 (Mapk1ip1), transcript variant 1, mRNA [NM_001045483]
UP Ethanol	A_51_P245895	0.00349444	up	27.1692	231.923	218.743	256.815	307.296	10.9751	6.02243	2.27525	9.67167	21.1318	36.3214	112.873	31.7728	4	Mapk4	Mus musculus mitogen-activated protein kinase 4 (Mapk4), mRNA [NM_172632]
UP Ethanol	A_55_P2142585	0.0243968	up	2.02868	156.256	113.668	123.073	122.288	103.991	35.2288	22.7737	37.4457	1.5026	3.22655	5.40416	3.26574	3	Mark4	Mus musculus MAP/microtubule affinity regulating kinase 4 (Mark4), mRNA [NM_172279]
UP Ethanol	A_55_P1990500	0.043738	up	4.70738	51.3064	37.4708	26.3167	40.1852	26.3109	4.58919	2.62088	2.58993	1.95001	8.16501	10.0412	15.5159	3	Masp2	Mus musculus mannan-binding lectin serine peptidase 2 (Masp2), transcript variant 2, mRNA [NM_010767]
UP Ethanol	A_51_P302139	0.0181153	up	2.6509	58.8248	47.9449	46.892	26.1333	22.188	7.64515	9.90933	8.24211	2.6512	6.27128	4.73211	3.1707	4	Mastl	Mus musculus microtubule associated serine/threonine kinase-like (Mastl), mRNA [NM_025979]
UP Ethanol	A_55_P2283207	0.00497601	up	3.53128	214.869	111.89	136.905	121.869	73.5119	20.1351	17.9392	19.2308	2.92291	5.55696	7.63158	6.33719	4	Maz	Mus musculus MYC-associated zinc finger protein (purine-binding transcription factor) (Maz), mRNA [NM_010772]
UP Ethanol	A_55_P2107065	0.00583205	up	2.54178	55.2543	57.2834	68.6232	50.0784	22.1364	13.1596	10.6176	16.6782	2.49608	4.35297	6.46317	3.00263	4	Mcm8	Mus musculus minichromosome maintenance 8 homologous recombination repair factor (Mcm8), transcript variant 1, mRNA [NM_001291054]
UP Ethanol	A_55_P2078163	0.00679356	up	7.77667	78.7612	19.5397	16.3359	21.327	6.74431	1.43513	1.71011	1.75323	11.6782	13.6153	9.55254	12.1644	4	Mdga1	Mus musculus MAM domain containing glycosylphosphatidylinositol anchor 1 (Mdga1), mRNA [NM_001081160]
UP Ethanol	A_55_P2082393	0.0408467	up	3.70722	119.16	222.477	377.506	294.964	59.0222	37.8109	21.2862	65.1248	2.0189	5.88395	17.7348	4.52921	4	Mdn1	Mus musculus midasin AAA ATPase 1 (Mdn1), mRNA [NM_001081392]
UP Ethanol	A_51_P161874	0.025095	up	2.24623	5185.58	3043.26	3554.99	2724.77	1449.68	1086.12	954.819	790.646	3.57706	2.80196	3.7232	3.44626	4	Med30	Mus musculus mediator complex subunit 30 (Med30), mRNA [NM_027212]
UP Ethanol	A_55_P2121697	0.0191513	up	3.43536	350.745	169.384	163.946	199.316	161.96	27.1105	22.8265	27.5294	2.16562	6.24792	7.18227	7.24009	4	Mir670hg	PREDICTED: Mus musculus MIR670 host gene (non-protein coding) (Mir670hg), transcript variant X2, misc_RNA [XR_866566]
UP Ethanol	A_55_P2073377	0.0230898	up	10.944	2091.94	2637.53	3495.62	2074.72	406.358	109.7	53.1459	233.083	5.14802	24.0431	65.7739	8.90124	4	Mki67	Mus musculus antigen identified by monoclonal antibody Ki 67 (Mki67), mRNA [NM_001081117]
UP Ethanol	A_55_P1994074	0.0251601	up	2.07094	552.783	444.75	473.328	548.059	292.86	127.943	75.4298	242.847	1.88753	3.47616	6.27508	2.25681	3	Mkl1	Mus musculus MKL (megakaryoblastic leukemia)/myocardin-like 1 (Mkl1), transcript variant 2, mRNA [NM_001082536]
UP Ethanol	A_51_P475291	0.014023	up	2.07263	1136.89	975.936	1077.74	1077.9	404.149	389.104	268.621	327.306	2.81303	2.50816	4.0121	3.29325	4	Moap1	Mus musculus modulator of apoptosis 1 (Moap1), transcript variant 1, mRNA [NM_022323]
UP Ethanol	A_55_P1973683	0.000803184	up	22.2076	23082.1	15717.9	16864.8	15571.4	899.552	466.82	337.788	546.656	25.6596	33.6702	49.9271	28.4848	4	Morn4	Mus musculus MORN repeat containing 4 (Morn4), mRNA [NM_198108]
UP Ethanol	A_55_P2137887	0.0125662	up	3.39641	98.9209	122.401	147.763	122.108	34.6962	26.4472	12.3086	28.7735	2.85106	4.62811	12.0048	4.24378	4	Mpdz	Mus musculus multiple PDZ domain protein (Mpdz), transcript variant 1, mRNA [NM_001305284]
UP Ethanol	A_55_P2251999	0.00480722	up	12.1802	83.468	72.8464	75.0566	126.259	8.31592	5.97914	1.82766	5.7026	10.0371	12.1834	41.0671	22.1406	4	Mpp2	Mus musculus membrane protein, palmitoylated 2 (MAGUK p55 subfamily member 2) (Mpp2), mRNA [NM_016695]
UP Ethanol	A_51_P352738	0.0335371	up	3.65635	1117.79	729.271	609.533	748.041	155.807	145.859	153.779	117.794	7.17416	4.99983	3.9637	6.35039	4	Mpv17l	Mus musculus Mpv17 transgene, kidney disease mutant-like (Mpv17l), transcript variant 1, mRNA [NM_033564]
UP Ethanol	A_51_P392429	0.00898675	up	2.02953	468.976	245.221	285.383	373.016	199.767	98.2883	67.0119	108.559	2.34762	2.49492	4.2587	3.43606	4	Mrgpre	Mus musculus MAS-related GPR, member E (Mrgpre), mRNA [NM_175534]
UP Ethanol	A_66_P116461	0.0484968	up	5.89222	80.3256	43.1254	25.7536	40.0866	41.063	1.82682	1.8256	4.28864	1.95615	23.6069	14.1069	9.34716	3	Mro	Mus musculus maestro (Mro), transcript variant 1, mRNA [NM_001305882]
UP Ethanol	A_51_P148744	0.00264595	up	6.49535	1245.66	428.709	500.874	489.31	139.557	46.7786	32.9527	67.6608	8.9258	9.16464	15.1998	7.2318	4	Msantd1	Mus musculus Myb/SANT-like DNA-binding domain containing 1 (Msantd1), transcript variant 1, mRNA [NM_207277]
UP Ethanol	A_51_P209372	0.0313611	up	2.27016	22101.1	14391.9	14621.1	11697.8	5746.61	3984.07	3659.97	4838.78	3.84594	3.61236	3.99487	2.4175	4	Msmo1	Mus musculus methylsterol monoxygenase 1 (Msmo1), mRNA [NM_025436]
UP Ethanol	A_55_P2002291	0.00397552	up	5.06452	61.225	25.5975	21.0166	25.3029	8.27239	3.47362	1.90648	4.57745	7.40112	7.36913	11.0238	5.52774	4	Msx3	BC051983 Msx3 protein {Mus musculus} (exp=-1; wgp=0; cg=0), complete [TC1590990]
UP Ethanol	A_52_P320971	0.0214037	up	2.24479	3918.86	1809.09	1660.45	1727.84	1392.87	583.328	478.552	407.807	2.81351	3.10132	3.46973	4.23689	4	Mt3	Mus musculus metallothionein 3 (Mt3), mRNA [NM_013603]
UP Ethanol	A_51_P511608	0.0176192	up	6.79102	104.955	67.7086	60.2094	70.8549	6.50863	12.6029	5.01127	6.8643	16.1255	5.37247	12.0148	10.3222	4	Mtag2	Mus musculus metastasis associated gene 2 (Mtag2), transcript variant 1, long non-coding RNA [NR_027802]
UP Ethanol	A_55_P2106068	0.0271211	up	5.82618	51.1506	31.0513	31.5996	34.3395	21.6015	2.23982	2.29009	2.67229	2.36792	13.8633	13.7984	12.8502	4	Myh2	Mus musculus myosin, heavy polypeptide 2, skeletal muscle, adult (Myh2), mRNA [NM_001039545]
UP Ethanol	A_55_P2450933	0.0105868	up	3.94187	67.2829	88.9595	107.146	89.7939	14.5131	17.0626	8.17935	23.3104	4.63601	5.21372	13.0996	3.8521	4	N4bp2l2	Mus musculus NEDD4 binding protein 2-like 2 (N4bp2l2), mRNA [NM_201369]
UP Ethanol	A_55_P2052719	0.00391789	up	2.00122	1267.39	1070.19	1017.82	1090.75	530.26	366.637	262.791	363.761	2.39012	2.91894	3.87313	2.99853	4	Nadk2	Mus musculus NAD kinase 2, mitochondrial (Nadk2), transcript variant 1, mRNA [NM_001085410]
UP Ethanol	A_55_P2096071	0.0135095	up	42.7315	170.628	284.816	200.473	329.67	16.8007	2.05495	1.70484	3.23973	10.156	138.6	117.591	101.758	4	Nanos2	Mus musculus nanos homolog 2 (Drosophila) (Nanos2), mRNA [NM_194064]
UP Ethanol	A_55_P2017267	0.00448639	up	2.11605	661.642	504.455	417.594	465.747	243.967	164.742	94.6404	168.497	2.71201	3.06209	4.41243	2.76412	4	Nanp	Mus musculus N-acetylneuraminic acid phosphatase (Nanp), mRNA [NM_026086]
UP Ethanol	A_55_P2130855	0.0107867	up	3.90597	8167.27	4277.09	5006.77	3995.48	1208.13	999.788	666.903	737.759	6.76023	4.278	7.5075	5.4157	4	Nap1l1	nucleosome assembly protein 1-like 1 [Source:MGI Symbol;Acc:MGI:1855693] [ENSMUST00000219143]
UP Ethanol	A_51_P170008	0.00537813	up	2.00955	1081.74	1434.99	1642.35	1773.27	423.463	502.174	418.586	616.48	2.5545	2.85755	3.92356	2.87644	4	Napg	Mus musculus N-ethylmaleimide sensitive fusion protein attachment protein gamma (Napg), mRNA [NM_028017]
UP Ethanol	A_55_P1997821	0.00186839	up	122.878	1836.62	1399.39	1752.54	1746.79	21.8462	6.16891	4.21521	12.0262	84.0704	226.845	415.765	145.249	4	Nat8l	Mus musculus N-acetyltransferase 8-like (Nat8l), mRNA [NM_001001985]
UP Ethanol	A_55_P2091350	0.0430082	up	2.06937	20748.3	19489.1	19262.9	19480.5	9524.55	6348.95	2734.6	9905.24	2.1784	3.06965	7.04415	1.96669	3	ND4L	mitochondrially encoded NADH dehydrogenase 4L [Source:MGI Symbol;Acc:MGI:102497] [ENSMUST00000084013]
UP Ethanol	A_55_P2050192	0.0445143	up	2.15654	6328.92	9709.65	10833.1	10566.7	3044.03	2514.59	1542.69	5452.04	2.07913	3.86132	7.02217	1.93813	3	ND5	mitochondrially encoded NADH dehydrogenase 5 [Source:MGI Symbol;Acc:MGI:102496] [ENSMUST00000082418]
UP Ethanol	A_55_P1999526	0.00236589	up	16.9346	48.5576	44.5544	49.5237	59.8644	3.17359	1.462	1.79897	1.84955	15.3005	30.475	27.5289	32.3669	4	Ndst4	N-deacetylase/N-sulfotransferase (heparin glucosaminyl) 4 [Source:MGI Symbol;Acc:MGI:1932545] [ENSMUST00000173932]
UP Ethanol	A_51_P201904	0.0365766	up	2.55359	3293.71	2320.77	2574.27	2200.91	659.134	792.21	615.429	627.395	4.99702	2.92949	4.18288	3.50802	4	Ndufb5	Mus musculus NADH dehydrogenase (ubiquinone) 1 beta subcomplex, 5 (Ndufb5), mRNA [NM_025316]
UP Ethanol	A_55_P1988544	0.032192	up	2.14252	82.2505	64.6005	86.7876	73.4504	42.5502	22.5206	11.5267	28.8073	1.93302	2.86851	7.52924	2.54971	3	Nek1	Mus musculus NIMA (never in mitosis gene a)-related expressed kinase 1 (Nek1), transcript variant 1, mRNA [NM_001293637]
UP Ethanol	A_55_P2140612	0.0337812	up	2.64455	77.1155	37.1655	47.728	47.0796	45.4305	9.45614	7.8887	7.69088	1.69744	3.93031	6.05018	6.12149	3	Nhlh1	Mus musculus nescient helix loop helix 1 (Nhlh1), mRNA [NM_010916]
UP Ethanol	A_55_P2155582	0.0218722	up	2.8728	138.763	102.235	140.126	101.752	52.0113	23.0861	13.605	35.9856	2.66793	4.42841	10.2996	2.82757	4	Nin	Mus musculus ninein (Nin), transcript variant 2, mRNA [NM_008697]
UP Ethanol	A_55_P2109257	0.0180671	up	2.45446	1895.64	2177.58	1829.41	2609.83	1061.18	459.632	292.651	753.073	1.78635	4.73765	6.25116	3.46557	3	Nipal3	Mus musculus NIPA-like domain containing 3 (Nipal3), transcript variant 2, mRNA [NM_028995]
UP Ethanol	A_55_P2143282	0.0102134	up	4.91687	382.799	248.45	229.485	334.809	91.3884	27.3377	31.65	31.2996	4.1887	9.08817	7.25071	10.6969	4	Nkd2	Mus musculus naked cuticle 2 homolog (Drosophila) (Nkd2), transcript variant 1, mRNA [NM_028186]
UP Ethanol	A_55_P2083103	0.0314346	up	5.38788	43.8894	22.8381	23.4699	52.314	7.88018	2.70029	4.62618	2.93678	5.5696	8.45763	5.07329	17.8134	4	Nkx2-4	Mus musculus NK2 homeobox 4 (Nkx2-4), mRNA [NM_023504]
UP Ethanol	A_55_P2012794	0.00544017	up	4.20633	61.3847	17.483	22.3103	16.651	14.9891	3.69566	1.83214	2.48395	4.0953	4.73068	12.1772	6.70342	4	Nmbr	Mus musculus neuromedin B receptor (Nmbr), mRNA [NM_008703]
UP Ethanol	A_55_P2066468	0.00681971	up	2.07083	1981.11	1139.79	1162.83	1003.2	850.799	352.62	226.231	417.767	2.32853	3.23235	5.14002	2.40133	4	Noa1	Mus musculus nitric oxide associated 1 (Noa1), mRNA [NM_019836]
UP Ethanol	A_55_P2152936	0.00132748	up	51.3677	179.606	148.872	147.576	127.546	3.1038	1.48004	1.74775	1.78228	57.8665	100.587	84.4377	71.5638	4	Nol4	Mus musculus nucleolar protein 4 (Nol4), transcript variant 2, mRNA [NM_199024]
UP Ethanol	A_51_P152612	0.00354652	up	2.33066	298.073	217.403	283.513	196.964	104.338	67.9152	61.4589	55.7444	2.8568	3.20109	4.61305	3.53334	4	Nol7	Mus musculus nucleolar protein 7 (Nol7), mRNA [NM_023554]
UP Ethanol	A_51_P220162	0.0431797	up	3.49371	1056.38	1253.53	1232.85	1558.88	552.555	216.525	76.1901	370.942	1.9118	5.78931	16.1812	4.20249	3	Notch3	Mus musculus notch 3 (Notch3), mRNA [NM_008716]
UP Ethanol	A_55_P2038162	0.0292546	up	2.00685	8395.67	4799.16	5505.14	4790.96	2871.51	1943.77	1637.54	1418.94	2.92378	2.469	3.36183	3.37643	4	Nt5c	Mus musculus 5',3'-nucleotidase, cytosolic (Nt5c), mRNA [NM_015807]
UP Ethanol	A_55_P2162935	0.0137508	up	2.37502	753.224	479.115	461.444	636.655	341.63	163.199	63.2924	186.918	2.20479	2.93576	7.29066	3.40606	4	Ntn1	Mus musculus netrin 1 (Ntn1), mRNA [NM_008744]
UP Ethanol	A_55_P2185476	0.0186322	up	7.22849	65.2111	29.5756	25.7319	34.3954	15.6516	1.6595	2.58341	1.84446	4.16641	17.822	9.96042	18.648	4	Ntsr1	Mus musculus neurotensin receptor 1 (Ntsr1), mRNA [NM_018766]
UP Ethanol	A_55_P1990041	0.0144172	up	2.71091	2478.3	1763.66	1824.26	1512.04	564.395	493.369	391.886	404.953	4.39107	3.57474	4.65507	3.73387	4	Nxt2	Mus musculus nuclear transport factor 2-like export factor 2 (Nxt2), transcript variant 4, mRNA [NM_001290533]
UP Ethanol	A_55_P1952420	0.012309	up	2.06251	391.808	400.991	444.111	497.236	226.455	126.584	79.5987	166.33	1.73018	3.16778	5.57938	2.98946	3	Odf2	Mus musculus outer dense fiber of sperm tails 2 (Odf2), transcript variant 4, mRNA [NM_001177659]
UP Ethanol	A_55_P2089422	0.00190482	up	13.7581	51.1239	30.5952	55.5686	46.859	3.25861	1.97578	1.86563	1.8734	15.6889	15.4852	29.7855	25.0128	4	Olig3	Mus musculus oligodendrocyte transcription factor 3 (Olig3), mRNA [NM_053008]
UP Ethanol	A_55_P2208579	0.0241649	up	4.91889	957.397	854.018	1098.54	1595.16	316.924	135.199	111.136	101.739	3.02091	6.31673	9.88464	15.6789	4	Onecut2	Mus musculus one cut domain, family member 2 (Onecut2), mRNA [NM_194268]
UP Ethanol	A_51_P377528	0.0267522	up	6.52844	38.8074	30.9133	32.6354	51.4393	3.84813	5.83613	4.05856	2.40781	10.0847	5.29688	8.04112	21.3635	4	Oprk1	Mus musculus opioid receptor, kappa 1 (Oprk1), transcript variant 2, mRNA [NM_011011]
UP Ethanol	A_55_P2180904	0.0104799	up	4.16895	109.06	195.557	100.6	139.311	38.9132	23.6108	8.70581	24.4883	2.80265	8.28252	11.5555	5.68887	4	Optc	Mus musculus opticin (Optc), transcript variant 1, mRNA [NM_054076]
UP Ethanol	A_55_P2161903	0.0126524	up	4.94857	410.284	136.795	164.024	280.526	122.677	23.2212	12.0162	24.9035	3.34443	5.89095	13.6502	11.2645	4	Oxt	Mus musculus oxytocin (Oxt), mRNA [NM_011025]
UP Ethanol	A_52_P547662	0.011256	up	2.03525	641.596	544.854	644.066	729.352	227.921	197.613	142.658	294.855	2.81499	2.75718	4.51475	2.4736	4	P2ry1	Mus musculus purinergic receptor P2Y, G-protein coupled 1 (P2ry1), transcript variant 1, mRNA [NM_008772]
UP Ethanol	A_51_P149699	0.0216377	up	2.56188	405.086	548.053	657.362	727.617	236.675	130.24	95.7503	165.336	1.71157	4.20803	6.86537	4.40083	3	P3h3	Mus musculus prolyl 3-hydroxylase 3 (P3h3), mRNA [NM_013534]
UP Ethanol	A_55_P2040594	0.00563861	up	11.6556	59.8269	31.9916	25.7698	25.1376	3.09604	1.42951	1.73672	1.73009	19.3237	22.3795	14.8382	14.5297	4	Pabpc5	Mus musculus poly(A) binding protein, cytoplasmic 5 (Pabpc5), mRNA [NM_053114]
UP Ethanol	A_55_P2372897	0.0392615	up	2.58214	107.48	234.294	205.926	232.581	52.7349	67.1904	19.2892	78.5777	2.03812	3.48701	10.6757	2.95988	4	Pacrgl	RIKEN cDNA 5730480H06 gene [Source:MGI Symbol;Acc:MGI:1917842] [ENSMUST00000197072]
UP Ethanol	A_55_P2037812	0.00126366	up	4.51368	900.37	796.83	926.808	700.125	188.646	105.239	100.392	111.396	4.7728	7.57163	9.23185	6.28503	4	Palmd	Mus musculus palmdelphin (Palmd), mRNA [NM_023245]
UP Ethanol	A_55_P2402781	0.0476231	up	5.68648	18.1656	99.5715	139.739	155.589	10.2603	7.74015	5.4595	17.1713	1.77047	12.8643	25.5955	9.06098	3	Pam	peptidylglycine alpha-amidating monooxygenase [Source:MGI Symbol;Acc:MGI:97475] [ENSMUST00000186731]
UP Ethanol	A_55_P2087876	0.0281986	up	2.06786	134.407	107.17	132.385	105.451	85.7737	24.6972	29.7094	34.5917	1.567	4.33937	4.45602	3.04845	3	Patz1	POZ (BTB) and AT hook containing zinc finger 1 [Source:MGI Symbol;Acc:MGI:1891832] [ENSMUST00000094471]
UP Ethanol	A_55_P2167269	0.0197116	up	2.36677	189.347	156.574	140.058	254.692	58.1918	45.6537	39.7882	63.1175	3.25384	3.4296	3.52008	4.03521	4	Pcsk4	Mus musculus proprotein convertase subtilisin/kexin type 4 (Pcsk4), mRNA [NM_008793]
UP Ethanol	A_55_P2009213	0.00413941	up	2.15144	68.7757	59.1853	74.8583	60.237	28.6401	16.2077	16.0387	22.7787	2.40138	3.65168	4.66734	2.64444	4	Pde7a	Mus musculus phosphodiesterase 7A (Pde7a), transcript variant 2, mRNA [NM_001122759]
UP Ethanol	A_55_P1959938	0.0119583	up	6.35679	62.0717	29.2729	31.1561	33.3265	4.92672	2.72307	3.73253	4.56755	12.599	10.7499	8.34719	7.29636	4	Pde7b	Mus musculus phosphodiesterase 7B (Pde7b), transcript variant 2, mRNA [NM_013875]
UP Ethanol	A_51_P382204	0.0216337	up	2.76329	37.8622	42.3907	49.0995	55.7553	14.2104	15.0654	5.16132	13.5005	2.66441	2.81378	9.51299	4.12987	4	Pdzd7	Mus musculus PDZ domain containing 7 (Pdzd7), mRNA [NM_001195265]
UP Ethanol	A_55_P2065199	0.00485156	up	11.3037	36.8324	27.5348	39.0443	53.8102	3.37407	1.67861	2.33485	1.95365	10.9163	16.4033	16.7224	27.5434	4	Pgr15l	Mus musculus G protein-coupled receptor 15-like (Pgr15l), mRNA [NM_001033361]
UP Ethanol	A_52_P110291	0.0289621	up	2.19941	559.565	566.742	840.551	762.595	264.007	200.712	109.571	296.174	2.1195	2.82365	7.67131	2.57482	4	Phf12	Mus musculus PHD finger protein 12 (Phf12), mRNA [NM_174852]
UP Ethanol	A_55_P2128270	0.0020476	up	2.3617	146.221	118.596	108.409	104.534	61.4615	30.4849	20.3457	32.8025	2.37907	3.89033	5.32836	3.18677	4	Phf21a	Mus musculus PHD finger protein 21A (Phf21a), transcript variant 4, mRNA [NM_001346704]
UP Ethanol	A_51_P195958	0.00967361	up	2.06114	3127.83	2988.86	2940.57	2911.09	1512.8	828.301	796.726	879.196	2.06758	3.60842	3.69081	3.31108	4	Phlda1	Mus musculus pleckstrin homology like domain, family A, member 1 (Phlda1), mRNA [NM_009344]
UP Ethanol	A_51_P184910	0.0367057	up	2.18381	22980.3	8719.86	9895.33	8253.93	6417.14	3016	3066.65	2400.05	3.58108	2.8912	3.22675	3.43906	4	Phpt1	Mus musculus phosphohistidine phosphatase 1 (Phpt1), mRNA [NM_029293]
UP Ethanol	A_55_P2085485	0.0150759	up	3.10943	87.7809	96.5969	99.6265	92.6081	36.8206	17.3021	10.1328	25.663	2.38402	5.58296	9.83211	3.60862	4	Pidd1	Mus musculus p53 induced death domain protein 1 (Pidd1), mRNA [NM_022654]
UP Ethanol	A_55_P2164644	0.0217135	up	2.06184	85.8618	40.3905	42.3918	46.6967	46.9578	11.7812	6.91317	19.6613	1.82849	3.42839	6.13203	2.37506	3	Pik3c2b	Mus musculus phosphoinositide-3-kinase, class 2, beta polypeptide (Pik3c2b), mRNA [NM_001099276]
UP Ethanol	A_55_P2000158	0.00731465	up	2.11086	7961.98	6017.14	7814.38	7000.6	4208.63	1826.63	1738.91	1954.79	1.89182	3.29411	4.49385	3.58125	3	Pik3r3	Mus musculus phosphatidylinositol 3 kinase, regulatory subunit, polypeptide 3 (p55) (Pik3r3), mRNA [NM_181585]
UP Ethanol	A_55_P2002309	0.0085918	up	3.15998	588.417	944.493	829.446	1061.37	130.37	220.163	161.602	209.408	4.51343	4.28998	5.13263	5.06843	4	Pip5kl1	Mus musculus phosphatidylinositol-4-phosphate 5-kinase-like 1 (Pip5kl1), mRNA [NM_198191]
UP Ethanol	A_55_P2104909	0.0369423	up	3.73196	49.7435	56.7628	53.1636	52.1584	6.82354	22.3679	6.54117	8.0032	7.28998	2.53769	8.12753	6.51719	4	Pisd-ps2	Mus musculus phosphatidylserine decarboxylase, pseudogene 2 (Pisd-ps2), non-coding RNA [NR_003519]
UP Ethanol	A_55_P2004571	0.0397418	up	2.40819	3572.64	2846.3	2853.44	3075.38	1816.93	754.893	311.186	1230.54	1.96631	3.77047	9.16954	2.49922	3	Pitpnm2	Mus musculus phosphatidylinositol transfer protein, membrane-associated 2 (Pitpnm2), transcript variant 1, mRNA [NM_011256]
UP Ethanol	A_51_P155755	0.0403672	up	2.5335	886.198	374.177	342.249	581.075	550.42	82.3003	69.4371	100.734	1.61004	4.54648	4.92891	5.76842	3	Pld6	Mus musculus phospholipase D family, member 6 (Pld6), transcript variant 1, mRNA [NM_001290283]
UP Ethanol	A_52_P418814	0.00620041	up	23.6002	1175.68	223.43	247.535	668.927	26.3859	11.926	6.81695	12.9387	44.5571	18.7348	36.3117	51.6998	4	Pmch	Mus musculus pro-melanin-concentrating hormone (Pmch), mRNA [NM_029971]
UP Ethanol	A_51_P372141	0.0142796	up	2.8059	445.436	373.749	363.161	401.679	221.293	68.8798	50.7613	100.237	2.01288	5.42611	7.15428	4.00731	4	Pnkd	Mus musculus paroxysmal nonkinesiogenic dyskinesia (Pnkd), transcript variant 3, mRNA [NM_001039509]
UP Ethanol	A_55_P2367250	0.00784428	up	7.326	241.779	144.921	256.199	348.99	36.3456	19.0059	16.9242	18.4157	6.65223	7.62504	15.1381	18.9507	4	Pou4f1	Mus musculus POU domain, class 4, transcription factor 1 (Pou4f1), mRNA [NM_011143]
UP Ethanol	A_55_P2078246	0.0115709	up	2.21343	578.868	573.825	523.301	478.194	275.397	144.546	91.3125	188.589	2.10194	3.96984	5.73088	2.53564	4	Ppp1r10	Mus musculus protein phosphatase 1, regulatory subunit 10 (Ppp1r10), mRNA [NM_001163818]
UP Ethanol	A_52_P355124	0.00248801	up	13.6187	51.2496	30.5086	36.3272	45.9438	3.14539	1.4578	1.78421	1.83558	16.2935	20.9278	20.3603	25.0297	4	Ppp1r17	Mus musculus protein phosphatase 1, regulatory subunit 17 (Ppp1r17), mRNA [NM_011153]
UP Ethanol	A_55_P2179498	0.043201	up	2.061	1214.42	353.432	419.236	307.829	470.574	191.327	79.3824	85.0278	2.58071	1.84727	5.28122	3.62033	3	Ppp1r8	Mus musculus protein phosphatase 1, regulatory (inhibitor) subunit 8 (Ppp1r8), transcript variant 1, mRNA [NM_146154]
UP Ethanol	A_55_P2040276	0.0327406	up	3.68882	144.448	67.0977	57.1018	73.3411	27.0105	10.9198	15.678	9.38401	5.34785	6.14456	3.64217	7.81554	4	Prcd	Mus musculus photoreceptor disc component (Prcd), mRNA [NM_001163318]
UP Ethanol	A_55_P2171086	0.00567462	up	3.35404	323.308	583.816	561.631	789.795	100.552	143.845	58.3544	155.163	3.21532	4.05864	9.62448	5.09009	4	Prcp	prolylcarboxypeptidase (angiotensinase C) [Source:MGI Symbol;Acc:MGI:1919711] [ENSMUST00000208686]
UP Ethanol	A_55_P2060097	0.0490688	up	2.25637	296.575	366.052	418.463	336.44	212.812	93.9744	55.742	104.706	1.3936	3.89523	7.50713	3.21317	3	Prdm5	Mus musculus PR domain containing 5 (Prdm5), transcript variant 1, mRNA [NM_027547]
UP Ethanol	A_51_P135037	0.00458612	up	2.27084	137.474	113.721	116.678	149.568	50.0131	30.4469	24.5591	54.3081	2.74876	3.73506	4.75091	2.75406	4	Preb	Mus musculus prolactin regulatory element binding (Preb), transcript variant 1, mRNA [NM_016703]
UP Ethanol	A_55_P2007228	0.0110856	up	2.12382	479.016	240.228	238.045	250.791	170.681	95.0413	54.4846	75.6253	2.80649	2.52761	4.36904	3.31623	4	Prkaca	Mus musculus protein kinase, cAMP dependent, catalytic, alpha (Prkaca), transcript variant 1, mRNA [NM_008854]
UP Ethanol	A_51_P409893	0.0235663	up	2.25939	465.939	499.429	544.912	589.435	273.671	152.372	77.3975	175.913	1.70255	3.27768	7.04043	3.35073	3	Prkar2a	Mus musculus protein kinase, cAMP dependent regulatory, type II alpha (Prkar2a), mRNA [NM_008924]
UP Ethanol	A_51_P363338	0.00395251	up	7.82029	223.895	331.267	295.353	277.448	30.9522	23.0915	12.93	34.8077	7.23359	14.3458	22.8425	7.97087	4	Prkd1	Mus musculus protein kinase D1 (Prkd1), mRNA [NM_008858]
UP Ethanol	A_51_P241667	0.0156923	up	2.4896	181.023	162.677	220.472	173.842	86.8188	40.054	28.6773	58.3196	2.08507	4.06143	7.68803	2.98085	4	Prkdc	Mus musculus protein kinase, DNA activated, catalytic polypeptide (Prkdc), mRNA [NM_011159]
UP Ethanol	A_51_P429252	0.00610959	up	13.0463	254.151	169.657	166.616	148.217	9.02726	10.5114	8.39448	9.13434	28.1537	16.1403	19.8483	16.2264	4	Prok2	Mus musculus prokineticin 2 (Prok2), transcript variant 1, mRNA [NM_015768]
UP Ethanol	A_55_P2161775	0.00279807	up	2.86291	1813.01	1405	1639.86	1723.46	682.811	337.539	230.456	399.397	2.65522	4.16249	7.11571	4.31515	4	Prr3	Mus musculus proline-rich polypeptide 3 (Prr3), transcript variant 1, mRNA [NM_145487]
UP Ethanol	A_51_P485479	0.0257042	up	4.17687	2364.43	1676.23	1925.35	1982.64	826.243	283.304	97.9991	428.93	2.86167	5.9167	19.6466	4.62229	4	Prrc2a	Mus musculus proline-rich coiled-coil 2A (Prrc2a), transcript variant 1, mRNA [NM_020027]
UP Ethanol	A_52_P686136	0.0154703	up	7.10414	25398.8	24411.4	24998.1	28644.7	5082.92	2314.84	707.936	4142.32	4.99688	10.5456	35.3113	6.91513	4	Prrc2b	Mus musculus proline-rich coiled-coil 2B (Prrc2b), transcript variant 2, mRNA [NM_172661]
UP Ethanol	A_55_P2010877	0.0382291	up	2.67091	49.2634	54.3356	18.7223	30.91	20.4931	8.20887	5.32892	6.72142	2.4039	6.61914	3.51333	4.59873	4	Prrt2	Mus musculus proline-rich transmembrane protein 2 (Prrt2), mRNA [NM_001102563]
UP Ethanol	A_55_P2417569	0.0321877	up	3.12188	293.763	149.622	147.829	168.545	142.743	43.751	14.4365	25.3142	2.05799	3.41986	10.2399	6.65811	4	Prrx2	Mus musculus paired related homeobox 2 (Prrx2), mRNA [NM_009116]
UP Ethanol	A_66_P112623	0.0386958	up	2.20663	5914.91	5329.16	5395.24	4697.93	1469.18	1982.13	1427.86	1604.26	4.02599	2.68861	3.77855	2.92842	4	Psmc6	Mus musculus proteasome (prosome, macropain) 26S subunit, ATPase, 6 (Psmc6), mRNA [NM_025959]
UP Ethanol	A_52_P56394	0.0150202	up	2.90751	3366.24	1411.38	1659.35	1328.86	760.162	419.702	339.116	268.219	4.42832	3.36283	4.89315	4.95439	4	Psmg4	Mus musculus proteasome (prosome, macropain) assembly chaperone 4 (Psmg4), transcript variant 2, mRNA [NM_001101430]
UP Ethanol	A_55_P2148204	0.00619002	up	6.51531	31.0858	52.8334	28.5318	35.3782	3.7803	3.71349	2.21455	5.85821	8.2231	14.2274	12.8838	6.03907	4	Ptgdr	Mus musculus prostaglandin D receptor (Ptgdr), mRNA [NM_008962]
UP Ethanol	A_55_P1992079	0.00621492	up	4.00177	5413.12	4489.32	4175.42	4547.99	1508.19	553.106	421.117	1013.99	3.58914	8.11656	9.91511	4.48525	4	Ptprf	Mus musculus protein tyrosine phosphatase, receptor type, F (Ptprf), mRNA [NM_011213]
UP Ethanol	A_51_P318510	0.00710936	up	15.6252	303.35	171.337	176.789	315.796	13.3399	8.09453	10.6382	8.38895	22.74	21.167	16.6184	37.6443	4	Ptprn	Mus musculus protein tyrosine phosphatase, receptor type, N (Ptprn), mRNA [NM_008985]
UP Ethanol	A_55_P2021854	0.00601544	up	2.15395	518.697	449.892	428.08	378.402	268.241	122.491	83.4911	126.721	1.9337	3.67285	5.12726	2.98611	3	Pus3	pseudouridine synthase 3 [Source:MGI Symbol;Acc:MGI:1914299] [ENSMUST00000121246]
UP Ethanol	A_55_P2155654	0.0486642	up	2.00335	402.457	105.45	91.524	123.635	313.616	28.7274	18.082	36.2272	1.28328	3.67072	5.06161	3.41276	3	Pvt1	Mus musculus plasmacytoma variant translocation 1 (Pvt1), transcript variant 1, long non-coding RNA [NR_003368]
UP Ethanol	A_55_P2151363	0.0424244	up	2.88228	89.5826	129.601	147.47	138.496	47.6274	30.408	11.7971	39.8077	1.8809	4.26205	12.5005	3.47913	3	Pwwp2a	Mus musculus PWWP domain containing 2A (Pwwp2a), transcript variant 2, mRNA [NM_027557]
UP Ethanol	A_55_P2143150	0.0169511	up	2.22494	1863.22	2412.43	2375.19	2435.01	838.804	796.881	338.989	926.76	2.22128	3.02734	7.00669	2.62744	4	Qk	Mus musculus quaking (Qk), transcript variant 1, mRNA [NM_001159517]
UP Ethanol	A_55_P2034341	0.0139867	up	7.15357	61.1199	25.1816	24.7108	18.5839	3.74853	2.15741	2.45197	2.69434	16.305	11.6721	10.078	6.8974	4	Qrfpr	Mus musculus pyroglutamylated RFamide peptide receptor (Qrfpr), mRNA [NM_198192]
UP Ethanol	A_51_P338961	0.0303238	up	4.82539	732.021	983.945	1294.19	998.702	249.203	119.386	52.8194	216.303	2.93745	8.24174	24.5022	4.61714	4	Qser1	Mus musculus glutamine and serine rich 1 (Qser1), mRNA [NM_001123327]
UP Ethanol	A_55_P2410151	0.0457784	up	3.55536	78.4316	164.407	199.104	223.34	45.8534	22.4233	13.7823	50.129	1.71049	7.33194	14.4463	4.45531	3	R3hdm1	R3H domain containing 1 [Source:MGI Symbol;Acc:MGI:2448514] [ENSMUST00000191274]
UP Ethanol	A_51_P361580	0.00680044	up	2.00971	14392.7	11284.6	13381.2	11206.2	7227.41	3244.17	2791.64	4515.05	1.99141	3.47841	4.7933	2.48196	3	Rab11b	Mus musculus RAB11B, member RAS oncogene family (Rab11b), mRNA [NM_008997]
UP Ethanol	A_55_P1956718	0.0297181	up	2.2069	68.0631	50.8098	63.1105	43.888	20.4083	15.6235	19.8583	12.6244	3.33507	3.25215	3.17804	3.47645	4	Rab38	Mus musculus RAB38, member RAS oncogene family (Rab38), mRNA [NM_028238]
UP Ethanol	A_55_P2074425	0.0372002	up	22.6174	171.785	204.422	233.816	229.865	55.5877	2.96523	2.74793	3.15217	3.09034	68.9396	85.0882	72.9229	4	Ralyl	Mus musculus RALY RNA binding protein-like (Ralyl), transcript variant 1, mRNA [NM_178631]
UP Ethanol	A_55_P2084807	0.00396522	up	7.32866	169.977	131.597	174.802	110.116	30.3939	12.9857	9.80577	7.63421	5.59248	10.134	17.8264	14.4241	4	Rarb	Mus musculus retinoic acid receptor, beta (Rarb), transcript variant beta3, mRNA [NM_001289760]
UP Ethanol	A_55_P1968778	0.0246338	up	3.37503	1761.3	614.671	775.574	688.248	495.944	188.426	56.6029	166.68	3.55142	3.26214	13.702	4.12915	4	Rasa1	Mus musculus RAS p21 protein activator 1 (Rasa1), mRNA [NM_145452]
UP Ethanol	A_51_P268843	0.00819564	up	2.01918	1506.9	1340.76	1407.65	1391.73	797.977	416.282	264.851	535.761	1.8884	3.2208	5.31488	2.59768	3	Rasip1	Mus musculus Ras interacting protein 1 (Rasip1), mRNA [NM_028544]
UP Ethanol	A_55_P2049502	0.00643678	up	8.67699	59.1819	28.5825	28.949	35.0473	10.0109	1.5728	1.90555	1.99754	5.91174	18.173	15.192	17.5453	4	Rasl10b	Mus musculus RAS-like, family 10, member B (Rasl10b), mRNA [NM_001013386]
UP Ethanol	A_52_P596592	0.00585469	up	4.26662	94.3016	109.704	124.634	100.576	29.5512	16.6088	10.4941	15.0398	3.19112	6.6052	11.8766	6.68734	4	Rassf9	Mus musculus Ras association (RalGDS/AF-6) domain family (N-terminal) member 9 (Rassf9), mRNA [NM_146240]
UP Ethanol	A_66_P111352	0.0385475	up	4.00977	51.2265	29.9082	14.2136	35.8546	5.9777	7.15069	3.17085	4.41122	8.5696	4.18256	4.48257	8.12805	4	Rax	Mus musculus retina and anterior neural fold homeobox (Rax), mRNA [NM_013833]
UP Ethanol	A_55_P1996742	0.0210997	up	2.41157	241.109	161.679	221.704	189.286	135.271	39.7683	30.2044	58.9268	1.78242	4.06552	7.34013	3.21222	3	Rbm14	Mus musculus RNA binding motif protein 14 (Rbm14), mRNA [NM_019869]
UP Ethanol	A_55_P1968698	0.03647	up	2.65349	105.371	71.4939	92.5227	98.4909	35.8298	22.1574	8.84151	39.0515	2.94087	3.22665	10.4646	2.52207	4	Rere	Mus musculus arginine glutamic acid dipeptide (RE) repeats (Rere), mRNA [NM_001085492]
UP Ethanol	A_55_P2428514	0.044719	up	3.13738	72.5647	34.4342	34.0523	55.497	11.9401	13.0963	6.99756	8.81708	6.07741	2.62931	4.86631	6.29426	4	Retn	Mus musculus resistin (Retn), transcript variant 2, mRNA [NM_001204959]
UP Ethanol	A_55_P2089198	0.0434362	up	13.4344	595.079	221.34	280.759	313.06	240.221	3.95494	8.65806	8.5528	2.47722	55.9654	32.4275	36.6032	4	Rgs7	Mus musculus regulator of G protein signaling 7 (Rgs7), transcript variant 1, mRNA [NM_011880]
UP Ethanol	A_55_P2004861	0.00144172	up	569.256	3337.96	1757.97	1621.7	2730.96	3.86057	2.13433	2.27155	2.61742	864.627	823.661	713.916	1043.38	4	Rgs8	Mus musculus regulator of G-protein signaling 8 (Rgs8), transcript variant 2, mRNA [NM_001347115]
UP Ethanol	A_66_P140185	0.0370288	up	2.30156	131.967	43.3588	40.9637	57.2264	49.6514	21.0107	7.47872	12.1286	2.65788	2.06366	5.47736	4.71831	4	Rgs9	Mus musculus regulator of G-protein signaling 9 (Rgs9), transcript variant 2, mRNA [NM_001165934]
UP Ethanol	A_52_P53019	0.0323149	up	5.38724	299.725	366.025	418.21	335.075	136.895	30.0986	19.7015	44.5076	2.18945	12.1609	21.2273	7.52849	4	Rhbdl3	Mus musculus rhomboid, veinlet-like 3 (Drosophila) (Rhbdl3), mRNA [NM_139228]
UP Ethanol	A_66_P115693	0.00243684	up	3.80079	158.337	166.483	187.659	283.785	45.2097	27.2074	19.3982	55.808	3.50229	6.11904	9.67401	5.08503	4	Rnf207	Mus musculus ring finger protein 207 (Rnf207), mRNA [NM_001033489]
UP Ethanol	A_55_P2061268	0.0422166	up	3.67913	137.921	333.808	289.072	339.938	83.3702	58.1315	24.8701	40.5523	1.65432	5.7423	11.6233	8.3827	3	Rnpc3	Mus musculus RNA-binding region (RNP1, RRM) containing 3 (Rnpc3), transcript variant 1, mRNA [NM_001038696]
UP Ethanol	A_55_P2144886	0.0416958	up	7.69634	52.6068	44.1448	82.2033	88.7875	25.4315	2.84586	2.23479	5.91239	2.06856	15.5119	36.7834	15.0172	4	Robo3	Mus musculus roundabout guidance receptor 3 (Robo3), mRNA [NM_001164767]
UP Ethanol	A_66_P131398	0.0252694	up	4.18973	227.671	481.733	360.24	320.328	100.15	44.8619	30.0885	60.1438	2.27331	10.7381	11.9727	5.32604	4	Ror2	Mus musculus receptor tyrosine kinase-like orphan receptor 2 (Ror2), mRNA [NM_013846]
UP Ethanol	A_51_P375187	0.0136923	up	2.06495	4475.81	3132.59	3800.46	2782.95	1500.65	1145.03	971.492	967.176	2.98258	2.73582	3.91198	2.87739	4	Rpf2	Mus musculus ribosome production factor 2 homolog (Rpf2), transcript variant 2, mRNA [NM_001042556]
UP Ethanol	A_66_P125437	0.00471035	up	2.9293	3059.01	2326.6	2993.11	2186.04	764.208	566.712	466.778	619.308	4.00285	4.10544	6.41228	3.52981	4	Rpl30	Mus musculus ribosomal protein L30 (Rpl30), transcript variant 1, mRNA [NM_009083]
UP Ethanol	A_51_P375406	0.00149722	up	4.09943	5763.71	4537.83	4854.36	4188.22	1139.56	795.895	539.348	761.937	5.05785	5.70155	9.00043	5.49681	4	Rprd1a	Mus musculus regulation of nuclear pre-mRNA domain containing 1A (Rprd1a), mRNA [NM_144861]
UP Ethanol	A_52_P579640	0.0211548	up	2.05337	1492.45	1028.81	1161.74	884.639	557.852	310.324	233.63	434.453	2.67535	3.31528	4.97258	2.03621	4	Rrs1	Mus musculus ribosome biogenesis regulator 1 (Rrs1), mRNA [NM_021511]
UP Ethanol	A_51_P373901	0.00824658	up	4.36755	111.4	61.4744	143.937	81.0988	27.3064	13.5088	12.8733	9.15803	4.07962	4.55069	11.181	8.85548	4	Rsph1	Mus musculus radial spoke head 1 homolog (Chlamydomonas) (Rsph1), mRNA [NM_025290]
UP Ethanol	A_55_P2053532	0.0146359	up	5.56252	95.0194	30.4446	45.3295	32.143	19.5284	5.43136	1.81916	4.51667	4.86569	5.60533	24.9179	7.11652	4	Rundc3b	Mus musculus RUN domain containing 3B (Rundc3b), transcript variant 1, mRNA [NM_001347311]
UP Ethanol	A_65_P18181	0.025437	up	2.45451	54.7507	32.9337	16.6567	22.0826	15.544	6.67087	4.13365	8.43899	3.52231	4.93693	4.02953	2.61673	4	Runx2	Mus musculus runt related transcription factor 2 (Runx2), transcript variant 8, non-coding RNA [NR_073425]
UP Ethanol	A_52_P5652	0.0480115	up	2.0655	1291.32	514.646	642.664	664.52	797.853	225.711	101.133	169.482	1.6185	2.28011	6.35463	3.92089	3	Sae1	Mus musculus SUMO1 activating enzyme subunit 1 (Sae1), transcript variant 1, mRNA [NM_019748]
UP Ethanol	A_55_P2173629	0.0144705	up	9.22528	204.454	58.9925	81.395	53.4299	52.0491	3.6753	2.58167	2.90276	3.9281	16.051	31.5281	18.4066	4	Samd3	Mus musculus sterile alpha motif domain containing 3 (Samd3), transcript variant 2, mRNA [NM_001115154]
UP Ethanol	A_51_P298190	0.0155025	up	3.23027	1791.51	1490.39	1612.17	1644.61	691.752	264.309	150.205	468.658	2.58982	5.63882	10.7331	3.5092	4	Sbf2	Mus musculus SET binding factor 2 (Sbf2), mRNA [NM_177324]
UP Ethanol	A_52_P682382	0.0337577	up	2.05195	682.713	421.493	550.555	632.059	333.731	166.959	77.9557	257.409	2.0457	2.52452	7.0624	2.45547	4	Scd1	Mus musculus stearoyl-Coenzyme A desaturase 1 (Scd1), mRNA [NM_009127]
UP Ethanol	A_55_P2119772	0.00094479	up	708.32	4796.42	2409.49	2863.71	3440.78	7.13409	2.17413	2.218	2.60309	672.325	1108.26	1291.13	1321.8	4	Scn3a	Mus musculus sodium channel, voltage-gated, type III, alpha (Scn3a), mRNA [NM_018732]
UP Ethanol	A_55_P2167525	0.00845635	up	3.77844	138.076	113.596	116.716	132.685	37.3302	28.9431	11.0451	19.7684	3.69879	3.92479	10.5673	6.71198	4	Scube3	Mus musculus signal peptide, CUB domain, EGF-like 3 (Scube3), mRNA [NM_001004366]
UP Ethanol	A_51_P157255	0.0130106	up	2.02886	787.97	863.28	917.588	936.51	450.067	306.99	166.717	296.479	1.75078	2.81208	5.50388	3.15877	3	Sdc2	Mus musculus syndecan 2 (Sdc2), mRNA [NM_008304]
UP Ethanol	A_52_P239735	0.0226367	up	2.88641	68.1822	36.226	28.3581	37.516	37.3589	6.06088	4.19587	7.88792	1.82506	5.97702	6.75856	4.75614	3	Sdf4	Mus musculus stromal cell derived factor 4 (Sdf4), transcript variant 1, mRNA [NM_011341]
UP Ethanol	A_55_P1953980	0.0473785	up	2.06095	10180.3	6579.68	7739.08	6684.35	2957.24	2812.49	2337.74	1955.4	3.4425	2.33945	3.3105	3.41841	4	Sdhb	Mus musculus succinate dehydrogenase complex, subunit B, iron sulfur (Ip) (Sdhb), mRNA [NM_023374]
UP Ethanol	A_55_P2144641	0.0442622	up	2.25866	743.566	740.295	852.228	904.574	510.94	180.024	116.676	300.75	1.45529	4.1122	7.30424	3.00773	3	Sdk1	Mus musculus sidekick cell adhesion molecule 1 (Sdk1), mRNA [NM_177879]
UP Ethanol	A_55_P2041753	0.0164998	up	7.07896	154.756	59.6938	70.904	66.3097	20.3084	12.9363	2.75323	4.73347	7.62026	4.61446	25.753	14.0087	4	Sec22a	Mus musculus SEC22 homolog A, vesicle trafficking protein (Sec22a), mRNA [NM_133704]
UP Ethanol	A_55_P2010704	0.028579	up	2.41948	13884.5	9939.66	10115.3	8591.93	3263.12	3354.37	2541.13	2490.98	4.25497	2.96319	3.98062	3.44922	4	Selenoh	Mus musculus selenoprotein H (Selenoh), transcript variant 2, mRNA [NM_001037279]
UP Ethanol	A_55_P2075884	0.00416466	up	2.13738	210.902	172.074	177.037	175.229	79.3846	58.8371	41.3341	55.3108	2.65672	2.92458	4.28308	3.16808	4	Senp8	Mus musculus SUMO/sentrin specific peptidase 8 (Senp8), transcript variant 1, mRNA [NM_001172068]
UP Ethanol	A_55_P2047703	0.00518785	up	2.14985	324.265	207.733	240.122	261.751	158.085	66.5527	42.5661	87.6055	2.0512	3.12133	5.64115	2.98784	4	Serac1	Mus musculus serine active site containing 1 (Serac1), transcript variant 3, mRNA [NM_001111017]
UP Ethanol	A_55_P1973159	0.0456309	up	2.63243	504.977	851.014	797.03	662.613	244.526	109.755	141.505	246.355	2.06513	7.75379	5.63251	2.68967	4	Serpinf1	Mus musculus serine (or cysteine) peptidase inhibitor, clade F, member 1 (Serpinf1), mRNA [NM_011340]
UP Ethanol	A_55_P2448065	0.0141531	up	2.97534	241.625	468.837	658.648	555.021	115.528	89.4095	77.1816	131.208	2.09148	5.24371	8.53375	4.23009	4	Sfxn2	Mus musculus sideroflexin 2 (Sfxn2), mRNA [NM_053196]
UP Ethanol	A_55_P2003753	0.00383576	up	2.04763	1718.84	1140.78	1038.86	1405.65	888.909	334.421	231.021	469.489	1.93365	3.4112	4.49684	2.994	3	Sh2d5	Mus musculus SH2 domain containing 5 (Sh2d5), mRNA [NM_001099631]
UP Ethanol	A_55_P2050622	0.016591	up	2.88587	103.568	134.452	131.316	166.34	45.3347	26.6471	14.223	50.523	2.28452	5.04563	9.23268	3.29235	4	Sh3d19	Mus musculus SH3 domain protein D19 (Sh3d19), mRNA [NM_001082414]
UP Ethanol	A_55_P1994550	0.0431517	up	4.07649	170.454	87.6642	82.2959	110.435	103.788	8.82386	7.39565	14.373	1.64233	9.9349	11.1276	7.68349	3	Shank1	Mus musculus SH3/ankyrin domain gene 1 (Shank1), mRNA [NM_001034115]
UP Ethanol	A_51_P520699	0.0229411	up	4.22183	78.7032	36.8932	51.3911	43.5221	35.774	3.78523	5.25552	5.68621	2.20001	9.74663	9.77851	7.65397	4	Shisa8	Mus musculus shisa family member 8 (Shisa8), mRNA [NM_001207021]
UP Ethanol	A_51_P519791	0.00904086	up	4.33374	144.729	121.465	169.806	96.1569	50.5182	14.9009	15.9065	13.4529	2.86488	8.15151	10.6753	7.14765	4	Ska3	Mus musculus spindle and kinetochore associated complex subunit 3 (Ska3), mRNA [NM_198605]
UP Ethanol	A_51_P280437	0.00831126	up	2.14984	877.323	704.144	747.373	754.753	467.466	198.216	135.211	257.752	1.87676	3.55241	5.52745	2.92821	3	Slc12a6	Mus musculus solute carrier family 12, member 6 (Slc12a6), transcript variant 2, mRNA [NM_133649]
UP Ethanol	A_55_P2044242	0.0152807	up	2.64029	281.015	126.217	141.735	184.931	139.256	35.6909	20.3674	37.4097	2.01798	3.53638	6.95893	4.9434	4	Slc13a5	Mus musculus solute carrier family 13 (sodium-dependent citrate transporter), member 5 (Slc13a5), mRNA [NM_001004148]
UP Ethanol	A_55_P2392625	0.00684111	up	10.7064	50.0364	47.3183	89.3321	39.6338	3.60993	3.90735	2.16657	4.1326	13.8608	12.1101	41.2321	9.59053	4	Slc1a2	Mus musculus solute carrier family 1 (glial high affinity glutamate transporter), member 2 (Slc1a2), transcript variant 1, mRNA [NM_001077514]
UP Ethanol	A_55_P1974804	0.00362064	up	2.38523	112.134	55.007	57.7742	62.7223	49.2331	14.6598	11.7805	16.0769	2.27762	3.75223	4.90423	3.90138	4	Slc24a4	Mus musculus solute carrier family 24 (sodium/potassium/calcium exchanger), member 4 (Slc24a4), mRNA [NM_172152]
UP Ethanol	A_55_P2115567	0.0244259	up	2.17569	135.014	1313.14	1081.33	1347.75	68.5123	309.493	307.407	350.183	1.97065	4.24289	3.51758	3.84868	3	Slc26a1	Mus musculus solute carrier family 26 (sulfate transporter), member 1 (Slc26a1), transcript variant 1, mRNA [NM_001310691]
UP Ethanol	A_52_P578768	0.0365766	up	2.20493	661.505	611.148	662.406	745.711	401.172	178.717	86.5695	269.462	1.64893	3.41964	7.65172	2.76741	3	Slc38a9	Mus musculus solute carrier family 38, member 9 (Slc38a9), mRNA [NM_178746]
UP Ethanol	A_55_P2038257	0.0182498	up	8.58559	30.1152	23.2653	29.2479	63.5215	6.71475	1.66104	2.0051	2.12055	4.48494	14.0065	14.5868	29.9552	4	Slc9a5	Mus musculus solute carrier family 9 (sodium/hydrogen exchanger), member 5 (Slc9a5), mRNA [NM_001081332]
UP Ethanol	A_51_P490296	0.0144537	up	2.49424	3281.43	3435.17	3694.45	3182.9	1508.85	739.037	535.529	1135.28	2.17479	4.64817	6.8987	2.80363	4	Slx4	Mus musculus SLX4 structure-specific endonuclease subunit homolog (S, cerevisiae) (Slx4), mRNA [NM_177472]
UP Ethanol	A_51_P397925	0.00708549	up	3.25111	1866.22	1013.11	716.096	1125.83	621.5	147.929	116.984	251.117	3.00277	6.84862	6.1213	4.48331	4	Smap2	Mus musculus small ArfGAP 2 (Smap2), mRNA [NM_133716]
UP Ethanol	A_51_P417876	0.00218988	up	2.01559	253.126	168.845	203.255	205.696	117.402	54.6598	50.0417	66.7383	2.15607	3.08901	4.06172	3.08213	4	Smyd5	Mus musculus SET and MYND domain containing 5 (Smyd5), mRNA [NM_144918]
UP Ethanol	A_55_P2056021	0.0105874	up	2.68965	1468.11	1662.99	1611.34	1739.95	445.748	424.344	378.486	361.654	3.2936	3.91897	4.25733	4.81109	4	Snap91	Mus musculus synaptosomal-associated protein 91 (Snap91), transcript variant 1, mRNA [NM_013669]
UP Ethanol	A_55_P2295821	0.0488611	up	2.53795	23.7971	73.558	88.0054	100.667	16.4187	17.8603	9.65013	26.147	1.44939	4.11852	9.11961	3.85005	3	Snapc3	PREDICTED: Mus musculus small nuclear RNA activating complex, polypeptide 3 (Snapc3), transcript variant X1, mRNA [XM_017320455]
UP Ethanol	A_55_P2155901	0.0345503	up	2.09184	1330.14	820.622	800.452	878.881	525.635	240.078	276.434	227.577	2.53054	3.41815	2.89563	3.86191	4	Snhg10	Mus musculus small nucleolar RNA host gene 10 (Snhg10), long non-coding RNA [NR_003145]
UP Ethanol	A_55_P2351193	0.0296207	up	8.51573	61.6347	43.8497	81.8489	74.18	18.9254	4.78881	2.63212	2.58933	3.25671	9.15669	31.0962	28.6484	4	Snora47	Mus musculus small nucleolar RNA, H/ACA box 47 (Snora47), small nucleolar RNA [NR_034043]
UP Ethanol	A_52_P553316	0.0446301	up	2.11933	3457.01	4588.54	5097.26	5213	1866.65	1494.56	650.793	2277.96	1.85198	3.07016	7.83238	2.28845	3	Snrk	Mus musculus SNF related kinase (Snrk), transcript variant 1, mRNA [NM_133741]
UP Ethanol	A_55_P1954212	0.02116	up	2.31636	31206.3	15911.6	18682.5	15158.4	9129.78	5260.89	5100.47	3946.9	3.41808	3.02451	3.66289	3.84058	4	Snrpd2	Mus musculus small nuclear ribonucleoprotein D2 (Snrpd2), mRNA [NM_026943]
UP Ethanol	A_55_P2029979	0.0373392	up	2.33281	71.2371	27.8912	33.4486	29.9568	39.1388	10.687	4.14836	7.66923	1.82011	2.60981	8.06309	3.9061	3	Soga1	Mus musculus suppressor of glucose, autophagy associated 1 (Soga1), mRNA [NM_001164663]
UP Ethanol	A_55_P1952793	0.0197802	up	2.1266	6687.91	7902.55	8193.38	8468.02	3476.69	2095.03	1359.82	3583.32	1.92364	3.77205	6.02536	2.36318	3	Son	Mus musculus Son DNA binding protein (Son), transcript variant 1, mRNA [NM_178880]
UP Ethanol	A_52_P115541	0.0313795	up	5.99728	98.7455	73.3271	73.4765	92.0012	34.6526	9.99261	2.17155	9.96059	2.84958	7.33813	33.836	9.23652	4	Spem1	Mus musculus sperm maturation 1 (Spem1), mRNA [NM_028855]
UP Ethanol	A_55_P2081253	0.0132176	up	18.9502	185.913	51.0139	36.2095	81.7891	3.569	2.93396	1.98066	2.07882	52.091	17.3874	18.2815	39.3441	4	Spock3	Mus musculus sparc/osteonectin, cwcv and kazal-like domains proteoglycan 3 (Spock3), transcript variant 1, mRNA [NM_023689]
UP Ethanol	A_66_P103490	0.00252456	up	4.72671	2352.64	3206.52	3426.43	2798.36	449.035	388.092	313.899	524.393	5.23932	8.26227	10.9157	5.33639	4	Srsf1	Mus musculus serine/arginine-rich splicing factor 1 (Srsf1), transcript variant 2, mRNA [NM_001078167]
UP Ethanol	A_55_P2403135	0.019646	up	2.41303	55.966	51.9269	56.8752	53.8289	26.3259	12.8264	7.51864	20.4614	2.12589	4.04843	7.56456	2.63076	4	Ssh2	Mus musculus slingshot homolog 2 (Drosophila) (Ssh2), transcript variant 2, mRNA [NM_001291190]
UP Ethanol	A_52_P274028	0.020524	up	2.7737	380.879	212.221	229.46	189.758	176.042	49.4291	23.6919	57.0967	2.16357	4.29344	9.68519	3.32345	4	Ssr1	Mus musculus signal sequence receptor, alpha (Ssr1), mRNA [NM_025965]
UP Ethanol	A_55_P2106335	0.0331135	up	15.594	222.329	147.613	188.845	197.573	56.3915	2.9243	1.89529	13.1151	3.9426	50.4779	99.6393	15.0646	4	Sstr3	Mus musculus somatostatin receptor 3 (Sstr3), mRNA [NM_009218]
UP Ethanol	A_55_P2035559	0.0283108	up	2.90253	70.8296	55.5877	56.6616	73.5579	19.8487	20.6815	10.3197	10.804	3.56848	2.6878	5.49061	6.80838	4	Strip1	Mus musculus striatin interacting protein 1 (Strip1), mRNA [NM_153563]
UP Ethanol	A_51_P515242	0.01587	up	2.06711	531.605	515.194	520.273	526.857	260.023	120.346	128.522	202.381	2.04446	4.28095	4.04812	2.60329	4	Strip2	Mus musculus striatin interacting protein 2 (Strip2), transcript variant 1, mRNA [NM_177204]
UP Ethanol	A_55_P2175195	0.0207359	up	3.26421	134.538	110.557	125.265	134.127	69.4669	18.3433	14.2835	23.9407	1.93672	6.0271	8.76986	5.60246	3	Stxbp4	Mus musculus syntaxin binding protein 4 (Stxbp4), mRNA [NM_011505]
UP Ethanol	A_55_P2105978	0.0109251	up	11.3451	69.5648	50.9615	42.8437	55.6302	3.51531	2.9309	4.0533	2.41761	19.7891	17.3877	10.5701	23.0104	4	Stxbp5l	Mus musculus syntaxin binding protein 5-like (Stxbp5l), transcript variant xb, mRNA [NM_172440]
UP Ethanol	A_55_P2133706	0.0203781	up	7.77053	57.9417	15.2847	12.5409	22.8027	3.12016	1.44021	1.7508	1.74778	18.5701	10.6128	7.16295	13.0467	4	Susd5	Mus musculus sushi domain containing 5 (Susd5), mRNA [NM_001101510]
UP Ethanol	A_55_P2131163	0.00702162	up	4.86422	273.487	59.8355	44.5947	50.6643	42.0986	8.32201	6.476	5.76219	6.49636	7.19003	6.88616	8.79254	4	Sv2c	Q69ZS6_MOUSE (Q69ZS6) MKIAA1054 protein (Fragment), complete [TC1707969]
UP Ethanol	A_51_P314186	0.0121085	up	2.44007	113.812	102.368	126.932	189.602	53.5385	32.9229	17.8088	49.8792	2.12579	3.10932	7.12747	3.80123	4	Syne1	Mus musculus spectrin repeat containing, nuclear envelope 1 (Syne1), transcript variant 3, mRNA [NM_001079686]
UP Ethanol	A_55_P2170076	0.0216248	up	2.26805	14515.3	12246.2	14106.9	12339.1	4210.8	4225.74	3796.17	3426.72	3.44716	2.898	3.71609	3.60085	4	Taf9
UP Ethanol	A_51_P340355	0.00132189	up	23.3772	1058.75	1103.06	1407.85	1177.31	54.9638	29.4098	24.466	32.4416	19.2627	37.5065	57.5433	36.2903	4	Tarsl2	Mus musculus threonyl-tRNA synthetase-like 2 (Tarsl2), mRNA [NM_172310]
UP Ethanol	A_52_P232802	0.0132966	up	2.72689	49.8907	54.7897	58.782	57.6312	25.3203	10.8895	8.6854	13.8435	1.97039	5.0314	6.76792	4.16306	3	Tbx15	Mus musculus T-box 15 (Tbx15), mRNA [NM_009323]
UP Ethanol	A_55_P1982902	0.00056161	up	181.762	22829	14962.2	13586.7	16808.2	123.823	56.8354	33.0715	60.7854	184.369	263.254	410.828	276.518	4	Tceal3	Mus musculus transcription elongation factor A (SII)-like 3 (Tceal3), mRNA [NM_001029978]
UP Ethanol	A_55_P2156140	0.0366959	up	5.54749	62.6751	146.776	154.727	243.196	3.6219	29.3169	22.5672	30.1938	17.3045	5.00653	6.8563	8.05448	4	Tcerg1l	transcription elongation regulator 1-like [Source:MGI Symbol;Acc:MGI:1917821] [ENSMUST00000162222]
UP Ethanol	A_55_P1975354	0.0120002	up	3.03958	106.638	107.362	134.489	113.726	45.3486	21.4471	14.2873	29.2237	2.35152	5.00589	9.41322	3.89155	4	Tcf3	Mus musculus transcription factor 3 (Tcf3), transcript variant 7, mRNA [NM_001164153]
UP Ethanol	A_55_P2260094	0.0299706	up	12.2742	302.606	167.203	208.656	366.049	50.962	11.2514	1.79316	32.7802	5.93789	14.8607	116.362	11.1668	4	Tcf7l2	Mus musculus transcription factor 7 like 2, T cell specific, HMG box (Tcf7l2), transcript variant 23, mRNA [NM_001331148]
UP Ethanol	A_55_P1958246	0.0492267	up	2.64186	1349.2	697.911	612.081	518.015	770.355	221.95	54.907	129.234	1.7514	3.14445	11.1476	4.00836	3	Tcof1	Mus musculus treacle ribosome biogenesis factor 1 (Tcof1), transcript variant 1, mRNA [NM_001198984]
UP Ethanol	A_55_P2111990	0.0223373	up	2.12676	929.663	724.888	856.073	704.995	520.384	191.339	223.716	176.668	1.78649	3.78851	3.82661	3.9905	3	Tekt1	Mus musculus tektin 1 (Tekt1), transcript variant 1, mRNA [NM_001282006]
UP Ethanol	A_51_P387868	0.0339714	up	2.20235	423.833	209.579	230.015	273.187	279.687	62.6963	43.894	61.0178	1.51538	3.34277	5.24024	4.47716	3	Tekt4	Mus musculus tektin 4 (Tekt4), mRNA [NM_027951]
UP Ethanol	A_51_P512172	0.0210078	up	3.53319	339.112	215.052	263.011	233.665	162.056	41.2067	25.6223	33.2733	2.09256	5.21885	10.2649	7.0226	4	Tet1	Mus musculus tet methylcytosine dioxygenase 1 (Tet1), transcript variant 1, mRNA [NM_001253857]
UP Ethanol	A_51_P398833	0.0372992	up	7.55906	106.061	92.9731	88.7188	67.7215	47.8398	6.77853	2.56213	4.32336	2.217	13.7158	34.627	15.6641	4	Tfap2d	Mus musculus transcription factor AP-2, delta (Tfap2d), mRNA [NM_153154]
UP Ethanol	A_51_P415126	0.0154148	up	2.12211	93.9992	76.0169	69.9948	87.1869	50.6541	19.5233	12.5791	34.2157	1.85571	3.89366	5.56436	2.54815	3	Tgfa	Mus musculus transforming growth factor alpha (Tgfa), mRNA [NM_031199]
UP Ethanol	A_55_P2137211	0.0174957	up	2.04918	90.1672	82.8089	108.616	73.8084	34.3114	27.4428	20.6705	34.526	2.62791	3.01751	5.25464	2.13776	4	Tgfbr1	Mus musculus transforming growth factor, beta receptor I (Tgfbr1), transcript variant 1, mRNA [NM_009370]
UP Ethanol	A_65_P09778	0.0334251	up	2.2544	58.4359	22.7126	27.2973	34.5973	32.981	5.88772	3.6203	13.6644	1.7718	3.85762	7.54007	2.53193	3	Thada	Mus musculus thyroid adenoma associated (Thada), mRNA [NM_183021]
UP Ethanol	A_51_P121302	0.0324508	up	2.98369	1036.01	825.758	709.315	771.117	195.39	240.457	176.708	140.774	5.30225	3.43412	4.01405	5.47768	4	Them4	Mus musculus thioesterase superfamily member 4 (Them4), mRNA [NM_029431]
UP Ethanol	A_51_P449233	0.0493882	up	4.17254	37.4469	77.5615	71.7119	85.4481	17.2027	14.3469	2.87891	16.358	2.1768	5.40615	24.9093	5.22362	4	Thsd4	Mus musculus thrombospondin, type I, domain containing 4 (Thsd4), transcript variant 2, mRNA [NM_172444]
UP Ethanol	A_55_P2308488	0.0224807	up	2.84857	443.901	164.211	166.33	181.872	215.901	37.0113	16.5199	50.2206	2.05603	4.43679	10.0684	3.62147	4	Tiam1	Mus musculus T cell lymphoma invasion and metastasis 1 (Tiam1), transcript variant 1, mRNA [NM_009384]
UP Ethanol	A_51_P276452	0.0282474	up	8.11805	87.3906	55.9968	64.0045	63.9278	33.4361	3.01205	2.07328	4.37068	2.61366	18.591	30.8712	14.6265	4	Tigd5	Mus musculus tigger transposable element derived 5 (Tigd5), mRNA [NM_178646]
UP Ethanol	A_51_P495581	0.0384125	up	2.47817	66.5204	65.3583	47.1741	31.1139	32.3533	9.57542	10.5184	10.2783	2.05606	6.82564	4.4849	3.02714	4	Tlr1	Mus musculus toll-like receptor 1 (Tlr1), transcript variant 1, mRNA [NM_030682]
UP Ethanol	A_52_P152631	0.0392023	up	2.63563	1326.19	843.122	864.719	571.436	259.353	217.584	242.064	165.927	5.11345	3.87493	3.57227	3.44391	4	Tmem17	Mus musculus transmembrane protein 17 (Tmem17), mRNA [NM_153596]
UP Ethanol	A_51_P165082	0.0264577	up	2.04754	1053.98	913.809	759.984	1456.33	503.295	247.989	242.834	396.115	2.09417	3.68488	3.12964	3.67652	4	Tmem191c	Mus musculus transmembrane protein 191C (Tmem191c), mRNA [NM_177473]
UP Ethanol	A_52_P707503	0.00710823	up	7.22279	52.9438	46.8467	34.2501	75.4664	4.28484	6.51274	2.7297	6.12127	12.3561	7.19309	12.5472	12.3285	4	Tmem212	Mus musculus transmembrane protein 212 (Tmem212), mRNA [NM_001164437]
UP Ethanol	A_55_P2101392	0.00437352	up	2.29226	593.273	284.453	296.286	288.539	222.947	74.9	70.5629	87.7871	2.66104	3.79778	4.19889	3.28681	4	Tmem237	Mus musculus transmembrane protein 237 (Tmem237), transcript variant 2, mRNA [NM_001037812]
UP Ethanol	A_55_P2002497	0.0347396	up	6.33128	41.7722	45.8041	100.575	56.4006	12.159	6.37778	2.31324	7.45371	3.43551	7.18183	43.4778	7.56678	4	Tmem265	Mus musculus transmembrane protein 265 (Tmem265), mRNA [NM_001304267]
UP Ethanol	A_51_P389684	0.00277186	up	12.5714	113.669	63.8235	64.721	76.6587	6.97942	3.40235	1.87159	6.41866	16.2864	18.7586	34.5808	11.9431	4	Tmem47	Mus musculus transmembrane protein 47 (Tmem47), mRNA [NM_138751]
UP Ethanol	A_55_P2174661	0.0497535	up	2.63557	466.328	277.561	257.277	215.924	94.2623	61.7716	84.0485	60.2785	4.94713	4.49335	3.06106	3.5821	4	Tmsb15l	Mus musculus thymosin beta 15b like (Tmsb15l), mRNA [NM_207267]
UP Ethanol	A_55_P2421597	0.0215894	up	11.3595	46.4828	63.5497	68.9151	87.8732	12.4452	2.87141	2.35894	2.5228	3.735	22.1319	29.2145	34.8316	4	Tnc	Mus musculus tenascin C (Tnc), mRNA [NM_011607]
UP Ethanol	A_55_P2012444	0.0343818	up	2.25168	112.408	50.7044	60.6683	57.6427	40.2536	15.6638	19.4208	12.5348	2.7925	3.23705	3.12389	4.59859	4	Tnfrsf19	Mus musculus tumor necrosis factor receptor superfamily, member 19 (Tnfrsf19), transcript variant 1, mRNA [NM_013869]
UP Ethanol	A_52_P127024	0.044779	up	2.70022	726.836	829.744	880.417	878.342	270.903	200.489	80.3685	397.839	2.68302	4.13859	10.9547	2.20778	4	Tnks	Mus musculus tankyrase, TRF1-interacting ankyrin-related ADP-ribose polymerase (Tnks), mRNA [NM_175091]
UP Ethanol	A_51_P497402	0.0294434	up	2.09731	450.223	518.951	647.957	634.904	284.358	153.355	99.3312	227.021	1.58329	3.38397	6.5232	2.79668	3	Tonsl	Mus musculus tonsoku-like, DNA repair protein (Tonsl), mRNA [NM_183091]
UP Ethanol	A_55_P2090205	0.0234962	up	2.13474	684.884	436.858	474.037	600.668	305.268	180.983	107.65	136.538	2.24355	2.4138	4.40351	4.39926	4	Tpm3	Mus musculus tropomyosin 3, gamma (Tpm3), transcript variant Tpm3,12, mRNA [NM_001293748]
UP Ethanol	A_66_P104814	0.028868	up	2.05016	58.5423	38.2763	40.1702	40.156	34.0188	12.7574	5.98627	15.5893	1.72088	3.00033	6.71039	2.57587	3	Trak1	Mus musculus trafficking protein, kinesin binding 1 (Trak1), mRNA [NM_175114]
UP Ethanol	A_55_P1974627	0.0365487	up	2.2641	100.915	93.2656	90.1351	85.6643	61.9058	23.8429	11.9128	31.1347	1.63013	3.91168	7.56621	2.75141	3	Trappc9	Mus musculus trafficking protein particle complex 9 (Trappc9), transcript variant 5, mRNA [NM_001164643]
UP Ethanol	A_55_P2032823	0.00211478	up	77.3403	864.879	674.366	682.586	774.27	13.5889	7.45966	2.25596	7.45772	63.6461	90.4017	302.57	103.821	4	Trim2	Mus musculus tripartite motif-containing 2 (Trim2), transcript variant 3, mRNA [NM_001271727]
UP Ethanol	A_51_P221677	0.0115877	up	3.0046	824.302	508.513	449.526	738.621	349.599	110.453	47.5502	184.112	2.35785	4.60388	9.45372	4.0118	4	Trim62	Mus musculus tripartite motif-containing 62 (Trim62), mRNA [NM_178110]
UP Ethanol	A_55_P2107347	0.00649106	up	5.4688	1867.07	1151.12	1250.06	1374.68	431.736	160.135	66.8946	176.731	4.32455	7.18845	18.687	7.7784	4	Trove2	Mus musculus TROVE domain family, member 2 (Trove2), mRNA [NM_013835]
UP Ethanol	A_55_P2043882	0.012101	up	10.8397	53.4543	32.0419	16.5386	35.3265	3.01566	1.48709	1.75743	1.82052	17.7256	21.5468	9.41067	19.4047	4	Trpc7	Mus musculus transient receptor potential cation channel, subfamily C, member 7 (Trpc7), transcript variant 3, mRNA [NM_001302373]
UP Ethanol	A_55_P2067453	0.0322913	up	2.13956	7956.96	3098.78	2971.38	5070.56	3208.46	1317.03	752.072	1104.24	2.47999	2.35285	3.95092	4.59191	4	Tspan17	Mus musculus tetraspanin 17 (Tspan17), mRNA [NM_028841]
UP Ethanol	A_52_P108401	0.0168538	up	2.662	154.514	23.1214	12.7183	28.8733	35.7649	5.72389	2.94352	8.58268	4.32027	4.03946	4.32079	3.36414	4	Tspear	Mus musculus thrombospondin type laminin G domain and EAR repeats (Tspear), mRNA [NM_001287074]
UP Ethanol	A_52_P486718	0.00152034	up	12.5387	52.8183	36.6508	45.7708	35.2086	3.48446	1.64995	2.04508	2.1249	15.1582	22.2132	22.3809	16.5695	4	Tspyl5	Mus musculus testis-specific protein, Y-encoded-like 5 (Tspyl5), mRNA [NM_001085421]
UP Ethanol	A_55_P1977761	0.0249722	up	3.71046	211.197	304.666	353.683	358.441	89.0286	54.9707	22.8782	76.0872	2.37224	5.54234	15.4594	4.71092	4	Ttc14	Mus musculus tetratricopeptide repeat domain 14 (Ttc14), transcript variant 4, mRNA [NM_001290502]
UP Ethanol	A_52_P1016836	0.014983	up	7.68938	24.321	16.4738	34.1031	72.739	3.66262	2.07496	2.69015	2.75268	6.64033	7.93935	12.677	26.4248	4	Ttc6	Mus musculus tetratricopeptide repeat domain 6 (Ttc6), mRNA [NM_001312644]
UP Ethanol	A_51_P300960	0.00670798	up	2.40253	51.285	52.0037	59.2389	69.167	24.9432	14.1186	9.47099	19.466	2.05607	3.68336	6.25477	3.55322	4	Tti2	TELO2 interacting protein 2 [Source:MGI Symbol;Acc:MGI:2384576] [ENSMUST00000209851]
UP Ethanol	A_55_P2089645	0.0314636	up	3.4758	85.7553	29.7552	29.2401	30.5303	21.9313	11.8981	2.60804	4.53963	3.91018	2.50083	11.2115	6.72528	4	Tub	Mus musculus tubby candidate gene (Tub), mRNA [NM_021885]
UP Ethanol	A_55_P2149072	0.0143071	up	2.00214	72.6375	70.4944	70.9217	59.1332	35.0178	26.2475	12.1008	23.7861	2.0743	2.68576	5.8609	2.48604	4	Tubgcp5	Mus musculus tubulin, gamma complex associated protein 5 (Tubgcp5), mRNA [NM_146190]
UP Ethanol	A_51_P444069	0.0142965	up	2.42285	249.417	213.178	245.704	242.942	122.44	51.1872	34.9359	83.269	2.03705	4.16467	7.03299	2.91756	4	Tubgcp6	Mus musculus tubulin, gamma complex associated protein 6 (Tubgcp6), mRNA [NM_001163319]
UP Ethanol	A_55_P2175245	0.0162753	up	2.62301	8377.03	5315.54	6210.96	6410.31	2591.38	1598.39	1463.96	1222.63	3.23265	3.32556	4.24256	5.24305	4	Tusc3	Mus musculus tumor suppressor candidate 3 (Tusc3), mRNA [NM_030254]
UP Ethanol	A_51_P411264	0.00354286	up	2.20247	943.773	841.737	935.635	1181.79	461.862	248.379	177.555	362.786	2.04341	3.38892	5.26956	3.25754	4	Txndc16	Mus musculus thioredoxin domain containing 16 (Txndc16), transcript variant 2, mRNA [NM_172597]
UP Ethanol	A_55_P2064542	0.0314513	up	2.1634	206.606	135.989	179.407	148.306	57.6718	56.2261	36.2928	57.4037	3.58244	2.41861	4.94331	2.58357	4	Uba3	Mus musculus ubiquitin-like modifier activating enzyme 3 (Uba3), transcript variant 3, mRNA [NM_001301857]
UP Ethanol	A_55_P2169645	0.008517	up	2.36766	506.097	251.254	391.093	241.103	161.114	90.1776	70.1113	74.1464	3.14123	2.78621	5.57818	3.25171	4	Usf1	Mus musculus upstream transcription factor 1 (Usf1), transcript variant 1, mRNA [NM_001305677]
UP Ethanol	A_52_P58059	0.0430648	up	2.73679	546.463	606.108	649.065	542.429	216.275	168.916	54.0738	208.292	2.5267	3.58823	12.0033	2.60418	4	Usp34	Mus musculus ubiquitin specific peptidase 34 (Usp34), mRNA [NM_001190401]
UP Ethanol	A_55_P1997490	0.017128	up	3.83283	53.0179	36.5234	34.0919	45.8978	17.2401	8.30778	2.23477	8.6828	3.07526	4.39628	15.2552	5.28606	4	Usp35	Mus musculus ubiquitin specific peptidase 35 (Usp35), mRNA [NM_001177412]
UP Ethanol	A_51_P347467	0.00562011	up	3.35996	44.4397	57.4316	76.3943	46.5177	11.6832	12.504	7.9044	12.1997	3.80372	4.59306	9.66478	3.81303	4	Utp14a	Mus musculus UTP14A small subunit processome component (Utp14a), mRNA [NM_028276]
UP Ethanol	A_51_P169614	0.00200117	up	2.2581	145.695	190.799	212.358	194.207	64.9673	53.0306	40.5561	62.4699	2.24258	3.59791	5.23617	3.10881	4	Utp15	Mus musculus UTP15 small subunit processome component (Utp15), mRNA [NM_178918]
UP Ethanol	A_52_P411331	0.0138555	up	2.1019	412.464	404.661	497.817	489.587	227.393	124.247	82.6851	176.604	1.81388	3.25691	6.02064	2.77224	3	Vac14	Mus musculus Vac14 homolog (S, cerevisiae) (Vac14), mRNA [NM_146216]
UP Ethanol	A_51_P433870	0.031128	up	3.01574	447.201	556.433	667.553	549.183	206.81	64.7349	112.029	145.568	2.16238	8.59555	5.95876	3.77268	4	Vegfc	Mus musculus vascular endothelial growth factor C (Vegfc), mRNA [NM_009506]
UP Ethanol	A_55_P2042456	0.0347055	up	17.1622	237.506	100.732	158.26	335.292	3.98457	14.0128	9.40621	5.51547	59.6065	7.18858	16.8251	60.7911	4	Vgll2	Mus musculus vestigial like family member 2 (Vgll2), transcript variant 1, mRNA [NM_153786]
UP Ethanol	A_55_P2064351	0.0143871	up	8.02715	105.418	197.788	136.263	152.821	16.2451	6.7724	10.3287	18.2172	6.48922	29.205	13.1926	8.38884	4	Vipr1	Mus musculus vasoactive intestinal peptide receptor 1 (Vipr1), mRNA [NM_011703]
UP Ethanol	A_55_P2140863	0.0139867	up	2.41843	58.3504	9.73119	9.2428	10.0788	29.3359	2.87391	1.71155	2.12124	1.98904	3.38604	5.40025	4.75137	3	Vmn1r124	Mus musculus vomeronasal 1 receptor 124 (Vmn1r124), mRNA [NM_001166757]
UP Ethanol	A_55_P2171236	0.00149408	up	2.49664	55.7718	35.6177	35.4279	51.0944	22.6433	9.17197	6.26525	14.0798	2.46306	3.88333	5.65467	3.62893	4	Vsig10l	Mus musculus V-set and immunoglobulin domain containing 10 like (Vsig10l), mRNA [NM_001290316]
UP Ethanol	A_55_P2189955	0.0314588	up	2.4648	360.082	160.234	172.483	284.068	111.988	58.6231	43.7942	52.7349	3.21535	2.73329	3.93848	5.3867	4	Vwa5b2	Mus musculus von Willebrand factor A domain containing 5B2 (Vwa5b2), transcript variant 1, mRNA [NM_001144953]
UP Ethanol	A_55_P2120433	0.00247631	up	5.02296	1139.25	831.089	1054.13	845.378	170.175	107.331	116.295	123.524	6.69457	7.74322	9.06423	6.84386	4	Wdr12	Mus musculus WD repeat domain 12 (Wdr12), transcript variant 1, mRNA [NM_001199060]
UP Ethanol	A_55_P2238255	0.0112852	up	3.77084	50.6536	30.3558	33.0432	32.1652	8.91687	5.44083	3.48977	9.4505	5.68065	5.57927	9.46859	3.40354	4	Wdr7	Mus musculus WD repeat domain 7 (Wdr7), mRNA [NM_001014981]
UP Ethanol	A_51_P484526	0.0112761	up	4.20323	206.554	315.923	366.819	380.604	26.8435	62.2441	51.372	67.3139	7.69474	5.07555	7.14044	5.65416	4	Wif1	Mus musculus Wnt inhibitory factor 1 (Wif1), mRNA [NM_011915]
UP Ethanol	A_55_P1984976	0.0280639	up	2.02231	848.701	748.173	658.156	556.526	419.714	164.431	175.092	227.792	2.02209	4.55008	3.75891	2.44313	4	Wnt5b	Mus musculus wingless-type MMTV integration site family, member 5B (Wnt5b), transcript variant 2, mRNA [NM_001271757]
UP Ethanol	A_51_P271370	0.00820811	up	2.13687	289.126	300.997	360.654	360.219	157.026	95.1543	68.3407	105.119	1.84127	3.16325	5.2773	3.42678	3	Wsb1	Mus musculus WD repeat and SOCS box-containing 1 (Wsb1), transcript variant 2, mRNA [NM_001042565]
UP Ethanol	A_55_P1985950	0.0188044	up	4.46417	56.4382	133.919	122.487	95.5949	22.0706	11.6897	11.4951	14.8732	2.55716	11.4561	10.6555	6.42732	4	Xpnpep2	Mus musculus X-prolyl aminopeptidase (aminopeptidase P) 2, membrane-bound (Xpnpep2), transcript variant 2, mRNA [NM_001289729]
UP Ethanol	A_55_P2435613	0.0489401	up	3.74206	67.0207	130.151	143.399	136.744	41.5618	17.6221	9.22488	25.5576	1.61255	7.3857	15.5448	5.35042	3	Xpo7	Mus musculus exportin 7 (Xpo7), mRNA [NM_023045]
UP Ethanol	A_52_P282987	0.0282863	up	2.13605	1499.35	1381.84	1987.78	1436.93	901.382	390.068	296.499	539.766	1.66339	3.54256	6.70418	2.66214	3	Yeats2	Mus musculus YEATS domain containing 2 (Yeats2), transcript variant 2, mRNA [NM_001033237]
UP Ethanol	A_52_P225260	0.00589643	up	2.06775	1102.33	1062.43	1235	1155.17	411.475	369.326	304.961	390.391	2.67897	2.87668	4.04969	2.959	4	Ywhaz	Mus musculus tyrosine 3-monooxygenase/tryptophan 5-monooxygenase activation protein, zeta polypeptide (Ywhaz), transcript variant 1, mRNA [NM_011740]
UP Ethanol	A_55_P1994147	0.0437026	up	2.75044	125.869	92.1561	156.637	173.577	43.0067	15.0306	51.0733	33.0427	2.92674	6.13124	3.06691	5.2531	4	Zar1	Mus musculus zygote arrest 1 (Zar1), mRNA [NM_174877]
UP Ethanol	A_51_P283563	0.00929867	up	2.02669	126.8	144.869	145.532	131.008	46.2368	53.4023	32.4097	51.3497	2.7424	2.71279	4.49038	2.55129	4	Zbtb26	Mus musculus zinc finger and BTB domain containing 26 (Zbtb26), mRNA [NM_199025]
UP Ethanol	A_51_P476509	0.0129959	up	2.71714	296.184	169.659	187.029	143.239	103.279	47.335	21.366	46.8062	2.8678	3.58423	8.75357	3.06026	4	Zbtb38	Mus musculus zinc finger and BTB domain containing 38 (Zbtb38), mRNA [NM_175537]
UP Ethanol	A_51_P464064	0.0366575	up	4.95966	327.375	390.099	503.289	478.245	106.988	52.3163	17.1292	104.89	3.05992	7.45655	29.382	4.55949	4	Zc3h13	Mus musculus zinc finger CCCH type containing 13 (Zc3h13), mRNA [NM_026083]
UP Ethanol	A_66_P122099	0.0130047	up	2.37748	288.718	199.906	288.388	211.158	100.167	72.9154	62.1482	47.9742	2.88238	2.74161	4.64032	4.4015	4	Zc3h8	Mus musculus zinc finger CCCH type containing 8 (Zc3h8), mRNA [NM_020594]
UP Ethanol	A_55_P1961769	0.00890499	up	2.74589	263.727	241.88	283.802	213.519	90.3094	63.2659	34.4741	68.3346	2.92026	3.82323	8.23233	3.12462	4	Zfand5	Mus musculus zinc finger, AN1-type domain 5 (Zfand5), mRNA [NM_009551]
UP Ethanol	A_52_P382048	0.0171614	up	9.10833	57.6915	32.5179	41.9773	58.3771	14.6867	1.9209	2.1215	2.20914	3.92813	16.9285	19.7866	26.4252	4	Zfhx2	Mus musculus zinc finger homeobox 2 (Zfhx2), mRNA [NM_001039198]
UP Ethanol	A_55_P2036788	0.0157623	up	5.08331	44.3039	108.041	131.986	147.186	15.5879	14.8757	9.00991	13.1953	2.84219	7.26292	14.649	11.1545	4	Zfhx2os	Mus musculus zinc finger homeobox 2, opposite strand (Zfhx2os), antisense RNA [NR_004444]
UP Ethanol	A_51_P508088	0.0428441	up	2.30856	83.7305	92.6197	119.95	116.264	48.3118	29.5321	13.4797	39.192	1.73313	3.13623	8.89852	2.96652	3	Zfp142	Mus musculus zinc finger protein 142 (Zfp142), transcript variant 2, mRNA [NM_029888]
UP Ethanol	A_51_P100776	0.00807111	up	6.49834	65.831	39.7541	47.5985	46.9872	10.4651	2.62735	2.8376	8.32775	6.29054	15.1309	16.7742	5.64225	4	Zfp169	Mus musculus zinc finger protein 169 (Zfp169), transcript variant 1, mRNA [NM_026450]
UP Ethanol	A_65_P05316	0.0247065	up	2.10808	425.325	261.063	298.768	260.741	194.035	113.904	45.7227	85.7973	2.192	2.29196	6.53434	3.03904	4	Zfp182	Mus musculus zinc finger protein 182 (Zfp182), transcript variant 2, mRNA [NM_001111076]
UP Ethanol	A_52_P512329	0.0233033	up	2.71925	243.15	256.331	322.105	280.722	134.297	51.1241	39.218	75.7766	1.81054	5.0139	8.21319	3.7046	3	Zfp219	Mus musculus zinc finger protein 219 (Zfp219), transcript variant 1, mRNA [NM_027248]
UP Ethanol	A_51_P153973	0.0140753	up	2.89401	700.672	545.153	517.308	411.855	149.095	151.544	105.288	96.5394	4.6995	3.59732	4.91326	4.26618	4	Zfp273	Mus musculus zinc finger protein 273 (Zfp273), mRNA [NM_198322]
UP Ethanol	A_52_P509185	0.0480536	up	2.37015	589.232	688.606	969.297	804.851	340.924	202.073	101.363	284.342	1.72834	3.4077	9.56262	2.83057	3	Zfp318	Mus musculus zinc finger protein 318 (Zfp318), transcript variant 1, mRNA [NM_207671]
UP Ethanol	A_55_P2079344	0.0377398	up	2.95395	3509.52	1528.17	1902.94	1855.5	1743.08	372.905	148.769	509.126	2.0134	4.09802	12.7912	3.64448	4	Zfp362	Mus musculus zinc finger protein 362 (Zfp362), mRNA [NM_001081098]
UP Ethanol	A_52_P260840	0.0308071	up	3.14261	131.261	252.739	255.392	230.781	63.1755	46.8577	20.7169	64.7089	2.07772	5.39376	12.3277	3.56645	4	Zfp397	BX526831 Soares_thymus_2NbMT Mus musculus cDNA clone IMAGp998B041395 ; IMAGE:577827, mRNA sequence [BX526831]
UP Ethanol	A_52_P294253	0.00331679	up	8.1865	3154.51	2887.4	3546.91	2855.86	349.99	171.853	277.498	243.626	9.01316	16.8015	12.7818	11.7223	4	Zfp41	Mus musculus zinc finger protein 41 (Zfp41), transcript variant 1, mRNA [NM_011759]
UP Ethanol	A_55_P2037952	0.00224468	up	11.6168	51.9392	34.9776	41.8173	39.648	3.35165	2.56293	1.92283	1.98217	15.4966	13.6475	21.7478	20.0023	4	Zfp422	Mus musculus zinc finger protein 422 (Zfp422), transcript variant 2, mRNA [NM_001302440]
UP Ethanol	A_51_P452576	0.0108508	up	5.28726	149.914	108.279	112.257	136.866	18.4223	16.9386	15.5534	13.0164	8.13767	6.39244	7.21753	10.5149	4	Zfp459	Mus musculus zinc finger protein 459 (Zfp459), mRNA [NM_177811]
UP Ethanol	A_55_P2249210	0.0172658	up	2.53705	189.767	242.266	272.219	225.085	93.5074	58.2326	34.1571	72.3653	2.02943	4.16032	7.96962	3.11039	4	Zfp507	zinc finger protein 507 [Source:MGI Symbol;Acc:MGI:1916378] [ENSMUST00000206003]
UP Ethanol	A_55_P2113905	0.00362957	up	2.34264	135.016	119.464	144.752	143.196	48.9428	33.4119	33.3084	40.3436	2.75864	3.57547	4.34582	3.5494	4	Zfp583	Mus musculus zinc finger protein 583 (Zfp583), mRNA [NM_001033249]
UP Ethanol	A_55_P2070611	0.0289769	up	2.08165	113.367	64.6253	59.815	53.7709	38.1666	30.6925	13.4086	15.8153	2.97032	2.10557	4.46092	3.39993	4	Zfp59	Mus musculus zinc finger protein 59 (Zfp59), mRNA [NM_011762]
UP Ethanol	A_52_P217604	0.0222259	up	2.40815	331.123	318.224	353.343	542.081	187.327	87.9255	65.5976	109.954	1.76762	3.61925	5.38653	4.93007	3	Zfp692	Mus musculus zinc finger protein 692 (Zfp692), transcript variant 1, mRNA [NM_182996]
UP Ethanol	A_52_P120168	0.00667215	up	2.03176	439.587	389.596	387.993	289.667	165.312	143.514	87.0424	108.275	2.65913	2.7147	4.45752	2.6753	4	Zfp729a	Mus musculus zinc finger protein 729a (Zfp729a), mRNA [NM_183146]
UP Ethanol	A_65_P11504	0.0450783	up	2.12237	264.085	90.2101	86.9481	81.5617	77.7696	43.5055	21.9079	22.2365	3.39574	2.07353	3.9688	3.66791	4	Zfp85	Mus musculus zinc finger protein 85 (Zfp85), mRNA [NM_001001130]
UP Ethanol	A_55_P2363442	0.0471904	up	2.27998	1122.87	825.342	1083.46	770.759	249.377	303.756	284.915	262.683	4.50269	2.71712	3.80273	2.93418	4	Zfp867	Mus musculus zinc finger protein 867 (Zfp867), mRNA [NM_178417]
UP Ethanol	A_55_P2098573	0.0203917	up	4.03165	77.9668	60.7221	57.9936	50.6081	10.8794	18.4018	5.4324	9.57263	7.16647	3.29979	10.6755	5.28675	4	Zfp958	Mus musculus zinc finger protein 958 (Zfp958), mRNA [NM_145591]
UP Ethanol	A_55_P1995902	0.0199329	up	2.22877	630.436	301.181	246.904	212.351	229.156	113.334	37.0465	83.0062	2.75112	2.65745	6.66471	2.55825	4	Zfp992	Mus musculus zinc finger protein 992 (Zfp992), mRNA [NM_001085522]
UP Ethanol	A_52_P532074	0.00279649	up	2.45847	228.672	298.23	284.255	337.187	100.034	75.1775	51.6866	91.1233	2.28594	3.96701	5.4996	3.70034	4	Zfyve27	Mus musculus zinc finger, FYVE domain containing 27 (Zfyve27), transcript variant 1, mRNA [NM_177319]
UP Ethanol	A_55_P2036994	0.0185342	up	2.00346	133.741	189.721	217.661	162.62	83.181	58.9209	39.1406	57.5241	1.60783	3.21992	5.561	2.82699	3	Zic3	zinc finger protein of the cerebellum 3 [Source:MGI Symbol;Acc:MGI:106676] [ENSMUST00000088629]
UP Ethanol	A_55_P2146483	0.0372201	up	2.29541	1957.58	1442.11	1783.05	1521.74	1077.36	500.774	209.093	484.171	1.81701	2.87977	8.52752	3.14298	3	Zmynd8	Mus musculus zinc finger, MYND-type containing 8 (Zmynd8), transcript variant 4, mRNA [NM_001252587]
UP Ethanol	A_55_P2121151	0.0405031	up	2.41886	38.095	117.069	88.9132	68.1735	22.8949	28.4241	10.1924	23.5673	1.6639	4.11867	8.72346	2.89272	3	Znf41-ps	Mus musculus ZNF41, pseudogene (Znf41-ps), non-coding RNA [NR_040355]
UP Ethanol	A_55_P1990785	0.011007	up	2.66239	433.107	395.723	446.834	325.374	203.721	74.1514	73.6279	88.2662	2.12599	5.33668	6.06881	3.68628	4	Zranb3	Mus musculus zinc finger, RAN-binding domain containing 3 (Zranb3), transcript variant 1, mRNA [NM_027678]
UP Ethanol	A_55_P2052265	0.00363237	up	5.71819	75.7579	63.4771	101.515	70.9486	11.5537	8.24499	6.00812	11.2046	6.55704	7.69887	16.8962	6.3321	4	Zscan30	PREDICTED: Mus musculus zinc finger and SCAN domain containing 30 (Zscan30), transcript variant X4, mRNA [XM_006526394]
UP Ethanol	A_55_P2002747	0.00329467	up	9.68136	63.7306	100.586	97.811	103.619	8.24156	5.31121	3.68142	9.08474	7.73283	18.9385	26.5688	11.4058	4	Zswim6	Mus musculus zinc finger SWIM-type containing 6 (Zswim6), mRNA [NM_145456]
UP Ethanol	A_55_P2152427	0.0370441	up	2.02381	243.019	248.979	330.474	224.103	174.946	69.3154	58.882	74.0554	1.38911	3.59197	5.61247	3.02616	3	Zwilch	Mus musculus zwilch kinetochore protein (Zwilch), mRNA [NM_026507]
UP Ethanol	A_55_P2083824	0.0229688	up	3.26112	518.959	246.633	239.493	321.285	91.4511	60.1585	54.3594	57.6369	5.67471	4.09972	4.40573	5.5743	4		Q6H4Z9_ORYSA (Q6H4Z9) Leucine zipper protein-like, partial (3%) [TC1696921]
UP Ethanol	A_55_P1976297	0.0303238	up	2.90247	173.183	42.1471	42.1192	62.4395	104.225	7.17316	5.3529	13.3793	1.66163	5.87567	7.86849	4.66688	3	gene	T cell receptor alpha variable 6D-5 [Source:MGI Symbol;Acc:MGI:3649416] [ENSMUST00000180687]
UP Ethanol	A_55_P1964237	0.0348718	up	3.53788	60.2961	9.60492	10.0919	16.178	8.65507	2.66409	2.20697	2.34776	6.96656	3.60533	4.57273	6.89082	4	Ccdc187	Mus musculus coiled-coil domain containing 187 (Ccdc187), mRNA [NM_177841]
UP Ethanol	A_66_P133383	0.00515543	up	10.5334	27.5432	50.5209	61.0383	68.0981	3.75079	1.95759	2.41723	5.24014	7.3433	25.8076	25.2514	12.9955	4	Ccdc187	coiled-coil domain containing 187 [Source:MGI Symbol;Acc:MGI:3045295] [ENSMUST00000217256]
UP Ethanol	A_55_P2129092	0.0390434	up	2.77462	190.085	201.28	272.622	223.133	81.4405	53.3028	22.7331	78.7726	2.33404	3.77617	11.9923	2.83262	4	Cdc42bpa	Mus musculus CDC42 binding protein kinase alpha (Cdc42bpa), transcript variant 3, mRNA [NM_001346805]
UP Ethanol	A_55_P2096405	0.0379822	up	5.3917	200.012	201.845	247.999	269.608	83.9157	25.1927	8.09307	36.9562	2.38349	8.01205	30.6434	7.29532	4	Cdc42bpa	Mus musculus CDC42 binding protein kinase alpha (Cdc42bpa), transcript variant 1, mRNA [NM_001033285]
UP Ethanol	A_52_P650028	0.00400449	up	3.546	239.72	230.79	222.32	248.796	78.2994	35.8424	26.037	52.4325	3.06158	6.43903	8.5386	4.74506	4	Dock10	Mus musculus dedicator of cytokinesis 10 (Dock10), transcript variant 2, mRNA [NM_001285927]
UP Ethanol	A_55_P2012849	0.00261076	up	4.99636	92.5184	59.5845	64.8619	65.4243	22.0134	7.6388	5.59919	7.89223	4.20281	7.80024	11.5842	8.28971	4	Dock10	Mus musculus dedicator of cytokinesis 10 (Dock10), transcript variant 2, mRNA [NM_001285927]
UP Ethanol	A_51_P103850	0.0230337	up	4.94323	163.232	385.247	417.484	408.977	68.1915	37.1711	24.4304	57.4827	2.39372	10.3642	17.0887	7.1148	4	Fbn2	Mus musculus fibrillin 2 (Fbn2), mRNA [NM_010181]
UP Ethanol	A_55_P2121096	0.0172132	up	3.5881	832.223	1038.43	1041.29	965.566	358.178	130.785	106.71	207.594	2.32349	7.93996	9.75813	4.65123	4	Fbn2	Mus musculus fibrillin 2 (Fbn2), mRNA [NM_010181]
UP Ethanol	A_55_P2207215	0.0218877	up	10.5347	69.1854	40.6773	24.4657	68.2762	14.1795	1.50273	1.80381	1.9658	4.87925	27.0689	13.5634	34.7321	4	Gm10419	PREDICTED: Mus musculus predicted gene 10419 (Gm10419), transcript variant X2, ncRNA [XR_880540]
UP Ethanol	A_55_P2100490	0.0330163	up	4.32856	96.0934	14.9213	8.41384	23.1029	19.2636	2.859	1.70691	1.6718	4.98834	5.21906	4.92927	13.8192	4	Gm10419
UP Ethanol	A_51_P304239	0.0445577	up	2.85324	582.431	822.134	926.989	711.329	280.63	107.388	113.887	274.776	2.07544	7.65573	8.13957	2.58875	4	Loxl1	Mus musculus lysyl oxidase-like 1 (Loxl1), mRNA [NM_010729]
UP Ethanol	A_55_P2096226	0.0324634	up	2.76485	219.803	182.735	189.621	173.303	122.519	29.3603	23.5803	52.7124	1.79403	6.2239	8.04149	3.2877	3	Loxl1	Mus musculus lysyl oxidase-like 1 (Loxl1), mRNA [NM_010729]
UP Ethanol	A_55_P2165974	0.00614767	up	2.8432	76.3255	63.0106	51.5348	76.5659	27.724	18.0775	6.57683	17.4398	2.75305	3.48559	7.83581	4.39029	4	Ncor1	nuclear receptor co-repressor 1 [Source:MGI Symbol;Acc:MGI:1349717] [ENSMUST00000101068]
UP Ethanol	A_52_P561927	0.0471554	up	2.90388	1334.35	1468.3	1630.63	1313.71	593.994	344.973	120.535	473.05	2.2464	4.25628	13.5282	2.77711	4	Ncor1	Mus musculus nuclear receptor co-repressor 1 (Ncor1), transcript variant 2, mRNA [NM_011308]
UP Ethanol	A_51_P139651	0.027205	up	2.66894	212.403	249.841	296.414	244.103	110.785	58.8251	31.1454	73.8019	1.91726	4.24718	9.5171	3.30754	3	Nos3	Mus musculus nitric oxide synthase 3, endothelial cell (Nos3), mRNA [NM_008713]
UP Ethanol	A_55_P2034027	0.0283183	up	2.32915	1260.37	1300.41	1472.12	1194.84	738.035	325.564	197.405	408.82	1.70773	3.99434	7.45734	2.92265	3	Nos3	Mus musculus nitric oxide synthase 3, endothelial cell (Nos3), mRNA [NM_008713]
UP Ethanol	A_55_P2157794	0.0370441	up	3.91423	21.1638	38.8755	58.0064	88.5798	3.00953	11.0808	11.5051	9.29168	7.03227	3.50835	5.04179	9.53323	4	Nyap2	Mus musculus neuronal tyrosine-phophorylated phosphoinositide 3-kinase adaptor 2 (Nyap2), mRNA [NM_172849]
UP Ethanol	A_51_P290556	0.0193854	up	5.50158	70.6372	229.343	129.164	174.329	6.20359	53.3151	13.2389	18.001	11.3865	4.30166	9.75636	9.68442	4	Nyap2	neuronal tyrosine-phophorylated phosphoinositide 3-kinase adaptor 2 [Source:MGI Symbol;Acc:MGI:2443135] [ENSMUST00000123720]
UP Ethanol	A_55_P2173333	0.0255913	up	2.02353	1008.38	670.066	799.079	1030.73	519.937	294.719	130.832	327.74	1.93943	2.27358	6.10767	3.14497	3	Plcb4	phospholipase C, beta 4 [Source:MGI Symbol;Acc:MGI:107464] [ENSMUST00000110109]
UP Ethanol	A_55_P2121985	0.0319522	up	2.12598	132.761	146.39	201.06	200.551	66.9932	61.9783	28.236	64.7715	1.98172	2.36196	7.12069	3.09629	3	Plcb4	Mus musculus phospholipase C, beta 4 (Plcb4), mRNA [NM_013829]
UP Ethanol	A_52_P472319	0.0364797	up	2.01871	419.952	311.33	265.617	364.178	278.957	96.7852	41.2597	135.327	1.50544	3.21671	6.43768	2.69109	3	Plxnd1	Mus musculus plexin D1 (Plxnd1), mRNA [NM_026376]
UP Ethanol	A_55_P2151822	0.0412006	up	2.12586	5382.05	4885.74	4382.79	4659.66	3451.23	1278.38	636.836	1852.46	1.55946	3.82183	6.88213	2.51539	3	Plxnd1	Mus musculus plexin D1 (Plxnd1), mRNA [NM_026376]
UP Ethanol	A_51_P362013	0.026097	up	2.28255	188.706	136.023	181.857	148.283	90.5528	35.6709	24.8068	62.9965	2.08394	3.81327	7.33094	2.35383	4	Rexo1	Mus musculus REX1, RNA exonuclease 1 (Rexo1), mRNA [NM_025852]
UP Ethanol	A_52_P634122	0.0335834	up	2.36862	755.657	501.652	576.646	388.338	401.182	138.685	66.8958	143.436	1.88358	3.61721	8.62006	2.70739	3	Rexo1	Mus musculus REX1, RNA exonuclease 1 (Rexo1), mRNA [NM_025852]
UP Ethanol	A_55_P2136263	0.0390934	up	2.6143	36.8061	34.6137	43.2977	50.3347	22.7412	8.5492	4.54043	13.3293	1.61848	4.04876	9.53604	3.77625	3	Sbf1	Mus musculus SET binding factor 1 (Sbf1), transcript variant 1, mRNA [NM_001170561]
UP Ethanol	A_55_P2159475	0.00584967	up	2.07792	10600.8	8746.34	8723.23	9654.99	4951.2	2469.86	1766.15	3839.15	2.14105	3.54123	4.93913	2.51487	4	Sbf1	Mus musculus SET binding factor 1 (Sbf1), transcript variant 1, mRNA [NM_001170561]
UP Ethanol	A_55_P2138769	0.0491922	up	4.66123	298.313	39.685	39.8026	53.0393	178.95	4.11588	3.56326	3.99324	1.66702	9.64193	11.1703	13.2823	3	Scn1a	Mus musculus sodium channel, voltage-gated, type I, alpha (Scn1a), transcript variant 2, mRNA [NM_018733]
UP Ethanol	A_55_P2138761	0.00324276	up	14.1006	490.144	525.664	506.961	685.628	23.4076	36.101	19.7253	26.9031	20.9395	14.561	25.7011	25.4851	4	Scn1a	Mus musculus sodium channel, voltage-gated, type I, alpha (Scn1a), transcript variant 1, mRNA [NM_001313997]
UP Ethanol	A_55_P2000489	0.00989639	up	3.35568	65.6847	33.6647	36.3743	66.8484	19.6656	9.40132	3.5118	12.9282	3.34008	3.58085	10.3577	5.17075	4	Slc18a2	Mus musculus solute carrier family 18 (vesicular monoamine), member 2 (Slc18a2), mRNA [NM_172523]
UP Ethanol	A_55_P2143946	0.00737399	up	3.98969	606.203	535.017	636.913	769.332	173.466	97.3141	48.1229	152.842	3.49465	5.49783	13.2351	5.0335	4	Slc18a2	Mus musculus solute carrier family 18 (vesicular monoamine), member 2 (Slc18a2), mRNA [NM_172523]
UP Ethanol	A_55_P2024307	0.00878285	up	2.02406	39358.6	25205.7	25926.6	24877.6	14756.4	7968.63	6314.28	10164.3	2.66723	3.16311	4.10603	2.44755	4	Spin1	Mus musculus spindlin 1 (Spin1), transcript variant 3, mRNA [NM_001283028]
UP Ethanol	A_55_P2051556	0.0062465	up	2.01843	107.008	56.1521	58.8074	64.9187	55.8074	17.9643	14.2797	19.1106	1.91746	3.12577	4.11825	3.39701	3	Spin1	Mus musculus spindlin 1 (Spin1), transcript variant 3, mRNA [NM_001283028]
UP Ethanol	A_55_P2029370	0.0101389	up	6.15707	25.6693	108.223	20.6033	80.4443	4.58201	6.30753	2.2427	9.78458	5.60219	17.1577	9.18682	8.22154	4	Stk32a	Mus musculus serine/threonine kinase 32A (Stk32a), mRNA [NM_178749]
UP Ethanol	A_55_P2045100	0.0408657	up	3.40514	154.694	94.7835	89.3749	88.319	44.3597	8.19163	17.7179	26.4683	3.48727	11.5708	5.04432	3.33679	4	Stk32a	Mus musculus serine/threonine kinase 32A (Stk32a), mRNA [NM_178749]
UP Ethanol	A_55_P2172196	0.0124071	up	3.31164	158.594	130.458	151.118	229.289	48.4056	39.6103	16.5837	37.1076	3.27636	3.29355	9.11243	6.17904	4	Thnsl1	Mus musculus threonine synthase-like 1 (bacterial) (Thnsl1), transcript variant 1, mRNA [NM_177588]
UP Ethanol	A_51_P263377	0.00856965	up	2.0398	417.221	276.303	424.291	359.544	153.954	102.189	106.99	119.465	2.71004	2.70384	3.96572	3.00962	4	Thnsl1	Mus musculus threonine synthase-like 1 (bacterial) (Thnsl1), transcript variant 1, mRNA [NM_177588]
UP Ethanol	A_55_P2008891	0.0428565	up	3.21889	385.779	219.492	95.7308	116.835	49.958	53.1307	22.001	29.9038	7.72206	4.13116	4.35119	3.90704	4	Tmsb15b1	Mus musculus thymosin beta 15b1 (Tmsb15b1), mRNA [NM_001081983]
UP Ethanol	A_55_P2008889	0.0114841	up	3.85019	2866.67	2384.08	1845.02	1438.78	432.822	458.629	311.636	264.185	6.62321	5.19829	5.92043	5.44609	4	Tmsb15b1	Mus musculus thymosin beta 15b1 (Tmsb15b1), mRNA [NM_001081983]
UP Ethanol	A_55_P2077994	0.023808	up	3.3353	3131.85	2235.18	2648.47	2269.85	469.738	665.613	384.866	559.426	6.66723	3.35808	6.88153	4.05747	4	Ube2v2	Mus musculus ubiquitin-conjugating enzyme E2 variant 2 (Ube2v2), transcript variant 1, mRNA [NM_023585]
UP Ethanol	A_55_P2054857	0.039445	up	2.66906	16717.2	12329.3	12939.2	11485.7	3017.99	3622.03	3179.29	3437.96	5.53919	3.40398	4.06984	3.34085	4	Ube2v2	Mus musculus ubiquitin-conjugating enzyme E2 variant 2 (Ube2v2), transcript variant 1, mRNA [NM_023585]
UP Ethanol	A_55_P2158841	0.0160726	up	3.18752	60.2617	45.642	49.414	51.859	16.7631	14.9063	7.07539	7.64462	3.59491	3.06193	6.98392	6.78372	4	Xpot	Mus musculus exportin, tRNA (nuclear export receptor for tRNAs) (Xpot), mRNA [NM_001081056]
UP Ethanol	A_51_P292566	0.0052189	up	2.0385	2878.46	2168.42	2368.28	2464.13	1158.43	664.37	616.012	880.74	2.4848	3.26387	3.84454	2.79779	4	Xpot	Mus musculus exportin, tRNA (nuclear export receptor for tRNAs) (Xpot), mRNA [NM_001081056]
UP Ethanol	A_65_P08867	0.0359288	up	2.93594	208.236	193.514	223.457	207.805	73.4503	51.1705	17.6556	75.1269	2.83506	3.78175	12.6564	2.76605	4	Zbtb37	zinc finger and BTB domain containing 37 [Source:MGI Symbol;Acc:MGI:2444467] [ENSMUST00000160056]
UP Ethanol	A_55_P1985673	0.0441351	up	2.29683	203.838	183.961	221.974	204.278	95.4095	60.374	24.5421	85.552	2.13645	3.04702	9.04462	2.38777	4	Zbtb37	Mus musculus zinc finger and BTB domain containing 37 (Zbtb37), mRNA [NM_173424]
UP Ethanol	A_55_P2185484	0.0478747	up	2.23848	76.8541	43.2068	34.3435	36.5858	56.4508	11.0062	4.90124	10.8023	1.36144	3.92567	7.0071	3.38687	3	Zfp865	Mus musculus zinc finger protein 865 (Zfp865), transcript variant 1, mRNA [NM_001033383]
UP Ethanol	A_51_P423869	0.0301641	up	4.57095	201.461	172.826	174.711	176.919	96.9408	20.931	9.85584	24.4028	2.07818	8.25694	17.7267	7.24996	4	Zfp865	zinc finger protein 865 [Source:MGI Symbol;Acc:MGI:2442656] [ENSMUST00000076251]
UP Ethanol	A_55_P2051840	0.00526514	up	2.03712	440.902	197.431	241.049	291.241	229.164	69.1511	48.1362	92.0868	1.92396	2.85507	5.00764	3.16268	3
UP Ethanol	A_55_P2152407	0.0433123	up	2.33245	106.721	81.0798	87.8432	111.824	74.4512	22.9715	11.921	27.8832	1.43344	3.52958	7.36875	4.01045	3
UP Ethanol	A_55_P2146229	0.0460895	up	6.33369	120.18	365.218	499.144	562.828	52.938	40.9502	11.8324	59.1321	2.2702	8.91858	42.1846	9.51815	4		PREDICTED: Mus musculus uncharacterized LOC101056155 (LOC101056155), misc_RNA [XR_168467]
UP Ethanol	A_55_P2230189	0.0194181	up	3.17613	16.5094	155.532	113.745	176.955	3.62547	51.2614	19.4583	27.8009	4.55373	3.03409	5.8456	6.36509	4		DS068D_F09 Eppig [DV650784]
UP Ethanol	A_55_P2113768	0.0399443	up	2.02333	2206.64	1152.47	671.932	546.337	1297.21	516.024	111.433	147.825	1.70107	2.23335	6.02993	3.69584	3		predicted gene 9379 [Source:MGI Symbol;Acc:MGI:3643020] [ENSMUST00000196790]
UP Ethanol	A_55_P2034320	0.049644	up	5.60989	123514	12081.2	9243.18	13357.3	5565.84	2276.72	1343.66	2162.64	22.1915	5.30638	6.87913	6.17641	4
UP Ethanol	A_55_P2113310	0.0134407	up	2.80582	107.194	808.822	691.66	818.192	25.3617	190.446	161.227	201.235	4.2266	4.24699	4.28997	4.06585	4		predicted gene 9747 [Source:MGI Symbol;Acc:MGI:3710571] [ENSMUST00000023262]
UP Ethanol	A_55_P2170599	0.0456002	up	2.03387	52.0423	37.5577	48.9703	37.941	18.1965	20.0323	11.0991	10.384	2.86002	1.87486	4.4121	3.6538	3
UP Ethanol	A_55_P2003492	0.0446164	up	2.06153	8873.97	6667.46	4978.22	3412.13	5438.8	2879.43	771.827	911.282	1.6316	2.31554	6.44992	3.74431	3		predicted gene 16471 [Source:MGI Symbol;Acc:MGI:3645357] [ENSMUST00000121940]
UP Ethanol	A_55_P2032775	0.0146862	up	2.66212	209.205	130.403	122.55	170.016	105.907	33.0259	19.1531	33.4425	1.97537	3.94851	6.39846	5.08385	3
UP Ethanol	A_55_P2012161	0.0404789	up	2.8264	180.701	273.919	437.226	199.066	86.5209	70.1375	35.2085	62.5454	2.08852	3.90545	12.4182	3.18274	4		Q6TUF4_RAT (Q6TUF4) LRRGT00090, partial (11%) [TC1657404]
UP Ethanol	A_55_P1978366	0.0408177	up	2.26253	4419.58	2063.63	2275.45	1861.49	1043.01	740.023	612.333	617.451	4.23734	2.7886	3.71603	3.01479	4		DPY30_MOUSE (Q99LT0) Dpy-30-like protein, partial (72%) [TC1664423]
UP Ethanol	A_55_P2088355	0.0483121	up	2.62844	57.9815	17.8719	25.5966	41.767	32.8841	5.52588	2.29152	11.0341	1.76321	3.23422	11.1702	3.78526	3
UP Ethanol	A_55_P1966089	0.00110288	up	2.13393	169.071	211.853	237.585	225.834	75.3166	63.8901	51.8876	73.479	2.2448	3.3159	4.57884	3.07346	4		predicted gene 8878 [Source:MGI Symbol;Acc:MGI:3648906] [ENSMUST00000173552]
UP Ethanol	A_55_P2302725	0.0155869	up	17.4619	116.478	194.699	311.867	391.728	15.1627	10.7092	2.76481	13.1389	7.68189	18.1805	112.799	29.8144	4
UP Ethanol	A_55_P1985238	0.00867045	up	2.87489	64.687	35.0918	28.0868	36.4948	19.4939	11.4434	4.09902	7.37397	3.31832	3.06656	6.85208	4.94915	4		predicted gene 5929 [Source:MGI Symbol;Acc:MGI:3646763] [ENSMUST00000166883]
UP Ethanol	A_52_P426248	0.00571373	up	9.48807	53.8763	34.275	34.1365	27.1933	3.52294	1.84704	2.54497	2.52838	15.293	18.5567	13.4133	10.7552	4
UP Ethanol	A_55_P2061243	0.0460315	up	2.74348	68.5696	38.3999	52.5925	61.9051	45.8296	8.34695	5.30996	14.7469	1.49619	4.60047	9.9045	4.19784	3
UP Ethanol	A_55_P2036793	0.0176603	up	5.02149	91.9687	10.5574	11.2314	10.3451	8.49964	1.41147	1.69877	1.72341	10.8203	7.47972	6.6115	6.00268	4		predicted gene 7173 [Source:MGI Symbol;Acc:MGI:3645063] [ENSMUST00000197180]
UP Ethanol	A_55_P1993049	0.013528	up	2.08664	2735.73	2357.67	2475.32	2823.01	1474.95	673.628	431.072	1098.81	1.85479	3.49996	5.74225	2.56915	3		predicted gene 4076 [Source:MGI Symbol;Acc:MGI:3782251] [ENSMUST00000179230]
UP Ethanol	A_55_P2062774	0.0148577	up	2.05795	57.3205	28.2597	22.8105	42.7985	32.1444	9.53987	5.15964	11.0306	1.78322	2.96227	4.42095	3.87999	3
UP Ethanol	A_55_P2019743	0.0491548	up	2.12553	58.3249	34.413	33.6824	35.5724	24.3535	12.0672	4.41691	17.968	2.39493	2.85178	7.6258	1.97976	3		predicted pseudogene 5386 [Source:MGI Symbol;Acc:MGI:3644449] [ENSMUST00000121749]
UP Ethanol	A_55_P2038303	0.0062049	up	2.00977	1076.36	621.286	682.396	624.001	421.448	213.478	151.608	253.297	2.55396	2.9103	4.50106	2.46351	4		Q80U76_MOUSE (Q80U76) MKIAA0112 protein (Fragment), partial (77%) [TC1637523]
UP Ethanol	A_55_P2003494	0.011715	up	2.0956	18607	20427.5	20963.8	11900.2	6793.37	8421.44	4231.36	4020.63	2.73899	2.42565	4.95439	2.95979	4		predicted gene 16471 [Source:MGI Symbol;Acc:MGI:3645357] [ENSMUST00000121940]
UP Ethanol	A_52_P1010776	0.0182608	up	2.95573	55.2914	161.445	226.08	275.967	25.634	41.5877	22.9723	58.982	2.15696	3.88204	9.84142	4.67883	4		Kdm5c adjacent non-coding transcript [Source:MGI Symbol;Acc:MGI:1920247] [ENSMUST00000141922]
UP Ethanol	A_55_P2011322	0.0385367	up	2.26499	4714.26	3541.54	2821.93	3412.81	1222.29	1144.97	875.393	987.173	3.85691	3.09313	3.22361	3.45716	4		predicted gene 14335 [Source:MGI Symbol;Acc:MGI:3801741] [ENSMUST00000119165]
UP Ethanol	A_55_P2152528	0.0143508	up	2.10788	225.149	125.327	136.838	181.618	91.4435	51.941	30.8364	48.0098	2.46216	2.41287	4.43757	3.78293	4
UP Ethanol	A_55_P2113912	0.0137962	up	2.02561	16084.2	17392.3	15451.5	9796.13	6004.07	7420.23	3194.36	3498.45	2.67889	2.34391	4.83713	2.80014	4		predicted pseudogene 5473 [Source:MGI Symbol;Acc:MGI:3648307] [ENSMUST00000179326]
UP Ethanol	A_55_P2099840	0.0279409	up	2.0511	89.1073	58.4532	51.1304	73.2763	42.9596	19.5864	15.1404	17.1328	2.07421	2.98437	3.37709	4.27696	4		predicted gene 10642 [Source:MGI Symbol;Acc:MGI:3704338] [ENSMUST00000098589]
UP Ethanol	A_55_P2377156	0.0281777	up	3.64533	11.4619	41.3917	41.5395	51.0668	3.20845	9.37061	2.50504	14.9798	3.5724	4.41718	16.5824	3.40904	4
UP Ethanol	A_55_P2033690	0.0238943	up	2.21059	47.265	57.4948	51.1937	54.101	23.5539	21.0914	11.0926	11.322	2.00667	2.72599	4.61514	4.77841	4		Q6PD02_MOUSE (Q6PD02) Mid1 protein, partial (25%) [TC1691804]
UP Ethanol	A_55_P2106583	0.00860818	up	9.96779	103.875	434.144	622	659.438	18.7901	30.415	23.9592	27.0887	5.52817	14.274	25.9609	24.3437	4
UP Ethanol	A_55_P2098275	0.0316337	up	5.76161	90.0588	126.308	165.823	210.294	41.6419	11.381	7.49384	20.0633	2.1627	11.0982	22.1279	10.4815	4
UP Ethanol	A_55_P2104472	0.0200021	up	2.06486	25845.5	14705.9	13132.4	13615.3	8347.15	5094.67	3719.29	4678.82	3.09633	2.88653	3.53088	2.90999	4
UP Ethanol	A_55_P2167209	0.00790205	up	12.0625	25.1259	39.171	43.8366	65.3036	3.6099	1.69136	2.01797	2.13808	6.96029	23.1594	21.7232	30.543	4		RL31_HUMAN (P62899) 60S ribosomal protein L31, complete [TC1775906]
UP Ethanol	A_55_P2164779	0.00539249	up	6.22942	108.839	41.8502	42.1636	46.979	20.2541	4.80814	3.63839	3.3473	5.37368	8.70402	11.5885	14.0349	4		Q9Z9I3_STRFR (Q9Z9I3) Regulator protein, partial (6%) [TC1637029]
UP Ethanol	A_55_P2156068	0.0355242	up	2.01552	1256.91	811.537	824.227	1173.67	725.245	358.802	135.182	336.484	1.73309	2.2618	6.09716	3.48804	3
UP Ethanol	A_55_P2184511	0.0423437	up	5.12093	51.7976	48.4164	39.1919	60.4138	14.3664	4.1153	8.07141	3.58181	3.60546	11.765	4.85564	16.8668	4
UP Ethanol	A_55_P1992164	0.00337094	up	2.30073	283.02	637.751	583.75	650.121	105.974	214.78	116.466	182.557	2.67066	2.96932	5.01218	3.56119	4		Q7PX29_ANOGA (Q7PX29) ENSANGP00000012102, partial (12%) [TC1636769]
UP Ethanol	A_55_P2068157	0.0346587	up	2.16756	160.902	24.3248	10.4724	22.4347	73.2314	10.5839	2.29986	4.62608	2.19718	2.29828	4.55346	4.84962	4		predicted gene 5317 [Source:MGI Symbol;Acc:MGI:3645578] [ENSMUST00000204445]
UP Ethanol	A_55_P2084851	0.0266936	up	2.72057	184.092	27.5498	22.7899	31.4721	90.7423	6.01269	4.79429	5.02507	2.02873	4.58193	4.75355	6.26302	4
UP Ethanol	A_66_P115734	0.0450141	up	2.78465	216.939	38.5567	46.4515	36.2807	69.3238	14.1673	10.2275	4.62014	3.12936	2.72153	4.54182	7.85274	4
UP Ethanol	A_55_P2285669	0.0212461	up	10.1642	45.0518	69.9514	106.793	129.957	11.4932	3.02681	2.18077	10.6928	3.91987	23.1106	48.9703	12.1537	4
UP Ethanol	A_55_P2096360	0.0218417	up	6.11434	25.173	34.3159	39.7156	66.7528	9.74902	2.6388	2.2268	5.66208	2.58211	13.0044	17.8353	11.7895	4		Q4G1Y2_9ARAC (Q4G1Y2) Major ampullate spidroin 1 (Fragment), partial (4%) [TC1627089]
UP Ethanol	A_55_P2255449	0.00587045	up	15.3297	3021.32	3723.46	3771.49	3901.2	275.24	150.529	57.8372	247.595	10.9771	24.7358	65.2088	15.7564	4		Q8NH31_HUMAN (Q8NH31) Seven transmembrane helix receptor, partial (8%) [TC1654052]
UP Ethanol	A_55_P1972230	0.00277485	up	2.7494	6478.53	7117.24	8608.17	7461.53	1951.25	1583.66	1582.33	2098.3	3.3202	4.49418	5.4402	3.55598	4		predicted gene, 21040 [Source:MGI Symbol;Acc:MGI:5434395] [ENSMUST00000199493]
UP Ethanol	A_55_P2126790	0.0405349	up	2.7782	909.688	441.939	476.918	543.888	188.687	110.501	147.449	112.712	4.82115	3.99942	3.23447	4.82549	4	1500009L16Rik	Mus musculus RIKEN cDNA 1500009L16 gene (1500009L16Rik), mRNA [NM_001145198]
UP Ethanol	A_51_P404463	0.00514962	up	7.06941	1429.83	841.317	977.849	732.435	129.019	78.9156	96.1769	69.7314	11.0823	10.661	10.1672	10.5037	4	1500015O10Rik	Mus musculus RIKEN cDNA 1500015O10 gene (1500015O10Rik), mRNA [NM_024283]
UP Ethanol	A_55_P2133835	0.00864899	up	8.62947	370.566	166.664	166.991	192.84	44.5793	10.0985	16.254	9.70228	8.31252	16.5039	10.2738	19.8758	4	1700023F06Rik	Mus musculus RIKEN cDNA 1700023F06 gene (1700023F06Rik), mRNA [NM_001254724]
UP Ethanol	A_55_P2009640	0.00492997	up	37.7982	202.515	240.897	235.547	286.237	11.6587	3.9802	1.87236	3.67133	17.3703	60.5237	125.802	77.9653	4	1700048O20Rik	Mus musculus RIKEN cDNA 1700048O20 gene (1700048O20Rik), long non-coding RNA [NR_033553]
UP Ethanol	A_55_P2345116	0.0450176	up	6.86343	167.334	435.48	566.974	715.98	79.1585	28.7344	14.6911	78.9699	2.11391	15.1554	38.593	9.06649	4	1700109K24Rik
UP Ethanol	A_55_P2095899	0.00295595	up	8.55845	220.996	216.672	212.763	203.922	21.9422	13.2955	16.2228	16.1964	10.0717	16.2966	13.1151	12.5906	4	2310057B04Rik
UP Ethanol	A_55_P2042783	0.023571	up	2.94047	15.109	44.2104	29.9574	55.3225	3.87628	12.9159	6.85771	8.53769	3.89782	3.42294	4.36842	6.47979	4	2310075C17Rik	Mus musculus RIKEN cDNA 2310075C17 gene (2310075C17Rik), long non-coding RNA [NR_131053]
UP Ethanol	A_55_P2257341	0.00639518	up	22.5577	222.811	144.12	178.164	93.6411	15.4073	2.02245	5.41896	2.42556	14.4614	71.2601	32.8779	38.606	4	2410004I01Rik	Mus musculus RIKEN cDNA 2410004I01 gene (2410004I01Rik), long non-coding RNA [NR_037963]
UP Ethanol	A_55_P2068406	0.00531036	up	2.07051	143.396	134.665	125.936	157.3	54.0922	43.3548	31.2637	56.196	2.65096	3.10611	4.02817	2.79913	4	2410018L13Rik	Mus musculus RIKEN cDNA 2410018L13 gene (2410018L13Rik), long non-coding RNA [NR_015504]
UP Ethanol	A_55_P2067777	0.015	up	3.83209	1820.48	1998.84	1920.2	2127.94	684.616	268.274	155.25	478.666	2.65913	7.45073	12.3684	4.44556	4	2410089E03Rik	Mus musculus RIKEN cDNA 2410089E03 gene (2410089E03Rik), mRNA [NM_001162906]
UP Ethanol	A_52_P69857	0.0215361	up	7.49134	55.8983	32.0682	23.6496	13.7253	3.85343	1.62945	1.98089	2.94034	14.5061	19.6804	11.9389	4.66795	4	2610028E06Rik	Mus musculus RIKEN cDNA 2610028E06 gene (2610028E06Rik), long non-coding RNA [NR_015560]
UP Ethanol	A_66_P134785	0.0181392	up	2.13197	517.537	338.181	299.297	239.793	159.082	117.924	78.4471	81.7837	3.25328	2.86779	3.81527	2.93203	4	2610044O15Rik8	Mus musculus RIKEN cDNA 2610044O15 gene (2610044O15Rik8), mRNA [NM_153780]
UP Ethanol	A_55_P2019924	0.0405943	up	2.15232	165.467	50.3691	65.4776	46.6502	46.6388	15.9812	13.2968	23.6948	3.54785	3.15177	4.92432	1.96879	3	2700060E02Rik	Mus musculus RIKEN cDNA 2700060E02 gene (2700060E02Rik), mRNA [NM_026528]
UP Ethanol	A_55_P2010048	0.00794501	up	2.01653	730.084	557.374	545.522	418.601	276.892	184.841	146.337	148.529	2.63671	3.01542	3.72784	2.8183	4	2810416G20Rik	BB667085 RIKEN full-length enriched, 10, 11 days embryo Mus musculus cDNA clone 2810416G20 3', mRNA sequence [BB667085]
UP Ethanol	A_51_P310164	0.0120932	up	2.93174	557.697	750.986	755.175	797.967	124.685	162.539	163.995	203.478	4.47285	4.62033	4.60486	3.92165	4	2810459M11Rik	Mus musculus RIKEN cDNA 2810459M11 gene (2810459M11Rik), transcript variant 1, mRNA [NM_001144992]
UP Ethanol	A_55_P2089310	0.00385124	up	2.01781	809.607	541.697	529.599	569.148	383.052	194.536	103.726	204.219	2.11357	2.78455	5.10574	2.78695	4	2900097C17Rik	Mus musculus RIKEN cDNA 2900097C17 gene (2900097C17Rik), long non-coding RNA [NR_024329]
UP Ethanol	A_55_P2345984	0.0293507	up	4.50674	23.8931	39.1686	43.3478	59.2045	8.2425	7.98578	1.89799	9.22523	2.89876	4.90479	22.8389	6.41768	4	3010001F23Rik	Q5D8F9_SCHJA (Q5D8F9) SJCHGC09511 protein, partial (9%) [TC1615623]
UP Ethanol	A_52_P834112	0.00175563	up	2.33193	68.2591	53.0132	56.2587	65.186	25.5496	15.9258	11.7483	18.5835	2.67163	3.32876	4.78868	3.50774	4	3021401N23Rik
UP Ethanol	A_55_P2000209	0.00404279	up	15.5382	48.8606	62.118	101.995	87.6337	4.66071	2.48471	1.83495	4.33549	10.4835	25.0001	55.5846	20.2131	4	3110039I08Rik	Mus musculus RIKEN cDNA 3110039I08 gene (3110039I08Rik), transcript variant 6, long non-coding RNA [NR_015483]
UP Ethanol	A_66_P118579	0.0176341	up	2.26595	209.891	99.4928	97.3638	115.643	104.788	32.6261	20.9417	24.6591	2.00302	3.04948	4.64927	4.68966	4	3300002A11Rik	PREDICTED: Mus musculus RIKEN cDNA 3300002A11 gene (3300002A11Rik), misc_RNA [XR_381830]
UP Ethanol	A_55_P2388040	0.027544	up	9.8419	43.8216	87.9036	110.164	122.872	15.1813	4.03609	2.70192	6.64497	2.88654	21.7794	40.7727	18.491	4	4731419I09Rik
UP Ethanol	A_55_P2419483	0.0350052	up	2.46579	135.488	328.376	316.626	397.19	85.749	81.2006	38.6418	111.355	1.58005	4.04401	8.19387	3.56689	3	4732460I02Rik	O55080_MOUSE (O55080) Non-selective cation channel, partial (7%) [TC1598095]
UP Ethanol	A_55_P2300071	0.0386154	up	5.09501	180.618	402.507	552.94	628.19	82.6276	53.6697	20.6915	80.8428	2.18593	7.49971	26.7231	7.77051	4	4833412C15Rik
UP Ethanol	A_51_P153513	0.0102263	up	2.06825	43.5099	48.3485	39.2597	53.6514	19.7774	17.7497	9.6286	14.1816	2.19998	2.72391	4.07741	3.78318	4	4921507P07Rik	Mus musculus RIKEN cDNA 4921507P07 gene (4921507P07Rik), mRNA [NM_027564]
UP Ethanol	A_55_P2190152	0.0292621	up	2.47293	23.7153	49.5416	49.367	57.9366	14.6158	12.9087	8.14527	11.5743	1.62258	3.83786	6.06082	5.00561	3	4921509J17Rik
UP Ethanol	A_52_P100185	0.0264728	up	2.0681	93.2459	64.8913	131.46	65.7382	44.66	30.0505	23.6321	17.8415	2.08791	2.15941	5.56277	3.68456	4	4930503L19Rik	Mus musculus RIKEN cDNA 4930503L19 gene (4930503L19Rik), mRNA [NM_172967]
UP Ethanol	A_55_P2415915	0.0186414	up	4.63093	230.113	117.84	106.173	141.318	89.637	17.4812	8.50033	13.1474	2.56716	6.74096	12.4904	10.7487	4	4930517J16Rik
UP Ethanol	A_55_P2315747	0.0402253	up	5.50497	52.5576	24.217	21.0611	18.4574	3.53494	2.53496	4.69175	2.53664	14.868	9.55319	4.48896	7.27632	4	4930571B16Rik	BB017853 RIKEN full-length enriched, adult male testis (DH10B) Mus musculus cDNA clone 4930571B16 3', [BB017853]
UP Ethanol	A_51_P162894	0.0256432	up	2.23446	73.6061	4.91784	6.88192	7.62542	26.0512	1.9551	1.74025	1.70187	2.82544	2.51539	3.95457	4.48063	4	4933405L10Rik	Mus musculus RIKEN cDNA 4933405L10 gene (4933405L10Rik), mRNA [NM_027655]
UP Ethanol	A_55_P1955159	0.00445582	up	2.44554	97.87	26.195	11.2689	36.3253	37.4514	8.2484	2.17106	8.65983	2.61325	3.17577	5.1905	4.19469	4	4933415F23Rik	Mus musculus RIKEN cDNA 4933415F23 gene (4933415F23Rik), mRNA [NM_025746]
UP Ethanol	A_66_P116860	0.0392697	up	2.04681	118.35	193.146	113.617	315.126	72.8717	47.3747	32.6345	81.9309	1.62409	4.07699	3.48149	3.84624	3	5031434O11Rik	Mus musculus RIKEN cDNA 5031434O11 gene (5031434O11Rik), long non-coding RNA [NR_033624]
UP Ethanol	A_55_P2398270	0.043086	up	2.49889	88.6638	38.1498	61.5604	61.6696	34.4246	6.66403	20.1536	14.1002	2.5756	5.72473	3.05456	4.37366	4	5033423O07Rik
UP Ethanol	A_51_P286106	0.0218897	up	2.54371	1492.4	1172.08	1093.61	1122.84	386.879	321.417	299.815	272.406	3.85754	3.64661	3.64762	4.12194	4	5033430I15Rik	PREDICTED: Mus musculus RIKEN cDNA 5033430I15 gene (5033430I15Rik), misc_RNA [XR_141159]
UP Ethanol	A_51_P182131	0.0121334	up	2.14535	550.891	460.174	574.305	503.744	176.352	157.384	138.171	178.71	3.12381	2.92389	4.15647	2.81879	4	5330417C22Rik	Mus musculus RIKEN cDNA 5330417C22 gene (5330417C22Rik), transcript variant 2, mRNA [NM_001033304]
UP Ethanol	A_55_P2315921	0.0290862	up	10.3699	418.389	1201.5	2275.26	2268.62	119.557	80.1157	33.4516	138.631	3.4995	14.9971	68.0163	16.3645	4	5330431K02Rik
UP Ethanol	A_52_P18854	0.00596777	up	2.37346	39.5047	47.0144	49.9202	58.1315	12.3483	13.7322	9.9312	19.9641	3.19919	3.42366	5.0266	2.91181	4	5430411C19Rik	PREDICTED: Mus musculus RIKEN cDNA 5430411C19 gene (5430411C19Rik), misc_RNA [XR_168763]
UP Ethanol	A_55_P2115696	0.0165815	up	2.65425	58.8304	251.815	202.339	303.358	23.728	81.7711	35.4545	52.7209	2.47937	3.07951	5.70699	5.75404	4	5930422O12Rik	PREDICTED: Mus musculus RIKEN cDNA 5930422O12 gene (5930422O12Rik), misc_RNA [XR_107990]
UP Ethanol	A_55_P2322555	0.0208752	up	3.14202	57.8398	134.502	153.567	211.872	27.1737	33.9065	16.5751	33.6643	2.12852	3.96685	9.26494	6.29367	4	5930433N17Rik
UP Ethanol	A_52_P622244	0.0042249	up	9.91002	619.405	393.529	361.658	424.418	68.0172	16.0871	21.6743	32.3792	9.10659	24.4624	16.6861	13.1077	4	6030419C18Rik	Mus musculus RIKEN cDNA 6030419C18 gene (6030419C18Rik), mRNA [NM_176921]
UP Ethanol	A_55_P1979753	0.0136418	up	5.52571	55.8903	49.6502	57.2097	126.732	18.4581	5.08802	4.27941	10.6293	3.02795	9.75827	13.3686	11.9229	4	6430411K18Rik	Mus musculus RIKEN cDNA 6430411K18 gen (6430411K18Rik), long non-coding RNA [NR_002848]
UP Ethanol	A_55_P2080446	0.0219523	up	2.66315	59.3184	16.2447	12.391	20.9765	31.4101	4.55639	1.76662	3.89842	1.88851	3.56526	7.01398	5.38078	3	6430710C18Rik	Mus musculus RIKEN cDNA 6430710C18 gene (6430710C18Rik), transcript variant 2, long non-coding RNA [NR_102349]
UP Ethanol	A_55_P2286650	0.0217376	up	6.95016	158.479	542.368	826.673	1102.13	47.1983	53.8581	23.5403	111.027	3.35773	10.0703	35.1173	9.92676	4	6720462K09Rik
UP Ethanol	A_55_P2161232	0.00996024	up	4.27652	149.952	101.43	153.812	113.077	23.4342	21.7851	21.5898	14.2044	6.39885	4.65594	7.1243	7.96068	4	6720489N17Rik	Mus musculus RIKEN cDNA 6720489N17 gene (6720489N17Rik), transcript variant 2, mRNA [NM_001324406]
UP Ethanol	A_51_P344942	0.0165434	up	4.69138	271.038	12.572	14.7034	21.3108	90.3832	1.49083	1.76641	1.83318	2.99876	8.43286	8.32393	11.625	4	6820408C15Rik	Mus musculus RIKEN cDNA 6820408C15 gene (6820408C15Rik), transcript variant 2, mRNA [NM_177656]
UP Ethanol	A_55_P2258216	0.0182394	up	4.77602	441.314	948.99	1401.68	1600.59	167.846	142.516	96.4795	154.891	2.62928	6.65884	14.5283	10.3336	4	8030425K09Rik
UP Ethanol	A_55_P2386095	0.0203928	up	11.981	15.0437	41.9467	62.5331	106.707	3.5277	1.93713	2.32803	2.54278	4.26446	21.654	26.8609	41.9646	4	9630039A02Rik
UP Ethanol	A_55_P2216079	0.0447695	up	2.15229	67.4451	196.626	203.824	261.541	42.4858	65.7719	45.4196	51.383	1.58748	2.98952	4.48758	5.09003	3	9630055L06Rik
UP Ethanol	A_55_P2280581	0.0361363	up	9.6626	135.354	270.344	419.758	384.672	51.5608	14.4488	7.4325	24.2313	2.62514	18.7105	56.476	15.875	4	A130088B03Rik
UP Ethanol	A_52_P132074	0.0100255	up	15.728	30.1778	30.2499	45.5587	99.3423	2.97911	1.50635	1.74695	1.7049	10.1298	20.0817	26.0791	58.2688	4	A230006K03Rik	PREDICTED: Mus musculus RIKEN cDNA A230006K03 gene (A230006K03Rik), transcript variant X5, ncRNA [XR_391495]
UP Ethanol	A_55_P2393021	0.0415226	up	10.9589	272.837	504.135	841.832	580.992	114.618	23.829	13.0665	25.8714	2.38039	21.1563	64.4267	22.4569	4	A430106G13Rik	BB536862 RIKEN full-length enriched, 0 day neonate eyeball Mus musculus cDNA clone E130002N09 3', [BB536862]
UP Ethanol	A_52_P295755	0.00608724	up	7.42626	51.019	33.5294	35.4561	33.7117	3.82778	3.04511	2.50186	4.56352	13.3286	11.0109	14.1719	7.38722	4	A830005F24Rik	RIKEN cDNA A830005F24 gene [Source:MGI Symbol;Acc:MGI:3045249] [ENSMUST00000065465]
UP Ethanol	A_52_P521324	0.0321078	up	3.97412	86.5893	34.7234	43.7251	32.1638	11.5018	11.5962	3.48	7.22979	7.52835	2.99439	12.5647	4.44878	4	A930024E05Rik	Mus musculus RIKEN cDNA A930024E05 gene (A930024E05Rik), long non-coding RNA [NR_045820]
UP Ethanol	A_55_P2365902	0.0424175	up	3.79581	22.2554	54.6864	48.4862	87.9376	7.29258	16.2888	6.30414	6.60773	3.05178	3.35729	7.69117	13.3083	4	C130033p17rik	Q2TZJ5_ASPOR (Q2TZJ5) Predicted protein, partial (14%) [TC1606186]
UP Ethanol	A_55_P2013705	0.00364604	up	10.6816	55.7111	29.8473	38.8763	49.929	3.68141	1.98458	2.54735	2.63713	15.1331	15.0397	15.2614	18.9331	4	C230004F18Rik
UP Ethanol	A_55_P2391055	0.0427017	up	4.36837	86.9269	46.525	52.0094	94.3827	50.0829	6.12894	4.28042	8.21371	1.73566	7.59104	12.1505	11.4909	3	C230014O12Rik	Mus musculus RIKEN cDNA C230014O12 gene (C230014O12Rik), long non-coding RNA [NR_130173]
UP Ethanol	A_66_P132613	0.0137371	up	2.1657	2774.71	1423.4	1622.16	1407.99	1553	403.899	358.835	360.636	1.78668	3.52415	4.52063	3.90418	3	C230057M02Rik	PREDICTED: Mus musculus RIKEN cDNA C230057M02 gene (C230057M02Rik), transcript variant X1, misc_RNA [XR_001778681]
UP Ethanol	A_55_P2379719	0.00583449	up	2.64831	24.9451	185.682	187.321	232.761	8.57943	58.1412	32.4915	50.1448	2.90754	3.19363	5.76523	4.64178	4	D130050E23Rik
UP Ethanol	A_55_P2261882	0.0220842	up	5.75711	125.674	321.118	370.476	461.495	44.1875	30.7668	14.9234	61.2817	2.84411	10.4372	24.8251	7.53071	4	D230040J21Rik
UP Ethanol	A_55_P2232155	0.0204106	up	3.15685	18.8661	145.291	121.276	176.783	7.3423	40.3871	17.2045	22.9598	2.56951	3.59746	7.0491	7.69969	4	D930019F10Rik
UP Ethanol	A_52_P352099	0.0442141	up	10.6346	38.9036	81.5884	114.54	104.201	15.411	2.6106	1.73459	8.40138	2.52441	31.2528	66.0327	12.4028	4	E130307A14Rik	Q8R1I7_MOUSE (Q8R1I7) Nomo1 protein, partial (5%) [TC1622503]
UP Ethanol	A_52_P35534	0.00621414	up	3.36814	65.8776	67.1513	56.9399	74.2521	23.9038	13.2501	7.70228	11.7928	2.75594	5.068	7.3926	6.29639	4	E230029C05Rik	Mus musculus RIKEN cDNA E230029C05 gene (E230029C05Rik), transcript variant 1, long non-coding RNA [NR_110364]
UP Ethanol	A_51_P497240	0.00233475	up	7.97869	20.49	22.157	54.4338	19.9467	3.08734	1.45538	3.04736	1.75851	6.6368	15.2242	17.8626	11.3429	4	E330013P04Rik	Mus musculus RIKEN cDNA E330013P04 gene (E330013P04Rik), long non-coding RNA [NR_026942]
UP Ethanol	A_55_P2255399	0.0482068	up	3.75477	111.092	203.384	267.184	277.691	58.4811	32.8928	14.038	61.8272	1.89962	6.18323	19.0329	4.4914	3	F630048H11Rik	PREDICTED: Mus musculus RIKEN cDNA F630048H11 gene (F630048H11Rik), misc_RNA [XR_381325]
UP Ethanol	A_55_P2405551	0.0428378	up	2.04702	141.947	16.318	17.4781	18.2203	39.2381	7.05467	4.44027	6.76599	3.61759	2.31308	3.93628	2.69293	4	M5C1000I18Rik
UP Ethanol	A_55_P2032419	0.0459481	up	2.2488	52.598	34.4285	34.6516	46.5022	25.8545	14.7178	4.03577	14.7073	2.03438	2.33925	8.5861	3.16184	4	Rik	BY726210 RIKEN full-length enriched, 2 cells egg Mus musculus cDNA clone B020041K24 5', [BY726210]
UP Ethanol	A_66_P139200	0.0176445	up	2.13092	53.1186	17.9465	26.2531	19.971	23.0616	4.08973	7.21741	7.0491	2.30334	4.38819	3.63747	2.83313	4	Rik	BB284606 RIKEN full-length enriched, adult retina Mus musculus cDNA clone A930106G09 3', [BB284606]
UP Ethanol	A_55_P2126343	0.0139993	up	2.07102	182.722	65.1283	54.4573	62.9715	78.05	20.2984	15.9099	17.4215	2.34109	3.20855	3.42287	3.6146	4	Rik	Q8BN07_MOUSE (Q8BN07) 0 day neonate cortex cDNA, RIKEN full-length enriched library, clone:G630048L03 product:protein phosphatase 2a, catalytic subunit, beta isoform, full insert sequence, (Fragment), complete [TC1673592]
UP Ethanol	A_55_P2253284	0.00293155	up	2.22815	287.037	281.879	281.109	305.537	122.867	74.3846	63.5096	96.1539	2.33616	3.78948	4.42624	3.17758	4	Rik	RIKEN cDNA K230010J24 gene [Source:MGI Symbol;Acc:MGI:3588184] [ENSMUST00000187060]
UP Ethanol	A_55_P2203284	0.0289078	up	2.02405	89.3406	72.2927	43.3824	79.6594	53.7961	20.061	11.8738	20.5439	1.66073	3.60365	3.65362	3.87752	3	Rik	RIKEN cDNA 9130213A22 gene [Source:MGI Symbol;Acc:MGI:3642718] [ENSMUST00000180487]
