# Supplementary material for: Prenatal Alcohol Exposure Impairs the Placenta–Cortex Transcriptomic Signature, Leading to Dysregulation of Angiogenic Pathways
Source: Int J Mol Sci. 2023 Aug 30;24(17):13484. doi: 10.3390/ijms241713484 (PMC10488081; doi:10.3390/ijms241713484)
Supplement: Supplementary file 1 [file ijms-24-13484-s001.zip › Supplementary Table S7.xlsx]

## Sheet: 753 Down EtOH
	Supplementary table 7:
	A Venn analysis of the entities ³2´ down expressed in the cortex versus placenta (6066 in control condition and 6326 in ethanol) reveals 753 entities specifically present in the ethanol group. For each entity, the ratio cortex/placenta is calculated (columns N-Q). For each independant microarray, the result is highlighted in red if the ratio is ≤0.5. The score (column R) indicates in how many exp…
					Cortex				Placenta				Ratio cortex/placenta
	ProbeName	p (Corr) ([cortex] Vs [placenta])	Regulation ([cortex] Vs [placenta])	FC (abs) ([cortex] Vs [placenta])	Cor-EOH1-lame1bis-US84603591_252665519606_S01_GE1_105_Dec08_1_1,txt:gProcessedSignal(raw)	Cor-EOH2-lame2-US84603591_252665519413_S01_GE1_105_Dec08_1_3,txt:gProcessedSignal(raw)	Cor-EOH3-lame3-US84603591_252665519414_S01_GE1_105_Dec08_1_2,txt:gProcessedSignal(raw)	Cor-EOH4-lame4-US84603591_252665519415_S01_GE1_105_Dec08_1_1,txt:gProcessedSignal(raw)	Pl-EOH1-lame1bis-US84603591_252665519606_S01_GE1_105_Dec08_1_3,txt:gProcessedSignal(raw)	Pl-EOH2-lame2-US84603591_252665519413_S01_GE1_105_Dec08_1_1,txt:gProcessedSignal(raw)	Pl-EOH3-lame3-US84603591_252665519414_S01_GE1_105_Dec08_1_4,txt:gProcessedSignal(raw)	Pl-EOH4-lame4-US84603591_252665519415_S01_GE1_105_Dec08_1_3,txt:gProcessedSignal(raw)	Lame 1	Lame 2	Lame 3	Lame 4	SCORE+	GeneSymbol	Description
DOWN Ethanol	A_55_P2066269	0.0492505	down	2.41237	46.0711	39.2926	46.1946	36.6569	118.565	66.2954	27.2999	95.7682	0.388573	0.59269	1.69212	0.382767	2	Aak1	Mus musculus AP2 associated kinase 1 (Aak1), transcript variant 1, mRNA [NM_001040106]
DOWN Ethanol	A_55_P1970578	0.0274883	down	2.04238	1364.28	1067.4	1173.21	996.496	1928.22	1578.17	1540.68	1250.74	0.707535	0.676349	0.76149	0.796727	0	Aamdc	Mus musculus adipogenesis associated Mth938 domain containing (Aamdc), transcript variant 1, mRNA [NM_001177945]
DOWN Ethanol	A_52_P633128	0.037939	down	2.19184	995.234	764.118	796.759	642.427	1193.62	1336.56	977.152	1140.82	0.833794	0.571706	0.815389	0.563125	0	Aasdhppt	Mus musculus aminoadipate-semialdehyde dehydrogenase-phosphopantetheinyl transferase (Aasdhppt), transcript variant 1, mRNA [NM_026276]
DOWN Ethanol	A_52_P519653	0.0391706	down	2.24308	54.0544	46.3106	46.2874	58.4078	125.971	98.9132	28.3649	95.9571	0.429103	0.468194	1.63185	0.608686	2	Abca5	Mus musculus ATP-binding cassette, sub-family A (ABC1), member 5 (Abca5), mRNA [NM_147219]
DOWN Ethanol	A_55_P1969477	0.0164171	down	3.8076	139.501	147.466	165.237	198.963	843.113	396.695	234.748	358.408	0.16546	0.371738	0.703893	0.555131	2	Abcb1a	Mus musculus ATP-binding cassette, sub-family B (MDR/TAP), member 1A (Abcb1a), mRNA [NM_011076]
DOWN Ethanol	A_52_P601688	0.0496438	down	2.24742	236.258	337.701	386.14	394.149	873.376	436.745	267.651	600.656	0.270511	0.773221	1.4427	0.656198	1	Abcc1	Mus musculus ATP-binding cassette, sub-family C (CFTR/MRP), member 1 (Abcc1), mRNA [NM_008576]
DOWN Ethanol	A_55_P2076580	0.00526868	down	2.20191	15627.9	11735.3	12589.3	11329	26756.2	18233.3	14531.3	17169.3	0.584086	0.643619	0.866359	0.659841	0	Acaa1a	Mus musculus acetyl-Coenzyme A acyltransferase 1A (Acaa1a), mRNA [NM_130864]
DOWN Ethanol	A_55_P2104532	0.0324141	down	2.46543	19.0347	12.9214	8.17067	12.28	60.1359	18.3316	5.78636	28.2947	0.316528	0.704874	1.41206	0.434004	2	Acacb	Mus musculus acetyl-Coenzyme A carboxylase beta (Acacb), mRNA [NM_133904]
DOWN Ethanol	A_55_P2088490	0.0112435	down	2.14262	3862.07	872.366	796.609	854.157	6297.08	1211.78	1013.32	1236.91	0.613312	0.719903	0.786137	0.690559	0	Acad10	Mus musculus acyl-Coenzyme A dehydrogenase family, member 10 (Acad10), mRNA [NM_028037]
DOWN Ethanol	A_52_P215170	0.0128599	down	10.3424	7.00261	8.46467	12.0166	3.3045	52.4193	30.8973	58.6646	56.1071	0.133589	0.273961	0.204835	0.0588962	4	Acot4	Mus musculus acyl-CoA thioesterase 4 (Acot4), mRNA [NM_134247]
DOWN Ethanol	A_51_P347862	0.0220298	down	2.62945	214.315	102.446	97.2797	103.897	632.474	181.626	72.4424	252.339	0.338852	0.564053	1.34285	0.411737	2	Actn1	Mus musculus actinin, alpha 1 (Actn1), transcript variant 1, mRNA [NM_134156]
DOWN Ethanol	A_51_P232399	0.0202131	down	2.11845	124.136	101.427	108.928	92.92	251.576	105.209	102.626	187.048	0.493434	0.964048	1.06141	0.49677	2	Acy3	Mus musculus aspartoacylase (aminoacylase) 3 (Acy3), transcript variant 1, mRNA [NM_001302479]
DOWN Ethanol	A_55_P2125937	0.00903463	down	2.32222	91.1447	26.7959	32.563	39.1109	247.084	42.7894	33.3556	50.7751	0.368882	0.626229	0.976238	0.770277	1	Adam26b	Mus musculus a disintegrin and metallopeptidase domain 26B (Adam26b), mRNA [NM_001009547]
DOWN Ethanol	A_52_P184042	0.0164818	down	4.17784	41.6417	12.1326	10.7292	15.2644	122.566	56.6153	13.2538	54.2569	0.339749	0.214299	0.809521	0.281335	3	Adamts2	Mus musculus a disintegrin-like and metallopeptidase (reprolysin type) with thrombospondin type 1 motif, 2 (Adamts2), mRNA [NM_175643]
DOWN Ethanol	A_55_P1997861	0.00710823	down	5.69478	56.8978	23.206	17.2983	28.6163	218.044	117.534	61.3784	86.5083	0.260946	0.19744	0.281831	0.330792	4	Adamtsl5	Mus musculus ADAMTS-like 5 (Adamtsl5), transcript variant 2, non-coding RNA [NR_104339]
DOWN Ethanol	A_55_P2182407	0.0433421	down	2.13122	43.665	22.1866	25.208	30.9847	64.7111	39.9153	35.8235	33.3965	0.674768	0.555844	0.703672	0.927783	0	Adat1	Mus musculus adenosine deaminase, tRNA-specific 1 (Adat1), mRNA [NM_013925]
DOWN Ethanol	A_51_P229911	0.0365766	down	2.87398	96.0533	150.047	175.598	148.293	489.147	188.704	185.278	296.371	0.196369	0.795146	0.947754	0.500363	1	Adcy4	Mus musculus adenylate cyclase 4 (Adcy4), mRNA [NM_080435]
DOWN Ethanol	A_55_P2007022	0.0389885	down	3.39125	635.374	969.106	1072.83	854.324	4385.45	1593.18	1067.37	1981.37	0.144882	0.608285	1.00512	0.431179	2	Adgre5	Mus musculus adhesion G protein-coupled receptor E5 (Adgre5), transcript variant 1, mRNA [NM_011925]
DOWN Ethanol	A_55_P2029558	0.0097638	down	2.67297	53.196	9.28958	9.99729	11.7288	102.65	17.4001	11.0866	29.5695	0.518229	0.533882	0.901749	0.396651	1	Adrb2	Mus musculus adrenergic receptor, beta 2 (Adrb2), mRNA [NM_007420]
DOWN Ethanol	A_55_P2359610	0.0017895	down	2.15536	747.963	289.73	260.49	291.733	1594.44	432.535	242.344	420.947	0.469106	0.669843	1.07488	0.693041	1	AI646519	Mus musculus expressed sequence AI646519 (AI646519), long non-coding RNA [NR_040330]
DOWN Ethanol	A_55_P2055199	0.0377951	down	2.20091	197.603	317.831	257.991	407.283	680.269	410.219	205.42	534.72	0.290478	0.774784	1.25592	0.761675	1	Airn	Mus musculus antisense Igf2r RNA (Airn), transcript variant 4, long non-coding RNA [NR_027784]
DOWN Ethanol	A_55_P1957613	0.00166647	down	2.02278	7755.03	5513.62	6521.99	5524.39	14689.1	7955.33	5888.53	7419.64	0.527945	0.693072	1.10758	0.744564	0	Ak2	Mus musculus adenylate kinase 2 (Ak2), transcript variant 2, mRNA [NM_016895]
DOWN Ethanol	A_66_P132249	0.00422961	down	5.05635	138.441	102.398	94.2464	76.8187	559.963	302.159	311.522	251.953	0.247233	0.338889	0.302535	0.304893	4	Akr1c13	Mus musculus aldo-keto reductase family 1, member C13 (Akr1c13), mRNA [NM_013778]
DOWN Ethanol	A_55_P2007196	0.0347388	down	2.16724	54665.2	44679.7	43333	52096	79120	66004.5	67204.1	68608.9	0.690915	0.676919	0.644797	0.759318	0	Aldoa	Mus musculus aldolase A, fructose-bisphosphate (Aldoa), transcript variant 1, mRNA [NM_001177307]
DOWN Ethanol	A_55_P2042396	0.0176077	down	2.0427	828.955	495.58	480.585	483.566	1386.15	549.557	605.715	713.113	0.598026	0.901781	0.793417	0.678106	0	Alkbh4	Mus musculus alkB homolog 4, lysine demethylase (Alkbh4), transcript variant 1, mRNA [NM_001347492]
DOWN Ethanol	A_51_P295215	0.00510197	down	2.03518	2034.97	1415.08	1907.37	1339.03	4222.61	1745.59	1589.59	2131.71	0.481922	0.810661	1.19992	0.628147	1	Alkbh5	Mus musculus alkB homolog 5, RNA demethylase (Alkbh5), mRNA [NM_172943]
DOWN Ethanol	A_52_P853177	0.0126786	down	6.13837	13.476	35.1472	30.9856	35.7379	151.886	127.445	54.8413	138.857	0.0887245	0.275784	0.565005	0.257371	3	Angptl2	Mus musculus angiopoietin-like 2 (Angptl2), mRNA [NM_011923]
DOWN Ethanol	A_51_P318618	0.00126572	down	57.3689	2.73448	1.44782	1.80335	3.64078	113.049	51.9723	61.0382	155.416	0.0241886	0.0278576	0.0295447	0.023426	4	Anks4b	Mus musculus ankyrin repeat and sterile alpha motif domain containing 4B (Anks4b), mRNA [NM_028085]
DOWN Ethanol	A_55_P2107775	0.025081	down	6.4036	11.3549	12.0585	7.31134	7.56385	56.3987	29.3892	57.9299	26.2491	0.201332	0.410303	0.12621	0.288156	4	Apol9a	Mus musculus apolipoprotein L 9a (Apol9a), transcript variant 1, mRNA [NM_173786]
DOWN Ethanol	A_51_P437247	0.0254931	down	2.70971	55.7385	20.5974	18.9298	24.2018	93.4641	34.2676	38.3271	45.7278	0.596362	0.601076	0.493902	0.529258	1	Arap1	Mus musculus ArfGAP with RhoGAP domain, ankyrin repeat and PH domain 1 (Arap1), transcript variant 3, mRNA [NM_001040111]
DOWN Ethanol	A_55_P1979156	0.0455592	down	2.12888	52.8113	51.9047	66.8691	60.3472	177.035	61.651	48.0784	85.71	0.298309	0.841912	1.39083	0.704086	1	Arap3	Mus musculus ArfGAP with RhoGAP domain, ankyrin repeat and PH domain 3 (Arap3), transcript variant 2, mRNA [NM_001205336]
DOWN Ethanol	A_52_P506461	0.00569277	down	13.765	10.8548	1.38171	1.77408	3.09678	95.2365	20.8287	14.9325	19.7696	0.113978	0.066337	0.118807	0.156644	4	Arhgap27	Mus musculus Rho GTPase activating protein 27 (Arhgap27), transcript variant 3, mRNA [NM_183288]
DOWN Ethanol	A_52_P400999	0.0277762	down	3.52516	370.263	582.505	636.402	631.989	2018.51	1131.68	568.86	2040.64	0.183434	0.514726	1.11873	0.309701	2	Arhgap31	Mus musculus Rho GTPase activating protein 31 (Arhgap31), mRNA [NM_020260]
DOWN Ethanol	A_55_P2127952	0.0242732	down	2.23194	497.554	44.878	43.1629	51.0632	683.566	76.7985	57.2225	80.4796	0.72788	0.584361	0.7543	0.634486	0	Arhgef19	Rho guanine nucleotide exchange factor (GEF) 19 [Source:MGI Symbol;Acc:MGI:1925912] [ENSMUST00000141834]
DOWN Ethanol	A_55_P2138291	0.041217	down	5.75096	8.32307	43.2174	34.6398	26.1925	144.74	89.4925	79.0719	68.9954	0.0575035	0.482916	0.43808	0.379627	4	Arl14epl	Mus musculus ADP-ribosylation factor-like 14 effector protein-like (Arl14epl), mRNA [NM_001033446]
DOWN Ethanol	A_55_P2013088	0.0317727	down	2.55373	774.793	427.814	484.446	461.251	1150.48	925.114	830.395	705.546	0.673453	0.462444	0.583391	0.653751	1	Arpc4	Mus musculus actin related protein 2/3 complex, subunit 4 (Arpc4), transcript variant 1, mRNA [NM_026552]
DOWN Ethanol	A_51_P174645	0.049384	down	2.08415	685.19	426.322	377.907	545.077	952.782	654.918	582.027	618.798	0.719147	0.650954	0.649295	0.880865	0	Asl	Mus musculus argininosuccinate lyase (Asl), mRNA [NM_133768]
DOWN Ethanol	A_55_P2159994	0.00638609	down	3.30618	646.702	702.053	719.882	438.472	1736.27	1380.3	991.943	1425.84	0.372467	0.508625	0.725729	0.307519	2	Atf1	Mus musculus activating transcription factor 1 (Atf1), mRNA [NM_007497]
DOWN Ethanol	A_55_P1979728	0.011256	down	2.47505	35009.4	33787.1	37503	25172.2	59980	51849.8	51338.4	51954.6	0.583685	0.651633	0.730506	0.484504	1	Atf4	Mus musculus activating transcription factor 4 (Atf4), transcript variant 1, mRNA [NM_009716]
DOWN Ethanol	A_51_P197378	0.0293115	down	2.06297	9760.08	6828.66	6829.47	6696.13	12918.8	10776.9	8673.86	9049.12	0.755497	0.633639	0.787362	0.739976	0	Atg12	Mus musculus autophagy related 12 (Atg12), mRNA [NM_026217]
DOWN Ethanol	A_52_P599055	0.00359097	down	2.35698	1100.17	789.005	860.81	668.275	2755.77	1097.57	871.728	1156.99	0.399225	0.718863	0.987476	0.577599	1	Atg14	Mus musculus autophagy related 14 (Atg14), mRNA [NM_172599]
DOWN Ethanol	A_55_P2015113	0.0447166	down	2.24462	3049.71	1519.43	1677.3	1194.54	3695.04	2649.03	2510.79	1898.33	0.825353	0.57358	0.668036	0.62926	0	Atg5	Mus musculus autophagy related 5 (Atg5), transcript variant 1, mRNA [NM_053069]
DOWN Ethanol	A_55_P2000107	0.0148135	down	3.26444	33379.9	16805.9	16466.3	14114	63152.7	41437.2	34351	32604	0.528559	0.405575	0.479353	0.432893	3	Atox1	Mus musculus antioxidant 1 copper chaperone (Atox1), mRNA [NM_009720]
DOWN Ethanol	A_55_P1971931	0.0274059	down	2.43178	89.6265	19.4396	23.9554	40.0196	136.289	48.8846	27.2236	63.7505	0.657621	0.397664	0.87995	0.627753	1	Atp2c2	Mus musculus ATPase, Ca++ transporting, type 2C, member 2 (Atp2c2), mRNA [NM_026922]
DOWN Ethanol	A_55_P2003378	0.019967	down	2.17716	149.877	122.214	126.613	129.238	269.687	205.162	92.7617	259.729	0.555743	0.595696	1.36493	0.497586	1	Atrnl1	Mus musculus attractin like 1 (Atrnl1), mRNA [NM_181415]
DOWN Ethanol	A_55_P2254779	0.0208571	down	2.77959	614.594	84.675	85.9681	83.7562	1049.76	152.21	168.786	164.177	0.58546	0.556303	0.509333	0.51016	0	AU020094	AGENCOURT_10018206 NIH_MGC_94 Mus musculus cDNA clone IMAGE:6491716 5', mRNA sequence [BU503976]
DOWN Ethanol	A_55_P2141311	0.0450141	down	2.03503	671.959	332.238	411.235	308.355	771.817	560.671	491.32	452.054	0.870619	0.592573	0.837	0.68212	0	AU022252	Mus musculus expressed sequence AU022252 (AU022252), mRNA [NM_001012400]
DOWN Ethanol	A_55_P2143209	0.00161654	down	2.05961	936.535	899.102	1075.01	901.332	1840.87	1146.72	1013.51	1358.41	0.508746	0.784063	1.06069	0.663521	0	Axin1	Mus musculus axin 1 (Axin1), transcript variant 1, mRNA [NM_001159598]
DOWN Ethanol	A_55_P2139546	0.0369407	down	6.21337	10.7814	2.13786	2.59259	2.35032	104.84	17.7834	2.48279	8.95162	0.102836	0.120216	1.04423	0.262558	3	B3gnt3	Mus musculus UDP-GlcNAc:betaGal beta-1,3-N-acetylglucosaminyltransferase 3 (B3gnt3), mRNA [NM_028189]
DOWN Ethanol	A_55_P1962234	0.0434088	down	2.27327	13368.8	6042.56	6297.63	5829.85	17422.7	10774.6	10096.1	8272.63	0.767316	0.560816	0.623768	0.704715	0	Bad	Mus musculus BCL2-associated agonist of cell death (Bad), transcript variant 1, mRNA [NM_007522]
DOWN Ethanol	A_51_P438952	0.00943932	down	2.19646	267.963	182.909	204.896	174.138	424.368	282.912	246.403	272.368	0.631441	0.646523	0.831549	0.639351	0	Bag4	Mus musculus BCL2-associated athanogene 4 (Bag4), mRNA [NM_026121]
DOWN Ethanol	A_52_P561690	0.00809213	down	3.12954	35.6867	19.4097	22.2787	19.9279	128.602	42.3601	22.4609	47.7226	0.277497	0.458206	0.991884	0.417579	3	BC034090	cDNA sequence BC034090 [Source:MGI Symbol;Acc:MGI:2672904] [ENSMUST00000035914]
DOWN Ethanol	A_51_P404413	0.0105625	down	2.01128	1024.33	864.712	976.274	848.182	1531.16	1206.74	1086.39	1183.6	0.668991	0.716568	0.898637	0.716611	0	Bckdk	Mus musculus branched chain ketoacid dehydrogenase kinase (Bckdk), mRNA [NM_009739]
DOWN Ethanol	A_51_P209527	0.00553087	down	2.07354	1316.43	884.067	1045.42	749.805	2099.16	1319.09	1079.13	1117.22	0.627122	0.67021	0.968764	0.671136	0	Bcl10	Mus musculus B cell leukemia/lymphoma 10 (Bcl10), mRNA [NM_009740]
DOWN Ethanol	A_51_P484880	0.00233656	down	4.13284	12.2006	18.8214	23.3298	12.7451	57.3334	46.6771	40.9008	36.0248	0.212802	0.403226	0.570399	0.353788	3	Bcl2l11	Mus musculus BCL2-like 11 (apoptosis facilitator) (Bcl2l11), transcript variant 1, mRNA [NM_207680]
DOWN Ethanol	A_55_P2157093	0.00583228	down	26.8418	6.3082	1.86074	2.30242	1.9139	68.2532	58.1463	32.4235	41.3047	0.0924235	0.0320011	0.0710111	0.0463362	4	Bcl2l14	Mus musculus BCL2-like 14 (apoptosis facilitator) (Bcl2l14), mRNA [NM_025778]
DOWN Ethanol	A_55_P2119969	0.00346016	down	2.45163	408.805	367.878	313.493	215.264	898.1	519.659	397.629	391.092	0.455189	0.707923	0.788406	0.550418	1	Bdh2	Mus musculus 3-hydroxybutyrate dehydrogenase, type 2 (Bdh2), transcript variant 1, mRNA [NM_001172055]
DOWN Ethanol	A_55_P2031021	0.0155832	down	2.46213	32056.7	24282.6	20851	21860.2	60027.7	31684.4	32732.1	41460.4	0.534032	0.766391	0.637018	0.527255	0	Bex1	Mus musculus brain expressed X-linked 1 (Bex1), mRNA [NM_009052]
DOWN Ethanol	A_55_P2006708	0.0042892	down	2.16802	907.407	218.156	214.431	242.574	1572.37	323.98	208.918	423.125	0.577096	0.673362	1.02639	0.573292	0	Bmp1	Mus musculus bone morphogenetic protein 1 (Bmp1), transcript variant 1, mRNA [NM_009755]
DOWN Ethanol	A_55_P2137973	0.02151	down	3.42525	66.8113	22.5312	11.5338	23.2106	166.432	63.8234	29.0698	35.5602	0.401434	0.353024	0.396761	0.652713	3	Bnip2	Mus musculus BCL2/adenovirus E1B interacting protein 2 (Bnip2), transcript variant alpha, mRNA [NM_001008238]
DOWN Ethanol	A_55_P2032039	0.0197572	down	3.01402	2229.8	1063.17	1323.79	795.354	3673.91	2216.54	2328	2150.83	0.60693	0.479653	0.568638	0.369789	2	Bola3	Mus musculus bolA-like 3 (E, coli) (Bola3), mRNA [NM_175277]
DOWN Ethanol	A_55_P2027436	0.0450324	down	2.08637	30209.8	22570.5	19457	19998.5	40079.5	31515	29890.4	26358.4	0.753746	0.716182	0.650943	0.758715	0	Bri3	Mus musculus brain protein I3 (Bri3), transcript variant 1, mRNA [NM_018772]
DOWN Ethanol	A_55_P2145125	0.00235494	down	2.83733	69.6828	33.0719	26.6386	41.072	196.97	60.2329	37.8931	71.9528	0.353774	0.549067	0.702995	0.570818	1	Btnl9	butyrophilin-like 9 [Source:MGI Symbol;Acc:MGI:2442439] [ENSMUST00000066531]
DOWN Ethanol	A_55_P2135725	0.0156769	down	2.39532	106.517	29.3668	24.1096	30.263	181.588	41.2784	36.8016	53.9156	0.586584	0.711432	0.655123	0.561303	0	C8g	Mus musculus complement component 8, gamma polypeptide (C8g), transcript variant 1, mRNA [NM_027062]
DOWN Ethanol	A_52_P367760	0.010365	down	3.60797	621.309	409.056	582.7	478.754	1494.03	1249.4	1281.7	994.061	0.415861	0.327402	0.45463	0.481614	4	Calml4	Mus musculus calmodulin-like 4 (Calml4), transcript variant 1, mRNA [NM_138304]
DOWN Ethanol	A_55_P2058757	0.00080309	down	2.11827	5351.09	4712.4	5063.48	5357.4	10658.8	6613.57	4936.57	7834.45	0.502034	0.712534	1.02571	0.683827	0	Cap1	Mus musculus CAP, adenylate cyclase-associated protein 1 (yeast) (Cap1), transcript variant 1, mRNA [NM_001301067]
DOWN Ethanol	A_51_P472518	0.00446698	down	4.00315	270.439	156.715	124.324	139.139	824.052	401.143	307.533	366.615	0.328182	0.390671	0.404264	0.379523	4	Capn1	Mus musculus calpain 1 (Capn1), transcript variant 1, mRNA [NM_007600]
DOWN Ethanol	A_52_P474089	0.0188766	down	2.90929	52.0474	68.735	71.4675	74.0868	182.761	94.7855	73.7702	210.199	0.284784	0.725163	0.968786	0.352461	2	Capn6	Mus musculus calpain 6 (Capn6), mRNA [NM_007603]
DOWN Ethanol	A_55_P2080163	0.00537919	down	2.32223	6125.57	4029.93	4166.61	3980.53	11288.8	6495.41	5286.2	6080.69	0.542622	0.620427	0.788206	0.654618	0	Carhsp1	Mus musculus calcium regulated heat stable protein 1 (Carhsp1), mRNA [NM_025821]
DOWN Ethanol	A_55_P2064063	0.0230778	down	16.245	87.0862	8.23997	7.97049	5.35213	313.949	99.1812	105.125	128.925	0.27739	0.0830799	0.0758194	0.0415134	4	Casp14	Mus musculus caspase 14 (Casp14), mRNA [NM_009809]
DOWN Ethanol	A_55_P1980401	0.0263319	down	14.2361	3.37352	2.08574	2.6677	2.28416	183.888	19.506	7.82409	12.4217	0.0183455	0.106928	0.34096	0.183884	4	Cbx7	Mus musculus chromobox 7 (Cbx7), mRNA [NM_144811]
DOWN Ethanol	A_66_P102853	0.0170429	down	2.40538	58.7819	37.9322	43.04	32.6346	94.5155	54.035	59.7535	68.0079	0.621929	0.701992	0.720293	0.479865	1	Ccbe1	Mus musculus collagen and calcium binding EGF domains 1 (Ccbe1), mRNA [NM_178793]
DOWN Ethanol	A_66_P100565	0.0154398	down	2.86683	8954.01	5769.66	6474.03	6019.07	18931.5	12875.3	12134.1	9101.06	0.472969	0.44812	0.533539	0.66136	2	Ccdc107	Mus musculus coiled-coil domain containing 107 (Ccdc107), mRNA [NM_001037913]
DOWN Ethanol	A_55_P1954081	0.019075	down	2.05009	4055.41	2393.67	2759.78	2218.4	5920.34	3482.03	3442.54	2928.25	0.684996	0.687434	0.801671	0.757585	0	Ccdc115	Mus musculus coiled-coil domain containing 115 (Ccdc115), mRNA [NM_027159]
DOWN Ethanol	A_51_P331841	0.00903461	down	10.1486	3.64727	2.09903	4.36352	4.21314	54.5839	22.0068	13.4503	18.2919	0.0668195	0.0953809	0.324417	0.230328	4	Ccdc122	Mus musculus coiled-coil domain containing 122 (Ccdc122), transcript variant 1, mRNA [NM_175369]
DOWN Ethanol	A_51_P464703	0.00743041	down	13.347	3.98525	12.857	2.3233	2.46333	60.8599	53.6267	22.3416	25.2637	0.0654825	0.239749	0.10399	0.0975046	4	Ccl8	Mus musculus chemokine (C-C motif) ligand 8 (Ccl8), mRNA [NM_021443]
DOWN Ethanol	A_51_P229664	0.0127398	down	14.6919	9.32141	2.07262	2.6679	2.29645	51.1738	37.021	31.201	18.4687	0.182152	0.0559851	0.0855069	0.124342	4	Cd27	Mus musculus CD27 antigen (Cd27), transcript variant 1, mRNA [NM_001033126]
DOWN Ethanol	A_66_P109986	0.00808208	down	3.68383	28.5307	13.6249	12.2364	18.1393	103.129	38.221	25.4908	31.305	0.276651	0.356476	0.480031	0.579438	3	Cd33	Mus musculus CD33 antigen (Cd33), transcript variant 1, mRNA [NM_001111058]
DOWN Ethanol	A_55_P1995404	0.0142337	down	6.88844	13.516	11.0306	4.32162	7.1127	55.0374	36.6791	29.1885	34.6647	0.245578	0.300734	0.148059	0.205186	4	Cd59b	Mus musculus CD59b antigen (Cd59b), mRNA [NM_181858]
DOWN Ethanol	A_65_P09031	0.00319134	down	4.72682	245.421	230.074	280.46	208.618	861.717	912.631	648.181	640.45	0.284805	0.2521	0.432687	0.325737	4	Cdc42se2	Mus musculus CDC42 small effector 2 (Cdc42se2), mRNA [NM_178626]
DOWN Ethanol	A_55_P2043734	0.00979374	down	3.39189	134.241	65.6287	49.0999	43.6846	598.335	106.936	68.7355	112.581	0.224357	0.613717	0.714332	0.388028	2	Cdkl5	Mus musculus cyclin-dependent kinase-like 5 (Cdkl5), mRNA [NM_001024624]
DOWN Ethanol	A_51_P242205	0.015571	down	2.38013	160.719	35.5431	38.2431	48.7784	242.964	66.199	48.8461	86.1679	0.661492	0.536914	0.78293	0.566086	0	Cel	Mus musculus carboxyl ester lipase (Cel), mRNA [NM_009885]
DOWN Ethanol	A_55_P1952577	0.00265514	down	55.1259	4.43887	1.66457	2.83737	1.73489	139.499	109.792	67.3525	64.4539	0.0318201	0.0151611	0.0421271	0.0269167	4	Ces1a	Mus musculus carboxylesterase 1A (Ces1a), mRNA [NM_001013764]
DOWN Ethanol	A_51_P178772	0.00356314	down	14.4698	4.09185	1.88333	2.03749	1.77842	82.2497	21.73	10.9368	12.3969	0.0497492	0.0866697	0.186297	0.143457	4	Ces1f	Mus musculus carboxylesterase 1F (Ces1f), mRNA [NM_144930]
DOWN Ethanol	A_55_P2061219	0.0366848	down	37.3213	2.49201	1.36767	1.70184	1.52751	289.367	3.82061	24.1357	127.521	0.00861195	0.357971	0.0705113	0.0119785	4	Ces3a	Mus musculus carboxylesterase 3A (Ces3a), transcript variant 1, mRNA [NM_198672]
DOWN Ethanol	A_52_P214612	0.0156267	down	2.54981	413.569	253.187	271.745	250.897	761.091	505.297	429.852	361.361	0.54339	0.501065	0.632183	0.694313	0	Cflar	CASP8 and FADD-like apoptosis regulator [Source:MGI Symbol;Acc:MGI:1336166] [ENSMUST00000149874]
DOWN Ethanol	A_55_P2151817	0.0360818	down	5.62151	20.6059	1.73456	5.73019	7.28293	50.0214	18.3299	14.0728	22.8524	0.411941	0.0946299	0.407182	0.318694	4	Chdh	Mus musculus choline dehydrogenase (Chdh), transcript variant 1, mRNA [NM_001136240]
DOWN Ethanol	A_66_P132515	0.00150845	down	24.4403	3.21366	1.71105	2.2689	2.14928	54.7226	34.1728	24.2384	41.7838	0.0587264	0.0500705	0.0936076	0.051438	4	Chmp4c	Mus musculus charged multivesicular body protein 4C (Chmp4c), mRNA [NM_025519]
DOWN Ethanol	A_52_P106537	0.0154912	down	2.22806	872.821	630.889	720.292	431.406	1306.06	955.568	936.097	714.492	0.668285	0.660224	0.769462	0.603795	0	Chrac1	Mus musculus chromatin accessibility complex 1 (Chrac1), mRNA [NM_053068]
DOWN Ethanol	A_51_P277006	0.0357369	down	2.00559	804.614	787.707	775.006	1059.42	1724.3	1302.92	777.814	953.781	0.466632	0.60457	0.99639	1.11076	1	Chst8	Mus musculus carbohydrate (N-acetylgalactosamine 4-0) sulfotransferase 8 (Chst8), mRNA [NM_175140]
DOWN Ethanol	A_66_P118195	0.0414109	down	2.07922	1742.74	1039.14	1238.6	980.204	2023.5	1707.54	1485.29	1585.01	0.86125	0.608559	0.833907	0.618422	0	Ciao1	Mus musculus cytosolic iron-sulfur protein assembly 1 (Ciao1), mRNA [NM_025296]
DOWN Ethanol	A_51_P492125	0.0251902	down	2.00631	3919.81	3162.39	3857.81	3488.87	5872.64	4369.18	5017.05	4156.98	0.66747	0.723795	0.768939	0.83928	0	Ciapin1	Mus musculus cytokine induced apoptosis inhibitor 1 (Ciapin1), mRNA [NM_134141]
DOWN Ethanol	A_55_P1969128	0.0146456	down	19.4999	17.0297	2.03147	2.44633	2.25613	103.613	33.3455	19.571	80.8211	0.164358	0.060922	0.124997	0.0279151	4	Cidec	Mus musculus cell death-inducing DFFA-like effector c (Cidec), transcript variant 1, mRNA [NM_178373]
DOWN Ethanol	A_55_P1976534	0.0308504	down	3.77213	7.02773	4.54154	9.15666	9.1221	52.1739	11.4653	11.8382	15.0882	0.134698	0.396112	0.773486	0.604586	2	Clcnka	Mus musculus chloride channel, voltage-sensitive Ka (Clcnka), transcript variant 1, mRNA [NM_024412]
DOWN Ethanol	A_51_P192964	0.0112407	down	37.0737	2.7133	1.48983	1.88279	2.47967	54.39	46.9042	102.538	26.9799	0.0498861	0.0317633	0.0183619	0.0919081	4	Clec12b	Mus musculus C-type lectin domain family 12, member B (Clec12b), transcript variant 1, mRNA [NM_001204223]
DOWN Ethanol	A_55_P2167447	0.0302826	down	2.16922	8757.29	3275.65	2936.52	3056.51	13012.2	4205.97	4476.82	4605.91	0.673007	0.77881	0.65594	0.663607	0	Cnnm3	Mus musculus cyclin M3 (Cnnm3), transcript variant 2, mRNA [NM_001039551]
DOWN Ethanol	A_52_P631356	0.00451367	down	18.7626	4.46185	2.90002	4.55549	5.78271	113.791	50.3968	21.5721	67.5944	0.0392107	0.0575438	0.211175	0.0855502	4	Cobll1	Mus musculus Cobl-like 1 (Cobll1), transcript variant 1, mRNA [NM_177025]
DOWN Ethanol	A_55_P2159522	0.00216887	down	2.07853	41.9065	18.4168	17.2661	18.3332	74.5353	26.0959	15.9605	29.0759	0.562237	0.705736	1.0818	0.630527	0	Col14a1	Mus musculus collagen, type XIV, alpha 1 (Col14a1), mRNA [NM_181277]
DOWN Ethanol	A_51_P515605	0.0430782	down	3.24375	1800.49	4197.17	4177.75	3158.27	10563	4801.8	4980.4	8650.35	0.170453	0.874083	0.838838	0.365103	2	Col3a1	Mus musculus collagen, type III, alpha 1 (Col3a1), mRNA [NM_009930]
DOWN Ethanol	A_51_P124254	0.0487649	down	5.07591	1053.06	2368.61	2681.89	2454.2	13347	5383.32	2567.97	11692.1	0.0788985	0.43999	1.04436	0.209903	3	Col4a1	Mus musculus collagen, type IV, alpha 1 (Col4a1), transcript variant 1, mRNA [NM_009931]
DOWN Ethanol	A_55_P1992319	0.0140953	down	2.00686	163.3	97.3362	98.8944	99.542	346.333	134.114	68.0447	158.968	0.471513	0.725773	1.45337	0.626175	1	Col4a3bp	Mus musculus collagen, type IV, alpha 3 (Goodpasture antigen) binding protein (Col4a3bp), transcript variant 1, mRNA [NM_023420]
DOWN Ethanol	A_52_P387884	0.00741201	down	13.2694	8.10314	5.74888	3.01691	7.82384	53.1671	53.0841	16.9863	140.759	0.152409	0.108297	0.177609	0.0555831	4	Col6a5	Mus musculus collagen, type VI, alpha 5 (Col6a5), mRNA [NM_001167923]
DOWN Ethanol	A_55_P2064292	0.0311174	down	4.86492	154.74	345.693	323.03	443.531	1766	860.288	413.881	1351.5	0.0876218	0.401835	0.78049	0.328176	3	Col7a1	Mus musculus collagen, type VII, alpha 1 (Col7a1), mRNA [NM_007738]
DOWN Ethanol	A_52_P346581	0.0307288	down	2.10368	1786.29	780.458	755.277	709.476	2881.73	1658.71	745.249	813.029	0.619868	0.470522	1.01346	0.872632	1	Colgalt1	Mus musculus collagen beta(1-O)galactosyltransferase 1 (Colgalt1), mRNA [NM_146211]
DOWN Ethanol	A_55_P2068784	0.00825106	down	2.82253	34.9536	9.69391	12.5601	9.89915	71.6253	16.6456	17.0421	26.05	0.488005	0.58237	0.737006	0.380006	2	Colq	Mus musculus collagen-like tail subunit (single strand of homotrimer) of asymmetric acetylcholinesterase (Colq), mRNA [NM_009937]
DOWN Ethanol	A_55_P2089488	0.0410673	down	2.0042	765.749	347.379	389.142	302.007	887.669	598.615	414.257	453.598	0.862652	0.580304	0.939375	0.665802	0	Coq10b	Mus musculus coenzyme Q10B (Coq10b), transcript variant 1, mRNA [NM_001039710]
DOWN Ethanol	A_55_P2015949	0.0467377	down	2.74387	45.2524	5.16753	4.97722	3.4502	67.6446	8.38332	6.10882	13.0067	0.668972	0.616406	0.81476	0.265263	1	Cpa5	Mus musculus carboxypeptidase A5 (Cpa5), mRNA [NM_144537]
DOWN Ethanol	A_52_P359965	0.0268286	down	3.00933	368.506	479.162	512.475	520.647	1733.5	911.382	426.318	1135.6	0.212579	0.525753	1.2021	0.458476	2	Cpd	Mus musculus carboxypeptidase D (Cpd), mRNA [NM_007754]
DOWN Ethanol	A_55_P1952394	0.0202132	down	13.5292	38.9737	5.22083	2.85516	2.36398	153.322	41.8493	41.7236	34.0219	0.254195	0.124753	0.0684303	0.0694841	4	Cphx1	Mus musculus cytoplasmic polyadenylated homeobox 1 (Cphx1), mRNA [NM_175342]
DOWN Ethanol	A_51_P461040	0.0158441	down	8.65865	65.041	41.3648	52.2906	39.6311	499.119	512.006	225.077	107.853	0.130312	0.0807897	0.232323	0.367454	4	Crct1	Mus musculus cysteine-rich C-terminal 1 (Crct1), mRNA [NM_028798]
DOWN Ethanol	A_52_P618807	0.0088544	down	3.43574	67.6295	54.2524	57.0557	40.2648	142.308	141.654	104.192	110.695	0.475232	0.382992	0.547599	0.363746	3	Crk	Mus musculus v-crk avian sarcoma virus CT10 oncogene homolog (Crk), transcript variant 2, mRNA [NM_133656]
DOWN Ethanol	A_55_P2112180	0.0308847	down	2.64965	80.5157	26.6454	34.5504	31.5426	123.029	62.7212	34.9147	84.6719	0.654443	0.424823	0.989564	0.372528	2	Crtc2	Mus musculus CREB regulated transcription coactivator 2 (Crtc2), mRNA [NM_028881]
DOWN Ethanol	A_55_P2007645	0.0207469	down	19.2699	8.10362	2.15874	2.60907	2.34285	41.9657	89.7953	29.2939	26.4403	0.193101	0.0240406	0.0890654	0.0886089	4	Cryaa	Mus musculus crystallin, alpha A (Cryaa), transcript variant 2, mRNA [NM_013501]
DOWN Ethanol	A_51_P146753	0.0339317	down	3.49584	36.0797	27.8795	28.0838	35.0305	255.116	54.3224	29.7386	70.9876	0.141425	0.513223	0.944353	0.493473	2	Csf2rb2	Mus musculus colony stimulating factor 2 receptor, beta 2, low-affinity (granulocyte-macrophage) (Csf2rb2), transcript variant 1, mRNA [NM_007781]
DOWN Ethanol	A_52_P59206	0.0156589	down	4.04833	303.783	116.019	144.645	121.146	674.305	338.343	432.54	332.758	0.450512	0.342903	0.334409	0.364065	4	Cst6	Mus musculus cystatin E/M (Cst6), mRNA [NM_028623]
DOWN Ethanol	A_52_P473953	0.00543486	down	7.67901	254.163	340.43	364.63	319.702	2083.97	1523.5	847.649	2579.72	0.121961	0.223453	0.430167	0.123929	4	Ctdspl	Mus musculus CTD (carboxy-terminal domain, RNA polymerase II, polypeptide A) small phosphatase-like (Ctdspl), mRNA [NM_133710]
DOWN Ethanol	A_55_P2024215	0.0197666	down	2.03147	10773.2	8762.63	9066.11	6721.28	15073.2	13121	10820.6	9062.3	0.714728	0.667832	0.837859	0.741675	0	Ctnnbl1	Mus musculus catenin, beta like 1 (Ctnnbl1), mRNA [NM_025680]
DOWN Ethanol	A_55_P1953252	0.0198639	down	2.40682	3648.33	3851.49	4889.72	4329.5	10774.1	5900.07	3646.9	8523.57	0.338622	0.652787	1.34079	0.507945	1	Ctnnd1	Mus musculus catenin (cadherin associated protein), delta 1 (Ctnnd1), transcript variant 1, mRNA [NM_007615]
DOWN Ethanol	A_55_P2006722	0.0133114	down	6.66205	3.99453	4.02915	1.88377	1.70963	52.6837	15.8509	3.87322	6.24886	0.075821	0.25419	0.486358	0.273591	4	Cxcl17	Mus musculus chemokine (C-X-C motif) ligand 17 (Cxcl17), mRNA [NM_153576]
DOWN Ethanol	A_66_P125722	0.0128383	down	2.57827	18488.2	13973.9	15525.6	13250.5	31715.6	27387	23589.6	22690	0.582938	0.51024	0.658153	0.583979	0	Cyb5a	Mus musculus cytochrome b5 type A (microsomal) (Cyb5a), transcript variant 2, mRNA [NM_001348159]
DOWN Ethanol	A_52_P134083	0.0196257	down	2.23773	2091.78	1602.48	1359.14	1551.24	3218.03	2542.48	1932.89	2218.14	0.650019	0.630284	0.703167	0.699341	0	Cyhr1	Mus musculus cysteine and histidine rich 1 (Cyhr1), transcript variant 2, mRNA [NM_180962]
DOWN Ethanol	A_51_P370470	0.00257418	down	2.06701	194.043	168.311	246.105	192.175	354.999	255.85	237.941	258.273	0.5466	0.657853	1.03431	0.744075	0	Cyp20a1	Mus musculus cytochrome P450, family 20, subfamily a, polypeptide 1 (Cyp20a1), transcript variant 1, mRNA [NM_030013]
DOWN Ethanol	A_51_P103706	0.00389023	down	6.19218	12.7609	6.2936	5.14217	7.71276	62.4302	24.7986	21.1676	28.2866	0.204403	0.253788	0.242927	0.272664	4	Cyp2c29	Mus musculus cytochrome P450, family 2, subfamily c, polypeptide 29 (Cyp2c29), mRNA [NM_007815]
DOWN Ethanol	A_55_P2116272	0.0186537	down	2.52134	123.424	28.3915	22.7701	36.0746	356.754	44.5731	33.5215	43.1989	0.345963	0.636964	0.67927	0.835081	1	Cyp2c38	Mus musculus cytochrome P450, family 2, subfamily c, polypeptide 38 (Cyp2c38), mRNA [NM_010002]
DOWN Ethanol	A_55_P1968195	0.0414066	down	2.05219	35.2872	4.64211	2.95063	7.23055	53.195	8.03591	3.86522	7.42624	0.663354	0.57767	0.763379	0.973649	0	Cyp2d13	Mus musculus cytochrome P450, family 2, subfamily d, polypeptide 13 (Cyp2d13), non-coding RNA [NR_003552]
DOWN Ethanol	A_55_P2050628	0.0452931	down	2.4285	51.305	11.624	6.77861	19.422	173.626	11.6131	5.90094	45.4344	0.295492	1.00094	1.14873	0.427474	2	Cyp4a31	Mus musculus cytochrome P450, family 4, subfamily a, polypeptide 31 (Cyp4a31), transcript variant 1, mRNA [NM_201640]
DOWN Ethanol	A_55_P2117959	0.0333536	down	2.89747	36.9616	9.8302	18.2901	30.8457	81.5916	26.2163	36.5245	36.6065	0.453007	0.374965	0.500763	0.842628	2	Cyp4b1	Mus musculus cytochrome P450, family 4, subfamily b, polypeptide 1 (Cyp4b1), mRNA [NM_007823]
DOWN Ethanol	A_55_P1957173	0.0387333	down	3.3847	61.2422	23.7859	23.8376	43.4432	110.976	79.5716	63.6868	69.6887	0.551852	0.298924	0.374295	0.623389	2	D14Ertd670e	Mus musculus DNA segment, Chr 14, ERATO Doi 670, expressed (D14Ertd670e), long non-coding RNA [NR_105025]
DOWN Ethanol	A_55_P2136378	0.0106544	down	2.01982	16499.3	16304.4	16722.2	13180.7	29712	17489.9	17700.8	21237.6	0.555309	0.932216	0.944717	0.620629	0	Dazap2	Mus musculus DAZ associated protein 2 (Dazap2), mRNA [NM_011873]
DOWN Ethanol	A_52_P169082	0.0330002	down	2.45353	41.3516	28.6184	32.9587	30.5213	68.6181	61.0478	54.0406	37.7236	0.602635	0.468788	0.609887	0.809078	1	Dbil5	Mus musculus diazepam binding inhibitor-like 5 (Dbil5), mRNA [NM_021294]
DOWN Ethanol	A_55_P1978083	0.00925592	down	2.65584	24.0356	6.88989	13.2568	7.52702	50.4122	12.381	13.6021	19.1691	0.476781	0.556488	0.974614	0.392664	2	Dcaf17	Mus musculus DDB1 and CUL4 associated factor 17 (Dcaf17), transcript variant 4, mRNA [NM_001165982]
DOWN Ethanol	A_55_P2077628	0.0377804	down	2.30181	70.3081	51.4189	45.8327	67.455	101.496	63.9839	56.3171	169.823	0.692715	0.803623	0.813834	0.397209	1	Dcxr	Mus musculus dicarbonyl L-xylulose reductase (Dcxr), transcript variant 2, mRNA [NM_001347608]
DOWN Ethanol	A_52_P533146	0.00340719	down	5.6291	533.19	314.554	387.687	359.75	2213.27	1272.89	1314.89	1255.06	0.240906	0.247117	0.294845	0.28664	4	Ddit3	Mus musculus DNA-damage inducible transcript 3 (Ddit3), transcript variant 1, mRNA [NM_007837]
DOWN Ethanol	A_55_P2077313	0.0386712	down	2.09871	1859.51	1828.69	1975.53	1945.39	5235.84	2231.59	1277.09	3363.45	0.355151	0.819455	1.54691	0.578392	1	Ddr1	Mus musculus discoidin domain receptor family, member 1 (Ddr1), transcript variant 1, mRNA [NM_007584]
DOWN Ethanol	A_55_P2161545	0.00673674	down	2.00886	547.346	232.214	311.699	351.242	881.793	286.99	308.561	574.485	0.620719	0.809137	1.01017	0.611403	0	Ddx21	Mus musculus DEAD (Asp-Glu-Ala-Asp) box polypeptide 21 (Ddx21), mRNA [NM_019553]
DOWN Ethanol	A_55_P2068510	0.0485947	down	2.39977	21.0699	16.041	12.3795	25.9494	67.5654	27.1728	16.6855	23.2684	0.311844	0.590334	0.741927	1.11522	1	Defa1	vq38h08,r1 Barstead bowel MPLRB9 Mus musculus cDNA clone IMAGE:1096575 5' similar to gb:M33225 Mouse cryptdin (MOUSE);, [AA871626]
DOWN Ethanol	A_55_P2014780	0.0317382	down	4.30432	52.4684	13.6886	15.9612	18.9253	101.225	81.4243	35.2569	50.7292	0.518333	0.168115	0.452711	0.373066	3	Defb25	Mus musculus defensin beta 25 (Defb25), mRNA [NM_001039122]
DOWN Ethanol	A_51_P279232	0.0106875	down	2.3451	25.0176	16.5584	17.4362	15.9765	51.1329	23.6107	25.3686	22.558	0.489266	0.70131	0.687314	0.70824	1	Dennd2d	Mus musculus DENN/MADD domain containing 2D (Dennd2d), transcript variant 1, mRNA [NM_028110]
DOWN Ethanol	A_51_P504522	0.00227039	down	10.2939	965.713	847.071	922.004	809.497	8304.9	5389.47	6042.21	5018	0.116282	0.157172	0.152594	0.161319	4	Derl1	Mus musculus Der1-like domain family, member 1 (Derl1), mRNA [NM_024207]
DOWN Ethanol	A_55_P2052685	0.0188976	down	2.05901	1705.31	1484.74	1860.64	1367.84	2308.94	2265.29	2095.31	2092	0.738568	0.655428	0.888005	0.653843	0	Dguok	Mus musculus deoxyguanosine kinase (Dguok), transcript variant 1, mRNA [NM_013764]
DOWN Ethanol	A_55_P2033616	0.0297643	down	2.13377	2691.27	1170.39	1210.26	1041.58	3492.98	1882.22	1574.89	1573.62	0.77048	0.621815	0.76847	0.661904	0	Dhrs7b	Mus musculus dehydrogenase/reductase (SDR family) member 7B (Dhrs7b), transcript variant 1, mRNA [NM_001172112]
DOWN Ethanol	A_55_P1966159	0.0472339	down	2.01238	5565.6	5381.54	6762.14	6322.13	14279.6	6818.04	3904.62	10934.8	0.389758	0.789309	1.73183	0.578164	1	Dlg5	Mus musculus discs, large homolog 5 (Drosophila) (Dlg5), transcript variant 1, mRNA [NM_001163513]
DOWN Ethanol	A_51_P198835	0.0105562	down	3.58255	1408.83	1098.57	1244.94	1016.17	3053.11	3021.22	2744.74	2521.76	0.461439	0.363619	0.453573	0.40296	4	Dnajb9	Mus musculus DnaJ heat shock protein family (Hsp40) member B9 (Dnajb9), mRNA [NM_013760]
DOWN Ethanol	A_55_P1985835	0.0392208	down	5.86576	18.9688	5.82699	2.09584	4.6313	54.2367	13.6046	17.2257	19.781	0.349741	0.428311	0.121669	0.234128	4	Dnase1	Mus musculus deoxyribonuclease I (Dnase1), mRNA [NM_010061]
DOWN Ethanol	A_55_P2100679	0.00165241	down	2.32342	321.242	204.214	238.94	256.126	702.246	335.371	231.646	424.518	0.457449	0.608919	1.03149	0.603335	1	Dnm2	Mus musculus dynamin 2 (Dnm2), transcript variant 4, mRNA [NM_001253894]
DOWN Ethanol	A_55_P2100295	0.0253823	down	2.91186	39.2938	24.3213	38.3489	38.6318	107.401	67.978	29.2147	94.4661	0.365861	0.357783	1.31266	0.408948	3	Dnmbp	Mus musculus dynamin binding protein (Dnmbp), transcript variant 1, mRNA [NM_028029]
DOWN Ethanol	A_55_P1985793	0.0303798	down	2.27029	1267.71	1260.36	1340.78	1302.23	3946.55	1602.3	974.91	2379.69	0.32122	0.786596	1.37528	0.547228	1	Dock6	Mus musculus dedicator of cytokinesis 6 (Dock6), mRNA [NM_177030]
DOWN Ethanol	A_55_P2133776	0.0430519	down	5.30698	126.525	2.62393	1.86613	2.86939	245.126	6.31845	8.48686	21.2354	0.516162	0.41528	0.219884	0.135123	3	Dppa1	Mus musculus developmental pluripotency associated 1 (Dppa1), transcript variant 1, mRNA [NM_178247]
DOWN Ethanol	A_51_P430900	0.00700391	down	2.47146	864.898	634.242	804.874	565.731	2050.3	1171.06	697.623	1101.34	0.421841	0.541596	1.15374	0.513678	1	Dusp1	Mus musculus dual specificity phosphatase 1 (Dusp1), mRNA [NM_013642]
DOWN Ethanol	A_55_P2173702	0.0284729	down	2.40625	5759.34	4062.5	4352.57	3710.63	7940.78	7580.4	6577.54	6333.83	0.725287	0.535922	0.661733	0.585843	0	Ebpl	Mus musculus emopamil binding protein-like (Ebpl), mRNA [NM_026598]
DOWN Ethanol	A_51_P105589	0.0118021	down	2.08284	1154.73	988.229	1315.57	880.204	1725.54	1328.19	1451.77	1479.58	0.669199	0.744043	0.906183	0.594903	0	Eci1	Mus musculus enoyl-Coenzyme A delta isomerase 1 (Eci1), mRNA [NM_010023]
DOWN Ethanol	A_51_P461504	0.0104643	down	3.52975	158.952	132.783	113.463	163.152	719.415	352.344	122.584	386.373	0.220946	0.376855	0.925591	0.422264	3	Eef2k	Mus musculus eukaryotic elongation factor-2 kinase (Eef2k), transcript variant 1, mRNA [NM_007908]
DOWN Ethanol	A_52_P685938	0.00848885	down	2.06876	737.845	784.208	755.147	638.13	1452.09	883.263	707.291	1114.44	0.508125	0.887853	1.06766	0.572603	0	Efcab14	Mus musculus EF-hand calcium binding domain 14 (Efcab14), mRNA [NM_172698]
DOWN Ethanol	A_55_P2184816	0.0302836	down	2.14398	4876.29	2747.36	3412.42	2487.6	6236.23	4987.79	4007.09	3816.22	0.781929	0.550816	0.851595	0.651848	0	Eif2s1	Mus musculus eukaryotic translation initiation factor 2, subunit 1 alpha (Eif2s1), mRNA [NM_026114]
DOWN Ethanol	A_55_P2089655	0.0255057	down	2.05105	12820.7	9563.3	9886.51	8572.93	16455.8	15153.3	11218.8	13013.1	0.779098	0.631102	0.881245	0.65879	0	Eif2s2	Mus musculus eukaryotic translation initiation factor 2, subunit 2 (beta) (Eif2s2), mRNA [NM_026030]
DOWN Ethanol	A_55_P2006554	0.00358076	down	3.9422	3412.29	1940.79	2408.24	1884.24	9704.52	5695.85	5097.91	5098.65	0.351619	0.340737	0.472398	0.369557	4	Eif4e2	Mus musculus eukaryotic translation initiation factor 4E member 2 (Eif4e2), transcript variant 2, mRNA [NM_001039169]
DOWN Ethanol	A_66_P137219	0.0169331	down	2.33463	762.318	80.5601	67.6467	88.8127	1788.96	106.402	100.104	113.871	0.426123	0.757133	0.675767	0.779944	1	Elane	Mus musculus elastase, neutrophil expressed (Elane), mRNA [NM_015779]
DOWN Ethanol	A_55_P2034097	0.00915898	down	2.15929	3165.38	3868.51	4829.91	3368.29	7098.73	4558.29	4355.62	6082.63	0.445908	0.848675	1.10889	0.553756	1	Elavl1	Mus musculus ELAV (embryonic lethal, abnormal vision)-like 1 (Hu antigen R) (Elavl1), mRNA [NM_010485]
DOWN Ethanol	A_55_P1972927	0.048927	down	2.8649	389.701	422.381	437.624	518.952	2015.26	970.618	361.145	705.675	0.193375	0.435167	1.21177	0.735399	2	Elk3	Mus musculus ELK3, member of ETS oncogene family (Elk3), transcript variant 1, mRNA [NM_013508]
DOWN Ethanol	A_55_P2037618	0.016945	down	3.75584	15.4518	17.782	27.447	19.6484	80.1434	49.7224	26.6844	54.8896	0.192801	0.357625	1.02858	0.357961	3	Elmsan1	Mus musculus ELM2 and Myb/SANT-like domain containing 1 (Elmsan1), transcript variant 1, mRNA [NM_001163502]
DOWN Ethanol	A_51_P480499	0.0413195	down	2.2699	1714.96	696.358	766.65	628.271	2093.13	1352	1053.58	1013.86	0.819328	0.515058	0.727662	0.61968	0	Emc8	Mus musculus ER membrane protein complex subunit 8 (Emc8), mRNA [NM_010926]
DOWN Ethanol	A_55_P2160648	0.0181085	down	2.06207	40171.5	15241.9	9857.35	14084.6	91052.9	24083.6	9454.79	14674.6	0.441189	0.632873	1.04258	0.959792	1	Emd	PREDICTED: Mus musculus emerin (Emd), transcript variant X1, mRNA [XM_011247521]
DOWN Ethanol	A_55_P2040936	0.0473337	down	2.14737	397.644	379.036	461.405	377.502	1160.5	450.471	291.667	724.709	0.34265	0.841421	1.58196	0.520901	1	Eng	Mus musculus endoglin (Eng), transcript variant 2, mRNA [NM_001146350]
DOWN Ethanol	A_51_P216702	0.00233491	down	8.01969	315.049	345.637	342.683	282.662	2553.99	1826.95	1537.11	1204.2	0.123355	0.189188	0.22294	0.234731	4	Eogt	Mus musculus EGF domain-specific O-linked N-acetylglucosamine (GlcNAc) transferase (Eogt), mRNA [NM_175313]
DOWN Ethanol	A_66_P130777	0.00236321	down	2.17193	85.6477	70.2857	84.2022	94.2023	182.929	103.248	74.4738	149.534	0.468201	0.680744	1.13063	0.629972	1	Ephb4	Mus musculus Eph receptor B4 (Ephb4), transcript variant 1, mRNA [NM_001159571]
DOWN Ethanol	A_55_P2155479	0.0365603	down	2.09445	38.6579	27.6321	31.8969	35.7202	86.6996	25.7578	27.7867	74.7129	0.445884	1.07277	1.14792	0.478099	2	Eps8	Mus musculus epidermal growth factor receptor pathway substrate 8 (Eps8), transcript variant 1, mRNA [NM_007945]
DOWN Ethanol	A_51_P391716	0.0243865	down	5.48221	7.31869	4.35351	14.9243	9.81348	46.4449	11.5837	19.3108	80.3136	0.157578	0.375832	0.772844	0.122189	3	Ermap	Mus musculus erythroblast membrane-associated protein (Ermap), mRNA [NM_013848]
DOWN Ethanol	A_55_P2049383	0.0107437	down	2.2681	34701.9	21258.1	23469.9	21550.3	61912.2	36204.9	30331	28749.1	0.560501	0.587161	0.773793	0.7496	0	Erp29	Mus musculus endoplasmic reticulum protein 29 (Erp29), mRNA [NM_026129]
DOWN Ethanol	A_55_P1988158	0.042976	down	2.00591	19895.5	12902.7	12943.8	11679.8	23549.4	19931.6	16332.7	16224.2	0.844839	0.647349	0.792509	0.719901	0	Esd	Mus musculus esterase D/formylglutathione hydrolase (Esd), transcript variant 1, mRNA [NM_001285423]
DOWN Ethanol	A_55_P1954306	0.0113423	down	2.126	4715.08	3069.95	3092.01	2468.87	7550.27	3950.63	3758.7	3985.72	0.624492	0.777077	0.822627	0.619428	0	Esrra	Mus musculus estrogen related receptor, alpha (Esrra), mRNA [NM_007953]
DOWN Ethanol	A_51_P464029	0.0167707	down	3.70381	2293.12	1285.03	1094.63	1922.31	8775.38	4794.05	1894.76	2897.78	0.261313	0.268047	0.577715	0.663372	2	Fads3	Mus musculus fatty acid desaturase 3 (Fads3), mRNA [NM_021890]
DOWN Ethanol	A_55_P2159045	0.0400948	down	3.03422	45.4816	8.06445	5.46929	7.2502	64.7765	16.3281	13.1015	17.6103	0.702132	0.493899	0.417455	0.411702	3	Fads6	Mus musculus fatty acid desaturase domain family, member 6 (Fads6), mRNA [NM_178035]
DOWN Ethanol	A_52_P476731	0.00349495	down	23.6329	3.29136	1.76754	3.57386	2.01473	46.7952	25.4986	68.1086	31.8279	0.0703355	0.0693193	0.052473	0.0633008	4	Fam110c	Mus musculus family with sequence similarity 110, member C (Fam110c), mRNA [NM_027828]
DOWN Ethanol	A_52_P52910	0.00607289	down	8.31244	11.2583	1.98661	2.42252	2.40219	60.8344	12.1129	7.17208	23.2754	0.185065	0.164008	0.337772	0.103207	4	Fam151a	Mus musculus family with sequence simliarity 151, member A (Fam151a), mRNA [NM_146149]
DOWN Ethanol	A_55_P2172599	0.033827	down	2.62445	1793.38	1123.77	1001.62	1029.45	3074.99	2067.03	2095.23	1465.37	0.583215	0.543661	0.478046	0.702519	1	Fam174a	Mus musculus family with sequence similarity 174, member A (Fam174a), mRNA [NM_026321]
DOWN Ethanol	A_51_P492047	0.00233491	down	20.7168	2.8003	1.66402	2.06915	1.75848	57.6066	33.4832	17.5487	18.2641	0.0486107	0.0496972	0.117909	0.0962807	4	Fam3b	Mus musculus family with sequence similarity 3, member B (Fam3b), mRNA [NM_020622]
DOWN Ethanol	A_55_P2121456	0.0472053	down	3.3096	310.275	361.983	348.47	338.93	2178.59	463.67	516.901	603.37	0.14242	0.78069	0.674152	0.561729	1	Fam43a	Mus musculus family with sequence similarity 43, member A (Fam43a), mRNA [NM_177632]
DOWN Ethanol	A_55_P1997291	0.00453906	down	2.16291	3744.89	3166.97	3845.44	2734.17	6840.25	4095.78	4049.6	4761.58	0.547478	0.773227	0.949583	0.574215	0	Fam53a	Mus musculus family with sequence similarity 53, member A (Fam53a), mRNA [NM_178390]
DOWN Ethanol	A_55_P2045446	0.00135555	down	17.8184	2.67263	1.53591	1.87348	2.02947	52.9642	20.1077	12.5229	23.3517	0.050461	0.0763841	0.149604	0.0869089	4	Fam83b	Mus musculus family with sequence similarity 83, member B (Fam83b), mRNA [NM_001045518]
DOWN Ethanol	A_51_P519364	0.0407481	down	2.11251	626.218	149.461	140.929	181.925	914.515	228.686	213.984	211.394	0.684754	0.653563	0.658596	0.860599	0	Fam83f	Mus musculus family with sequence similarity 83, member F (Fam83f), mRNA [NM_145986]
DOWN Ethanol	A_51_P341647	0.0042249	down	2.17586	86.8374	56.0325	120.57	120.59	163.779	92.7188	126.912	162.872	0.530209	0.604327	0.950024	0.740393	0	Fancc	Mus musculus Fanconi anemia, complementation group C (Fancc), transcript variant 1, mRNA [NM_007985]
DOWN Ethanol	A_55_P1965184	0.00497972	down	2.61095	44.8612	32.7147	27.9743	22.8155	91.1119	52.1417	37.0488	48.9582	0.492375	0.627419	0.755064	0.466021	2	Fbxl3	Mus musculus F-box and leucine-rich repeat protein 3 (Fbxl3), transcript variant 1, mRNA [NM_015822]
DOWN Ethanol	A_66_P123804	0.0125572	down	2.06589	175.089	136.794	157.728	171.569	421.511	205.317	130.549	206.849	0.415383	0.666259	1.20819	0.829439	1	Fbxo30	Mus musculus F-box protein 30 (Fbxo30), transcript variant 1, mRNA [NM_027968]
DOWN Ethanol	A_55_P1967022	0.0113924	down	2.81634	580.07	660.668	661.559	726.707	1949.29	1312.99	587.967	1524.78	0.297581	0.503178	1.12516	0.476598	2	Fgfr1	Mus musculus fibroblast growth factor receptor 1 (Fgfr1), transcript variant 1, mRNA [NM_010206]
DOWN Ethanol	A_55_P2190299	0.00185976	down	2.11341	127.998	199.64	377.72	309.262	273.88	269.401	351.165	454.966	0.467352	0.741053	1.07562	0.679749	1	Fggy	Mus musculus FGGY carbohydrate kinase domain containing (Fggy), transcript variant 1, mRNA [NM_001113412]
DOWN Ethanol	A_52_P266132	0.0117149	down	4.02862	55.5075	41.5371	36.1863	36.2305	153.889	183.08	52.9182	105.716	0.360698	0.22688	0.683816	0.342715	3	Fgl2	Mus musculus fibrinogen-like protein 2 (Fgl2), mRNA [NM_008013]
DOWN Ethanol	A_55_P2059095	0.0321774	down	2.37131	105.981	23.1705	27.0355	26.9702	136.696	42.854	37.4219	51.1239	0.775304	0.540685	0.72245	0.527545	0	Fignl2	Mus musculus fidgetin-like 2 (Fignl2), mRNA [NM_001214911]
DOWN Ethanol	A_52_P259335	0.0121897	down	2.48828	607.051	335.816	208.233	315.792	1865.63	415.26	242.642	541.156	0.325387	0.808688	0.858188	0.583551	1	Fkbp15	Mus musculus FK506 binding protein 15 (Fkbp15), mRNA [NM_001045528]
DOWN Ethanol	A_51_P515452	0.00638851	down	2.01885	1182.13	935.925	1179.98	974.671	1877.34	1361.51	1241.01	1319.11	0.629683	0.687418	0.950826	0.738883	0	Fkbpl	Mus musculus FK506 binding protein-like (Fkbpl), mRNA [NM_019873]
DOWN Ethanol	A_65_P11193	0.00800121	down	2.0663	833.768	500.574	624.333	536.449	1389.09	767.197	689.019	686.95	0.600228	0.652471	0.906119	0.780914	0	Flad1	Mus musculus flavin adenine dinucleotide synthetase 1 (Flad1), mRNA [NM_177041]
DOWN Ethanol	A_55_P2145506	0.00467582	down	2.84227	19.0612	19.4627	15.9105	24.3003	53.425	30.9923	25.1554	44.488	0.356785	0.627986	0.632489	0.54622	1	Flt3l	FMS-like tyrosine kinase 3 ligand [Source:MGI Symbol;Acc:MGI:95560] [ENSMUST00000209238]
DOWN Ethanol	A_55_P2425801	0.0260919	down	2.63479	42.7345	5.57023	5.75775	8.47071	91.1361	15.1059	4.53679	17.733	0.468908	0.368745	1.26912	0.47768	3	Fmn1	Mus musculus formin 1 (Fmn1), transcript variant 1, mRNA [NM_010230]
DOWN Ethanol	A_55_P2134236	0.0153781	down	16.3219	51.5124	77.9353	59.4051	315.018	1547.78	462.148	912.217	1617.56	0.0332814	0.168637	0.0651217	0.194749	4	Foxa2	Mus musculus forkhead box A2 (Foxa2), transcript variant 3, mRNA [NM_001291067]
DOWN Ethanol	A_51_P312485	0.00201791	down	4.64405	22.0464	12.9886	10.8312	8.80763	96.0048	33.3337	24.0395	32.6949	0.229639	0.389652	0.450559	0.269388	4	Fpr1	Mus musculus formyl peptide receptor 1 (Fpr1), mRNA [NM_013521]
DOWN Ethanol	A_51_P288138	0.0229879	down	4.44079	10.6504	14.463	10.7983	19.9623	84.3556	48.1845	18.4663	34.0561	0.126256	0.300159	0.58476	0.586159	2	Fpr2	Mus musculus formyl peptide receptor 2 (Fpr2), mRNA [NM_008039]
DOWN Ethanol	A_52_P219266	0.0114657	down	2.2999	1655.16	1850.35	1831.78	1672.33	4059.21	2092.77	1958.2	3123.67	0.407754	0.884163	0.935441	0.535374	1	Frmd8	Mus musculus FERM domain containing 8 (Frmd8), mRNA [NM_026169]
DOWN Ethanol	A_52_P49601	0.0148157	down	2.16664	86100.2	65536.9	59425.6	59679	145886	88389.1	81497.5	83068.6	0.590188	0.741459	0.729171	0.71843	0	Fth1	Mus musculus ferritin heavy polypeptide 1 (Fth1), transcript variant 1, mRNA [NM_010239]
DOWN Ethanol	A_55_P1983959	0.0106305	down	2.02231	18589.3	15025.4	16974.9	12317.4	34720	20049.8	19455.8	14276.9	0.535406	0.749405	0.872488	0.862751	0	Ftl1	Mus musculus ferritin light polypeptide 1 (Ftl1), mRNA [NM_010240]
DOWN Ethanol	A_52_P417437	0.0165766	down	2.74964	131.175	240.344	286.05	251.777	484.353	354.562	269.965	554.169	0.270825	0.67786	1.05958	0.454333	2	Gab1	Mus musculus growth factor receptor bound protein 2-associated protein 1 (Gab1), transcript variant 2, mRNA [NM_021356]
DOWN Ethanol	A_55_P2071078	0.00574033	down	2.1518	44.0993	27.7984	16.871	18.4149	78.0494	36.5157	16.9855	33.3891	0.565018	0.761272	0.993255	0.551525	0	Gab2	Mus musculus growth factor receptor bound protein 2-associated protein 2 (Gab2), transcript variant 1, mRNA [NM_010248]
DOWN Ethanol	A_66_P111011	0.0289333	down	13.3613	106.055	163.887	112.172	819.543	3862.03	1602.43	845.239	1927.13	0.0274608	0.102274	0.13271	0.425266	4	Gata3	Mus musculus GATA binding protein 3 (Gata3), mRNA [NM_008091]
DOWN Ethanol	A_66_P111773	0.00923197	down	2.01157	733.344	580.579	603.469	567.572	1310.86	647.3	569.265	978.516	0.559436	0.896925	1.06008	0.580033	0	Gatad2a	Mus musculus GATA zinc finger domain containing 2A (Gatad2a), transcript variant 1, mRNA [NM_145596]
DOWN Ethanol	A_51_P323180	0.0230801	down	3.2695	122.736	18.5688	21.1994	29.6497	209.148	52.2469	45.6078	65.0183	0.586839	0.355405	0.46482	0.45602	3	Gbp9	Mus musculus guanylate-binding protein 9 (Gbp9), mRNA [NM_172777]
DOWN Ethanol	A_65_P11011	0.00631176	down	19.067	2.58791	2.80203	4.27935	1.57406	64.1964	25.4848	20.7041	37.7282	0.0403123	0.109949	0.206691	0.0417211	4	Gcnt3	Mus musculus glucosaminyl (N-acetyl) transferase 3, mucin type (Gcnt3), mRNA [NM_028087]
DOWN Ethanol	A_55_P2119463	0.0437868	down	2.16425	4309.41	2717.3	3014.32	2689.08	5388.29	5317.86	3956.96	3635.72	0.799773	0.510976	0.761778	0.739628	0	Ggh	Mus musculus gamma-glutamyl hydrolase (Ggh), mRNA [NM_010281]
DOWN Ethanol	A_51_P440238	0.0215385	down	11.211	15.4116	3.94438	2.35656	3.70866	57.858	27.1624	33.1623	31.8775	0.26637	0.145215	0.0710614	0.116341	4	Ggt6	Mus musculus gamma-glutamyltransferase 6 (Ggt6), mRNA [NM_027819]
DOWN Ethanol	A_55_P2003221	0.0107092	down	7.45839	3.64068	2.17692	2.66175	5.39662	51.5545	9.90465	6.2005	22.0254	0.0706181	0.219787	0.42928	0.245018	4	Gimap3	Mus musculus GTPase, IMAP family member 3 (Gimap3), mRNA [NM_031247]
DOWN Ethanol	A_52_P525317	0.0328932	down	2.57677	91.2342	147.453	127.951	109.238	236.911	162.295	131.26	325.144	0.3851	0.908551	0.974791	0.335968	2	Gja5	Mus musculus gap junction protein, alpha 5 (Gja5), transcript variant 2, mRNA [NM_008121]
DOWN Ethanol	A_55_P1972381	0.0265273	down	47.8427	391.542	3.76041	2.84268	3.59278	1937.85	299.792	121.072	221.723	0.202049	0.0125434	0.0234792	0.0162039	4	Gjb4	Mus musculus gap junction protein, beta 4 (Gjb4), mRNA [NM_008127]
DOWN Ethanol	A_51_P156631	0.0478611	down	2.00633	11567.5	9639	10693.6	8200.31	13204.1	15423.1	13292.9	11585.1	0.876054	0.624972	0.80446	0.707833	0	Glrx5	Mus musculus glutaredoxin 5 (Glrx5), mRNA [NM_028419]
DOWN Ethanol	A_55_P2007467	0.0127513	down	2.80392	127.559	72.4548	105.718	81.0009	251.661	185.918	155.907	132.75	0.506867	0.389714	0.67808	0.610176	1	Gm10244	PREDICTED: Mus musculus predicted gene 10244 (Gm10244), misc_RNA [XR_377570]
DOWN Ethanol	A_55_P2403620	0.0499634	down	2.17972	511.107	17.7039	18.3169	32.0719	799.441	34.2887	26.8166	32.313	0.63933	0.516319	0.683043	0.992537	0	Gm10389	Mus musculus predicted gene 10389 (Gm10389), long non-coding RNA [NR_033541]
DOWN Ethanol	A_51_P182936	0.0280823	down	12.6857	3.05094	3.63924	2.05284	2.85034	51.9121	7.09577	23.611	38.294	0.0587712	0.512875	0.0869442	0.074433	3	Gm11100	BB518830 RIKEN full-length enriched, 16 days neonate heart Mus musculus cDNA clone D830032D10 3', [BB518830]
DOWN Ethanol	A_55_P2094524	0.00176172	down	8.20176	7.7045	7.77194	7.92278	4.75159	68.8421	36.8987	25.6821	30.9517	0.111916	0.210629	0.308494	0.153516	4	Gm14005	Mus musculus predicted gene 14005 (Gm14005), transcript variant 2, long non-coding RNA [NR_028590]
DOWN Ethanol	A_66_P133112	0.0121929	down	2.17399	333.617	79.1884	55.6339	80.3091	517.539	128.932	67.4218	116.012	0.644622	0.614187	0.825161	0.692247	0	Gm14635	Mus musculus predicted gene 14635 (Gm14635), long non-coding RNA [NR_045321]
DOWN Ethanol	A_55_P1961908	0.0253803	down	3.16384	49.1852	13.054	13.0652	14.7692	142.405	16.0965	31.3141	34.2352	0.34539	0.810986	0.417231	0.431402	3	Gm15217	Mus musculus predicted gene 15217 (Gm15217), long non-coding RNA [NR_037981]
DOWN Ethanol	A_55_P2038514	0.0365509	down	3.52182	28.1264	10.7765	3.56469	9.81061	89.7726	15.2842	12.4347	18.9199	0.313307	0.705076	0.286674	0.518535	2	Gm15411	PREDICTED: Mus musculus predicted gene 15411 (Gm15411), transcript variant X14, misc_RNA [XR_377244]
DOWN Ethanol	A_55_P2308283	0.0142506	down	5.05432	68.6319	30.6972	36.3097	31.0398	191.704	142.366	130.84	85.9012	0.35801	0.215621	0.277512	0.361342	4	Gm16062	Mus musculus predicted gene 16062 (Gm16062), long non-coding RNA [NR_045686]
DOWN Ethanol	A_66_P123028	0.0397907	down	3.80392	324.19	47.2929	36.1749	49.4191	486.398	164.022	108.111	131.71	0.666512	0.288332	0.334608	0.375211	3	Gm29676
DOWN Ethanol	A_55_P1973882	0.0336414	down	2.00442	279.88	31.8943	30.4205	37.8616	448.796	46.4198	40.2319	39.196	0.623624	0.687084	0.756129	0.965957	0	Gm31992	PREDICTED: Mus musculus predicted gene, 31992 (Gm31992), transcript variant X2, ncRNA [XR_871594]
DOWN Ethanol	A_55_P1979950	0.0381917	down	3.84306	56.188	10.6767	9.38748	6.94344	86.2374	26.5316	23.8374	30.957	0.65155	0.402414	0.393813	0.224293	3	Gm35578	PREDICTED: Mus musculus predicted gene, 35578 (Gm35578), transcript variant X3, ncRNA [XR_881314]
DOWN Ethanol	A_55_P2141909	0.00791789	down	10.6973	10.362	2.58764	2.48891	3.63706	51.4889	22.9886	19.5445	27.1968	0.201246	0.112562	0.127346	0.133731	4	Gm35953	PREDICTED: Mus musculus predicted gene, 35953 (Gm35953), transcript variant X1, mRNA [XM_006528352]
DOWN Ethanol	A_55_P1986263	0.0318922	down	9.56791	2.5069	1.39967	3.05264	4.98838	50.9263	12.8444	15.2638	8.87795	0.0492261	0.108971	0.199993	0.561884	3	Gm3596	PREDICTED: Mus musculus predicted gene 3596 (Gm3596), ncRNA [XR_381721]
DOWN Ethanol	A_55_P2167763	0.0176928	down	2.71914	209.36	14.5235	12.1266	19.0736	348.086	27.6296	21.2877	37.1733	0.601459	0.52565	0.569653	0.513098	0	Gm41788	PREDICTED: Mus musculus predicted gene, 41788 (Gm41788), ncRNA [XR_877605]
DOWN Ethanol	A_55_P1986341	0.00973358	down	2.59182	43.2761	12.9601	17.5021	19.6931	99.236	25.2644	25.7164	26.7822	0.436093	0.512976	0.680579	0.735304	1	Gm4956	Mus musculus predicted gene 4956 (Gm4956), non-coding RNA [NR_002858]
DOWN Ethanol	A_55_P1956208	0.0188412	down	4.9842	23.0147	6.56125	4.03051	5.31155	59.8268	20.0197	18.1946	18.1226	0.384689	0.32774	0.221522	0.293089	4	Gm5065	Mus musculus predicted gene 5065 (Gm5065), non-coding RNA [NR_003622]
DOWN Ethanol	A_66_P134383	0.0180667	down	2.45783	2987.2	377.844	423.961	365.969	5522.28	482.013	526.538	902.628	0.540936	0.783888	0.805187	0.405449	1	Gm5079
DOWN Ethanol	A_55_P2093696	0.0475849	down	3.25784	117.987	26.5095	22.2828	34.9701	156.475	88.8741	50.2496	77.7735	0.754031	0.298282	0.443441	0.449641	3	Gm5092	Mus musculus predicted gene 5092 (Gm5092), long non-coding RNA [NR_137274]
DOWN Ethanol	A_66_P106238	0.0447786	down	2.51369	1515.4	288.202	248.477	281.511	2155.01	635.577	454.226	388.088	0.7032	0.45345	0.547034	0.72538	1	Gm5106	PREDICTED: Mus musculus predicted gene 5106 (Gm5106), transcript variant X1, misc_RNA [XR_868237]
DOWN Ethanol	A_55_P2147402	0.00927965	down	2.67484	104.012	32.3189	23.6482	35.7845	266.602	64.1481	34.6675	48.6204	0.390139	0.503817	0.682142	0.735997	1	Gm6116	Mus musculus predicted gene 6116 (Gm6116), long non-coding RNA [NR_045866]
DOWN Ethanol	A_66_P106948	0.00355964	down	26.4363	3.27908	1.98633	2.40052	2.19138	83.1615	37.5059	16.1737	65.6695	0.0394303	0.0529605	0.148421	0.0333699	4	Gm9926	Mus musculus predicted gene 9926 (Gm9926), long non-coding RNA [NR_040528]
DOWN Ethanol	A_55_P2051864	0.0485526	down	2.1071	7700.81	3573.92	3456.04	3793.02	11813.7	3966.85	5752.25	5222.53	0.651853	0.900949	0.600816	0.72628	0	Golgb1	golgi autoantigen, golgin subfamily b, macrogolgin 1 [Source:MGI Symbol;Acc:MGI:1099447] [ENSMUST00000023534]
DOWN Ethanol	A_51_P461191	0.0338261	down	5.93846	25.4816	2.27832	7.32192	14.4227	80.394	23.5433	25.4243	31.3639	0.316959	0.0967716	0.287989	0.45985	4	Got1l1	Mus musculus glutamic-oxaloacetic transaminase 1-like 1 (Got1l1), mRNA [NM_029674]
DOWN Ethanol	A_55_P1976351	0.0096425	down	2.41946	286.432	221.262	291.191	190.331	685.463	464.385	272.596	274.582	0.417866	0.476462	1.06822	0.693167	2	Gpcpd1	Mus musculus glycerophosphocholine phosphodiesterase 1 (Gpcpd1), transcript variant 4, mRNA [NM_001042672]
DOWN Ethanol	A_51_P462448	0.0450541	down	2.97936	32321.3	16117.9	17181.1	15989.6	45094	42264.7	39794.8	29431.9	0.716754	0.381356	0.431742	0.543275	2	Gpx4	Mus musculus glutathione peroxidase 4 (Gpx4), transcript variant 2, mRNA [NM_001037741]
DOWN Ethanol	A_55_P2114779	0.042485	down	2.83414	192.092	221.89	205.792	357.741	1028.82	307.027	190.26	666.853	0.186711	0.722705	1.08163	0.536461	1	Greb1	Mus musculus gene regulated by estrogen in breast cancer protein (Greb1), transcript variant 1, mRNA [NM_015764]
DOWN Ethanol	A_55_P2051313	0.00524542	down	2.04475	759.492	661.952	640.767	533.383	1427.01	780.606	599.929	889.726	0.532226	0.847998	1.06807	0.599491	0	Gstk1	Mus musculus glutathione S-transferase kappa 1 (Gstk1), mRNA [NM_029555]
DOWN Ethanol	A_55_P1953226	0.0321476	down	2.1467	16.3767	20.6903	17.6242	18.4022	50.3063	21.5899	16.9042	25.1626	0.32554	0.958332	1.04259	0.73133	1	H2al1e	Mus musculus H2A histone family member L1E (H2al1e), mRNA [NM_001025260]
DOWN Ethanol	A_55_P1978502	0.0300424	down	2.88544	60.125	26.4569	15.8588	31.5991	101.945	71.0254	30.877	48.9254	0.589781	0.372499	0.513612	0.645863	1	H2-Q1	Mus musculus histocompatibility 2, Q region locus 1 (H2-Q1), mRNA [NM_010390]
DOWN Ethanol	A_55_P2076680	0.00389023	down	5.43588	10.2538	13.5392	11.6137	10.1583	69.593	52.4169	22.2683	34.849	0.14734	0.258298	0.521538	0.291495	3	H60a	Mus musculus histocompatibility 60a (H60a), mRNA [NM_010400]
DOWN Ethanol	A_52_P193029	0.00681144	down	2.3142	342.383	332.493	406.418	351.342	607.71	471.333	487.896	660.414	0.5634	0.705431	0.833002	0.532002	0	Hadha	Mus musculus hydroxyacyl-Coenzyme A dehydrogenase/3-ketoacyl-Coenzyme A thiolase/enoyl-Coenzyme A hydratase (trifunctional protein), alpha subunit (Hadha), mRNA [NM_178878]
DOWN Ethanol	A_51_P369636	0.0173121	down	2.02004	754.959	784.48	1008.49	576.094	1081.3	1061.82	923.51	1069.63	0.698198	0.73881	1.09202	0.538591	0	Hat1	Mus musculus histone aminotransferase 1 (Hat1), mRNA [NM_026115]
DOWN Ethanol	A_55_P1973809	0.0168817	down	2.2098	183280	65628.6	63904.8	77349.6	398423	109609	76540.6	83963.6	0.460013	0.59875	0.834914	0.921228	1	Hbb-bt	Mus musculus hemoglobin, beta adult t chain (Hbb-bt), mRNA [NM_008220]
DOWN Ethanol	A_51_P488739	0.00665238	down	17.3731	3.04512	3.93296	2.023	3.1683	84.8464	43.3549	20.3021	18.5357	0.0358898	0.0907154	0.0996448	0.17093	4	Hcar2	Mus musculus hydroxycarboxylic acid receptor 2 (Hcar2), mRNA [NM_030701]
DOWN Ethanol	A_66_P139568	0.0274937	down	3.26595	1242.69	1506.12	1438.23	1590.42	5422.94	2963.53	1171.26	5122.28	0.229155	0.508217	1.22793	0.310491	2	Helz	Mus musculus helicase with zinc finger domain (Helz), mRNA [NM_198298]
DOWN Ethanol	A_55_P2004268	0.00268256	down	4.35399	22.8191	18.0389	20.2881	27.3352	102.79	45.6299	47.6642	72.6435	0.221998	0.395331	0.425647	0.376293	4	Hic1	Mus musculus hypermethylated in cancer 1 (Hic1), transcript variant 1, mRNA [NM_010430]
DOWN Ethanol	A_55_P2025730	0.0460783	down	2.04883	31.1325	31.5001	24.2658	29.8664	81.9551	27.3149	20.6952	53.5114	0.379873	1.15322	1.17253	0.558131	1	Hif3a	Mus musculus hypoxia inducible factor 3, alpha subunit (Hif3a), transcript variant 2, mRNA [NM_016868]
DOWN Ethanol	A_52_P391081	0.0190016	down	2.26387	330.509	184.697	207.803	184.343	492.576	282.537	291.569	299.64	0.670981	0.65371	0.712707	0.615215	0	Hinfp	Mus musculus histone H4 transcription factor (Hinfp), mRNA [NM_172162]
DOWN Ethanol	A_66_P125962	0.0138196	down	2.58076	64.4438	44.7715	61.4187	44.0034	159.703	83.3852	49.9315	102.978	0.403522	0.536924	1.23006	0.42731	2	Hipk1	Mus musculus homeodomain interacting protein kinase 1 (Hipk1), transcript variant 2, mRNA [NM_001301304]
DOWN Ethanol	A_55_P2177154	0.0349954	down	3.91452	6621.61	2441.02	2567.84	1817.2	9929.31	8373.5	6190.75	6811.09	0.666875	0.291518	0.414787	0.266801	3	Hist1h2bm	Mus musculus histone cluster 1, H2bm (Hist1h2bm), mRNA [NM_178200]
DOWN Ethanol	A_55_P2174198	0.0320328	down	4.76938	1682.73	212.158	177.855	188.352	2973.36	848.036	701.207	692.81	0.565936	0.250175	0.253641	0.271867	3	Hist1h4i
DOWN Ethanol	A_55_P1988102	0.0259288	down	3.36486	262.621	158.014	180.072	170.934	467.434	455.842	441.793	344.333	0.561835	0.346642	0.407595	0.496421	3	Hmbs	Mus musculus hydroxymethylbilane synthase (Hmbs), transcript variant 1, mRNA [NM_013551]
DOWN Ethanol	A_55_P2011286	0.0264231	down	3.53407	823.37	565.453	564.905	643.499	1576.01	1951.14	1392.49	1220.5	0.522439	0.289807	0.40568	0.527243	2	Hopx	Mus musculus HOP homeobox (Hopx), transcript variant 1, mRNA [NM_175606]
DOWN Ethanol	A_51_P360586	0.013182	down	2.76411	24.5949	6.5868	9.00508	6.3342	92.5921	12.2388	8.96946	10.5052	0.265626	0.53819	1.00397	0.602957	1	Hoxa6	Mus musculus homeobox A6 (Hoxa6), mRNA [NM_010454]
DOWN Ethanol	A_66_P108986	0.0252732	down	6.67441	2.86702	11.4	10.1606	18.6299	47.2095	49.4308	15.9668	65.2277	0.0607297	0.230625	0.636355	0.285614	3	Hoxd11	Mus musculus homeobox D11 (Hoxd11), transcript variant 1, mRNA [NM_008273]
DOWN Ethanol	A_52_P591310	0.00111872	down	17.4673	3.5358	2.08799	2.69467	2.31232	51.9859	28.2825	19.4194	29.6891	0.0680145	0.0738264	0.138762	0.0778847	4	Hoxd13	Mus musculus homeobox D13 (Hoxd13), mRNA [NM_008275]
DOWN Ethanol	A_55_P2021266	0.00143549	down	40.1893	38.546	17.0078	16.0794	23.0025	1260.41	489.832	395.758	512.492	0.0305821	0.0347218	0.0406293	0.0448836	4	Hpse	Mus musculus heparanase (Hpse), mRNA [NM_152803]
DOWN Ethanol	A_52_P566605	0.0440689	down	2.15818	763.636	389.103	403.774	322.978	1069.68	430.349	601.028	601.456	0.713894	0.904157	0.671805	0.536993	0	Hsd17b7	Mus musculus hydroxysteroid (17-beta) dehydrogenase 7 (Hsd17b7), mRNA [NM_010476]
DOWN Ethanol	A_55_P2035593	0.00172973	down	2.00974	1125.77	775.88	954.682	827.135	2139.78	1020.35	820.841	1242.86	0.526116	0.760406	1.16305	0.66551	0	Hsf1	Mus musculus heat shock factor 1 (Hsf1), transcript variant 1, mRNA [NM_001331152]
DOWN Ethanol	A_52_P522427	0.00230376	down	16.0583	3.30001	2.1723	2.62169	4.67324	56.8878	20.5505	25.6812	38.5071	0.0580091	0.105705	0.102086	0.12136	4	Hsh2d	Mus musculus hematopoietic SH2 domain containing (Hsh2d), mRNA [NM_197944]
DOWN Ethanol	A_55_P1997951	0.0123811	down	2.82922	900.587	1048.03	1170.87	776.137	3205.01	1933.85	1058.42	1658.32	0.280994	0.541941	1.10625	0.468025	2	Htatsf1	Mus musculus HIV TAT specific factor 1 (Htatsf1), transcript variant 1, mRNA [NM_028242]
DOWN Ethanol	A_55_P2081105	0.0468289	down	9.21002	8.96602	24.3116	33.2975	31.0257	350.633	117.547	46.8372	166.148	0.025571	0.206824	0.710919	0.186736	3	Ifi207	Mus musculus interferon activated gene 207 (Ifi207), mRNA [NM_001204910]
DOWN Ethanol	A_66_P135391	0.0182361	down	2.14388	6051.8	5707.95	5129.13	5802.95	15350.5	6533.36	5947.9	7207.75	0.394242	0.873661	0.862343	0.805099	1	Igfbp2	Mus musculus insulin-like growth factor binding protein 2 (Igfbp2), transcript variant 2, mRNA [NM_001310659]
DOWN Ethanol	A_55_P1992715	0.0414605	down	3.10781	23.5802	20.0476	9.37797	16.5027	76.0583	23.6238	26.1025	28.8055	0.310028	0.848619	0.359275	0.5729	2	Igfbp3	insulin-like growth factor binding protein 3 [Source:MGI Symbol;Acc:MGI:96438] [ENSMUST00000135887]
DOWN Ethanol	A_55_P1990633	0.00244725	down	20.1383	2.72072	3.48328	1.86786	2.88926	53.7107	35.3056	25.8947	33.911	0.050655	0.098661	0.072133	0.0852012	4	Iigp1	Mus musculus interferon inducible GTPase 1 (Iigp1), transcript variant 2, mRNA [NM_001146275]
DOWN Ethanol	A_51_P348280	0.0190349	down	2.6935	48.8374	52.6085	57.827	43.8557	127.895	81.0476	51.5283	127.103	0.381855	0.649107	1.12224	0.345042	2	Il17ra	Mus musculus interleukin 17 receptor A (Il17ra), mRNA [NM_008359]
DOWN Ethanol	A_55_P2071176	0.00261911	down	25.5907	3.20407	1.75015	2.1938	1.97219	87.0696	22.5581	19.135	54.8048	0.0367989	0.0775841	0.114649	0.0359858	4	Il1f9	Mus musculus interleukin 1 family, member 9 (Il1f9), mRNA [NM_153511]
DOWN Ethanol	A_52_P467232	0.0188604	down	4.12832	21.3214	9.89722	15.179	16.5348	54.1992	51.2126	29.5465	37.1324	0.39339	0.193258	0.513733	0.445293	3	Il1rap	Mus musculus interleukin 1 receptor accessory protein (Il1rap), transcript variant 2, mRNA [NM_134103]
DOWN Ethanol	A_55_P2221165	0.00609276	down	12.5406	3.09593	3.87142	7.18285	9.48759	71.5448	24.1082	35.6324	65.0659	0.0432725	0.160585	0.201582	0.145815	4	Il22ra1	Mus musculus interleukin 22 receptor, alpha 1 (Il22ra1), mRNA [NM_178257]
DOWN Ethanol	A_55_P2046064	0.0264122	down	13.0201	22.5843	1.66505	2.58768	1.77691	155.277	13.1098	7.33228	65.9002	0.145446	0.127008	0.352916	0.0269637	4	Il22ra2	Mus musculus interleukin 22 receptor, alpha 2 (Il22ra2), mRNA [NM_178258]
DOWN Ethanol	A_55_P1999334	0.00884537	down	2.05106	2301.37	1448.15	1785.3	1906.37	3601.8	1887.04	1768.98	3305.02	0.63895	0.76742	1.00923	0.57681	0	Inpp5b	Mus musculus inositol polyphosphate-5-phosphatase B (Inpp5b), transcript variant 1, mRNA [NM_008385]
DOWN Ethanol	A_55_P2254276	0.00746523	down	2.20063	25.1476	31.1659	30.7429	35.2413	54.4823	42.8284	37.2678	45.3315	0.461574	0.727692	0.82492	0.777414	1	Ints2	Mus musculus integrator complex subunit 2 (Ints2), mRNA [NM_027421]
DOWN Ethanol	A_55_P2005685	0.004141	down	4.22163	12.3782	15.8845	19.3353	13.1851	65.9978	42.435	33.7439	33.3506	0.187555	0.374326	0.573002	0.395347	3	Ipo11	importin 11 [Source:MGI Symbol;Acc:MGI:2442377] [ENSMUST00000191312]
DOWN Ethanol	A_52_P166266	0.00517161	down	11.7791	7.41985	2.98131	3.19523	1.95533	54.6924	26.8172	13.2085	27.1853	0.135665	0.111172	0.241907	0.0719259	4	Irak4	Mus musculus interleukin-1 receptor-associated kinase 4 (Irak4), mRNA [NM_029926]
DOWN Ethanol	A_52_P52156	0.0347388	down	2.27022	90.4922	53.3123	47.9321	45.173	225.81	50.7798	46.759	102.443	0.400745	1.04987	1.02509	0.440957	2	Isoc2a	Mus musculus isochorismatase domain containing 2a (Isoc2a), mRNA [NM_001101598]
DOWN Ethanol	A_55_P2077053	0.0455091	down	11.3706	16.2301	3.25718	2.39159	2.13302	50.2593	14.705	14.9918	80.54	0.322928	0.221502	0.159527	0.026484	4	Itih4	Mus musculus inter alpha-trypsin inhibitor, heavy chain 4 (Itih4), transcript variant 1, mRNA [NM_018746]
DOWN Ethanol	A_51_P104897	0.0323211	down	2.73003	537.791	566.675	478.803	491.714	1958.93	890.412	353.357	1280.05	0.274533	0.636418	1.35501	0.384138	2	Itpr3	Mus musculus inositol 1,4,5-triphosphate receptor 3 (Itpr3), mRNA [NM_080553]
DOWN Ethanol	A_55_P2010912	0.0173474	down	2.11377	82.4897	53.554	66.6461	98.5103	224.565	67.6638	63.0328	119.666	0.36733	0.791472	1.05732	0.823208	1	Jak3	Mus musculus Janus kinase 3 (Jak3), transcript variant 2, mRNA [NM_001190830]
DOWN Ethanol	A_52_P281145	0.0249584	down	2.3882	30.5333	33.892	34.425	38.0057	97.1976	41.9178	28.2038	75.8706	0.314136	0.808534	1.22058	0.500928	1	Kank4	Mus musculus KN motif and ankyrin repeat domains 4 (Kank4), mRNA [NM_172872]
DOWN Ethanol	A_55_P2094469	0.038106	down	2.70394	8796.03	863.345	829.02	730.617	12052.9	1658.33	1645.07	1480.22	0.729787	0.52061	0.503941	0.493587	1	Kdr	Mus musculus kinase insert domain protein receptor (Kdr), mRNA [NM_010612]
DOWN Ethanol	A_51_P224064	0.00801968	down	5.64964	23.0862	7.17535	5.47629	6.00839	75.2243	30.2388	13.4587	35.9054	0.306898	0.237289	0.406897	0.167339	4	Klhl38	Mus musculus kelch-like 38 (Klhl38), mRNA [NM_177755]
DOWN Ethanol	A_55_P1981994	0.028022	down	3.90043	82.3778	28.4006	30.5333	34.8074	173.331	56.2508	106.661	109.544	0.475262	0.504892	0.286266	0.317749	3	Krt17	Mus musculus keratin 17 (Krt17), mRNA [NM_010663]
DOWN Ethanol	A_66_P104945	0.00204694	down	2.25392	30.6528	3.32105	5.04521	4.96736	60.3175	5.34462	5.48928	7.36535	0.508191	0.621383	0.919102	0.674423	0	Krt24	Mus musculus keratin 24 (Krt24), mRNA [NM_029393]
DOWN Ethanol	A_51_P336049	0.0088124	down	7.20525	14.1436	3.52283	4.99726	4.10703	141.182	24.1714	11.616	13.7636	0.10018	0.145744	0.430206	0.298398	4	Krt33b	Mus musculus keratin 33B (Krt33b), mRNA [NM_013570]
DOWN Ethanol	A_55_P2140036	0.0114702	down	8.89108	17.546	2.22573	2.89349	3.53439	82.3881	27.9416	12.1277	17.696	0.212968	0.0796566	0.238586	0.199729	4	Krt36	Mus musculus keratin 36 (Krt36), mRNA [NM_001174099]
DOWN Ethanol	A_52_P311168	0.00537432	down	24.1914	2.71891	1.69952	2.0986	1.7786	32.6003	36.42	17.9641	54.8239	0.0834014	0.0466646	0.116822	0.032442	4	Krt78	Mus musculus keratin 78 (Krt78), mRNA [NM_212487]
DOWN Ethanol	A_55_P2065754	0.0491261	down	2.29894	273.096	6.62056	6.40725	4.83001	310.643	11.9133	8.89042	9.40334	0.879129	0.555727	0.720692	0.513648	0	Krtap19-5	Mus musculus keratin associated protein 19-5 (Krtap19-5), mRNA [NM_010676]
DOWN Ethanol	A_66_P118600	0.0488779	down	4.15688	1138.22	2937.31	2832	2950.39	11430.2	4046.05	3757.74	9500.98	0.09958	0.725971	0.753644	0.310535	2	Lama1	Mus musculus laminin, alpha 1 (Lama1), mRNA [NM_008480]
DOWN Ethanol	A_55_P1981381	0.0359288	down	4.66955	1935.11	2364.89	2845.63	2608.13	16786.5	6282.69	2562.96	11826.1	0.115278	0.376414	1.11029	0.220539	3	Lamc1	Mus musculus laminin, gamma 1 (Lamc1), mRNA [NM_010683]
DOWN Ethanol	A_55_P2052185	0.0120923	down	2.79012	10308.6	6632.61	7466.57	5330.51	19015.2	12207.2	13057.6	10770.8	0.542123	0.543336	0.571819	0.494903	1	Lamtor1	Mus musculus late endosomal/lysosomal adaptor, MAPK and MTOR activator 1 (Lamtor1), mRNA [NM_025605]
DOWN Ethanol	A_51_P242166	0.00283032	down	2.52834	2121.83	1727.21	2005.99	1590.76	4597.11	2620.34	2544.13	3086.83	0.461558	0.659156	0.788477	0.515337	1	Lap3	Mus musculus leucine aminopeptidase 3 (Lap3), mRNA [NM_024434]
DOWN Ethanol	A_55_P2136546	0.00498921	down	13.1545	4.51925	2.05131	4.68524	3.43059	71.8001	26.5945	16.2523	28.4594	0.0629421	0.0771328	0.288282	0.120544	4	Lexm	Mus musculus lymphocyte expansion molecule (Lexm), mRNA [NM_183182]
DOWN Ethanol	A_51_P267239	0.0015995	down	12.5481	1655.93	2375.7	2129.35	1952.58	23320.7	15722	11825.7	18513.4	0.0710069	0.151107	0.180062	0.105469	4	Litaf	Mus musculus LPS-induced TN factor (Litaf), mRNA [NM_019980]
DOWN Ethanol	A_55_P2359985	0.0365871	down	2.26923	54.7376	9.56343	6.02411	12.1518	99.4171	12.6679	10.6387	15.0125	0.550586	0.754934	0.566244	0.809448	0	Lncbate1	MONTH14_08_P15,x1 FH MONTH14 Mus musculus cDNA clone MONTH14_08_P15, mRNA sequence [DV059070]
DOWN Ethanol	A_66_P107231	0.00321468	down	13.2634	3.73178	5.94701	2.4675	5.57607	65.3414	37.4419	17.8772	42.7695	0.0571121	0.158833	0.138025	0.130375	4	Loxl4	Mus musculus lysyl oxidase-like 4 (Loxl4), transcript variant 1, mRNA [NM_001164311]
DOWN Ethanol	A_52_P159256	0.0486642	down	3.84899	69.1622	115.911	102.637	96.12	446.873	293.361	70.0708	374.054	0.154769	0.395113	1.46476	0.256968	3	Lpp	Mus musculus LIM domain containing preferred translocation partner in lipoma (Lpp), transcript variant 1, mRNA [NM_178665]
DOWN Ethanol	A_52_P90805	0.0267	down	9.60119	6.44644	13.7193	3.9028	8.98586	63.4509	27.8035	43.4498	68.0653	0.101597	0.493437	0.0898233	0.132018	4	Lrrc15	Mus musculus leucine rich repeat containing 15 (Lrrc15), mRNA [NM_028973]
DOWN Ethanol	A_55_P2428968	0.0258347	down	2.66629	275.628	64.6421	33.2255	62.2835	586.434	87.8797	69.5212	102.956	0.470007	0.735575	0.47792	0.604953	2	Lrrc2	Mus musculus leucine rich repeat containing 2 (Lrrc2), mRNA [NM_028838]
DOWN Ethanol	A_52_P78333	0.017436	down	3.661	26.4053	8.53599	10.2714	13.0128	54.2061	23.2656	27.4435	30.9533	0.487128	0.366892	0.374275	0.420401	4	Lrrc29	Mus musculus leucine rich repeat containing 29 (Lrrc29), mRNA [NM_177449]
DOWN Ethanol	A_51_P212419	0.00559991	down	2.06666	669.126	387.055	544.789	502.875	1224.34	472.302	612.805	723.048	0.54652	0.819508	0.889009	0.695493	0	Lrrc41	Mus musculus leucine rich repeat containing 41 (Lrrc41), mRNA [NM_153521]
DOWN Ethanol	A_55_P2099627	0.0141767	down	2.75255	91.0386	77.874	100.861	90.9779	172.209	192.763	151.985	146.52	0.528651	0.403988	0.663625	0.620923	1	Lrrc51	Mus musculus leucine rich repeat containing 51 (Lrrc51), transcript variant 1, mRNA [NM_027053]
DOWN Ethanol	A_55_P2037408	0.0457113	down	2.37968	740.576	412.286	419.214	282.108	954.274	571.047	671.769	626.167	0.776062	0.721983	0.624045	0.450532	1	Lrrc57	Mus musculus leucine rich repeat containing 57 (Lrrc57), transcript variant 4, mRNA [NM_001159612]
DOWN Ethanol	A_55_P2272007	0.0141876	down	2.07364	213.647	195.126	252.482	217.46	450.385	310.651	175.873	340.458	0.474364	0.62812	1.43559	0.638726	1	Lrrfip2	Mus musculus leucine rich repeat (in FLII) interacting protein 2 (Lrrfip2), transcript variant 1, mRNA [NM_001164838]
DOWN Ethanol	A_51_P106859	0.0126055	down	2.49889	4663.91	3011.71	3177.28	2866.6	7823.09	5118.84	4755.38	5185.68	0.596172	0.588358	0.668145	0.552792	0	Lsm10	Mus musculus U7 snRNP-specific Sm-like protein LSM10 (Lsm10), transcript variant 1, mRNA [NM_138721]
DOWN Ethanol	A_51_P174854	0.00673158	down	2.00052	24880.1	17747.6	19207.8	17938.9	37687.3	25158.6	18594.1	27361.9	0.660173	0.705429	1.03301	0.655615	0	Maged1	Mus musculus melanoma antigen, family D, 1 (Maged1), mRNA [NM_019791]
DOWN Ethanol	A_51_P311096	0.0309959	down	2.15936	9211.63	6506.58	7168.63	6029.12	12079.2	11227.5	9412.42	8734.18	0.762605	0.579523	0.761613	0.690291	0	Malsu1	Mus musculus mitochondrial assembly of ribosomal large subunit 1 (Malsu1), mRNA [NM_029353]
DOWN Ethanol	A_55_P2303478	0.0268182	down	2.19622	51.9083	33.1761	34.1033	36.5449	81.4854	61.176	45.5588	43.523	0.637026	0.542307	0.748557	0.839669	0	Man2c1os	Mus musculus mannosidase, alpha, class 2C, member 1, opposite strand (Man2c1os), long non-coding RNA [NR_102289]
DOWN Ethanol	A_55_P1987914	0.0266256	down	2.06762	1327.63	1069.84	1453.96	1044.82	3155.66	1395.23	949.067	1868.12	0.420715	0.766786	1.53198	0.559287	1	Map4k4	Mus musculus mitogen-activated protein kinase kinase kinase kinase 4 (Map4k4), transcript variant 1, mRNA [NM_001252200]
DOWN Ethanol	A_55_P1972386	0.0424166	down	2.9837	58.5619	61.7488	60.3811	61.8157	236.621	185.213	41.3139	116.951	0.247493	0.333394	1.46152	0.528561	2	Masp1	PREDICTED: Mus musculus mannan-binding lectin serine peptidase 1 (Masp1), transcript variant X1, mRNA [XM_006521828]
DOWN Ethanol	A_55_P2039235	0.0300651	down	2.08995	5622.2	3742.05	4603.31	3198.51	7182.62	6951.48	4763.91	4918.33	0.782751	0.53831	0.966289	0.650325	0	Mat2b	Mus musculus methionine adenosyltransferase II, beta (Mat2b), transcript variant 2, mRNA [NM_001199274]
DOWN Ethanol	A_55_P1962801	0.00463881	down	2.01818	6859.78	4966.93	5701.62	5039.15	12314.7	6448.95	4815.1	8406.96	0.557041	0.770191	1.18411	0.599402	0	Max	Mus musculus Max protein (Max), transcript variant 1, mRNA [NM_008558]
DOWN Ethanol	A_51_P396708	0.0280005	down	3.06119	1884.5	1224.92	1373.75	1061.01	2942.3	3225.59	2812.03	2191.47	0.640484	0.37975	0.488527	0.484153	3	Med21	Mus musculus mediator complex subunit 21 (Med21), mRNA [NM_025315]
DOWN Ethanol	A_55_P2054240	0.012553	down	2.04799	10431.5	8288.09	10009.3	7156.57	14909.9	11928.4	10565.1	11477.5	0.699635	0.694823	0.947385	0.62353	0	Med8	Mus musculus mediator complex subunit 8 (Med8), transcript variant 1, mRNA [NM_020000]
DOWN Ethanol	A_51_P496400	0.00706246	down	2.2231	1513.78	1267.09	1398.12	1152.51	2554.58	1813.03	1693.76	1904.93	0.592576	0.698878	0.825451	0.605016	0	Med9	Mus musculus mediator complex subunit 9 (Med9), mRNA [NM_138675]
DOWN Ethanol	A_51_P504672	0.00630888	down	3.57429	59.2324	54.1842	62.8745	63.3162	218.62	155.907	72.4547	167.157	0.270938	0.347543	0.867777	0.378783	3	Mef2d	Mus musculus myocyte enhancer factor 2D (Mef2d), transcript variant 2, mRNA [NM_133665]
DOWN Ethanol	A_51_P464918	0.0103402	down	5.5421	18.2988	8.88242	4.79729	7.96002	99.4612	21.6423	20.9636	25.6862	0.183979	0.41042	0.228839	0.309894	4	Mefv	Mus musculus Mediterranean fever (Mefv), transcript variant 3, mRNA [NM_019453]
DOWN Ethanol	A_66_P135937	0.0113947	down	13.9792	6.16014	2.70192	1.87347	5.4224	73.9667	17.7739	31.235	31.1267	0.0832826	0.152016	0.0599799	0.174204	4	Metrnl	Mus musculus meteorin, glial cell differentiation regulator-like (Metrnl), mRNA [NM_144797]
DOWN Ethanol	A_51_P443618	0.017493	down	2.34827	2991.52	1690.49	1710.92	1661.97	4520.63	3016.42	2357.66	2692.4	0.661748	0.560427	0.725685	0.617283	0	Mettl26	Mus musculus methyltransferase like 26 (Mettl26), mRNA [NM_026686]
DOWN Ethanol	A_55_P2006747	0.0433097	down	2.09421	48.0439	19.1574	26.7884	22.0888	70.431	43.5682	26.3131	25.682	0.68214	0.439711	1.01807	0.86009	1	Mfsd12	Mus musculus major facilitator superfamily domain containing 12 (Mfsd12), mRNA [NM_028657]
DOWN Ethanol	A_55_P2071858	0.00601381	down	2.9766	213.056	117.616	223.655	71.8951	453.498	292.591	313.13	150.704	0.469806	0.401981	0.714257	0.477063	3	Mgmt	Mus musculus O-6-methylguanine-DNA methyltransferase (Mgmt), mRNA [NM_008598]
DOWN Ethanol	A_55_P2130388	0.00722206	down	2.01645	3277.93	3017.01	3386.75	3152.64	7541.98	3682.9	2955.53	4209.58	0.434625	0.819194	1.1459	0.748921	1	Mical1	Mus musculus microtubule associated monooxygenase, calponin and LIM domain containing 1 (Mical1), transcript variant 1, mRNA [NM_138315]
DOWN Ethanol	A_51_P519648	0.0177082	down	2.13095	49.5464	56.9072	60.3668	52.4667	117.117	90.8088	41.4575	82.6736	0.423049	0.626671	1.45611	0.634624	1	Mical3	Mus musculus microtubule associated monooxygenase, calponin and LIM domain containing 3 (Mical3), transcript variant 2, mRNA [NM_153396]
DOWN Ethanol	A_55_P2048867	0.0399445	down	3.42794	13816.7	1026.87	2311.1	3707.93	34177.1	4822.48	4113.56	4901.63	0.404267	0.212934	0.561824	0.756469	2	Mirg
DOWN Ethanol	A_55_P2114342	0.00104311	down	31.0274	3.05719	1.67341	2.09351	1.87332	83.508	40.7783	26.2649	41.1551	0.0366095	0.0410368	0.0797073	0.0455186	4	Mirt2	Mus musculus myocardial infraction associated transcript 2 (Mirt2), long non-coding RNA [NR_045747]
DOWN Ethanol	A_51_P157976	0.00825106	down	2.13377	93.201	71.5877	92.8389	88.6565	209.235	118.809	77.1895	117.438	0.445438	0.602546	1.20274	0.754919	1	Mmab	Mus musculus methylmalonic aciduria (cobalamin deficiency) cblB type homolog (human) (Mmab), transcript variant 1, mRNA [NM_029956]
DOWN Ethanol	A_51_P231320	0.0149817	down	11.8464	4.04219	9.00942	6.70276	5.29808	120.25	48.707	19.2663	44.6814	0.033615	0.184972	0.347901	0.118575	4	Mmp8	Mus musculus matrix metallopeptidase 8 (Mmp8), mRNA [NM_008611]
DOWN Ethanol	A_51_P486001	0.0158847	down	2.03283	476.806	257.02	318.834	313.151	658.518	398.683	339.48	464.07	0.724059	0.644672	0.939185	0.674793	0	Mob3a	Mus musculus MOB kinase activator 3A (Mob3a), mRNA [NM_172457]
DOWN Ethanol	A_51_P146813	0.00751053	down	2.19613	1206.08	822.842	948.834	746.026	2018.83	1190.57	1161.02	1159.15	0.597418	0.691131	0.817242	0.643596	0	Mocs3	Mus musculus molybdenum cofactor synthesis 3 (Mocs3), mRNA [NM_001160330]
DOWN Ethanol	A_55_P2078716	0.00942229	down	3.87285	68.5801	14.7542	11.7011	17.7652	165.237	34.4634	26.5161	62.0325	0.41504	0.428112	0.441284	0.286386	4	Morc4	Mus musculus microrchidia 4 (Morc4), transcript variant B, mRNA [NM_029413]
DOWN Ethanol	A_55_P1969882	0.0270366	down	2.18134	45100	28619.1	31182.9	30702.6	62053.8	41145	43681.2	49659.5	0.726789	0.695566	0.713875	0.618262	0	Morf4l2	Mus musculus mortality factor 4 like 2 (Morf4l2), transcript variant 1, mRNA [NM_019768]
DOWN Ethanol	A_55_P2172001	0.0144194	down	8.0093	25.1253	1.37191	1.73729	3.98706	85.9549	14.0195	7.5373	21.4134	0.292308	0.0978579	0.230492	0.186194	4	Mrgpra2a	Mus musculus MAS-related GPR, member A2A (Mrgpra2a), mRNA [NM_001172588]
DOWN Ethanol	A_55_P2019557	0.0189431	down	6.25351	21.2144	3.2103	2.87823	6.59636	63.0318	17.4189	16.2507	21.9387	0.336566	0.1843	0.177114	0.300672	4	Mrgpra2b	Mus musculus MAS-related GPR, member A2B (Mrgpra2b), mRNA [NM_153101]
DOWN Ethanol	A_55_P2179020	0.0111346	down	2.16808	710.489	476.079	625.652	373	1140.53	725.774	579.257	720.051	0.622944	0.65596	1.08009	0.518019	0	Mrpl15	Mus musculus mitochondrial ribosomal protein L15 (Mrpl15), transcript variant 1, mRNA [NM_001177658]
DOWN Ethanol	A_55_P2080396	0.00752263	down	2.10925	10305.7	6409.06	7668.02	6230.32	16881.6	9042.17	8985.7	9013.72	0.610468	0.708797	0.853358	0.691204	0	Mrpl4	Mus musculus mitochondrial ribosomal protein L4 (Mrpl4), mRNA [NM_023167]
DOWN Ethanol	A_51_P372312	0.0463189	down	2.37102	4659.19	2511.39	3394.75	2458.45	5908.66	5166.43	5463.78	3662.89	0.788535	0.486098	0.621319	0.671179	1	Mrpl54	Mus musculus mitochondrial ribosomal protein L54 (Mrpl54), mRNA [NM_025317]
DOWN Ethanol	A_55_P2081278	0.0370719	down	2.14767	7354.49	3689.87	3945.19	3667.78	9373.25	6559.27	5249.14	5124.29	0.784626	0.562542	0.751588	0.715763	0	Mrpl55	Mus musculus mitochondrial ribosomal protein L55 (Mrpl55), transcript variant 1, mRNA [NM_001302334]
DOWN Ethanol	A_55_P2036978	0.0113598	down	2.3213	3448.75	1906.04	2089.32	1581.89	5546.41	3278.97	2708.44	2535.11	0.621799	0.581293	0.771412	0.623991	0	Mrps14	Mus musculus mitochondrial ribosomal protein S14 (Mrps14), transcript variant 2, mRNA [NM_001347121]
DOWN Ethanol	A_55_P2010858	0.0382496	down	2.00082	817.805	625.292	740.515	598.554	987.702	1012.78	880.971	815.951	0.827988	0.617402	0.840567	0.733566	0	Mrps23	Mus musculus mitochondrial ribosomal protein S23 (Mrps23), transcript variant 3, mRNA [NM_001291271]
DOWN Ethanol	A_55_P1990919	0.0160331	down	2.70936	8679.83	4656.04	4352.84	3881.29	15299.8	8452.34	7835.75	7187.28	0.567317	0.550858	0.55551	0.540022	0	Msrb1	Mus musculus methionine sulfoxide reductase B1 (Msrb1), transcript variant 2, mRNA [NM_001346668]
DOWN Ethanol	A_52_P575771	0.00271562	down	3.12407	1520.21	2009.29	2579.01	953.903	3637.22	4508.44	3810.67	2267.52	0.417959	0.445673	0.676785	0.420682	3	Mtfr1	Mus musculus mitochondrial fission regulator 1 (Mtfr1), transcript variant 3, mRNA [NM_026182]
DOWN Ethanol	A_55_P2061319	0.0347882	down	2.2957	214.181	93.2528	164.029	91.8713	333.322	231.268	181.467	118.302	0.642567	0.403224	0.903907	0.776584	1	Mthfs	Mus musculus 5, 10-methenyltetrahydrofolate synthetase (Mthfs), mRNA [NM_026829]
DOWN Ethanol	A_55_P2152962	0.0135439	down	2.38646	65.179	67.1555	40.9472	34.4171	154.1	88.0056	37.0922	78.7357	0.422965	0.763082	1.10393	0.437122	2	Mtr	Mus musculus 5-methyltetrahydrofolate-homocysteine methyltransferase (Mtr), mRNA [NM_001081128]
DOWN Ethanol	A_51_P102883	0.0419192	down	2.40309	39.7439	8.57223	12.649	12.3696	114.589	20.2402	8.20932	18.4824	0.346839	0.423525	1.54081	0.669268	2	Muc5ac	Mus musculus mucin 5, subtypes A and C, tracheobronchial/gastric (Muc5ac), mRNA [NM_010844]
DOWN Ethanol	A_55_P1988531	0.00995332	down	8.14015	9.06057	16.8523	10.97	18.7662	139.695	73.2933	26.9185	99.128	0.0648598	0.229929	0.407528	0.189313	4	Myh11	Mus musculus myosin, heavy polypeptide 11, smooth muscle (Myh11), transcript variant 2, mRNA [NM_001161775]
DOWN Ethanol	A_55_P2028600	0.0197704	down	5.09607	3938.65	4531.14	4934.32	5214.83	31504	13111.9	5798.16	25597.9	0.12502	0.345575	0.851016	0.203721	3	Myh9	Mus musculus myosin, heavy polypeptide 9, non-muscle (Myh9), mRNA [NM_022410]
DOWN Ethanol	A_55_P2027969	0.0328327	down	2.75151	70134.3	37285.3	37090.3	35537.9	106122	76597.3	76484.5	62903	0.660884	0.48677	0.484939	0.564963	2	Myl6	Mus musculus myosin, light polypeptide 6, alkali, smooth muscle and non-muscle (Myl6), transcript variant 1, mRNA [NM_001317217]
DOWN Ethanol	A_52_P135822	0.0324972	down	4.39954	583.846	1102.74	1029.28	767.899	4655.35	2835.12	943.632	3030.23	0.125414	0.388959	1.09076	0.253413	3	Myo18a	myosin XVIIIA [Source:MGI Symbol;Acc:MGI:2667185] [ENSMUST00000130627]
DOWN Ethanol	A_51_P302520	0.0147241	down	3.99659	8.19513	14.0822	15.3399	15.9912	54.9756	30.4081	22.3893	38.1989	0.149069	0.463108	0.685144	0.418629	3	Myom1	Mus musculus myomesin 1 (Myom1), transcript variant 1, mRNA [NM_010867]
DOWN Ethanol	A_51_P272563	0.0029085	down	2.14701	543.053	496.068	515.549	387.708	1050.28	662.574	487.931	667.052	0.517058	0.748698	1.0566	0.581226	0	Naa25	Mus musculus N(alpha)-acetyltransferase 25, NatB auxiliary subunit (Naa25), mRNA [NM_172722]
DOWN Ethanol	A_55_P1984243	0.0250644	down	3.19787	22.3511	39.0972	30.0242	39.2014	108.348	67.5206	53.1652	54.7446	0.20629	0.579042	0.564735	0.716078	1	Naip2	Mus musculus NLR family, apoptosis inhibitory protein 2 (Naip2), transcript variant 1, mRNA [NM_010872]
DOWN Ethanol	A_51_P387235	0.0199255	down	2.05549	1285.1	1218.14	1496.64	1036.78	1914.73	2092.01	1189.5	1801.45	0.671165	0.58228	1.25821	0.575526	0	Nampt	Mus musculus nicotinamide phosphoribosyltransferase (Nampt), mRNA [NM_021524]
DOWN Ethanol	A_55_P2108738	0.0267217	down	2.58596	1353.59	948.79	1038.32	845.891	1953.42	1868.91	1726	1584.62	0.692934	0.50767	0.601574	0.533812	0	Nck1	Mus musculus non-catalytic region of tyrosine kinase adaptor protein 1 (Nck1), transcript variant 1, mRNA [NM_010878]
DOWN Ethanol	A_55_P2016862	0.0134121	down	2.15691	6431.03	6229.4	6605.18	5392.27	11539.6	7017.18	7811.26	9664.95	0.557299	0.887736	0.845598	0.557919	0	Ncoa4	Mus musculus nuclear receptor coactivator 4 (Ncoa4), transcript variant 2, mRNA [NM_001033988]
DOWN Ethanol	A_66_P125660	0.00266336	down	2.18323	32.1389	46.1868	48.924	34.6118	72.531	63.0485	45.3637	54.4936	0.443105	0.732559	1.07848	0.635155	1	Nde1	Mus musculus nudE neurodevelopment protein 1 (Nde1), transcript variant b, mRNA [NM_001114085]
DOWN Ethanol	A_66_P100050	0.0473893	down	2.28529	684.082	257.725	199.055	250.654	861.74	416.383	336.374	393.498	0.793838	0.61896	0.591766	0.636988	0	Ndufaf8	Mus musculus NADH dehydrogenase (ubiquinone) 1 alpha subcomplex assembly factor 8 (Ndufaf8), mRNA [NM_001110242]
DOWN Ethanol	A_51_P140211	0.00152833	down	2.06782	359.501	298.578	329.862	332.937	730.012	395.655	318.179	464.246	0.492459	0.754643	1.03672	0.717157	1	Ndufv3	Mus musculus NADH dehydrogenase (ubiquinone) flavoprotein 3 (Ndufv3), transcript variant 1, mRNA [NM_030087]
DOWN Ethanol	A_51_P224980	0.00716837	down	4.5526	18.1099	7.31069	9.69419	4.86531	54.2077	28.9216	16.9927	19.9321	0.334084	0.252777	0.57049	0.244094	3	Nepro	Mus musculus nucleolus and neural progenitor protein (Nepro), mRNA [NM_145972]
DOWN Ethanol	A_51_P517870	0.0372236	down	3.32335	51.0089	114.785	91.9135	87.9409	285.63	222.311	71.9787	250.033	0.178584	0.516325	1.27695	0.351716	2	Nfatc1	Mus musculus nuclear factor of activated T cells, cytoplasmic, calcineurin dependent 1 (Nfatc1), transcript variant 2, mRNA [NM_198429]
DOWN Ethanol	A_66_P117659	0.0330191	down	2.32677	130.582	131.827	145.356	117.484	399.665	169.704	103.188	243.701	0.326729	0.776803	1.40866	0.482082	2	Nfatc3	Mus musculus nuclear factor of activated T cells, cytoplasmic, calcineurin dependent 3 (Nfatc3), mRNA [NM_010901]
DOWN Ethanol	A_55_P1989733	0.0160442	down	2.0341	2494.76	1718.81	2048.82	1494.79	3433.04	2489.06	2224.87	2340.85	0.726691	0.690548	0.920871	0.638566	0	Nfkbib	Mus musculus nuclear factor of kappa light polypeptide gene enhancer in B cells inhibitor, beta (Nfkbib), transcript variant 2, mRNA [NM_001306222]
DOWN Ethanol	A_55_P1987151	0.00766971	down	5.41948	17.3492	21.9563	11.2084	15.9166	94.9864	57.2858	43.6728	48.8323	0.18265	0.383276	0.256645	0.325944	4	Nlrp5	Mus musculus NLR family, pyrin domain containing 5 (Nlrp5), transcript variant 1, mRNA [NM_011860]
DOWN Ethanol	A_55_P2073915	0.0213129	down	2.77449	235.804	104.82	144.168	117.116	502.75	253.316	250.842	153.236	0.469028	0.413789	0.574736	0.764286	2	Nos1	Mus musculus nitric oxide synthase 1, neuronal (Nos1), mRNA [NM_008712]
DOWN Ethanol	A_55_P1960416	0.0480115	down	2.0536	658.073	807.169	752.105	733.274	2066.11	786.242	688.719	921.845	0.318508	1.02662	1.09203	0.795441	1	Nrros	Mus musculus negative regulator of reactive oxygen species (Nrros), transcript variant 1, mRNA [NM_146069]
DOWN Ethanol	A_55_P2060459	0.022246	down	2.18117	129.851	147.611	172.673	185.147	367.849	205.957	124.176	291.836	0.353002	0.716705	1.39055	0.634421	1	Nsd3	Mus musculus nuclear receptor binding SET domain protein 3 (Nsd3), transcript variant 1, mRNA [NM_001001735]
DOWN Ethanol	A_51_P497661	0.0082119	down	3.42374	37.4196	49.7523	39.0572	30.5387	151.551	79.6582	58.7448	85.1672	0.246911	0.624572	0.664862	0.358574	2	Ntn4	Mus musculus netrin 4 (Ntn4), mRNA [NM_021320]
DOWN Ethanol	A_51_P490171	0.0170058	down	2.17735	2422.99	1494.14	1950.52	1478.6	3448.81	2557.72	2257.03	2333.24	0.702559	0.584168	0.864196	0.633712	0	Nubp2	Mus musculus nucleotide binding protein 2 (Nubp2), mRNA [NM_011956]
DOWN Ethanol	A_51_P418339	0.0190843	down	2.02249	382.158	260.338	286.928	229.89	617.662	444.579	307.85	257.123	0.618717	0.585584	0.932037	0.894087	0	Nudcd2	Mus musculus NudC domain containing 2 (Nudcd2), transcript variant 1, mRNA [NM_026023]
DOWN Ethanol	A_51_P436189	0.037913	down	2.39422	532.192	339.737	314.321	308.55	727.255	632.31	530.634	467.434	0.731782	0.537294	0.592351	0.660094	0	Nudt22	Mus musculus nudix (nucleoside diphosphate linked moiety X)-type motif 22 (Nudt22), mRNA [NM_026675]
DOWN Ethanol	A_52_P324754	0.00806683	down	2.97775	294.028	234.066	222.394	190.036	581.715	469.184	355.253	466.885	0.505451	0.49888	0.626017	0.407029	2	Nupr1l	Mus musculus nuclear protein transcriptional regulator 1 like (Nupr1l), mRNA [NM_026916]
DOWN Ethanol	A_51_P449867	0.0132554	down	4.44278	21.4447	14.7255	17.5143	13.3582	60.3961	38.0485	33.423	74.186	0.355067	0.387019	0.524021	0.180063	3	Nyx	Mus musculus nyctalopin (Nyx), mRNA [NM_173415]
DOWN Ethanol	A_55_P2055694	0.0355645	down	2.2957	21.8794	17.4259	21.5725	27.1127	54.5406	15.6552	29.2655	49.067	0.401158	1.1131	0.737129	0.552565	1	Ocln	Mus musculus occludin (Ocln), mRNA [NM_008756]
DOWN Ethanol	A_51_P489903	0.0129465	down	2.11884	479.371	301.425	274.616	237.976	734.577	395.759	328.407	394.628	0.652581	0.761639	0.836208	0.60304	0	Ogg1	Mus musculus 8-oxoguanine DNA-glycosylase 1 (Ogg1), mRNA [NM_010957]
DOWN Ethanol	A_55_P1958919	0.0161419	down	2.08531	117.706	31.4123	24.792	48.5908	254.786	47.2642	27.0113	51.2569	0.461978	0.664612	0.917836	0.947986	1	Olfr1347	Mus musculus olfactory receptor 1347 (Olfr1347), mRNA [NM_146385]
DOWN Ethanol	A_52_P393515	0.0445694	down	2.70053	27.2146	1.61541	2.02473	4.04855	51.242	2.41459	5.1051	6.00671	0.531099	0.66902	0.39661	0.674005	1	Olfr137	Mus musculus olfactory receptor 137 (Olfr137), mRNA [NM_146488]
DOWN Ethanol	A_55_P1957681	0.0468939	down	2.45417	18.1397	9.55399	10.5624	12.3819	61.4087	21.6111	6.86096	17.8753	0.295393	0.442087	1.53949	0.692682	2	Olfr330	Mus musculus olfactory receptor 330 (Olfr330), mRNA [NM_146879]
DOWN Ethanol	A_55_P1989149	0.00163594	down	3.3096	18.5108	3.98729	6.22552	5.12034	62.2457	7.91833	9.10181	12.4558	0.297384	0.503551	0.683987	0.41108	2	Olfr394	Mus musculus olfactory receptor 394 (Olfr394), mRNA [NM_147007]
DOWN Ethanol	A_55_P2017377	0.0314588	down	3.35212	37.9893	6.78519	5.26307	12.059	96.4561	23.0672	11.8877	15.4593	0.393851	0.294149	0.442731	0.780047	3	Olfr424	Mus musculus olfactory receptor 424 (Olfr424), mRNA [NM_146721]
DOWN Ethanol	A_51_P358787	0.0329399	down	3.18589	176.975	11.0697	10.5475	16.4596	358.768	17.9262	30.8659	34.94	0.493287	0.617514	0.34172	0.47108	3	Olfr48	Mus musculus olfactory receptor 48 (Olfr48), mRNA [NM_010990]
DOWN Ethanol	A_55_P1975922	0.0356653	down	4.24993	686.633	29.9401	30.8244	36.4596	1305.62	69.8929	129.595	126.165	0.525907	0.428372	0.237852	0.288984	3	Olfr629	Mus musculus olfactory receptor 629 (Olfr629), mRNA [NM_146821]
DOWN Ethanol	A_51_P336325	0.0322612	down	10.5683	4.14084	2.40359	5.03528	5.2407	90.5506	40.9733	11.6447	15.0112	0.0457296	0.0586623	0.432409	0.349119	4	Orm1	Mus musculus orosomucoid 1 (Orm1), mRNA [NM_008768]
DOWN Ethanol	A_51_P461108	0.0217008	down	2.05355	330.011	296.331	321.952	337.27	836.872	336.196	341.692	388.836	0.394339	0.881422	0.942229	0.867382	1	Osbpl10	Mus musculus oxysterol binding protein-like 10 (Osbpl10), mRNA [NM_148958]
DOWN Ethanol	A_51_P189361	0.0358235	down	5.25417	388.705	38.6473	29.074	49.649	802.858	174.343	162.068	144.209	0.484152	0.221674	0.179393	0.344285	4	Osgin1	Mus musculus oxidative stress induced growth inhibitor 1 (Osgin1), mRNA [NM_027950]
DOWN Ethanol	A_51_P291361	0.0178708	down	2.07018	65.4334	9.62642	5.99589	12.0905	108.907	12.1742	7.97264	15.7058	0.600818	0.790723	0.752059	0.769811	0	Osm	Mus musculus oncostatin M (Osm), mRNA [NM_001013365]
DOWN Ethanol	A_52_P592951	0.0350155	down	2.46243	5317.34	4027.14	4866.72	3767.35	7101.09	8729.31	7364.79	6259.14	0.748807	0.461335	0.66081	0.601895	1	Ostc	Mus musculus oligosaccharyltransferase complex subunit (non-catalytic) (Ostc), mRNA [NM_025509]
DOWN Ethanol	A_55_P2055487	0.0122467	down	3.31075	18.8667	19.3017	18.2065	31.2867	58.2618	58.4074	30.65	47.2999	0.323827	0.330466	0.594013	0.661453	2	Parp3	Mus musculus poly (ADP-ribose) polymerase family, member 3 (Parp3), transcript variant 1, mRNA [NM_001311150]
DOWN Ethanol	A_51_P246471	0.00262475	down	2.08195	1209.18	1037.89	1440.33	1302.38	2492.18	1476.76	1217.97	1953.25	0.485192	0.702817	1.18256	0.666777	1	Pbx2	Mus musculus pre B cell leukemia homeobox 2 (Pbx2), mRNA [NM_017463]
DOWN Ethanol	A_55_P2035159	0.0134777	down	2.2213	719.032	228.962	287.468	276.461	1606.21	285.025	242.954	566.918	0.447658	0.803302	1.18322	0.487656	2	Pcdh1	Mus musculus protocadherin 1 (Pcdh1), mRNA [NM_029357]
DOWN Ethanol	A_51_P431903	0.0249915	down	2.39789	11831.8	7707.54	8712.17	7027.7	16924.1	14629.4	12837.9	11496.4	0.699109	0.526854	0.678629	0.611298	0	Pdcd6	Mus musculus programmed cell death 6 (Pdcd6), mRNA [NM_011051]
DOWN Ethanol	A_55_P2064962	0.0135083	down	2.1429	229.543	116.504	147.372	140.575	335.657	182.554	170.782	220.992	0.683862	0.638193	0.862926	0.636111	0	Pdpn	Mus musculus podoplanin (Pdpn), transcript variant 1, mRNA [NM_010329]
DOWN Ethanol	A_51_P291749	0.0346085	down	2.02442	778.58	678.396	643.972	585.565	989.722	913.743	843.156	868.451	0.786665	0.742436	0.763764	0.674264	0	Pecr	Mus musculus peroxisomal trans-2-enoyl-CoA reductase (Pecr), mRNA [NM_023523]
DOWN Ethanol	A_55_P2163319	0.0222751	down	4.20001	69.8207	77.7329	85.7418	84.4006	376.084	242.574	78.5339	337.677	0.185652	0.32045	1.09178	0.249944	3	Peg3	Mus musculus paternally expressed 3 (Peg3), mRNA [NM_008817]
DOWN Ethanol	A_55_P1957942	0.0129621	down	4.18767	21.6075	14.0722	14.1125	13.9157	95.2127	36.0805	16.6467	63.5672	0.22694	0.390022	0.847767	0.218913	3	Peg3os	Mus musculus Peg3 opposite strand (Peg3os), antisense RNA [NR_023846]
DOWN Ethanol	A_55_P1970033	0.0149197	down	2.17649	2155.34	1722.5	2357.5	1972.18	5208.1	2326.5	1757.22	3601.24	0.413844	0.740381	1.3416	0.547639	1	Per1	Mus musculus period circadian clock 1 (Per1), transcript variant 1, mRNA [NM_011065]
DOWN Ethanol	A_55_P2151091	0.032101	down	2.841	1523.35	1509.33	2069.8	1457.23	5475.58	2431.07	1569.16	4281.47	0.278208	0.620851	1.31904	0.340357	2	Phactr4	Mus musculus phosphatase and actin regulator 4 (Phactr4), transcript variant 1, mRNA [NM_175306]
DOWN Ethanol	A_55_P2084068	0.00301014	down	2.59313	18.7935	12.3435	16.1382	12.8786	50.9496	21.5612	16.3576	24.0158	0.368864	0.572489	0.986588	0.536253	1	Phlpp2	Mus musculus PH domain and leucine rich repeat protein phosphatase 2 (Phlpp2), mRNA [NM_001122594]
DOWN Ethanol	A_51_P276063	0.0194533	down	2.14995	3688.41	2916.43	2752.82	3090.06	5327.16	4132.53	3610.91	4868.37	0.692377	0.705725	0.762362	0.634722	0	Phyh	Mus musculus phytanoyl-CoA hydroxylase (Phyh), mRNA [NM_010726]
DOWN Ethanol	A_55_P2084332	0.00513771	down	2.69469	160.039	120.428	104.2	114.762	344.128	192.585	157.268	230.798	0.465058	0.625325	0.66256	0.49724	2	Pigp	Mus musculus phosphatidylinositol glycan anchor biosynthesis, class P (Pigp), transcript variant 5, mRNA [NM_001159620]
DOWN Ethanol	A_51_P463428	0.0248625	down	2.75161	869.864	946.31	1338.84	1013.18	2858.77	2137.31	971.13	2135.45	0.304279	0.442758	1.37865	0.474458	3	Pik3ip1	Mus musculus phosphoinositide-3-kinase interacting protein 1 (Pik3ip1), mRNA [NM_178149]
DOWN Ethanol	A_51_P501897	0.0347417	down	3.25456	79.4865	29.9855	49.769	132.521	283.916	97.9103	86.9191	144.493	0.279965	0.306255	0.57259	0.917145	2	Pitx2	Mus musculus paired-like homeodomain transcription factor 2 (Pitx2), transcript variant 3, mRNA [NM_001042502]
DOWN Ethanol	A_55_P2153251	0.019469	down	2.30741	222.24	44.9515	50.7839	76.4644	385.307	96.4016	41.9395	139.733	0.576785	0.466294	1.21089	0.547218	1	Plagl1	Mus musculus pleiomorphic adenoma gene-like 1 (Plagl1), mRNA [NM_009538]
DOWN Ethanol	A_55_P2104487	0.0286248	down	2.1014	268.859	224.587	195.522	306.023	750.783	347.995	139.834	381.728	0.358105	0.645375	1.39824	0.801677	1	Pld1	Mus musculus phospholipase D1 (Pld1), transcript variant 1, mRNA [NM_001164056]
DOWN Ethanol	A_55_P2049567	0.00410926	down	2.42061	52.6958	17.0196	16.282	24.8196	98.5789	29.3966	20.1737	42.1325	0.534555	0.578963	0.807088	0.589084	0	Pld2	Mus musculus phospholipase D2 (Pld2), transcript variant 3, mRNA [NM_001302476]
DOWN Ethanol	A_55_P2139027	0.0200901	down	4.06668	1222.84	888.323	1057.25	1414.8	7037.26	2685	1006.4	4626.13	0.173766	0.330846	1.05053	0.305828	3	Plec	Mus musculus plectin (Plec), transcript variant 13, mRNA [NM_001163540]
DOWN Ethanol	A_55_P2152567	0.0276612	down	2.36421	183.02	136.825	178.5	190.015	631.831	211.825	137.373	285.707	0.289665	0.645934	1.29939	0.66507	1	Plekha5	Mus musculus pleckstrin homology domain containing, family A member 5 (Plekha5), mRNA [NM_144920]
DOWN Ethanol	A_52_P377326	0.0109557	down	2.22526	74.654	64.2348	66.1981	77.9103	159.768	105.721	77.9571	91.1678	0.467265	0.607589	0.849161	0.854581	1	Plekhb2	Mus musculus pleckstrin homology domain containing, family B (evectins) member 2 (Plekhb2), transcript variant 1, mRNA [NM_145516]
DOWN Ethanol	A_51_P351238	0.00976656	down	2.87885	3032.21	2643.25	3018.22	2568.81	6610.31	4042.4	4838.68	6534.77	0.458709	0.653883	0.62377	0.393098	2	Plgrkt	Mus musculus plasminogen receptor, C-terminal lysine transmembrane protein (Plgrkt), mRNA [NM_026362]
DOWN Ethanol	A_51_P396570	0.0143413	down	3.6696	163.969	129.344	144.522	119.853	709.238	396.939	140.778	332.721	0.23119	0.325854	1.02659	0.360222	3	Plod2	Mus musculus procollagen lysine, 2-oxoglutarate 5-dioxygenase 2 (Plod2), transcript variant 2, mRNA [NM_011961]
DOWN Ethanol	A_55_P2042606	0.0117354	down	3.23591	24.7313	11.753	6.74004	11.3715	87.2498	17.2744	13.4737	23.8106	0.283453	0.680372	0.500236	0.47758	2	Pls1	plastin 1 (I-isoform) [Source:MGI Symbol;Acc:MGI:104809] [ENSMUST00000119760]
DOWN Ethanol	A_51_P208145	0.00508835	down	4.87396	32.037	25.7563	14.7837	28.0813	127.254	69.6235	48.4219	89.1984	0.251756	0.369937	0.30531	0.314818	4	Pmel	Mus musculus premelanosome protein (Pmel), mRNA [NM_021882]
DOWN Ethanol	A_55_P2205690	0.0176985	down	2.07218	73.2102	18.7674	15.9423	22.0559	117.916	30.5144	18.9576	25.85	0.620868	0.615034	0.840946	0.853225	0	Polk	Mus musculus polymerase (DNA directed), kappa (Polk), transcript variant 8, mRNA [NM_001347604]
DOWN Ethanol	A_55_P2122255	0.00363984	down	2.69475	301.907	113.448	160.352	159.401	661.993	213.155	181.183	357.439	0.456057	0.532229	0.885028	0.445953	2	Polm	Q5NCI3_MOUSE (Q5NCI3) Polymerase (DNA directed), mu, complete [TC1598677]
DOWN Ethanol	A_55_P1972923	0.0096281	down	2.67383	6289.2	5721.94	6503.4	4048.58	11776.4	10453.6	10495	7420.28	0.534054	0.547363	0.619667	0.54561	0	Polr1d	Mus musculus polymerase (RNA) I polypeptide D (Polr1d), transcript variant 2, mRNA [NM_181730]
DOWN Ethanol	A_66_P119680	0.0338491	down	2.07444	15508.4	7029.77	8255.81	6469.14	20573	11202.2	11012.2	8410.2	0.753825	0.627537	0.7497	0.769202	0	Polr2e	Mus musculus polymerase (RNA) II (DNA directed) polypeptide E (Polr2e), mRNA [NM_025554]
DOWN Ethanol	A_55_P2111735	0.0390161	down	2.05682	1240.31	492.363	514.772	437.024	1513.07	662.515	662.766	732.595	0.819729	0.743173	0.776702	0.596542	0	Ppp1r2	Mus musculus protein phosphatase 1, regulatory (inhibitor) subunit 2 (Ppp1r2), mRNA [NM_025800]
DOWN Ethanol	A_51_P189051	0.0216737	down	2.50065	92.6658	42.47	40.937	65.7524	197.968	78.1791	67.4162	78.5872	0.468084	0.543239	0.607228	0.83668	1	Ppp1r27	Mus musculus protein phosphatase 1, regulatory subunit 27 (Ppp1r27), mRNA [NM_026814]
DOWN Ethanol	A_52_P275408	0.0185477	down	2.07629	1944.61	1407.06	1699.32	1456.39	3004.79	1894.91	2239.63	1953.58	0.64717	0.742547	0.758748	0.745499	0	Ppp4c	Mus musculus protein phosphatase 4, catalytic subunit (Ppp4c), mRNA [NM_019674]
DOWN Ethanol	A_55_P2040416	0.0409999	down	2.10789	887.533	579.731	653.988	478.342	1072.55	863.123	890.084	763.396	0.827501	0.671666	0.734749	0.626597	0	Pradc1	Mus musculus protease-associated domain containing 1 (Pradc1), transcript variant 2, mRNA [NM_001163427]
DOWN Ethanol	A_55_P2147427	0.0352283	down	2.15928	9671.31	5003.3	5568.81	4633.71	12122.3	9041.84	7054.31	6949.23	0.797809	0.553349	0.78942	0.666794	0	Prdx1	Mus musculus peroxiredoxin 1 (Prdx1), mRNA [NM_011034]
DOWN Ethanol	A_55_P2000039	0.0390161	down	5.04868	350.376	57.0481	46.0722	73.6685	663.805	281.327	229.259	203.794	0.52783	0.202782	0.200961	0.361484	3	Prf1	Mus musculus perforin 1 (pore forming protein) (Prf1), mRNA [NM_011073]
DOWN Ethanol	A_51_P460734	0.00366793	down	2.30133	742.293	903.21	662.303	865.514	1604.38	1183.47	719.815	1561.32	0.462668	0.76319	0.920101	0.554347	1	Prkcd	Mus musculus protein kinase C, delta (Prkcd), transcript variant 2, mRNA [NM_011103]
DOWN Ethanol	A_55_P2064841	0.0309476	down	3.84126	3723.77	1217.64	1048.22	1281.53	6915.89	3888.31	3433.49	2843.11	0.538437	0.313153	0.305293	0.450748	3	Prss53	Mus musculus protease, serine 53 (Prss53), mRNA [NM_001081268]
DOWN Ethanol	A_66_P139393	0.0454978	down	2.11734	1064.34	842.927	932.964	733.876	1250.77	1578.34	1151.06	1075.5	0.850951	0.534059	0.810527	0.682355	0	Psmd10	Mus musculus proteasome (prosome, macropain) 26S subunit, non-ATPase, 10 (Psmd10), transcript variant 1, mRNA [NM_016883]
DOWN Ethanol	A_55_P2025611	0.0269898	down	2.19853	5110.52	3534.55	3479.09	3742.32	7054.82	6150.48	4681.73	5354.26	0.724402	0.574678	0.74312	0.698942	0	Psme2b	Mus musculus protease (prosome, macropain) activator subunit 2B (Psme2b), mRNA [NM_001281472]
DOWN Ethanol	A_66_P139876	0.0103387	down	3.53634	598.202	348.793	373.045	305.733	1315.32	800.383	840.248	832.837	0.454795	0.435782	0.44397	0.367098	4	Psph	Mus musculus phosphoserine phosphatase (Psph), mRNA [NM_133900]
DOWN Ethanol	A_55_P2069306	0.00391406	down	2.39835	1065.5	843.178	936.494	730.031	2341.62	1308.52	1212.87	1082.48	0.455024	0.644374	0.772132	0.674407	1	Ptpn18	Mus musculus protein tyrosine phosphatase, non-receptor type 18 (Ptpn18), mRNA [NM_011206]
DOWN Ethanol	A_55_P2313033	0.0490371	down	3.21071	109.853	100.98	103.296	111.864	649.328	171.531	76.5904	316.087	0.169179	0.588696	1.34868	0.353904	2	Ptprb	Mus musculus protein tyrosine phosphatase, receptor type, B (Ptprb), mRNA [NM_029928]
DOWN Ethanol	A_51_P247359	0.035639	down	2.11399	530.651	116.108	91.315	130.596	834.632	165.45	138.943	151.398	0.635791	0.701772	0.65721	0.862599	0	Ptprcap	Mus musculus protein tyrosine phosphatase, receptor type, C polypeptide-associated protein (Ptprcap), mRNA [NM_016933]
DOWN Ethanol	A_55_P2093920	0.0403835	down	5.00087	5.09094	2.74075	2.31267	11.5053	50.956	5.2423	8.63513	19.9268	0.0999085	0.522815	0.267821	0.577379	2	Pzp	Mus musculus pregnancy zone protein (Pzp), mRNA [NM_007376]
DOWN Ethanol	A_55_P2107468	0.0125662	down	2.04015	82.0253	44.9879	52.4866	48.9145	138.328	72.6096	56.7982	56.9511	0.592976	0.619586	0.924089	0.858885	0	Rab5b	Mus musculus RAB5B, member RAS oncogene family (Rab5b), mRNA [NM_177411]
DOWN Ethanol	A_55_P1993636	0.0336366	down	2.19832	1784.52	1473.52	1834.76	1699.57	2456.73	3123.64	2161.21	2285.63	0.726381	0.471731	0.84895	0.743589	1	Rab9	Mus musculus RAB9, member RAS oncogene family (Rab9), mRNA [NM_019773]
DOWN Ethanol	A_51_P120615	0.0177555	down	2.06788	203.54	117.23	132.964	93.1279	277.562	173.117	144.994	153.501	0.733313	0.67717	0.917027	0.606694	0	Rabl3	Mus musculus RAB, member RAS oncogene family-like 3 (Rabl3), mRNA [NM_001042499]
DOWN Ethanol	A_51_P221337	0.0169636	down	2.02777	1320.86	1213.64	1405.28	1192.72	2643.81	1418.71	1067.6	2245.72	0.499607	0.855449	1.3163	0.531107	1	Ranbp10	Mus musculus RAN binding protein 10 (Ranbp10), mRNA [NM_145824]
DOWN Ethanol	A_55_P2002632	0.0221444	down	4.10707	7561.94	4352.15	3675.29	4561.3	16961.4	13959.2	12628.2	10393.1	0.445832	0.311777	0.291038	0.438879	4	Rap1b	Mus musculus RAS related protein 1b (Rap1b), mRNA [NM_024457]
DOWN Ethanol	A_51_P105927	0.0456702	down	2.12937	474.089	248.428	296.349	229.26	802.945	238.316	308.14	552.298	0.590438	1.04243	0.961735	0.415101	1	Rasl12	Mus musculus RAS-like, family 12 (Rasl12), transcript variant 1, mRNA [NM_001033158]
DOWN Ethanol	A_55_P2027747	0.00763247	down	9.52383	3.59453	2.15904	2.81481	2.40199	51.8944	9.63844	7.87343	21.699	0.0692663	0.224003	0.357507	0.110696	4	Rbmxl2	Mus musculus RNA binding motif protein, X-linked-like 2 (Rbmxl2), mRNA [NM_029660]
DOWN Ethanol	A_52_P630632	0.0190693	down	2.01138	1676.35	1091.44	1636.82	997.186	2333.03	1908.08	1524.02	1426.18	0.718529	0.572008	1.07402	0.699203	0	Rcbtb2	Mus musculus regulator of chromosome condensation (RCC1) and BTB (POZ) domain containing protein 2 (Rcbtb2), transcript variant 2, mRNA [NM_134083]
DOWN Ethanol	A_55_P2038494	0.0172321	down	2.03542	933.863	593.227	801.358	530.509	1351.1	961.582	895.989	687.424	0.691185	0.616928	0.894383	0.771735	0	Rexo2	Mus musculus RNA exonuclease 2 (Rexo2), mRNA [NM_024233]
DOWN Ethanol	A_55_P2168914	0.00401335	down	3.14858	103.286	21.5412	22.5932	37.5341	285.878	43.2158	41.214	72.0897	0.361295	0.498456	0.548194	0.520659	2	Rexo5	PREDICTED: Mus musculus RIKEN cDNA 2610020H08 gene (2610020H08Rik), transcript variant X4, misc_RNA [XR_378253]
DOWN Ethanol	A_51_P400366	0.024152	down	4.34843	19.4861	2.38427	3.13513	7.79183	58.6266	4.31445	12.9939	24.4404	0.332376	0.552625	0.241277	0.318809	3	Rhbg	Mus musculus Rhesus blood group-associated B glycoprotein (Rhbg), mRNA [NM_021375]
DOWN Ethanol	A_51_P474029	0.00536191	down	26.2534	4.7578	1.89674	1.73131	2.17205	54.8498	44.8415	35.1655	36.8971	0.0867423	0.0422988	0.0492332	0.0588677	4	Rhox13	Mus musculus reproductive homeobox 13 (Rhox13), mRNA [NM_001185002]
DOWN Ethanol	A_55_P2111756	0.0190195	down	4.63539	11.0789	17.3488	17.9733	27.4832	90.6246	43.0828	41.7198	53.2695	0.122251	0.402686	0.430809	0.515928	3	Rhox2c	Mus musculus reproductive homeobox 2C (Rhox2c), mRNA [NM_001099318]
DOWN Ethanol	A_51_P512783	0.0182013	down	2.36874	685.897	658.076	853.621	634.366	1116.68	1387.31	1092.11	900.329	0.614231	0.474354	0.781624	0.704593	1	Rmdn1	Mus musculus regulator of microtubule dynamics 1 (Rmdn1), mRNA [NM_025476]
DOWN Ethanol	A_55_P2096314	0.0263544	down	5.32142	35.1352	1.81979	2.28608	2.05781	125.572	13.06	2.74169	10.6188	0.2798	0.139341	0.833823	0.193789	3	Rnf130	Mus musculus ring finger protein 130 (Rnf130), transcript variant 1, mRNA [NM_021540]
DOWN Ethanol	A_51_P408703	0.00523924	down	5.03389	562.511	386.524	448.426	503.117	2153.41	1003.12	1403.14	2057.15	0.261218	0.385323	0.319589	0.24457	4	Rnf138rt1	Mus musculus ring finger protein 138, retrogene 1 (Rnf138rt1), mRNA [NM_028842]
DOWN Ethanol	A_55_P1988310	0.034978	down	3.14612	22.1306	12.4496	10.4317	17.3973	51.3826	32.0328	26.6426	22.1137	0.430702	0.388651	0.391542	0.78672	3	Rnf183	Mus musculus ring finger protein 183 (Rnf183), mRNA [NM_153504]
DOWN Ethanol	A_55_P2159934	0.00113754	down	146.638	2.7131	1.4678	1.85756	1.65362	345.1	111.168	133.342	218.86	0.00786178	0.0132034	0.0139308	0.00755563	4	Rnf186	Mus musculus ring finger protein 186 (Rnf186), mRNA [NM_025786]
DOWN Ethanol	A_55_P2045765	0.0403874	down	2.58835	328.554	38.346	32.8209	48.5117	439.577	66.1466	62.2118	98.5286	0.747433	0.579712	0.527567	0.492362	1	Rnf224	Mus musculus ring finger protein 224 (Rnf224), mRNA [NM_001033410]
DOWN Ethanol	A_55_P2036026	0.0469171	down	2.36914	1156.68	1165.68	1307	1097.44	3946.13	1580.29	837.944	2308.08	0.293118	0.737639	1.55977	0.475479	2	Robo4	Mus musculus roundabout guidance receptor 4 (Robo4), transcript variant 1, mRNA [NM_001309390]
DOWN Ethanol	A_51_P320444	0.0435708	down	2.14076	168.638	156.303	182.741	153.921	387.627	237.11	105.845	316.855	0.435053	0.659201	1.7265	0.485777	2	Rock2	Mus musculus Rho-associated coiled-coil containing protein kinase 2 (Rock2), mRNA [NM_009072]
DOWN Ethanol	A_51_P253697	0.0289363	down	2.66211	605.997	328.732	474.801	372.507	901.495	773.57	796.076	630.972	0.672213	0.424954	0.596427	0.59037	1	Rpain	Mus musculus RPA interacting protein (Rpain), transcript variant 1, mRNA [NM_027186]
DOWN Ethanol	A_51_P243123	0.0154383	down	10.9764	7.53256	3.95064	7.19629	5.12625	30.5286	61.5371	46.5198	36.0945	0.246738	0.0641992	0.154693	0.142023	4	Rpl3l	Mus musculus ribosomal protein L3-like (Rpl3l), transcript variant 2, mRNA [NM_025425]
DOWN Ethanol	A_55_P2143337	0.0160802	down	2.35541	6736.73	4403.21	5732.82	4420.42	10619	8058.38	7916.78	6760.8	0.634405	0.546414	0.724135	0.653831	0	Rpp21	Mus musculus ribonuclease P 21 subunit (Rpp21), mRNA [NM_026308]
DOWN Ethanol	A_51_P246903	0.0283183	down	2.6306	17396.8	8343.75	9619.06	7022.45	26039.6	19132.9	16043	11628.7	0.668088	0.436094	0.599582	0.603887	1	Rps27l	Mus musculus ribosomal protein S27-like (Rps27l), transcript variant 2, mRNA [NM_026467]
DOWN Ethanol	A_55_P2157610	0.00992718	down	2.0283	945.724	815.878	825.855	711.535	1620.12	913.665	887.855	1155.86	0.583737	0.892972	0.930168	0.615588	0	Rpusd3	Mus musculus RNA pseudouridylate synthase domain containing 3 (Rpusd3), transcript variant 1, mRNA [NM_001033204]
DOWN Ethanol	A_51_P345663	0.0159781	down	4.57242	1376.07	1449.32	1918.03	1800.7	7865.73	4391.55	2110.45	8175.52	0.174945	0.330024	0.908825	0.220256	3	Rrbp1	Mus musculus ribosome binding protein 1 (Rrbp1), transcript variant 1, mRNA [NM_024281]
DOWN Ethanol	A_51_P468456	0.0433123	down	3.88843	58.6588	21.6435	17.9141	34.7072	123.778	59.2282	77.5472	62.8345	0.473904	0.365425	0.231009	0.552359	3	S100a3	Mus musculus S100 calcium binding protein A3 (S100a3), mRNA [NM_011310]
DOWN Ethanol	A_51_P349087	0.00132748	down	11.479	7.9738	1.37299	2.75008	6.23698	76.5439	12.871	13.0835	50.071	0.104173	0.106673	0.210194	0.124563	4	Sall4	Mus musculus sal-like 4 (Drosophila) (Sall4), transcript variant a, mRNA [NM_175303]
DOWN Ethanol	A_55_P2011872	0.02285	down	2.67048	39.2722	11.638	15.2879	26.618	156.25	21.4772	14.9984	37.2021	0.251342	0.541879	1.0193	0.715498	1	Scd4	Mus musculus stearoyl-coenzyme A desaturase 4 (Scd4), mRNA [NM_183216]
DOWN Ethanol	A_55_P2010454	0.0356882	down	2.2181	93.3865	33.3373	33.2705	41.0789	116.895	56.2375	45.834	67.6653	0.798892	0.592795	0.72589	0.607089	0	Scn4a	Mus musculus sodium channel, voltage-gated, type IV, alpha (Scn4a), mRNA [NM_133199]
DOWN Ethanol	A_55_P2232988	0.0367491	down	2.06184	254.515	255.216	273.968	343.785	647.577	331.547	168.289	605.757	0.393027	0.769774	1.62796	0.56753	1	Scube2	Mus musculus signal peptide, CUB domain, EGF-like 2 (Scube2), mRNA [NM_020052]
DOWN Ethanol	A_51_P346565	0.00200423	down	31.376	3.37703	2.51453	2.79058	2.45499	68.3306	74.2931	36.3141	60.5409	0.0494219	0.0338461	0.0768455	0.0405509	4	Sdk2	sidekick cell adhesion molecule 2 [Source:MGI Symbol;Acc:MGI:2443847] [ENSMUST00000141943]
DOWN Ethanol	A_52_P489729	0.00283603	down	2.01936	9493.21	6938.8	7526.87	7806.1	18991.6	8662.11	7445.35	10401.4	0.499863	0.801053	1.01095	0.750484	1	Sec61a1	Mus musculus Sec61 alpha 1 subunit (S, cerevisiae) (Sec61a1), mRNA [NM_016906]
DOWN Ethanol	A_55_P2147686	0.00985573	down	5.07107	19.5989	5.16835	5.22351	7.64562	51.8767	20.6102	14.5295	34.089	0.377797	0.250767	0.359511	0.224284	4	Sectm1a	Mus musculus secreted and transmembrane 1A (Sectm1a), mRNA [NM_145373]
DOWN Ethanol	A_55_P2128821	0.0455465	down	2.00354	22671.9	14430.6	16909.5	13837.2	27193.2	24851.2	20516.5	17611.3	0.833733	0.580681	0.824189	0.785699	0	Selenok	Mus musculus selenoprotein K (Selenok), mRNA [NM_019979]
DOWN Ethanol	A_55_P2168023	0.0241538	down	5.11769	29.198	20.4464	21.4066	25.6522	132.443	106.58	21.9635	143.58	0.220456	0.191841	0.974645	0.178662	3	Sema3g	Mus musculus sema domain, immunoglobulin domain (Ig), short basic domain, secreted, (semaphorin) 3G (Sema3g), mRNA [NM_001025379]
DOWN Ethanol	A_55_P2006467	0.0227059	down	2.97891	33988.7	17883.3	20807.5	17110.6	55288.4	43121	40419.8	35006	0.614753	0.414724	0.514784	0.488789	2	Serf2	Mus musculus small EDRK-rich factor 2 (Serf2), transcript variant 1, mRNA [NM_001290837]
DOWN Ethanol	A_55_P2010191	0.0324647	down	2.73139	215.86	56.0128	46.4159	70.9032	755.068	55.536	71.0441	147.164	0.285881	1.00859	0.65334	0.481797	2	Serpina11
DOWN Ethanol	A_55_P2004606	0.0408449	down	40.8777	5.23632	2.44522	1.75865	4.49564	512.333	21.5139	5.79095	876.606	0.0102205	0.113658	0.303689	0.00512846	4	Serpina4-ps1	Mus musculus serine (or cysteine) peptidase inhibitor, clade A, member 4, pseudogene 1 (Serpina4-ps1), non-coding RNA [NR_002861]
DOWN Ethanol	A_55_P2139886	0.0369407	down	2.66063	5.68862	6.93706	2.3767	49.0561	13.5791	22.928	2.16235	67.7932	0.418924	0.302559	1.09913	0.723614	2	Sft2d1	Mus musculus SFT2 domain containing 1 (Sft2d1), mRNA [NM_134114]
DOWN Ethanol	A_51_P194273	0.0445075	down	3.8642	157.408	14.9102	9.30732	14.059	236.788	47.9536	32.6429	36.5696	0.664762	0.31093	0.285125	0.384444	3	Sgcg	Mus musculus sarcoglycan, gamma (dystrophin-associated glycoprotein) (Sgcg), mRNA [NM_011892]
DOWN Ethanol	A_55_P2042923	0.00171484	down	902.096	24.6363	12.0026	10.1707	19.4392	13271	7890.1	8433.84	8678.47	0.00185641	0.00152123	0.00120594	0.00223994	4	Sgk2	Mus musculus serum/glucocorticoid regulated kinase 2 (Sgk2), transcript variant 3, mRNA [NM_001291154]
DOWN Ethanol	A_51_P333518	0.0102404	down	5.18693	78.316	41.6021	32.9533	70.7518	411.052	167.299	108.796	145.481	0.190526	0.248669	0.302891	0.486332	4	Sh3rf2	Mus musculus SH3 domain containing ring finger 2 (Sh3rf2), transcript variant 2, mRNA [NM_172966]
DOWN Ethanol	A_55_P1954648	0.0204555	down	13.6288	35.2456	2.27682	3.19876	4.15632	135.038	51.3116	20.505	51.2836	0.261004	0.0443724	0.155998	0.0810458	4	Siglec1	Mus musculus sialic acid binding Ig-like lectin 1, sialoadhesin (Siglec1), mRNA [NM_011426]
DOWN Ethanol	A_51_P219385	0.0143716	down	2.24193	152.187	121.168	208.291	140.239	398.497	149.593	174.098	259.554	0.381904	0.809989	1.1964	0.540307	1	Six5	Mus musculus sine oculis-related homeobox 5 (Six5), mRNA [NM_011383]
DOWN Ethanol	A_52_P69109	0.00665221	down	2.97729	18.9678	1.91811	2.54469	3.82396	56.6482	4.41687	3.75275	5.8645	0.334835	0.434269	0.678085	0.652052	2	Slc10a1	Mus musculus solute carrier family 10 (sodium/bile acid cotransporter family), member 1 (Slc10a1), transcript variant 2, mRNA [NM_011387]
DOWN Ethanol	A_51_P421734	0.0127239	down	3.04627	445.878	435.773	418.391	437.319	1596.97	654.688	471.46	1229.47	0.279202	0.665619	0.887437	0.355699	2	Slc12a7	Mus musculus solute carrier family 12, member 7 (Slc12a7), mRNA [NM_011390]
DOWN Ethanol	A_55_P2143923	0.0341235	down	6.28393	6.07508	4.78528	2.45818	8.72916	55.0705	10.0747	16.9221	20.5083	0.110315	0.474981	0.145265	0.42564	4	Slc13a2	Mus musculus solute carrier family 13 (sodium-dependent dicarboxylate transporter), member 2 (Slc13a2), mRNA [NM_022411]
DOWN Ethanol	A_55_P2077153	0.0355375	down	2.69203	735.532	354.48	627.065	646.268	1574.31	371.414	1121.97	1674.45	0.46721	0.954406	0.558896	0.385957	2	Slc27a2	Mus musculus solute carrier family 27 (fatty acid transporter), member 2 (Slc27a2), mRNA [NM_011978]
DOWN Ethanol	A_55_P2350617	0.0345957	down	2.30827	31.4228	12.7833	12.886	17.756	76.3862	19.6339	19.4733	17.6848	0.411368	0.651087	0.661726	1.00402	1	Slc37a2	Mus musculus solute carrier family 37 (glycerol-3-phosphate transporter), member 2 (Slc37a2), transcript variant 1, mRNA [NM_001145960]
DOWN Ethanol	A_55_P2022327	0.0426465	down	2.61222	82.5472	70.8077	75.9617	67.7183	182.666	91.1095	68.8547	241.841	0.451903	0.777171	1.10322	0.280011	2	Slc38a6	Mus musculus solute carrier family 38, member 6 (Slc38a6), mRNA [NM_001037717]
DOWN Ethanol	A_55_P2081790	0.0218071	down	2.0766	39.0202	23.7046	20.8568	33.3767	56.2833	36.9626	26.2907	43.3356	0.693281	0.641312	0.793315	0.770192	0	Slc44a1	Mus musculus solute carrier family 44, member 1 (Slc44a1), transcript variant 2, mRNA [NM_001159633]
DOWN Ethanol	A_55_P2092611	0.0407027	down	3.825	1439.94	119.1	120.809	128.081	2114.41	343.104	374.77	413.568	0.681011	0.347125	0.322356	0.309698	3	Slc45a3	Mus musculus solute carrier family 45, member 3 (Slc45a3), transcript variant 1, mRNA [NM_145977]
DOWN Ethanol	A_55_P2069885	0.00887526	down	2.18447	491.458	388.922	384.292	426.196	1104.27	459.278	456.335	609.719	0.445051	0.846813	0.842127	0.699005	1	Slc50a1	Mus musculus solute carrier family 50 (sugar transporter), member 1 (Slc50a1), mRNA [NM_009057]
DOWN Ethanol	A_52_P669128	0.011382	down	19.3732	3.0625	1.692	2.11266	1.90778	40.2104	9.79422	21.7589	67.9602	0.0761618	0.172755	0.0970941	0.028072	4	Slc5a1	Mus musculus solute carrier family 5 (sodium/glucose cotransporter), member 1 (Slc5a1), mRNA [NM_019810]
DOWN Ethanol	A_52_P501816	0.00148868	down	24.3068	2.46733	1.37227	1.73606	1.52911	60.7143	27.3505	19.1323	19.5486	0.0406384	0.0501733	0.0907397	0.0782207	4	Slc6a14	Mus musculus solute carrier family 6 (neurotransmitter transporter), member 14 (Slc6a14), mRNA [NM_020049]
DOWN Ethanol	A_51_P383140	0.0352416	down	4.2436	81.87	56.7037	63.677	52.3129	499.044	148.305	52.4648	255.662	0.164054	0.382345	1.21371	0.204618	3	Slk	Mus musculus STE20-like kinase (Slk), transcript variant 1, mRNA [NM_009289]
DOWN Ethanol	A_55_P1997661	0.043086	down	2.03246	3223.73	2192.81	2311.91	1743.72	3773.21	3291.66	2948.49	2628.66	0.854374	0.666173	0.7841	0.66335	0	Smim15	Mus musculus small integral membrane protein 15 (Smim15), mRNA [NM_001048250]
DOWN Ethanol	A_51_P305547	0.0125452	down	2.02428	82.5578	90.9856	109.695	69.7083	147.586	100.427	101.171	127.32	0.559389	0.905989	1.08425	0.547507	0	Snai2	Mus musculus snail family zinc finger 2 (Snai2), mRNA [NM_011415]
DOWN Ethanol	A_51_P144500	0.0295841	down	4.45586	64.1964	2.39558	3.16532	2.67589	124.549	7.59202	6.36161	16.8978	0.515431	0.31554	0.497566	0.158357	3	Sntb1	Mus musculus syntrophin, basic 1 (Sntb1), mRNA [NM_016667]
DOWN Ethanol	A_52_P684057	0.00993033	down	2.1432	1641.75	1287.07	1448.53	1018	2612.71	1719.95	1573.03	1841.01	0.628373	0.748319	0.920852	0.552958	0	Snupn	Mus musculus snurportin 1 (Snupn), mRNA [NM_178374]
DOWN Ethanol	A_51_P378699	0.0149055	down	7.06336	109.533	19.6765	16.9003	24.7836	388.368	168.894	76.5368	88.5991	0.282033	0.116502	0.220813	0.279728	4	Sohlh2	Mus musculus spermatogenesis and oogenesis specific basic helix-loop-helix 2 (Sohlh2), mRNA [NM_028937]
DOWN Ethanol	A_55_P2094691	0.00766256	down	6.06737	17.6245	6.70362	24.5978	7.01508	84.2862	34.9468	43.4274	42.7553	0.209103	0.191823	0.566412	0.164075	3	Sox15	Mus musculus SRY (sex determining region Y)-box 15 (Sox15), mRNA [NM_009235]
DOWN Ethanol	A_55_P2115310	0.0264024	down	31.6427	97.1692	12.3479	12.8247	21.2259	518.229	471.591	712.248	372.37	0.187503	0.0261834	0.018006	0.0570021	4	Spata21	Mus musculus spermatogenesis associated 21 (Spata21), mRNA [NM_177867]
DOWN Ethanol	A_55_P2083449	0.0487978	down	2.26054	873.806	632.639	739.867	600.135	1027.25	1198.44	1081.88	952.608	0.850627	0.527885	0.683871	0.629992	0	Spryd7	Mus musculus SPRY domain containing 7 (Spryd7), transcript variant 1, mRNA [NM_025697]
DOWN Ethanol	A_55_P2043833	0.0361736	down	2.03042	775.617	81.4392	66.6823	96.5172	1155.09	90.5774	96.0212	136.144	0.671475	0.899111	0.694454	0.708935	0	Srgap2	Mus musculus SLIT-ROBO Rho GTPase activating protein 2 (Srgap2), mRNA [NM_001081011]
DOWN Ethanol	A_55_P2016227	0.0465953	down	2.13424	199.993	21.7297	15.2276	17.331	297.064	29.6722	25.4154	21.0261	0.673231	0.732326	0.59915	0.824258	0	Ssc4d	Mus musculus scavenger receptor cysteine rich family, 4 domains (Ssc4d), mRNA [NM_001160366]
DOWN Ethanol	A_55_P1962831	0.00335667	down	2.1606	7321.59	5705	6532.16	5146.73	12950.8	9148.21	6243.9	8188.88	0.56534	0.623619	1.04617	0.628502	0	Ssr1	Mus musculus signal sequence receptor, alpha (Ssr1), mRNA [NM_025965]
DOWN Ethanol	A_51_P129546	0.0261242	down	2.14058	367.906	47.423	38.9858	70.2524	938.559	52.5711	48.5338	82.9329	0.39199	0.902073	0.803271	0.847099	1	Sstr4	Mus musculus somatostatin receptor 4 (Sstr4), mRNA [NM_009219]
DOWN Ethanol	A_65_P19623	0.0253431	down	2.58594	10190.4	6328.51	6156.58	5812	15765.9	12547.3	10751.8	9603.78	0.646356	0.504372	0.572607	0.605178	0	Ssu72	Mus musculus Ssu72 RNA polymerase II CTD phosphatase homolog (yeast) (Ssu72), mRNA [NM_026899]
DOWN Ethanol	A_55_P2098683	0.0325882	down	2.11904	2050.4	1339.8	1518.27	1206.94	2549.82	2147.79	1895.56	1935.51	0.804137	0.623806	0.800959	0.623578	0	St7l	Mus musculus suppression of tumorigenicity 7-like (St7l), transcript variant 1, mRNA [NM_153091]
DOWN Ethanol	A_52_P491861	0.0148723	down	2.2919	569.073	667.328	1014.08	659.434	1419.63	1032.08	752.785	1257.57	0.400861	0.646582	1.34711	0.52437	1	Stag1	Mus musculus stromal antigen 1 (Stag1), mRNA [NM_009282]
DOWN Ethanol	A_55_P2133315	0.0188174	down	2.17628	142.631	122.129	123.82	127.757	299.785	183.363	87.3989	254.685	0.475778	0.666052	1.41672	0.501627	1	Steap2	Mus musculus six transmembrane epithelial antigen of prostate 2 (Steap2), transcript variant 1, mRNA [NM_001103157]
DOWN Ethanol	A_55_P1994688	0.00213692	down	2.0792	27.742	7.81076	9.22804	7.96268	53.4385	9.85033	9.19583	12.1689	0.51914	0.792944	1.0035	0.654347	0	Strip2	Mus musculus striatin interacting protein 2 (Strip2), transcript variant 2, mRNA [NM_001037740]
DOWN Ethanol	A_55_P2001193	0.034859	down	2.22429	2177.26	1529.2	1783.7	1254.38	2867.8	2516.86	2642.9	1892.21	0.759208	0.607584	0.674904	0.662917	0	Stx18	Mus musculus syntaxin 18 (Stx18), transcript variant 1, mRNA [NM_026959]
DOWN Ethanol	A_51_P396774	0.024791	down	2.07279	13994.6	9071.37	10402.1	8214.75	18582.2	15107.2	12137.4	11633.9	0.75312	0.600466	0.85703	0.706103	0	Sugt1	Mus musculus SGT1, suppressor of G2 allele of SKP1 (S, cerevisiae) (Sugt1), mRNA [NM_026474]
DOWN Ethanol	A_66_P106744	0.0166615	down	8.28153	17.6413	7.07216	6.34151	5.56522	64.2904	29.2125	48.6897	44.8343	0.2744	0.242094	0.130243	0.124129	4	Syce3	Mus musculus synaptonemal complex central element protein 3 (Syce3), transcript variant 1, mRNA [NM_001162880]
DOWN Ethanol	A_55_P2142072	0.00759318	down	3.43993	19.2029	12.142	11.5161	16.4458	84.3648	29.626	13.7211	35.6906	0.227617	0.409842	0.839295	0.460788	3	Synj2	Mus musculus synaptojanin 2 (Synj2), transcript variant 3, mRNA [NM_011523]
DOWN Ethanol	A_55_P2127425	0.0235194	down	2.11985	3593.25	2555.92	3164.27	2506.13	5419.74	4291.24	4068.22	3076.99	0.662992	0.595614	0.777801	0.814474	0	Sys1	Mus musculus SYS1 Golgi-localized integral membrane protein homolog (S, cerevisiae) (Sys1), mRNA [NM_025575]
DOWN Ethanol	A_55_P2027594	0.0146296	down	2.21318	303.95	149.822	175.886	137.073	585.366	241.028	134.166	275.454	0.519248	0.621595	1.31095	0.497625	1	Taf3	Mus musculus TATA-box binding protein associated factor 3 (Taf3), mRNA [NM_027748]
DOWN Ethanol	A_52_P261322	0.0241537	down	4.3342	43.9256	81.8067	88.9384	74.2015	281.191	202.075	88.8335	328.184	0.156213	0.404834	1.00118	0.226097	3	Tanc1	Mus musculus tetratricopeptide repeat, ankyrin repeat and coiled-coil containing 1 (Tanc1), transcript variant 1, mRNA [NM_198294]
DOWN Ethanol	A_55_P2113837	0.0275589	down	2.28656	1264.98	1385.5	1775.2	1291.15	3585.55	1682.78	1343.87	2680.85	0.3528	0.82334	1.32096	0.481622	2	Tbc1d1	Mus musculus TBC1 domain family, member 1 (Tbc1d1), transcript variant 3, mRNA [NM_001310611]
DOWN Ethanol	A_51_P214107	0.0013238	down	3.96522	576.729	694.71	784.345	519.052	2350.56	1871.82	1341	1352.88	0.245358	0.371141	0.584894	0.383665	3	Tbc1d20	Mus musculus TBC1 domain family, member 20 (Tbc1d20), mRNA [NM_024196]
DOWN Ethanol	A_55_P2010773	0.0383579	down	3.58051	60.7706	66.3115	68.9256	89.2675	448.013	128.406	64.9411	215.924	0.135645	0.516422	1.06135	0.41342	2	Tbx2	Mus musculus T-box 2 (Tbx2), mRNA [NM_009324]
DOWN Ethanol	A_55_P2088785	0.0210475	down	2.17318	152.398	115.324	136.277	140.832	231.762	164.547	192.94	202.404	0.657562	0.700857	0.706321	0.695797	0	Tceal7	transcription elongation factor A (SII)-like 7 [Source:MGI Symbol;Acc:MGI:1915746] [ENSMUST00000126811]
DOWN Ethanol	A_55_P2061909	0.00796916	down	2.64389	6646.71	5944.6	5263.42	5032.52	12830	10231.5	8269.19	9325.82	0.518058	0.58101	0.63651	0.539634	0	Tceal9	Mus musculus transcription elongation factor A like 9 (Tceal9), mRNA [NM_011712]
DOWN Ethanol	A_55_P1999213	0.013	down	2.10381	2306.85	2492.78	2445.28	2687.25	5279.72	2797.07	2089.68	4748.23	0.436926	0.891211	1.17017	0.565949	1	Tdrd7	Mus musculus tudor domain containing 7 (Tdrd7), transcript variant 1, mRNA [NM_001290475]
DOWN Ethanol	A_55_P1960655	0.0171883	down	2.15847	5431.02	811.286	708.519	761.395	8878.01	1002.04	964.387	1190.44	0.611738	0.809633	0.734684	0.639589	0	Tenm4	teneurin transmembrane protein 4 [Source:MGI Symbol;Acc:MGI:2447063] [ENSMUST00000138760]
DOWN Ethanol	A_51_P128075	0.00380492	down	19.7645	19.437	13.2085	12.4888	14.3321	336.186	229.452	159.085	113.116	0.0578163	0.0575653	0.0785042	0.126703	4	Tescl	Mus musculus tescalcin-like (Tescl), mRNA [NM_001163810]
DOWN Ethanol	A_55_P2099378	0.0207573	down	2.10089	2382.92	2466.67	2200.32	2412.94	6286.49	2664.58	1835.92	3913.24	0.379054	0.925725	1.19849	0.61661	1	Tfe3	Mus musculus transcription factor E3 (Tfe3), transcript variant 5, mRNA [NM_001271490]
DOWN Ethanol	A_55_P2048912	0.0172106	down	2.55014	19.6281	11.259	15.519	17.4472	68.4178	16.7012	18.597	23.5737	0.286886	0.674143	0.834493	0.740111	1	Themis2	Mus musculus thymocyte selection associated family member 2 (Themis2), mRNA [NM_001033308]
DOWN Ethanol	A_55_P2011385	0.00490641	down	2.2342	134.372	98.5795	101.909	90.7351	239.616	167.857	112.816	133.141	0.560781	0.587281	0.903326	0.681498	0	Tifa	PREDICTED: Mus musculus TRAF-interacting protein with forkhead-associated domain (Tifa), transcript variant X4, mRNA [XM_006501239]
DOWN Ethanol	A_55_P1956873	0.0292851	down	2.0944	9680.21	6016.77	6582.36	4894.12	12177.4	9741.29	7750.59	7773.18	0.794931	0.617657	0.849272	0.629617	0	Timm17a	Mus musculus translocase of inner mitochondrial membrane 17a (Timm17a), mRNA [NM_011590]
DOWN Ethanol	A_51_P421984	0.0316751	down	2.15472	3131.21	2655.61	2849.45	2471.01	4809.63	3871.01	4348.04	3086.12	0.651029	0.686026	0.655342	0.800685	0	Timm22	Mus musculus translocase of inner mitochondrial membrane 22 (Timm22), transcript variant 1, mRNA [NM_019818]
DOWN Ethanol	A_51_P463765	0.00789123	down	4.76406	2475.72	4225.34	3878.78	4637.23	17070	11587.2	6123.13	15841.8	0.145034	0.364656	0.633464	0.292722	3	Timp3	Mus musculus tissue inhibitor of metalloproteinase 3 (Timp3), mRNA [NM_011595]
DOWN Ethanol	A_51_P514961	0.0162448	down	2.00269	1141.56	1253.5	1313.84	1086.81	1610.44	2111.18	1268.42	1508.71	0.708851	0.593746	1.03581	0.720356	0	Tiparp	Mus musculus TCDD-inducible poly(ADP-ribose) polymerase (Tiparp), mRNA [NM_178892]
DOWN Ethanol	A_55_P1960291	0.00901368	down	2.05715	917.214	535.357	550.535	571.262	1508.38	652.599	552.476	1006.68	0.60808	0.820346	0.996487	0.567473	0	Tjp3	Mus musculus tight junction protein 3 (Tjp3), transcript variant 3, mRNA [NM_013769]
DOWN Ethanol	A_51_P199098	0.0152634	down	2.55226	1504.13	929.342	1292.68	1167.17	2632.33	1875.74	2002.68	1791.53	0.571407	0.495452	0.645475	0.651493	1	Tmem107	Mus musculus transmembrane protein 107 (Tmem107), transcript variant 1, mRNA [NM_025838]
DOWN Ethanol	A_52_P429749	0.00198476	down	2.07177	854.682	528.028	686.812	624.273	1589.82	735.94	609.796	989.072	0.537596	0.717488	1.1263	0.631171	0	Tmem115	Mus musculus transmembrane protein 115 (Tmem115), mRNA [NM_019704]
DOWN Ethanol	A_51_P492346	0.0251459	down	3.04301	538.271	139.003	101.841	144.257	932.423	372.706	210.41	255.163	0.577281	0.372957	0.484012	0.565355	2	Tmem174	Mus musculus transmembrane protein 174 (Tmem174), mRNA [NM_026685]
DOWN Ethanol	A_55_P2182026	0.0371548	down	7.55143	3.34663	11.8853	13.4027	11.9592	82.0429	25.2712	35.0482	56.4755	0.0407912	0.470311	0.382409	0.211758	4	Tmem252	Mus musculus transmembrane protein 252 (Tmem252), mRNA [NM_183160]
DOWN Ethanol	A_55_P2233296	0.00266336	down	2.48828	85.7014	76.998	77.764	67.0969	172.514	125.518	94.5078	127.676	0.496779	0.613441	0.822832	0.525523	1	Tmem260	Mus musculus transmembrane protein 260 (Tmem260), transcript variant 2, mRNA [NM_001310584]
DOWN Ethanol	A_51_P271984	0.0124754	down	27.5094	2.50881	1.37303	1.70885	2.58227	83.3794	75.5689	13.6846	19.9852	0.030089	0.0181693	0.124875	0.129209	4	Tmem45b	Mus musculus transmembrane protein 45b (Tmem45b), mRNA [NM_144936]
DOWN Ethanol	A_51_P125842	0.0107083	down	3.72628	540.188	422.983	442.563	416.638	1512.12	796.591	1162.12	1148.68	0.35724	0.530991	0.380825	0.362711	3	Tmem51	Mus musculus transmembrane protein 51 (Tmem51), mRNA [NM_145402]
DOWN Ethanol	A_55_P2181888	0.0287349	down	14.0175	527.21	52.546	44.1076	57.3211	1536.04	643.939	703.47	769.306	0.343227	0.0816009	0.0627001	0.0745101	4	Tmem54	Mus musculus transmembrane protein 54 (Tmem54), transcript variant 3, mRNA [NM_001290706]
DOWN Ethanol	A_55_P1991054	0.00808859	down	2.00014	1037.81	699.514	730.919	711.492	1608.8	873.871	755.919	1125.48	0.645086	0.800478	0.966928	0.632166	0	Tmf1	Mus musculus TATA element modulatory factor 1 (Tmf1), mRNA [NM_001081111]
DOWN Ethanol	A_51_P385099	0.0279695	down	12.3544	18.946	1.64492	2.27047	1.85118	70.337	47.8026	12.2878	14.6208	0.26936	0.0344107	0.184774	0.126613	4	Tnf	Mus musculus tumor necrosis factor (Tnf), transcript variant 1, mRNA [NM_013693]
DOWN Ethanol	A_51_P208240	0.0379205	down	5.96498	33.474	2.7165	2.75657	2.32305	59.3888	15.6858	8.01453	19.5459	0.563643	0.173182	0.343947	0.118851	3	Tnfsf14	Mus musculus tumor necrosis factor (ligand) superfamily, member 14 (Tnfsf14), mRNA [NM_019418]
DOWN Ethanol	A_52_P403443	0.0193333	down	2.67512	1021.9	1222.43	1226.81	1365.74	3120.52	1857.52	1033.14	3543.16	0.327477	0.658099	1.18746	0.385458	2	Tns3	Mus musculus tensin 3 (Tns3), mRNA [NM_001083587]
DOWN Ethanol	A_55_P1959606	0.0371857	down	2.2677	1159.79	1238.85	1138.11	1333.16	2290.12	1648.1	1974.55	1531.3	0.506432	0.751685	0.576389	0.87061	0	Tom1l1	Mus musculus target of myb1-like 1 (chicken) (Tom1l1), mRNA [NM_028011]
DOWN Ethanol	A_55_P2009993	0.0392622	down	2.97772	5293.64	2438.41	1637.03	2359.81	8515.08	6446.78	3798.82	3721.47	0.621678	0.378238	0.430931	0.634107	2	Tomm20	Mus musculus translocase of outer mitochondrial membrane 20 homolog (yeast) (Tomm20), mRNA [NM_024214]
DOWN Ethanol	A_55_P2075200	0.00275037	down	7.73053	111.26	123.684	140.967	118.758	1053.16	491.215	453.965	693.499	0.105645	0.251792	0.310523	0.171244	4	Tor3a	Mus musculus torsin family 3, member A (Tor3a), mRNA [NM_023141]
DOWN Ethanol	A_55_P2121618	0.0243676	down	2.85481	9647.48	449.231	468.131	583.547	17911.3	1299.2	766.504	872.723	0.538626	0.345774	0.610736	0.66865	1	Tox4	Mus musculus TOX high mobility group box family member 4 (Tox4), mRNA [NM_023434]
DOWN Ethanol	A_55_P1987043	0.0384621	down	2.26774	270.719	240.846	233.489	300.423	889.426	291.938	166.759	552.981	0.304376	0.824993	1.40016	0.543279	1	Tpp1	Mus musculus tripeptidyl peptidase I (Tpp1), mRNA [NM_009906]
DOWN Ethanol	A_55_P2030560	0.00846764	down	2.56539	28.1382	14.1823	11.56	14.4141	59.4258	23.2558	11.7329	35.1605	0.473501	0.609839	0.985264	0.409953	2	Trabd2b	Mus musculus TraB domain containing 2B (Trabd2b), mRNA [NM_001085549]
DOWN Ethanol	A_55_P2033272	0.0121714	down	12.9541	3.19955	1.93286	2.34939	2.1911	56.8092	7.62072	27.8877	14.6983	0.0563209	0.253632	0.0842449	0.149071	4	Treh	Mus musculus trehalase (brush-border membrane glycoprotein) (Treh), transcript variant 2, mRNA [NM_001277847]
DOWN Ethanol	A_55_P1973229	0.0144714	down	28.308	7.66533	2.83608	1.8358	6.01301	74.2774	78.5831	74.1852	70.447	0.103199	0.0360901	0.0247461	0.085355	4	Trim34b	Mus musculus tripartite motif-containing 34B (Trim34b), mRNA [NM_001243916]
DOWN Ethanol	A_52_P648715	0.00538855	down	47.5653	3.22417	7.91206	9.54946	16.3477	353.948	246.079	160.721	288.259	0.00910917	0.0321525	0.0594164	0.056712	4	Triml1	Mus musculus tripartite motif family-like 1 (Triml1), mRNA [NM_177742]
DOWN Ethanol	A_55_P2050380	0.00796502	down	3.57258	41.5907	16.6197	26.2103	17.3529	118.648	45.7049	31.8291	58.7358	0.350538	0.36363	0.823468	0.295439	3	Trip11	Mus musculus thyroid hormone receptor interactor 11 (Trip11), mRNA [NM_028446]
DOWN Ethanol	A_55_P2160686	0.0396943	down	2.00949	14347.3	6974.94	8307.18	8221.75	19015.4	13078.6	9290.24	9548.57	0.754506	0.53331	0.894184	0.861046	0	Tsc22d1	Mus musculus TSC22 domain family, member 1 (Tsc22d1), transcript variant 4, mRNA [NM_001310646]
DOWN Ethanol	A_55_P2000454	0.0172258	down	4.26079	14.5233	84.806	37.8852	14.8599	70.5142	238.683	112.177	23.9606	0.205963	0.355308	0.337726	0.620178	3	Tspan18	tetraspanin 18 [Source:MGI Symbol;Acc:MGI:1917186] [ENSMUST00000181716]
DOWN Ethanol	A_51_P331021	0.0291372	down	2.04889	343.43	244.745	321.549	127.74	458.213	320.53	318.502	257.464	0.749499	0.763565	1.00957	0.496147	1	Ttc32	Mus musculus tetratricopeptide repeat domain 32 (Ttc32), mRNA [NM_029321]
DOWN Ethanol	A_55_P2124110	0.00354892	down	2.42451	40.1419	34.6197	39.939	40.7208	86.6588	54.303	52.3676	62.733	0.463218	0.637529	0.762667	0.649113	1	Ttc7	mc05a11,r1 Soares mouse p3NMF19,5 Mus musculus cDNA clone IMAGE:338012 5', [W29714]
DOWN Ethanol	A_55_P2133910	0.0487978	down	3.7791	124.231	147.762	126.539	163.741	1156.41	320.939	159.361	259.641	0.107428	0.460404	0.79404	0.630644	2	Ttll10	Mus musculus tubulin tyrosine ligase-like family, member 10 (Ttll10), mRNA [NM_029264]
DOWN Ethanol	A_52_P123354	0.0377626	down	2.25591	2462.79	944.628	1114.64	999.132	3311.17	2013.52	1461.51	1363.18	0.743781	0.469142	0.762664	0.73294	1	Tusc2	Mus musculus tumor suppressor candidate 2 (Tusc2), mRNA [NM_019742]
DOWN Ethanol	A_51_P424499	0.0226468	down	2.06298	21398.5	9672.13	9638.09	9671.45	30055.9	15610.1	11685.3	12617	0.711956	0.619607	0.824802	0.766543	0	Txn1	Mus musculus thioredoxin 1 (Txn1), mRNA [NM_011660]
DOWN Ethanol	A_51_P349878	0.00993135	down	2.02305	18868.6	17033.6	16506.6	15899.7	29312.9	22421.9	18952.8	22453.2	0.643695	0.759685	0.870932	0.708127	0	Txndc17	Mus musculus thioredoxin domain containing 17 (Txndc17), mRNA [NM_026559]
DOWN Ethanol	A_52_P244064	0.00273613	down	2.23573	2399.94	1995.73	2524.35	1925.63	4511.82	3346.85	2617.84	2912.95	0.531922	0.5963	0.964287	0.66106	0	Ube2g2	Mus musculus ubiquitin-conjugating enzyme E2G 2 (Ube2g2), mRNA [NM_019803]
DOWN Ethanol	A_55_P2063970	0.0158394	down	2.34504	7972.26	5898.88	6312.13	5516.58	12061.9	10134.4	8489.08	9446.92	0.660947	0.582065	0.74356	0.583955	0	Ube2l3	Mus musculus ubiquitin-conjugating enzyme E2L 3 (Ube2l3), mRNA [NM_009456]
DOWN Ethanol	A_55_P2141943	0.0432121	down	2.58485	45.4814	21.1084	26.9258	21.0982	60.2024	44.7703	50.3433	35.5192	0.755476	0.471483	0.534845	0.593995	1	Ube2l6	ubiquitin-conjugating enzyme E2L 6 [Source:MGI Symbol;Acc:MGI:1914500] [ENSMUST00000102642]
DOWN Ethanol	A_55_P1954216	0.0450269	down	10.6581	71.8312	3.40367	3.13877	5.06378	140.828	24.6663	40.6708	70.2596	0.510062	0.137989	0.0771751	0.0720724	3	Ugt3a1	Mus musculus UDP glycosyltransferases 3 family, polypeptide A1 (Ugt3a1), mRNA [NM_207216]
DOWN Ethanol	A_52_P550185	0.0245941	down	2.25869	4045.45	1952.21	2537.89	1818.07	5768.09	3392.69	3559.02	2695.61	0.70135	0.575417	0.713085	0.674456	0	Urm1	Mus musculus ubiquitin related modifier 1 (Urm1), mRNA [NM_026615]
DOWN Ethanol	A_66_P132446	0.0379727	down	2.40775	46.3566	7.63112	2.12483	5.76172	120.57	8.5452	3.7825	7.39332	0.384478	0.89303	0.561752	0.779315	1	Usp15	Mus musculus ubiquitin specific peptidase 15 (Usp15), transcript variant 1, mRNA [NM_027604]
DOWN Ethanol	A_66_P120612	0.0436279	down	2.63021	61.1963	10.5229	9.55709	15.3844	132.118	13.45	22.6773	22.2593	0.463193	0.782369	0.421438	0.691147	2	Vax2os	Mus musculus ventral anterior homeobox 2, opposite strand (Vax2os), transcript variant 1, long non-coding RNA [NR_075094]
DOWN Ethanol	A_55_P2042452	0.0213166	down	5.73929	15.8517	6.10931	2.84144	8.7857	60.0996	25.5841	16.5977	20.3464	0.263757	0.238794	0.171194	0.431807	4	Vgll1	Mus musculus vestigial like family member 1 (Vgll1), transcript variant 1, mRNA [NM_001313763]
DOWN Ethanol	A_55_P2030524	0.0113598	down	2.19546	4534.94	4646.74	5221.48	5859.47	11602.4	7526.84	4522.18	7508.13	0.390863	0.617356	1.15464	0.780417	1	Vldlr	Mus musculus very low density lipoprotein receptor (Vldlr), transcript variant 1, mRNA [NM_013703]
DOWN Ethanol	A_55_P1963549	0.0201192	down	3.52386	69.9008	40.5194	32.6418	38.3054	301.903	57.7397	78.6706	78.8243	0.231534	0.701759	0.414918	0.48596	3	Vmn1r168	Mus musculus vomeronasal 1 receptor 168 (Vmn1r168), mRNA [NM_001166842]
DOWN Ethanol	A_55_P1968643	0.0172933	down	2.21176	103.579	30.3459	28.5395	28.0734	173.079	37.7147	40.0619	45.6188	0.598451	0.804618	0.712383	0.615391	0	Vmn1r173	Mus musculus vomeronasal 1 receptor 173 (Vmn1r173), mRNA [NM_001166718]
DOWN Ethanol	A_52_P586740	0.0399904	down	2.53942	16.6986	1.82291	2.29133	2.04561	60.2163	4.10093	2.10678	2.25756	0.27731	0.444512	1.08759	0.906114	2	Vmn1r188	Mus musculus vomeronasal 1 receptor 188 (Vmn1r188), mRNA [NM_145850]
DOWN Ethanol	A_55_P2067798	0.00492749	down	3.09978	39.42	9.60666	7.59267	10.4645	114.409	19.1444	13.5899	18.4743	0.344554	0.5018	0.5587	0.566434	1	Vmn1r59	Mus musculus vomeronasal 1 receptor 59 (Vmn1r59), mRNA [NM_207543]
DOWN Ethanol	A_55_P2012107	0.0267186	down	2.88184	61.7553	16.6297	12.0164	20.6417	107.767	43.438	23.089	32.1783	0.573047	0.382838	0.520437	0.641478	1	Vmn2r10	Mus musculus vomeronasal 2, receptor 10 (Vmn2r10), mRNA [NM_009491]
DOWN Ethanol	A_55_P2017145	0.00475391	down	4.89248	23.8207	3.97828	5.09396	5.06557	95.7733	17.4501	8.57077	19.3621	0.24872	0.22798	0.594341	0.261624	3	Vmn2r89	Mus musculus vomeronasal 2, receptor 89 (Vmn2r89), transcript variant 2, mRNA [NM_009487]
DOWN Ethanol	A_55_P2160871	0.0212883	down	2.0028	101.442	6.46283	2.07515	4.23685	212.774	6.11275	1.9739	7.15105	0.476759	1.05727	1.0513	0.59248	1	Vmn2r90	Mus musculus vomeronasal 2, receptor 90 (Vmn2r90), mRNA [NM_001104539]
DOWN Ethanol	A_52_P265578	0.0469171	down	3.66521	46.7785	11.0029	11.4747	7.90673	60.6484	35.4458	27.8466	27.8672	0.771307	0.310414	0.412068	0.28373	3	Vmo1	Mus musculus vitelline membrane outer layer 1 homolog (chicken) (Vmo1), mRNA [NM_001013607]
DOWN Ethanol	A_51_P400217	0.0406973	down	2.4875	178.295	95.0465	131.811	34.1365	245.223	154.686	152.372	99.9877	0.727075	0.614449	0.86506	0.341407	1	Vpreb1	Mus musculus pre-B lymphocyte gene 1 (Vpreb1), mRNA [NM_016982]
DOWN Ethanol	A_51_P125648	0.0202281	down	2.19315	52.6511	36.0145	40.1447	62.7538	129.641	65.8226	28.6548	89.4693	0.406131	0.547144	1.40098	0.701401	1	Vwce	Mus musculus von Willebrand factor C and EGF domains (Vwce), mRNA [NM_027913]
DOWN Ethanol	A_52_P581440	0.0422074	down	3.16761	2255.13	2880.64	3404.41	2998.24	10879.6	5517.18	2390.81	9208.41	0.20728	0.522123	1.42396	0.325598	2	Wasf2	Mus musculus WAS protein family, member 2 (Wasf2), mRNA [NM_153423]
DOWN Ethanol	A_51_P108226	0.00220224	down	22.052	8.19997	3.81553	4.33844	3.40447	123.423	77.3492	51.482	44.0142	0.0664378	0.0493286	0.084271	0.0773493	4	Wfdc21	Mus musculus WAP four-disulfide core domain 21 (Wfdc21), mRNA [NM_183249]
DOWN Ethanol	A_55_P2171508	0.00743041	down	4.85769	16.1511	14.9567	12.8905	17.697	114.479	37.4092	23.5555	60.2128	0.141084	0.399813	0.547237	0.293908	3	Wipf1	Mus musculus WAS/WASL interacting protein family, member 1 (Wipf1), transcript variant 1, mRNA [NM_001289722]
DOWN Ethanol	A_52_P15377	0.0176972	down	2.77141	88.11	23.6953	42.4115	53.097	165.263	64.1722	61.6809	83.9329	0.533151	0.369245	0.687596	0.632613	1	Wnt9b	Mus musculus wingless-type MMTV integration site family, member 9B (Wnt9b), mRNA [NM_011719]
DOWN Ethanol	A_55_P2170509	0.0178416	down	2.28997	1964.6	1849.67	1712.9	1374.69	2907.07	2753.26	2141.83	2717.06	0.6758	0.67181	0.799735	0.505947	0	Yipf4	Mus musculus Yip1 domain family, member 4 (Yipf4), mRNA [NM_026417]
DOWN Ethanol	A_55_P1961567	0.0216301	down	2.10194	12284	7603.66	7602.42	6994.79	17744.4	10619.5	10111	10073.3	0.692277	0.716007	0.751895	0.694388	0	Ypel3	Mus musculus yippee-like 3 (Drosophila) (Ypel3), mRNA [NM_026875]
DOWN Ethanol	A_66_P139683	0.00486752	down	8.78343	10.4941	4.00989	4.29799	6.88924	73.14	25.5871	26.8441	29.2219	0.143479	0.156715	0.16011	0.235756	4	Zbp1	Mus musculus Z-DNA binding protein 1 (Zbp1), transcript variant 1, mRNA [NM_021394]
DOWN Ethanol	A_55_P1977330	0.00643369	down	2.03046	87.0987	63.4301	77.2532	55.0841	147.696	96.1904	62.9277	88.4812	0.589716	0.659422	1.22765	0.622551	0	Zbtb1	Mus musculus zinc finger and BTB domain containing 1 (Zbtb1), mRNA [NM_178744]
DOWN Ethanol	A_55_P1994832	0.0108965	down	2.8484	40.8848	9.48562	9.06939	10.5627	83.8263	15.9291	12.0836	30.0039	0.487732	0.595489	0.750557	0.352043	2	Zbtb42	Mus musculus zinc finger and BTB domain containing 42 (Zbtb42), mRNA [NM_001100460]
DOWN Ethanol	A_52_P613808	0.0177546	down	2.07438	49.3189	76.5952	98.0204	81.4276	119.489	103.232	68.3479	131.083	0.412748	0.741968	1.43414	0.62119	1	Zbtb7a	Mus musculus zinc finger and BTB domain containing 7a (Zbtb7a), mRNA [NM_010731]
DOWN Ethanol	A_51_P488718	0.0244488	down	2.15921	2771.77	1588.63	1895.48	1518.48	3951.96	2661.93	2509.82	2065.39	0.701366	0.596796	0.755226	0.735203	0	Zfand2b	Mus musculus zinc finger, AN1 type domain 2B (Zfand2b), transcript variant 1, mRNA [NM_026846]
DOWN Ethanol	A_52_P104107	0.0275443	down	2.41604	39.3438	28.8377	27.5904	20.9463	54.9782	57.576	40.3455	34.6304	0.715626	0.500863	0.683854	0.604855	0	Zfp35	Mus musculus zinc finger protein 35 (Zfp35), mRNA [NM_011755]
DOWN Ethanol	A_55_P2132800	0.0192908	down	2.76916	682.926	134.501	122.972	102.442	1156.63	251.404	231.868	199.769	0.590443	0.534998	0.530353	0.512799	0	Zfp367	zinc finger protein 367 [Source:MGI Symbol;Acc:MGI:2442266] [ENSMUST00000117241]
DOWN Ethanol	A_51_P142989	0.0177	down	2.78089	386.563	377.907	277.474	285.398	821.488	538.36	551.683	561.323	0.470565	0.70196	0.502958	0.508437	1	Zfp429	Mus musculus zinc finger protein 429 (Zfp429), mRNA [NM_001080941]
DOWN Ethanol	A_51_P452798	0.00242286	down	2.02781	1024.23	588.581	682.634	459.629	1756.12	786.4	643.403	712.505	0.583236	0.74845	1.06097	0.645088	0	Zfp524	Mus musculus zinc finger protein 524 (Zfp524), mRNA [NM_025324]
DOWN Ethanol	A_55_P2144248	0.0268802	down	2.77889	275.137	180.513	116.122	132.441	546.67	262.678	260.448	241.085	0.503296	0.687203	0.445854	0.549355	1	Zfp790	Mus musculus zinc finger protein 790 (Zfp790), transcript variant 1, mRNA [NM_146185]
DOWN Ethanol	A_55_P2093418	0.00753612	down	2.01555	1493.69	1139.9	1258.07	986.334	2854.08	1282.04	1137.57	1658.24	0.523354	0.889131	1.10593	0.594808	0	Zmpste24	Mus musculus zinc metallopeptidase, STE24 (Zmpste24), mRNA [NM_172700]
DOWN Ethanol	A_51_P232474	0.00620041	down	2.2212	286.208	86.3862	71.8783	90.47	537.599	148.222	62.0951	156.57	0.532382	0.582814	1.15755	0.577823	0	Zswim1	Mus musculus zinc finger SWIM-type containing 1 (Zswim1), mRNA [NM_028028]
DOWN Ethanol	A_55_P2081405	0.0430153	down	2.00376	9060.95	5635.41	6590.8	5639.61	11161.9	9860.71	7855.48	7005.11	0.811776	0.571501	0.839006	0.805072	0	SelK	SELK_MOUSE (Q9JLJ1) Selenoprotein K, complete [TC1634461]
DOWN Ethanol	A_55_P2118537	0.00678043	down	2.19583	61.0471	12.2731	13.9974	20.1367	130.322	20.6418	14.4609	24.9832	0.468431	0.594574	0.967947	0.80601	1	NLR family, apoptosis inhibitory protein 3 [Source:MGI Symbol;Acc:MGI:1298225] [ENSMUST00000118082]	NLR family, apoptosis inhibitory protein 3 [Source:MGI Symbol;Acc:MGI:1298225] [ENSMUST00000118082]
DOWN Ethanol	A_55_P1994504	0.0303752	down	2.22734	35.8954	1.76841	2.19888	4.22168	58.8165	4.22412	2.08459	5.5432	0.610295	0.418646	1.05483	0.761597	1	spectrin beta, non-erythrocytic 5 [Source:MGI Symbol;Acc:MGI:2685200] [ENSMUST00000156159]	spectrin beta, non-erythrocytic 5 [Source:MGI Symbol;Acc:MGI:2685200] [ENSMUST00000156159]
DOWN Ethanol	A_66_P131645	0.0127004	down	3.02764	80.1855	42.5063	38.9747	70.6387	285.284	98.9716	35.0449	157.739	0.281073	0.42948	1.11214	0.44782	3	AHNAK nucleoprotein 2 [Source:MGI Symbol;Acc:MGI:2144831] [ENSMUST00000124526]	AHNAK nucleoprotein 2 [Source:MGI Symbol;Acc:MGI:2144831] [ENSMUST00000124526]
DOWN Ethanol	A_55_P1956598	0.0407214	down	6.64191	13.5112	1.84618	2.20265	3.81867	80.4605	18.8589	9.93245	5.36297	0.167923	0.0978946	0.221763	0.712044	3	immunoglobulin heavy constant gamma 2C [Source:MGI Symbol;Acc:MGI:2686979] [ENSMUST00000195192]	immunoglobulin heavy constant gamma 2C [Source:MGI Symbol;Acc:MGI:2686979] [ENSMUST00000195192]
DOWN Ethanol	A_51_P179480	0.0183097	down	2.05372	82.9058	40.9029	47.5192	61.5153	136.804	51.5488	62.6738	78.9802	0.606021	0.793479	0.758199	0.778871	0	4930539E08Rik	Mus musculus RIKEN cDNA 4930539E08 gene (4930539E08Rik), mRNA [NM_172450]
DOWN Ethanol	A_55_P2403144	0.0338619	down	2.2823	16.1339	1.94202	2.46705	2.11235	56.6435	2.2152	2.3789	2.93798	0.284832	0.876678	1.03706	0.718979	1	4930548J01Rik	AGENCOURT_10611121 NIH_MGC_169 Mus musculus cDNA clone IMAGE:6743846 5', mRNA sequence [BU962902]
DOWN Ethanol	A_55_P1976112	0.048413	down	2.36382	829.15	438.05	585.268	425.651	2181.28	473.093	454.225	1193.04	0.38012	0.925929	1.2885	0.35678	2	C130074G19Rik	Mus musculus RIKEN cDNA C130074G19 gene (C130074G19Rik), mRNA [NM_178692]
DOWN Ethanol	A_66_P106132	0.0424166	down	9.15433	15.9652	5.69154	2.78636	10.7845	60.2112	36.2286	50.0658	34.7569	0.265154	0.157101	0.055654	0.310283	4	E030044B06Rik	Mus musculus RIKEN cDNA E030044B06 gene (E030044B06Rik), long non-coding RNA [NR_045343]
DOWN Ethanol	A_52_P474699	0.0202161	down	11.3517	17.6672	1.59156	1.99414	1.74368	59.6024	25.1916	15.0262	14.2447	0.296418	0.0631782	0.13271	0.122409	4	0610025J13Rik	PREDICTED: Mus musculus RIKEN cDNA 0610025J13 gene (0610025J13Rik), transcript variant X2, misc_RNA [XR_376451]
DOWN Ethanol	A_55_P1972763	0.00599741	down	3.3004	29.0947	24.3467	31.4154	26.5661	116.814	45.9108	50.8914	50.8743	0.249068	0.530304	0.617302	0.522191	1	0610037L13Rik	RIKEN cDNA 0610037L13 gene [Source:MGI Symbol;Acc:MGI:1921348] [ENSMUST00000134254]
DOWN Ethanol	A_51_P450100	0.0197666	down	2.16706	13909.4	9734.95	11309.4	9287.43	19945.2	14787	14857.4	14169.7	0.697382	0.658347	0.761193	0.655441	0	1110008F13Rik	Mus musculus RIKEN cDNA 1110008F13 gene (1110008F13Rik), mRNA [NM_026124]
DOWN Ethanol	A_52_P549892	0.0109251	down	11.7588	3.55247	4.39056	3.95181	2.86478	53.192	20.7986	42.8294	14.1038	0.0667857	0.211099	0.0922688	0.203122	4	1600002D24Rik	Mus musculus RIKEN cDNA 1600002D24 gene (1600002D24Rik), long non-coding RNA [NR_040484]
DOWN Ethanol	A_51_P147064	0.0127482	down	5.04803	118.793	52.9604	44.9683	54.0169	330.413	255.197	148.174	157.225	0.359528	0.207528	0.303482	0.343565	4	1600014C23Rik	Mus musculus RIKEN cDNA 1600014C23 gene (1600014C23Rik), mRNA [NM_028164]
DOWN Ethanol	A_55_P2293414	0.0452071	down	4.20429	24.4243	9.66605	4.41338	4.91073	56.9014	35.5388	20.0247	7.81499	0.42924	0.271985	0.220396	0.628373	3	1700001C19Rik	Mus musculus RIKEN cDNA 1700001C19 gene (1700001C19Rik), transcript variant 1, mRNA [NM_029296]
DOWN Ethanol	A_55_P1980677	0.0214678	down	2.18018	707.138	319.038	311.784	326.468	1070.35	471.058	441.761	461.085	0.660658	0.67728	0.705775	0.708043	0	1700007K09Rik	Mus musculus RIKEN cDNA 1700007K09 gene (1700007K09Rik), mRNA [NM_027037]
DOWN Ethanol	A_55_P2185526	0.0350155	down	2.31643	854.676	131.335	155.19	222.535	1359.7	304.763	201.17	265.044	0.628578	0.430942	0.771436	0.839617	1	1700016P03Rik
DOWN Ethanol	A_55_P2084835	0.0236581	down	2.51809	27.5665	4.74123	4.86339	5.25703	81.2109	5.13662	7.371	8.64938	0.339444	0.923026	0.659801	0.607793	1	1700021P04Rik	PREDICTED: Mus musculus RIKEN cDNA 1700021P04 gene (1700021P04Rik), misc_RNA [XR_168779]
DOWN Ethanol	A_55_P2172515	0.0205177	down	2.75456	298.197	56.4047	85.6061	128.216	680.202	141.514	135.482	161.33	0.438394	0.398581	0.631861	0.794739	2	1700061I17Rik	Mus musculus RIKEN cDNA 1700061I17 gene (1700061I17Rik), long non-coding RNA [NR_038029]
DOWN Ethanol	A_55_P2126448	0.0224695	down	2.05778	1607.32	1162.05	1426.37	1213.8	2568.87	1907.15	1724.2	1358.77	0.625689	0.609313	0.827265	0.893309	0	1810032O08Rik	Mus musculus RIKEN cDNA 1810032O08 gene (1810032O08Rik), transcript variant 3, long non-coding RNA [NR_027821]
DOWN Ethanol	A_55_P2044593	0.0209548	down	3.1791	8864.65	6860.84	7957.75	5299.51	15079.4	17321.7	16603.1	11958.6	0.587867	0.396084	0.479292	0.443155	3	1810037I17Rik	Mus musculus RIKEN cDNA 1810037I17 gene (1810037I17Rik), mRNA [NM_024461]
DOWN Ethanol	A_55_P2197953	0.0397527	down	3.02831	40.9865	1.90566	3.03974	2.12173	60.7044	4.25308	3.97798	8.16554	0.675181	0.448065	0.76414	0.259839	2	2010004M13Rik	AGENCOURT_8806276_updated NIH_MGC_137 Mus musculus cDNA clone IMAGE:6431658 3', mRNA sequence [CF583964]
DOWN Ethanol	A_51_P272066	0.00965077	down	18.1109	34.7239	9.10188	8.34579	14.5666	567.572	44.4982	86.2333	375.724	0.0611797	0.204545	0.0967815	0.0387695	4	2010109I03Rik	Mus musculus RIKEN cDNA 2010109I03 gene (2010109I03Rik), mRNA [NM_025929]
DOWN Ethanol	A_52_P155805	0.0450755	down	2.11267	128.119	78.8216	85.1528	64.0405	151.667	134.586	113.717	93.5603	0.844743	0.58566	0.748816	0.684484	0	2010204K13Rik	Mus musculus RIKEN cDNA 2010204K13 gene (2010204K13Rik), transcript variant 1, long non-coding RNA [NR_027924]
DOWN Ethanol	A_55_P2186262	0.0241674	down	16.1159	17.6533	1.66561	2.06351	1.89848	63.3599	42.3735	25.7002	22.292	0.278619	0.0393078	0.0802915	0.0851641	4	2400006E01Rik	Mus musculus RIKEN cDNA 2400006E01 gene (2400006E01Rik), long non-coding RNA [NR_130791]
DOWN Ethanol	A_55_P2427175	0.0141674	down	3.45623	26.0072	5.55348	5.77216	14.5374	123.446	13.2364	9.37072	22.3583	0.210677	0.419561	0.615978	0.6502	2	4921525O09Rik	Mus musculus RIKEN cDNA 4921525O09 gene (4921525O09Rik), long non-coding RNA [NR_045061]
DOWN Ethanol	A_55_P1989738	0.00345471	down	4.51143	15.0515	7.83456	9.11054	8.94087	54.1352	29.17	21.1701	23.5612	0.278034	0.268583	0.430349	0.379475	4	4930426L09Rik	Mus musculus RIKEN cDNA 4930426L09 gene (4930426L09Rik), long non-coding RNA [NR_024323]
DOWN Ethanol	A_51_P228159	0.0350661	down	2.6787	39.0163	8.11089	5.16003	14.103	95.1586	19.4242	8.67433	14.6389	0.410013	0.417567	0.594862	0.963391	2	4930430O22Rik	PREDICTED: Mus musculus RIKEN cDNA 4930430O22 gene (4930430O22Rik), misc_RNA [XR_168603]
DOWN Ethanol	A_55_P2279997	0.0373974	down	4.55232	70.6757	6.20699	2.49985	10.7141	290.542	17.4972	12.4071	15.8367	0.243255	0.354742	0.201484	0.676538	3	4930549C15Rik	Mus musculus RIKEN cDNA 4930549C15 gene (4930549C15Rik), long non-coding RNA [NR_130981]
DOWN Ethanol	A_52_P246992	0.0460895	down	2.01977	67.2897	7.66454	6.26655	7.98117	100.134	8.68161	9.63139	10.1492	0.671997	0.882848	0.650638	0.786384	0	4930558C23Rik	Mus musculus RIKEN cDNA 4930558C23 gene (4930558C23Rik), long non-coding RNA [NR_015490]
DOWN Ethanol	A_52_P382076	0.00292385	down	23.1639	5.38262	1.38476	1.7612	1.54097	80.6637	31.2586	23.9399	19.0989	0.0667292	0.0443001	0.0735674	0.0806837	4	4930579D07Rik	PREDICTED: Mus musculus RIKEN cDNA 4930579D07 gene (4930579D07Rik), misc_RNA [XR_107032]
DOWN Ethanol	A_55_P2007955	0.0246313	down	4.52851	17.5568	11.182	5.48366	11.6165	54.8503	32.9258	24.8027	23.2424	0.320086	0.339612	0.221091	0.499799	4	4933402N22Rik	Mus musculus RIKEN cDNA 4933402N22 gene (4933402N22Rik), mRNA [NM_001177510]
DOWN Ethanol	A_52_P235616	0.0290727	down	6.14806	29.0838	2.89094	5.26563	8.83922	92.1993	23.6957	25.4966	19.8697	0.315445	0.122003	0.206523	0.444859	4	4933413J09Rik	Mus musculus RIKEN cDNA 4933413J09 gene (4933413J09Rik), long non-coding RNA [NR_038005]
DOWN Ethanol	A_55_P2047812	0.0158847	down	9.14845	5.81049	7.5246	2.18201	9.34025	55.2412	31.5494	21.8808	32.4	0.105184	0.238502	0.0997225	0.288279	4	4933416C03Rik	Mus musculus RIKEN cDNA 4933416C03 gene (4933416C03Rik), mRNA [NM_001161855]
DOWN Ethanol	A_66_P117294	0.00569762	down	2.3053	25.0032	7.65111	11.0092	10.9692	66.2644	10.9093	10.4062	17.1695	0.377325	0.701338	1.05795	0.638876	1	4933436H12Rik	Mus musculus RIKEN cDNA 4933436H12 gene (4933436H12Rik), long non-coding RNA [NR_046208]
DOWN Ethanol	A_55_P2101266	0.0167114	down	3.24225	37.8964	9.82961	15.2692	12.5928	68.519	29.8956	24.1416	31.6837	0.553079	0.328798	0.632483	0.397455	2	6430573P05Rik
DOWN Ethanol	A_55_P2157236	0.0230765	down	2.00848	34.3678	9.37128	7.871	15.9899	64.2673	15.4974	8.23627	15.9178	0.534763	0.604702	0.955651	1.00453	0	9330160F10Rik
DOWN Ethanol	A_52_P371135	0.0227965	down	3.74344	34.5599	5.77981	7.75834	10.2794	67.4006	25.0055	14.8106	24.8084	0.512754	0.231141	0.523837	0.414354	2	C130050O18Rik	Mus musculus RIKEN cDNA C130050O18 gene (C130050O18Rik), mRNA [NM_177000]
DOWN Ethanol	A_55_P2022421	0.0215902	down	11.3853	2.98671	9.06453	2.19146	3.44112	69.8291	23.9813	19.3358	20.972	0.0427718	0.377982	0.113337	0.164082	4	D030018L15Rik	Mus musculus RIKEN cDNA D030018L15 gene (D030018L15Rik), transcript variant 1, non-coding RNA [NR_126492]
DOWN Ethanol	A_51_P126525	0.0181076	down	2.15533	731.042	652.127	724.412	593.977	1281.18	773.467	691.801	1278.24	0.5706	0.843121	1.04714	0.464684	1	D230025D16Rik	Mus musculus RIKEN cDNA D230025D16 gene (D230025D16Rik), mRNA [NM_145604]
DOWN Ethanol	A_55_P1977570	0.00190914	down	4.44333	17.4093	5.30409	3.24595	5.56864	81.8944	13.7863	7.09179	16.0851	0.212582	0.384735	0.457706	0.3462	4	E330016L19Rik	H3086A12-5 NIA Mouse 15K cDNA Clone Set Mus musculus cDNA clone H3086A12 5', mRNA sequence [BG083241]
DOWN Ethanol	A_55_P2048388	0.0121897	down	4.39656	11.3941	7.16165	6.63285	3.7687	50.4064	18.4752	8.56527	18.9139	0.226044	0.387635	0.774388	0.199255	3	E330020D12Rik	Mus musculus Riken cDNA E330020D12 gene (E330020D12Rik), long non-coding RNA [NR_033736]
DOWN Ethanol	A_55_P2045136	0.00745493	down	9.9984	3.67624	1.76069	2.20374	1.98158	52.6924	16.7726	5.97364	10.5914	0.0697679	0.104974	0.36891	0.187093	4	Rik	RIKEN cDNA I830127L07 gene [Source:MGI Symbol;Acc:MGI:3612406] [ENSMUST00000190944]
DOWN Ethanol	A_55_P2167512	0.0110233	down	2.68277	6534.39	5100.72	5632.1	3793.05	11688	9913.25	8925.07	7060.35	0.55907	0.514536	0.631042	0.537233	0	Rik	AV213678 RIKEN full-length enriched, ES cells Mus musculus cDNA clone 2410129D18 3', [AV213678]
DOWN Ethanol	A_55_P2093301	0.00819141	down	2.45202	162.507	29.8912	28.516	37.9912	283.65	49.9152	33.2525	79.984	0.572912	0.59884	0.857562	0.474985	1	4930466F19Rik	DQ071571 spermatin {Rattus norvegicus} (exp=-1; wgp=0; cg=0), partial (5%) [TC1595462]
DOWN Ethanol	A_55_P2270437	0.0125828	down	2.28519	27.5746	28.2451	27.2745	27.5239	77.7417	33.6223	28.2617	42.7258	0.354695	0.84007	0.965069	0.644198	1	4930528J11Rik
DOWN Ethanol	A_51_P158073	0.0197154	down	2.10782	740.282	358.421	364.581	592.484	1193.83	518.858	491.061	736.262	0.62009	0.690789	0.742434	0.80472	0	A230050P20Rik	Mus musculus RIKEN cDNA A230050P20 gene (A230050P20Rik), mRNA [NM_175687]
DOWN Ethanol	A_55_P2275817	0.00073428	down	5.58151	15.2858	1.57176	1.95197	1.79075	75.9417	5.82811	5.10581	7.13967	0.201284	0.269686	0.382304	0.250817	4	C430042M11Rik	PREDICTED: Mus musculus RIKEN cDNA C430042M11 gene (C430042M11Rik), transcript variant X2, ncRNA [XR_001782303]
DOWN Ethanol	A_55_P2056871	0.0367941	down	4.89984	338.61	319.248	461.439	307.29	3016.37	1006.14	395.881	1455.7	0.112257	0.317299	1.1656	0.211094	3	Akap13	Mus musculus A kinase (PRKA) anchor protein 13 (Akap13), mRNA [NM_029332]
DOWN Ethanol	A_66_P124551	0.0267059	down	4.53464	551.146	652.655	913.648	795.104	3806.66	2000.39	841.203	3414.49	0.144785	0.326264	1.08612	0.232862	3	Akap13	Mus musculus A kinase (PRKA) anchor protein 13 (Akap13), mRNA [NM_029332]
DOWN Ethanol	A_55_P2025228	0.00408147	down	2.23162	4928.8	3861.67	5005.31	3105.96	8914.46	5519.62	5243.44	5630.78	0.552899	0.699625	0.954586	0.551604	0	Akt2	Mus musculus thymoma viral proto-oncogene 2 (Akt2), transcript variant 3, mRNA [NM_001331108]
DOWN Ethanol	A_55_P2066518	0.00257437	down	2.36778	5120.1	3476.95	4827.96	2937.5	9779.68	5807.93	5360.89	5158.99	0.523545	0.598655	0.900588	0.569394	0	Akt2	Mus musculus thymoma viral proto-oncogene 2 (Akt2), transcript variant 3, mRNA [NM_001331108]
DOWN Ethanol	A_55_P2133280	0.0106409	down	2.06457	837.292	744.446	932.509	803.408	1279.51	1078.86	1075.19	1131.57	0.654387	0.690028	0.867294	0.709991	0	Ap4b1	Mus musculus adaptor-related protein complex AP-4, beta 1 (Ap4b1), transcript variant 1, mRNA [NM_026193]
DOWN Ethanol	A_51_P399889	0.00613415	down	2.03051	1999.87	1700.39	2096.38	1935.18	3279.89	2527.72	2207.74	2536.19	0.609735	0.672695	0.94956	0.763026	0	Ap4b1	Mus musculus adaptor-related protein complex AP-4, beta 1 (Ap4b1), transcript variant 1, mRNA [NM_026193]
DOWN Ethanol	A_55_P2184113	0.0471769	down	2.03391	36439.3	12786.1	15142.6	11898.9	44510.6	18674	21358.5	16018.8	0.818667	0.6847	0.70897	0.742812	0	Aurkaip1	Mus musculus aurora kinase A interacting protein 1 (Aurkaip1), mRNA [NM_025338]
DOWN Ethanol	A_55_P2107302	0.021071	down	2.3155	24031.1	13167.5	16671.7	11764.6	35375.5	20734.6	24248.2	19856.1	0.679314	0.635048	0.687543	0.592495	0	Aurkaip1	Mus musculus aurora kinase A interacting protein 1 (Aurkaip1), mRNA [NM_025338]
DOWN Ethanol	A_55_P1973006	0.0139194	down	2.15186	17866.1	13195.7	13574.3	11569.4	27206.7	19830.5	17112.9	17020.7	0.656678	0.665424	0.793225	0.679724	0	Bag1	Mus musculus BCL2-associated athanogene 1 (Bag1), transcript variant 1, mRNA [NM_001171739]
DOWN Ethanol	A_55_P2043317	0.0193706	down	2.02116	33528.2	20418.8	22889	18282.8	46559.1	31823.2	26141.4	24434.3	0.72012	0.641633	0.875586	0.74824	0	Bag1	Mus musculus BCL2-associated athanogene 1 (Bag1), transcript variant 1, mRNA [NM_001171739]
DOWN Ethanol	A_55_P2000818	0.0121239	down	2.39088	297.913	211.388	269.687	199.394	480.905	364.378	367.956	339.726	0.619485	0.580133	0.732932	0.586927	0	Cab39l	Mus musculus calcium binding protein 39-like (Cab39l), mRNA [NM_026908]
DOWN Ethanol	A_55_P2001948	0.0170665	down	2.66925	1052.44	673.23	798.413	548.611	1755.15	1233.57	1372.68	1049.37	0.599631	0.545758	0.581645	0.522802	0	Cab39l	Mus musculus calcium binding protein 39-like (Cab39l), mRNA [NM_026908]
DOWN Ethanol	A_55_P2018191	0.0128255	down	2.06328	229.519	85.71	86.9514	96.9766	355.707	111.808	106.047	141.098	0.645247	0.766583	0.819929	0.687301	0	Ccm2l	Mus musculus cerebral cavernous malformation 2-like (Ccm2l), mRNA [NM_145536]
DOWN Ethanol	A_55_P1981836	0.049057	down	2.26567	199.529	328.96	399.071	329.251	742.521	383.861	293.801	537.209	0.268718	0.856976	1.3583	0.612892	1	Ccm2l	Mus musculus cerebral cavernous malformation 2-like (Ccm2l), mRNA [NM_145536]
DOWN Ethanol	A_51_P365468	0.00297932	down	2.24789	1612.72	823.955	1188.55	878.687	3003.41	1223.88	1380.12	1382.63	0.536962	0.673231	0.861191	0.635517	0	Clpb	Mus musculus ClpB caseinolytic peptidase B (Clpb), mRNA [NM_009191]
DOWN Ethanol	A_55_P2054842	0.00417148	down	2.10147	1806.02	1137.63	1606.77	1232.14	3309.09	1450.6	1794.83	1822.68	0.545776	0.784244	0.89522	0.676007	0	Clpb	Mus musculus ClpB caseinolytic peptidase B (Clpb), mRNA [NM_009191]
DOWN Ethanol	A_52_P434841	0.0253538	down	3.54956	1164.25	693.53	914.44	597.462	2037.73	2251.02	2208.92	1368.16	0.571349	0.308096	0.413977	0.436691	3	Coa4	Mus musculus cytochrome c oxidase assembly factor 4 (Coa4), mRNA [NM_183270]
DOWN Ethanol	A_55_P2091631	0.0255045	down	3.29717	1085.12	652.921	811.139	497.387	1791.27	1869.39	1782.69	1120.25	0.605784	0.349269	0.455008	0.443995	3	Coa4	Mus musculus cytochrome c oxidase assembly factor 4 (Coa4), mRNA [NM_183270]
DOWN Ethanol	A_55_P2056739	0.0302246	down	2.27471	648.04	758.124	732.83	847.935	1985.21	775.598	870.739	1206.83	0.326434	0.97747	0.841618	0.702615	1	Col16a1	Mus musculus collagen, type XVI, alpha 1 (Col16a1), mRNA [NM_028266]
DOWN Ethanol	A_55_P2124751	0.0324565	down	2.19715	123.094	164.002	158.376	184.803	324.399	154.452	201.004	270.65	0.379453	1.06183	0.787927	0.68281	1	Col16a1	Mus musculus collagen, type XVI, alpha 1 (Col16a1), mRNA [NM_028266]
DOWN Ethanol	A_55_P2173035	0.0089774	down	2.0713	3445.07	3018.01	3740.49	3219.61	5348.68	5030.75	3638.08	4660.51	0.644097	0.599912	1.02815	0.690827	0	Dnajc8	Mus musculus DnaJ heat shock protein family (Hsp40) member C8 (Dnajc8), mRNA [NM_172400]
DOWN Ethanol	A_51_P338776	0.0134722	down	2.12475	3873.61	2609.09	3058.41	2686	5663.45	4368.28	3323.56	4073.87	0.683966	0.597281	0.920222	0.659323	0	Dnajc8	Mus musculus DnaJ heat shock protein family (Hsp40) member C8 (Dnajc8), mRNA [NM_172400]
DOWN Ethanol	A_51_P313483	0.0130052	down	2.17211	664.486	469.203	585.143	445.179	1375.82	656.217	450.527	879.834	0.482975	0.715011	1.2988	0.505981	1	Dyrk1a	Mus musculus dual-specificity tyrosine-(Y)-phosphorylation regulated kinase 1a (Dyrk1a), transcript variant 1, mRNA [NM_007890]
DOWN Ethanol	A_55_P2143195	0.0210754	down	2.02727	333.109	248.956	323.807	254.488	675.396	326.012	219.481	472.806	0.493205	0.763642	1.47533	0.53825	1	Dyrk1a	Mus musculus dual-specificity tyrosine-(Y)-phosphorylation regulated kinase 1a (Dyrk1a), transcript variant 1, mRNA [NM_007890]
DOWN Ethanol	A_51_P327530	0.0290486	down	2.38624	3815.77	2183.94	2449.52	2038.01	5306.43	4110.16	3720.42	3290.62	0.719085	0.531352	0.658397	0.619337	0	Fam96a	Mus musculus family with sequence similarity 96, member A (Fam96a), mRNA [NM_026635]
DOWN Ethanol	A_55_P2044297	0.0362612	down	2.31628	8786.64	5602.51	5575.48	4688.98	11033.9	9636.02	8007.95	8612.86	0.796331	0.581414	0.696243	0.544416	0	Fam96a	Mus musculus family with sequence similarity 96, member A (Fam96a), mRNA [NM_026635]
DOWN Ethanol	A_55_P1952385	0.0228912	down	10.3887	22.6639	2.20421	2.73101	2.31376	63.4085	20.2603	21.1432	26.7967	0.357427	0.108795	0.129167	0.0863448	4	Fkbp6	Mus musculus FK506 binding protein 6 (Fkbp6), transcript variant 2, mRNA [NM_001277891]
DOWN Ethanol	A_55_P2185143	0.0060577	down	11.4265	6.79206	1.56038	1.92478	4.22422	58.8283	14.8642	16.383	20.2981	0.115456	0.104976	0.117487	0.208109	4	Fkbp6	Mus musculus FK506 binding protein 6 (Fkbp6), transcript variant 2, mRNA [NM_001277891]
DOWN Ethanol	A_55_P2116689	0.013929	down	2.7119	21.0869	19.6286	22.9665	25.2366	45.0756	41.4989	21.0331	65.284	0.467813	0.472991	1.09192	0.386566	3	Fyb2	Mus musculus RIKEN cDNA 1700024P16 gene (1700024P16Rik), transcript variant 1, mRNA [NM_001285952]
DOWN Ethanol	A_55_P1984881	0.00396411	down	3.08115	23.582	21.2621	20.7311	22.7327	56.4587	43.9409	27.9054	60.8954	0.417686	0.48388	0.742906	0.373307	3	Fyb2	Mus musculus RIKEN cDNA 1700024P16 gene (1700024P16Rik), transcript variant 1, mRNA [NM_001285952]
DOWN Ethanol	A_51_P317317	0.0015995	down	2.00719	361.784	214.754	273.371	239.372	623.656	293.552	257.995	345.85	0.580102	0.73157	1.0596	0.692127	0	Gatd1	Mus musculus Parkinson disease 7 domain containing 1 (Pddc1), mRNA [NM_172116]
DOWN Ethanol	A_55_P2038479	0.00785987	down	2.06179	322.656	136.28	164.611	149.222	524.885	178.82	189.794	216.889	0.614717	0.762106	0.867311	0.688013	0	Gatd1	Mus musculus Parkinson disease 7 domain containing 1 (Pddc1), mRNA [NM_172116]
DOWN Ethanol	A_65_P20683	0.0440367	down	2.52037	709.135	76.6206	56.6646	101.921	1112.13	220.482	78.6821	129.916	0.637636	0.347514	0.720171	0.784514	1	Gm1070	PREDICTED: Mus musculus predicted gene 1070 (Gm1070), misc_RNA [XR_105056]
DOWN Ethanol	A_66_P116873	0.00486342	down	2.19848	74.1815	5.36495	4.89955	8.01153	155.089	9.31896	4.44799	11.2377	0.478317	0.575703	1.10152	0.712917	1	Gm1070	PREDICTED: Mus musculus predicted gene 1070 (Gm1070), misc_RNA [XR_105056]
DOWN Ethanol	A_55_P1958137	0.0207631	down	2.71133	106.646	110.056	103.058	81.4314	181.209	187.23	195.944	158.502	0.588523	0.587811	0.52596	0.513756	0	Immp2l	IMP2 inner mitochondrial membrane peptidase-like (S, cerevisiae) [Source:MGI Symbol;Acc:MGI:2135611] [ENSMUST00000140790]
DOWN Ethanol	A_52_P517063	0.0230784	down	2.69039	77.5353	57.3844	55.6108	37.9198	118.473	106.309	96.2588	80.2629	0.654455	0.53979	0.577721	0.472446	1	Immp2l	Mus musculus IMP2 inner mitochondrial membrane peptidase-like (S, cerevisiae) (Immp2l), mRNA [NM_053122]
DOWN Ethanol	A_55_P2108708	0.00598203	down	10.3916	48.0182	37.4833	27.6755	34.3888	392.357	157.575	211.683	302.127	0.122384	0.237876	0.13074	0.113822	4	Kcne3	Mus musculus potassium voltage-gated channel, Isk-related subfamily, gene 3 (Kcne3), transcript variant 4, mRNA [NM_001190870]
DOWN Ethanol	A_51_P336599	0.0133114	down	11.1606	54.3116	36.2861	18.8808	32.0124	368.183	147.857	226.803	296.294	0.147512	0.245412	0.0832473	0.108043	4	Kcne3	Mus musculus potassium voltage-gated channel, Isk-related subfamily, gene 3 (Kcne3), transcript variant 2, mRNA [NM_020574]
DOWN Ethanol	A_55_P2026889	0.0169824	down	2.14738	10922.4	6580.55	6138.68	5436.72	15552.1	10950.6	7194.1	8241.1	0.702308	0.60093	0.853294	0.659707	0	Med10	mediator complex subunit 10 [Source:MGI Symbol;Acc:MGI:106331] [ENSMUST00000022089]
DOWN Ethanol	A_55_P2108334	0.0125867	down	2.15202	3204.54	2406.96	2731.79	2221.78	5202.52	4286.52	3054.08	2918.32	0.615959	0.561518	0.894471	0.761323	0	Med10	Mus musculus mediator complex subunit 10 (Med10), mRNA [NM_138596]
DOWN Ethanol	A_55_P2175880	0.00432911	down	4.67501	1164.77	663.167	582.05	794.683	4406.95	2125.66	1703.06	2117.61	0.264302	0.311982	0.341766	0.375273	4	Mgst1	Mus musculus microsomal glutathione S-transferase 1 (Mgst1), transcript variant 1, mRNA [NM_019946]
DOWN Ethanol	A_52_P549827	0.00260724	down	5.02017	937.604	620.58	583.938	680.146	3740.19	2161.84	1682.91	2135.24	0.250683	0.287061	0.346982	0.318534	4	Mgst1	Mus musculus microsomal glutathione S-transferase 1 (Mgst1), transcript variant 1, mRNA [NM_019946]
DOWN Ethanol	A_55_P1982818	0.0136427	down	2.26304	773.977	551.126	689.783	555.252	1248.33	805.177	950.969	887.418	0.620009	0.684478	0.725348	0.625694	0	Odc1	Mus musculus ornithine decarboxylase, structural 1 (Odc1), mRNA [NM_013614]
DOWN Ethanol	A_55_P2035102	0.0107058	down	2.22196	4531.47	2187.23	2077.99	2549.66	9038.88	4285.8	1962.12	3333.44	0.50133	0.510345	1.05905	0.764874	0	Odc1
DOWN Ethanol	A_55_P2033255	0.0372265	down	2.19966	37370.7	21076.9	21074.6	21678.6	53962	33547	33280.4	27681.2	0.692537	0.62828	0.633243	0.783153	0	Prdx5	peroxiredoxin 5 [Source:MGI Symbol;Acc:MGI:1859821] [ENSMUST00000025904]
DOWN Ethanol	A_55_P1979463	0.0450215	down	2.15448	11177.4	6397.4	7454.03	7230.62	15286.6	10663.4	11489.5	8776.93	0.731192	0.599942	0.648771	0.823821	0	Prdx5	Mus musculus peroxiredoxin 5 (Prdx5), mRNA [NM_012021]
DOWN Ethanol	A_55_P2069485	0.0377598	down	2.69143	573.921	973.199	1057.97	906.464	2498.37	1169.36	959.267	1985.32	0.229718	0.832251	1.1029	0.456583	2	Ptpn13	Mus musculus protein tyrosine phosphatase, non-receptor type 13 (Ptpn13), mRNA [NM_011204]
DOWN Ethanol	A_55_P2172999	0.0165938	down	3.25743	283.614	378.584	435.83	394.788	1367.12	681.878	453.763	973.401	0.207454	0.555208	0.960481	0.405576	2	Ptpn13	Mus musculus protein tyrosine phosphatase, non-receptor type 13 (Ptpn13), mRNA [NM_011204]
DOWN Ethanol	A_51_P150014	0.0409475	down	2.32607	92.3731	36.4416	39.4526	46.6109	344.781	56.9738	32.4185	56.3314	0.267918	0.63962	1.21698	0.827441	1	Rrp7a	ribosomal RNA processing 7 homolog A (S, cerevisiae) [Source:MGI Symbol;Acc:MGI:1922028] [ENSMUST00000018184]
DOWN Ethanol	A_55_P1952537	0.00966907	down	2.07168	6613.37	3775.34	4873.99	3924.83	10912.4	5804.35	5529.91	4972.23	0.606044	0.650433	0.881387	0.78935	0	Rrp7a	Mus musculus ribosomal RNA processing 7 homolog A (S, cerevisiae) (Rrp7a), mRNA [NM_029101]
DOWN Ethanol	A_55_P2007525	0.0267217	down	2.06125	1452.78	1196.12	1429.72	1095.84	1876.18	1884.84	1704.01	1614.48	0.774328	0.634598	0.839033	0.678759	0	Smu1	Mus musculus smu-1 suppressor of mec-8 and unc-52 homolog (C, elegans) (Smu1), mRNA [NM_021535]
DOWN Ethanol	A_52_P228318	0.0193872	down	2.26509	14363	8084.63	9239.83	6751.88	20255.8	13152.2	11418.1	12409.6	0.709082	0.614699	0.80923	0.544087	0	Smu1	Mus musculus smu-1 suppressor of mec-8 and unc-52 homolog (C, elegans) (Smu1), mRNA [NM_021535]
DOWN Ethanol	A_55_P1956978	0.0275129	down	3.41366	62.8883	19.9274	22.0341	20.3031	219.792	52.5823	17.4423	74.7597	0.286127	0.378975	1.26325	0.271578	3	Tln1	Mus musculus talin 1 (Tln1), mRNA [NM_011602]
DOWN Ethanol	A_55_P1956973	0.0174505	down	4.99959	2387.88	3514.16	3845.78	3744.5	19181.7	10390.3	4672.22	16050	0.124488	0.338216	0.823118	0.233302	3	Tln1	Mus musculus talin 1 (Tln1), mRNA [NM_011602]
DOWN Ethanol	A_55_P2062811	0.0352034	down	3.81129	8543.13	3300.4	3627.48	2888.27	14123.7	11194.6	11241.6	6942.17	0.604881	0.294822	0.322684	0.416047	3	Tomm5	Mus musculus translocase of outer mitochondrial membrane 5 homolog (yeast) (Tomm5), transcript variant 2, mRNA [NM_001134646]
DOWN Ethanol	A_55_P2063598	0.0306485	down	3.59075	22488.9	12303.1	13191.9	10440.7	37819.9	36568.6	36981.9	24519.1	0.594631	0.336439	0.356713	0.42582	3	Tomm5	Mus musculus translocase of outer mitochondrial membrane 5 homolog (yeast) (Tomm5), transcript variant 2, mRNA [NM_001134646]
DOWN Ethanol	A_55_P1954403	0.00577092	down	2.57837	29.2211	29.8148	35.8903	31.9776	71.2889	62.0259	33.8572	58.432	0.409897	0.480683	1.06005	0.547263	2	Vps13c	Mus musculus vacuolar protein sorting 13C (Vps13c), mRNA [NM_177184]
DOWN Ethanol	A_52_P222354	0.00839283	down	3.59706	34.0204	20.7617	21.8929	24.4044	115.856	56.9999	24.172	78.3469	0.293643	0.36424	0.905715	0.311492	3	Vps13c	Mus musculus vacuolar protein sorting 13C (Vps13c), mRNA [NM_177184]
DOWN Ethanol	A_55_P2132651	0.0414934	down	3.29145	25.4486	68.0331	34.8825	48.2243	161.105	80.3455	49.3732	105.878	0.157963	0.846756	0.706506	0.455472	2	Wisp1	Mus musculus WNT1 inducible signaling pathway protein 1 (Wisp1), mRNA [NM_018865]
DOWN Ethanol	A_51_P220343	0.0364304	down	3.47156	69.8224	142.904	121.922	86.8542	405.208	161.461	184.921	251.097	0.172312	0.885072	0.659319	0.3459	2	Wisp1	Mus musculus WNT1 inducible signaling pathway protein 1 (Wisp1), mRNA [NM_018865]
DOWN Ethanol	A_55_P2131423	0.0109901	down	11.1854	12.8482	2.19206	2.84453	2.35914	56.8846	26.9884	14.7361	25.8869	0.225865	0.0812223	0.193031	0.0911329	4		predicted gene 5684 [Source:MGI Symbol;Acc:MGI:3644507] [ENSMUST00000198419]
DOWN Ethanol	A_55_P2011341	0.0426089	down	34.1268	56.0415	3.61405	3.04063	2.45822	176.707	115.158	254.606	78.4547	0.317143	0.0313833	0.0119425	0.031333	4
DOWN Ethanol	A_55_P2129330	0.00233739	down	5.42405	10.2631	3.86379	6.77439	7.28611	52.2226	15.8901	13.162	30.7049	0.196525	0.243156	0.514695	0.237294	3		predicted gene 7357 [Source:MGI Symbol;Acc:MGI:3643257] [ENSMUST00000195361]
DOWN Ethanol	A_55_P2067947	0.00589112	down	3.26012	52.6395	20.3636	16.6566	19.4161	117.145	50.9589	28.8328	45.0382	0.449354	0.399609	0.577697	0.431102	3
DOWN Ethanol	A_55_P2090505	0.0199983	down	2.36193	2253.01	489.897	484.136	489.81	3950.17	596.746	606.885	1127.15	0.570357	0.820946	0.79774	0.434557	1
DOWN Ethanol	A_55_P2154173	0.0172378	down	2.47065	62105.6	26268.6	25225.4	24952.8	99531.5	49474.6	38129.5	40339.7	0.623979	0.530951	0.661573	0.618568	0		PREDICTED: Mus musculus predicted pseudogene 5526 (Gm5526), misc_RNA [XR_140431]
DOWN Ethanol	A_55_P2046153	0.0432771	down	2.07283	20130.6	3856.23	2189.55	3185.59	52120.2	7123.21	1675.3	3181.3	0.386234	0.541361	1.30696	1.00135	1
DOWN Ethanol	A_55_P1983958	0.0130092	down	2.12224	8719.66	11433.3	12443.7	8845.82	15437.2	15574.2	16209.8	11307.1	0.564848	0.73412	0.767665	0.782322	0
DOWN Ethanol	A_55_P2063876	0.0155547	down	2.58172	73.114	22.4442	22.7933	28.8746	122.603	53.7194	27.8193	51.8385	0.59635	0.417804	0.819336	0.557009	1
DOWN Ethanol	A_55_P2087280	0.04111	down	2.69203	21785.6	3469.33	3883.42	3258.27	27594.8	6947.58	6621.93	7831.71	0.789482	0.499358	0.586449	0.416036	2
DOWN Ethanol	A_52_P296632	0.00334146	down	2.32039	3476.73	2650.63	2802.87	2503.28	6416.74	4551.07	3053.28	4161.43	0.541822	0.58242	0.917989	0.601543	0
DOWN Ethanol	A_52_P337716	0.0447166	down	2.08652	2528.06	1260.37	1729.28	1013.72	2897.36	1901.36	1972.31	1928.75	0.872541	0.662875	0.876777	0.525584	0
DOWN Ethanol	A_55_P2136340	0.0296853	down	2.70814	22778.7	15341.1	16149.3	13536.2	33889.7	34359.5	29387.7	23768.4	0.672142	0.446488	0.549526	0.569504	1
DOWN Ethanol	A_55_P2157102	0.0252732	down	2.40277	14613.2	9663.1	9085.02	9719.16	22236.3	17379.7	14582.5	14597.8	0.657177	0.556	0.623008	0.665796	0		predicted gene 7928 [Source:MGI Symbol;Acc:MGI:3646067] [ENSMUST00000181249]
DOWN Ethanol	A_55_P1999625	0.0275057	down	3.77623	11.5289	12.0842	10.0044	11.096	30.1805	57.105	20.714	17.4379	0.381997	0.211613	0.482978	0.636317	3		predicted gene 28728 [Source:MGI Symbol;Acc:MGI:5579434] [ENSMUST00000189087]
DOWN Ethanol	A_55_P2074776	0.0268609	down	2.53429	69589.4	43225.3	46750.8	41228.7	103516	77308.4	81293.4	72773.2	0.672257	0.559128	0.575087	0.566538	0
DOWN Ethanol	A_55_P2092884	0.0411467	down	2.04709	878.449	71.2267	61.1142	62.502	1102.38	104.911	84.4639	85.0516	0.796865	0.678927	0.723554	0.734871	0
DOWN Ethanol	A_55_P2114034	0.0205386	down	2.15886	307.101	93.825	85.1748	84.1428	552.365	114.23	123.354	114.085	0.555974	0.821373	0.690493	0.737543	0
DOWN Ethanol	A_55_P2124331	0.0292059	down	2.73726	45.6987	9.52914	5.64108	12.7622	197.419	14.2849	7.41802	16.654	0.23148	0.667078	0.760457	0.766316	1
DOWN Ethanol	A_55_P2044704	0.0374718	down	2.15978	3263.96	1939.68	2426.53	1711.17	3981.58	3525.24	3013.65	2676.83	0.819766	0.550226	0.805182	0.639253	0
DOWN Ethanol	A_55_P2032368	0.0380059	down	2.81821	63.0292	19.0562	17.3564	18.4518	108.33	29.5141	43.0566	34.8913	0.581827	0.645666	0.403108	0.528836	1
DOWN Ethanol	A_66_P135653	0.0189642	down	2.09019	172.934	85.8651	82.1234	112.532	467.897	117.351	71.4007	132.253	0.369599	0.731694	1.15018	0.850882	1		predicted gene, 42419 [Source:MGI Symbol;Acc:MGI:5649026] [ENSMUST00000177375]
DOWN Ethanol	A_55_P2126827	0.0202175	down	2.00295	11399.1	9083	9708.4	8121.39	14926.8	13628.5	10108	12648.4	0.763662	0.66647	0.960462	0.64209	0
DOWN Ethanol	A_55_P2183808	0.0350305	down	2.73921	16536.7	13360.4	14558.9	11702.2	23618	31999	26995.7	20561.4	0.700172	0.417524	0.539304	0.569133	1
DOWN Ethanol	A_55_P2168599	0.0346463	down	2.03453	175.193	84.2672	58.2345	68.1846	262.459	103.05	84.6697	86.8199	0.667505	0.817728	0.687785	0.785357	0
DOWN Ethanol	A_55_P2017120	0.0131289	down	9.50661	2.87098	7.75188	4.00637	6.75871	32.8275	52.3377	29.9314	18.9468	0.0874565	0.148113	0.133852	0.356719	4		predicted gene 9732 [Source:MGI Symbol;Acc:MGI:3796514] [ENSMUST00000163912]
DOWN Ethanol	A_55_P2355051	0.00567028	down	3.21074	144.072	61.998	59.9708	102.613	372.816	158.86	104.397	187.019	0.386442	0.390269	0.574451	0.548674	2		H3036A08-3 NIA Mouse 15K cDNA Clone Set Mus musculus cDNA clone H3036A08 3', mRNA sequence [BG065859]
DOWN Ethanol	A_55_P2132626	0.0290545	down	3.29327	26.4043	5.5992	4.41939	10.3914	87.186	10.8537	11.9671	13.9603	0.30285	0.515877	0.369295	0.744353	2		predicted gene 6236 [Source:MGI Symbol;Acc:MGI:3779577] [ENSMUST00000193785]
DOWN Ethanol	A_55_P1973548	0.0116891	down	2.17032	45045	15840	15633.3	16106	100678	26424.7	16166.8	18345.5	0.447415	0.599439	0.967003	0.877926	1
DOWN Ethanol	A_55_P2106593	0.0296325	down	2.10259	1031.28	442.481	489.82	453.034	1423.83	753.88	630.778	578.604	0.724298	0.586939	0.776532	0.782977	0
DOWN Ethanol	A_55_P2047837	0.0375462	down	2.16449	193.561	27.3679	23.333	16.7663	262.599	35.1099	35.2993	27.6671	0.737096	0.779493	0.661006	0.606	0		reproductive homeobox 11, pseudogene 3 [Source:MGI Symbol;Acc:MGI:3709647] [ENSMUST00000121166]
DOWN Ethanol	A_55_P2157522	0.0397318	down	3.94318	7.98925	16.5596	10.5577	24.5165	71.867	41.4583	12.5321	43.8902	0.111167	0.399429	0.842454	0.558587	2
DOWN Ethanol	A_55_P2179793	0.0149059	down	8.05455	126.73	164.426	230.785	98.7401	2215.09	871.126	514.346	398.611	0.0572119	0.188752	0.448696	0.24771	4		GAG_IPMAE (P31790) Retrovirus-related Gag polyprotein, partial (43%) [TC1705975]
DOWN Ethanol	A_55_P2009994	0.0387087	down	2.32819	2911.63	1418.73	1390.82	1360.45	4026.07	3219.62	1895.85	1849.83	0.723194	0.440649	0.733611	0.735448	1		predicted gene 12859 [Source:MGI Symbol;Acc:MGI:3651649] [ENSMUST00000117834]
DOWN Ethanol	A_55_P1968628	0.0216111	down	2.05764	268.28	133.348	141.502	115.083	713.733	151.914	109.639	173.898	0.375883	0.877789	1.29062	0.661783	1		Q2TGJ5_RAT (Q2TGJ5) Membrane-associated DHHC14 zinc finger protein, partial (16%) [TC1590250]
DOWN Ethanol	A_55_P2017487	0.0227965	down	2.33822	177.588	16.6652	15.7219	22.9058	318.106	24.0191	26.1289	31.5885	0.558267	0.693831	0.601705	0.72513	0
DOWN Ethanol	A_55_P2087425	0.0258123	down	3.19733	26.3331	4.66731	2.88973	6.27211	85.4493	8.6827	7.24472	8.57365	0.308172	0.537541	0.398874	0.731556	2
DOWN Ethanol	A_55_P1960664	0.0403336	down	2.91998	60.5498	4.88097	3.1446	4.08114	222.218	4.59203	4.71827	11.3365	0.272479	1.06292	0.666473	0.36	2
DOWN Ethanol	A_55_P2096055	0.0354288	down	2.66159	15466.9	8903.39	9538.25	8328.11	22160.5	20703	17237.3	13741	0.697949	0.430054	0.553351	0.606078	1
DOWN Ethanol	A_55_P2272221	0.0466569	down	2.77386	42.174	30.4246	18.4116	34.8125	198.589	46.5458	27.2909	38.2071	0.212368	0.653649	0.674642	0.911152	1		BC089112 DNA sequence AY228474 {Rattus norvegicus} (exp=-1; wgp=0; cg=0), partial (8%) [TC1658376]
DOWN Ethanol	A_55_P2042729	0.0139591	down	2.33925	4245.53	2647.39	3332.36	2310.46	6665.35	4745.89	4407.73	3678.85	0.636955	0.557827	0.756027	0.62804	0		predicted gene, 17764 [Source:MGI Symbol;Acc:MGI:5009928] [ENSMUST00000185925]
DOWN Ethanol	A_55_P1993423	0.0349974	down	2.18021	18865.7	13419.3	13350.2	13800.2	25434	18559.3	20093.8	21993.4	0.741752	0.723053	0.664394	0.627469	0		PREDICTED: Mus musculus mortality factor 4-like protein 2-like (LOC100505064), misc_RNA [XR_141891]
DOWN Ethanol	A_55_P2153762	0.0205031	down	4.09371	11.714	6.41674	10.5995	24.6053	72.9002	23.9958	13.1697	47.3067	0.160686	0.267411	0.804836	0.520122	2
DOWN Ethanol	A_55_P2044592	0.0257634	down	3.14175	9907.76	6184.52	6176.12	4801.84	15985.2	14920.5	13575.9	10823.9	0.619809	0.414498	0.454933	0.443633	3
DOWN Ethanol	A_55_P2171608	0.0108924	down	2.75588	19.1324	16.7039	25.1704	26.1181	53.7731	32.591	38.9472	35.1467	0.355799	0.51253	0.646271	0.743119	1
DOWN Ethanol	A_55_P1957353	0.00490243	down	3.98766	25.9017	16.3987	15.7961	22.5834	123.871	45.7416	28.1073	47.6225	0.209103	0.358507	0.561993	0.474217	3
DOWN Ethanol	A_55_P1953593	0.020194	down	2.38834	1475.44	830.544	978.719	664.24	2242.91	1521.66	1438.07	1045.45	0.657822	0.545813	0.680578	0.635361	0		Mus musculus endothelin converting enzyme 2 (Ece2), transcript variant 3, mRNA [NM_025462]
DOWN Ethanol	A_55_P2157586	0.00456756	down	2.72892	151.43	117.589	104.769	121.084	439.883	195.784	109.492	262.986	0.34425	0.600607	0.956866	0.460421	2
DOWN Ethanol	A_51_P488321	0.0201383	down	18.0777	2.73073	2.46654	2.14677	1.79078	19.9783	24.3086	71.1918	15.8335	0.136685	0.101468	0.0301547	0.1131	4	4922502D21Rik	Mus musculus RIKEN cDNA 4922502D21 gene (4922502D21Rik), mRNA [NM_199034]
DOWN Ethanol	A_51_P258710	0.0265475	down	5.20127	14.11	6.58824	2.38035	5.3963	54.5317	23.1515	13.1635	10.4095	0.258748	0.284571	0.180829	0.5184	3	4930415O20Rik	Mus musculus RIKEN cDNA 4930415O20 gene (4930415O20Rik), mRNA [NM_001201322]
DOWN Ethanol	A_51_P230142	0.0283477	down	2.17934	39.3475	20.5744	24.8458	30.3141	75.5934	28.8702	37.2212	33.5184	0.520515	0.712652	0.667518	0.904403	0	A930018P22Rik	Mus musculus RIKEN cDNA A930018P22 gene (A930018P22Rik), mRNA [NM_026634]
DOWN Ethanol	A_55_P1994294	0.0266465	down	2.00526	3758.92	973.082	1013.35	1059.94	5705.14	1018.27	1238.29	1748.02	0.658866	0.955624	0.818347	0.606364	0	D830030K20Rik	Mus musculus RIKEN cDNA D830030K20 gene (D830030K20Rik), transcript variant 1, mRNA [NM_001320366]
