# Supplementary material for: Prenatal Alcohol Exposure Impairs the Placenta–Cortex Transcriptomic Signature, Leading to Dysregulation of Angiogenic Pathways
Source: Int J Mol Sci. 2023 Aug 30;24(17):13484. doi: 10.3390/ijms241713484 (PMC10488081; doi:10.3390/ijms241713484)
Supplement: Supplementary file 1 [file ijms-24-13484-s001.zip › Supplementary Table S8.xlsx]

## Sheet: 312 UP Ctrl filtrée
Supplementary table 8:
Filtration of the list of 402 entities specifically Up´2 in control: - removal of duplicates (-9 entities) - removal of RIKEN (-14 entities) - removal of unidentified genes (-42 entities) - selection of genes with a score of 3 or 4/4 (312)
				Cortex				Placenta				cortex/placenta ratio
ProbeName	p (Corr) ([cortex] Vs [placenta])	Regulation ([cortex] Vs [placenta])	FC (abs) ([cortex] Vs [placenta])	Cor-CT1-lame1bis-US84603591_252665519606_S01_GE1_105_Dec08_1_2,txt:gProcessedSignal(raw)	Cor-CT2-lame2-US84603591_252665519413_S01_GE1_105_Dec08_1_2,txt:gProcessedSignal(raw)	Cor-CT3-lame3-US84603591_252665519414_S01_GE1_105_Dec08_1_1,txt:gProcessedSignal(raw)	Cor-CT4-lame4-US84603591_252665519415_S01_GE1_105_Dec08_1_4,txt:gProcessedSignal(raw)	Pl-CT1-lame1bis-US84603591_252665519606_S01_GE1_105_Dec08_1_4,txt:gProcessedSignal(raw)	Pl-CT2-lame2-US84603591_252665519413_S01_GE1_105_Dec08_1_4,txt:gProcessedSignal(raw)	Pl-CT3-lame3-US84603591_252665519414_S01_GE1_105_Dec08_1_3,txt:gProcessedSignal(raw)	Pl-CT4-lame4-US84603591_252665519415_S01_GE1_105_Dec08_1_2,txt:gProcessedSignal(raw)	Array 1	Array 2	Array 3	Array 4	SCORE+	GeneSymbol	Description
A_55_P1957997	0.0256203	up	3.75749	159.671	56.4118	63.0439	20.726	51.0085	4.03869	10.9464	6.98983	3.13028	13.9678	5.75932	2.96516	4	Gm15743	PREDICTED: Mus musculus predicted gene 15743 (Gm15743), misc_RNA [XR_001781960]
A_55_P1976494	0.0130201	up	2.6349	103.064	95.5319	101.685	38.4051	36.929	16.02	14.5578	24.7274	2.79088	5.9633	6.98493	1.55314	3	Bbof1	Mus musculus basal body orientation factor 1 (Bbof1), mRNA [NM_028377]
A_52_P546552	0.0293026	up	2.37598	1092.2	1269.06	1114.93	654.758	505.263	210.521	170.456	467.489	2.16164	6.02818	6.54088	1.40058	3	Pelp1	Mus musculus proline, glutamic acid and leucine rich protein 1 (Pelp1), mRNA [NM_029231]
A_52_P486045	0.0135138	up	2.02519	1369.06	890.964	794.677	622.345	493.578	238.346	245.297	331.777	2.77375	3.73811	3.23966	1.8758	3	Coq4	Mus musculus coenzyme Q4 (Coq4), transcript variant 1, mRNA [NM_178693]
A_51_P118603	0.0128704	up	2.04289	5247.07	4691.6	5061.19	3537.73	1994.04	1213.95	1537.79	1814.96	2.63138	3.86475	3.29122	1.94921	3	Wdr82	Mus musculus WD repeat domain containing 82 (Wdr82), mRNA [NM_029896]
A_52_P514107	0.00469453	up	3.03053	181.425	47.59	17.7792	10.5632	40.0261	7.72917	3.04956	5.43986	4.53266	6.15719	5.8301	1.94181	3	Glrx2	Mus musculus glutaredoxin 2 (thioltransferase) (Glrx2), transcript variant 1, mRNA [NM_001038592]
A_55_P2178327	0.00133206	up	9.08521	56.0925	38.765	37.567	17.1181	4.32067	2.1991	2.29818	2.50926	12.9823	17.6277	16.3464	6.82197	4	Tll1	Mus musculus tolloid-like (Tll1), mRNA [NM_009390]
A_51_P428781	0.0125608	up	2.18156	76.0653	47.2401	51.8224	29.8377	23.6887	12.3766	14.7556	15.1381	3.21104	3.81688	3.51205	1.97103	3	Pbx4	Mus musculus pre B cell leukemia homeobox 4 (Pbx4), mRNA [NM_001024954]
A_65_P08521	0.0119834	up	2.58403	392.531	57.1846	32.3222	16.1651	143.879	8.1841	6.58663	9.05463	2.7282	6.98728	4.90725	1.78529	3	Ssrp1	Mus musculus structure specific recognition protein 1 (Ssrp1), transcript variant 1, mRNA [NM_182990]
A_51_P306017	0.0134044	up	2.73747	380.214	483.52	591.175	310.281	138.886	110.189	71.366	146.785	2.73759	4.3881	8.2837	2.11384	4	Dll1	Mus musculus delta-like 1 (Drosophila) (Dll1), mRNA [NM_007865]
A_51_P437978	0.0104652	up	5.63892	33.7267	60.4718	42.237	13.3326	4.16683	4.2554	3.07694	5.55833	8.09409	14.2106	13.7269	2.39868	4	Agtr2	Mus musculus angiotensin II receptor, type 2 (Agtr2), mRNA [NM_007429]
A_55_P1982234	0.0317132	up	2.72576	123.447	35.4333	21.9427	17.3233	57.8095	7.99154	2.36	7.37525	2.1354	4.43385	9.29775	2.34885	4	Zfp708	Mus musculus zinc finger protein 708 (Zfp708), transcript variant 1, mRNA [NM_001012325]
A_51_P365656	0.0138862	up	2.1244	2927.38	1837.15	1819.89	1345.12	927.815	548.699	492.284	688.542	3.15513	3.34819	3.69683	1.95358	3	Tmem101	Mus musculus transmembrane protein 101 (Tmem101), mRNA [NM_029649]
A_55_P2467628	0.00976887	up	2.08714	361.524	228.653	234.886	158.38	177.104	59.0461	47.8615	86.4405	2.04131	3.87245	4.90762	1.83224	3	Zyg11b	Mus musculus zyg-ll family member B, cell cycle regulator (Zyg11b), mRNA [NM_001033634]
A_55_P2091153	0.036657	up	2.53797	533.681	653.841	496.222	181.515	297.605	91.8046	91.9139	80.5323	1.79325	7.12209	5.39877	2.25394	3	BC051142	Mus musculus cDNA sequence BC051142 (BC051142), transcript variant 2, mRNA [NM_001163855]
A_51_P254299	0.00251828	up	2.0739	1949.21	1350.73	1265.53	999.453	815.37	363.556	288.266	562.401	2.39059	3.71532	4.39016	1.77712	3	Dlk2	Mus musculus delta-like 2 homolog (Drosophila) (Dlk2), transcript variant 2, mRNA [NM_001286028]
A_55_P2028365	0.0411207	up	2.43107	226.052	69.2672	67.3235	28.8046	137.132	11.9876	10.2823	13.7299	1.64842	5.77822	6.54752	2.09794	3	Lrrc36	Mus musculus leucine rich repeat containing 36 (Lrrc36), transcript variant 1, mRNA [NM_001170788]
A_52_P684087	0.0406136	up	3.88687	98.7839	54.9121	35.6345	25.1081	20.0912	16.9647	3.88855	4.28311	4.91678	3.23685	9.16394	5.86211	4	Atoh7	atonal bHLH transcription factor 7 [Source:MGI Symbol;Acc:MGI:1355553] [ENSMUST00000219964]
A_55_P2165790	0.0438116	up	4.11669	117.154	140.821	197.794	70.0552	9.63088	37.0996	27.6845	21.4818	12.1644	3.79575	7.14456	3.26114	4	Siglech	Mus musculus sialic acid binding Ig-like lectin H (Siglech), transcript variant 1, mRNA [NM_178706]
A_55_P2022241	0.0321657	up	2.00769	174.533	60.2169	56.1343	33.5695	98.0861	15.5026	14.2647	15.0027	1.77939	3.88432	3.93518	2.23756	3	Uncx	Mus musculus UNC homeobox (Uncx), mRNA [NM_013702]
A_65_P10450	0.0272667	up	2.49838	102.328	66.9856	72.8609	60.5002	35.3723	21.4198	9.27446	29.4635	2.89288	3.12728	7.85608	2.05339	4	Tmpo	Mus musculus thymopoietin (Tmpo), transcript variant 1, mRNA [NM_011605]
A_55_P1961938	0.0346159	up	3.69168	99.2203	41.0696	27.6603	22.5982	47.2193	5.75337	2.7708	4.86368	2.10126	7.13836	9.98278	4.64632	4	Otop3	Mus musculus otopetrin 3 (Otop3), transcript variant 2, mRNA [NM_001347647]
A_55_P2168732	0.0414164	up	2.03626	92.0055	60.9626	110.567	29.8576	38.5254	9.93989	34.7106	21.6317	2.38818	6.13312	3.18539	1.38027	3	Polr3e	Mus musculus polymerase (RNA) III (DNA directed) polypeptide E (Polr3e), transcript variant 1, mRNA [NM_025298]
A_55_P2052240	0.0139735	up	2.02074	3451.32	2439.66	2343.31	1544.16	1294.8	527.081	729.833	979.393	2.66553	4.62864	3.21075	1.57665	3	Crlf1	Mus musculus cytokine receptor-like factor 1 (Crlf1), mRNA [NM_018827]
A_52_P52303	0.00120335	up	5.51889	78.1889	33.8454	28.1344	41.0322	10.9567	3.29905	2.28446	10.6465	7.13617	10.2592	12.3156	3.85405	4	Gfap	Mus musculus glial fibrillary acidic protein (Gfap), transcript variant 1, mRNA [NM_001131020]
A_55_P2111416	0.00542286	up	2.08666	1401.65	952.569	878.374	724.124	638.019	222.885	182.068	461.883	2.19687	4.27382	4.82442	1.56777	3	Rcc2	Mus musculus regulator of chromosome condensation 2 (Rcc2), mRNA [NM_173867]
A_52_P276430	0.00734908	up	2.64847	201.496	181.809	175.974	103.006	61.6514	38.4005	24.899	61.1236	3.26832	4.73456	7.06749	1.68521	3	Rimklb	Mus musculus ribosomal modification protein rimK-like family member B (Rimklb), mRNA [NM_027664]
A_51_P162116	0.0105117	up	2.00766	678.736	634.288	623.436	364.973	245.205	176.018	185.394	201.168	2.76803	3.60355	3.36277	1.81427	3	Mblac1	Mus musculus metallo-beta-lactamase domain containing 1 (Mblac1), mRNA [NM_177878]
A_55_P1953489	0.0175272	up	2.66576	779.744	773.555	684.722	403.77	302.591	147.882	82.6679	238.317	2.57689	5.23089	8.2828	1.69426	3	Lrrc8b	Mus musculus leucine rich repeat containing 8 family, member B (Lrrc8b), mRNA [NM_001033550]
A_55_P2097264	0.00593865	up	4.92975	79.7573	23.8757	18.4283	18.5313	17.9256	2.05184	2.12697	3.75749	4.44935	11.6362	8.66412	4.93182	4	Pth2	Mus musculus parathyroid hormone 2 (Pth2), mRNA [NM_053256]
A_52_P253230	0.00761849	up	2.207	8088.53	6038.68	6529.64	4076.58	2376.54	1664.98	1459.36	2533.56	3.40349	3.62687	4.4743	1.60903	3	Ankrd46	Mus musculus ankyrin repeat domain 46 (Ankrd46), mRNA [NM_175134]
A_55_P1984401	0.0167584	up	3.22424	58.8318	258.288	165.214	23.7145	9.39457	39.9164	29.0322	13.5088	6.26232	6.47073	5.6907	1.75548	3	Shank2	SH3/ankyrin domain gene 2 [Source:MGI Symbol;Acc:MGI:2671987] [ENSMUST00000105900]
A_55_P2043157	0.0251404	up	10.9623	226.22	196.206	184.932	111.253	5.94865	21.6448	14.6555	8.94638	38.0288	9.06483	12.6186	12.4355	4	Cadps2	Mus musculus Ca2+-dependent activator protein for secretion 2 (Cadps2), transcript variant 1, mRNA [NM_153163]
A_51_P314418	0.0127632	up	2.13066	636.18	616.772	535.769	384.169	316.41	125.812	111.728	235.218	2.01062	4.90234	4.7953	1.63325	3	Blm	Mus musculus Bloom syndrome, RecQ helicase-like (Blm), transcript variant 1, mRNA [NM_007550]
A_55_P2022885	0.011198	up	2.03248	970.312	883.326	825.019	713.846	392.803	271.929	208.557	354.485	2.47023	3.24837	3.95585	2.01375	4	Zfp866	Mus musculus zinc finger protein 866 (Zfp866), mRNA [NM_177899]
A_55_P2346639	0.0152633	up	12.0943	163.067	117.891	102.378	104.856	7.84942	14.2626	2.26374	10.1608	20.7744	8.26576	45.2253	10.3197	4	Sec14l3	Mus musculus SEC14-like lipid binding 3 (Sec14l3), mRNA [NM_001029937]
A_55_P2080633	0.00562253	up	2.11392	156.247	100.08	121.312	87.567	54.7423	30.0675	27.3613	49.3115	2.85423	3.32852	4.43371	1.77579	3	Zbtb21	Mus musculus zinc finger and BTB domain containing 21 (Zbtb21), transcript variant 1, mRNA [NM_175428]
A_52_P640922	0.0449614	up	3.0261	129.809	74.2198	55.9622	29.5549	72.7119	7.84149	8.29763	10.723	1.78525	9.46502	6.74436	2.75621	3	Dcdc2a	Mus musculus doublecortin domain containing 2a (Dcdc2a), transcript variant 1, mRNA [NM_177577]
A_51_P196127	0.00761686	up	2.07299	2962.8	2275.45	2385.03	1534.55	945.236	664.537	566.398	1002.61	3.13445	3.42411	4.21086	1.53055	3	Papss1	Mus musculus 3'-phosphoadenosine 5'-phosphosulfate synthase 1 (Papss1), transcript variant 1, mRNA [NM_011863]
A_55_P2213209	0.00962538	up	2.33388	182.787	78.0093	74.5204	45.4108	57.136	23.2051	13.2443	24.7259	3.19915	3.36173	5.62662	1.83657	3	Olfml3	olfactomedin-like 3 [Source:MGI Symbol;Acc:MGI:1914877] [ENSMUST00000029440]
A_55_P1966420	0.00671266	up	2.0196	1576.62	1286.25	1140.51	820.128	591.922	325.956	331.985	475.21	2.66357	3.94607	3.43543	1.72582	3	Scrn2	Mus musculus secernin 2 (Scrn2), mRNA [NM_146027]
A_55_P2181222	0.00148061	up	4.37303	289.094	230.112	257.043	147.419	52.7607	31.8094	26.119	41.98	5.47935	7.2341	9.84123	3.51164	4	Ifi208	Mus musculus interferon activated gene 208 (Ifi208), mRNA [NM_001162938]
A_55_P2044897	0.0473073	up	4.96997	108.323	28.7341	54.5245	21.7683	52.7276	2.31245	2.55059	5.19789	2.05439	12.4259	21.3772	4.18791	4	Prdm13	Mus musculus PR domain containing 13 (Prdm13), mRNA [NM_001080771]
A_55_P2096375	0.015099	up	4.95397	83.6253	22.5762	23.2291	12.979	10.0396	2.25561	4.38938	2.53819	8.32954	10.0089	5.29211	5.11349	4	Dydc2	Mus musculus DPY30 domain containing 2 (Dydc2), mRNA [NM_027717]
A_55_P2182412	0.00809182	up	2.1237	331.053	261.782	227.369	225.249	156.173	62.7167	51.5547	115.362	2.11978	4.17404	4.41024	1.95255	3	Adat1	Mus musculus adenosine deaminase, tRNA-specific 1 (Adat1), mRNA [NM_013925]
A_55_P1995684	0.0135214	up	4.27386	35.1999	45.9007	51.0434	17.3378	5.77471	8.58072	3.61692	6.38378	6.09553	5.34929	14.1124	2.71592	4	Zfp605	zinc finger protein 605 [Source:MGI Symbol;Acc:MGI:2444933] [ENSMUST00000147631]
A_55_P1994564	0.0311608	up	2.3263	1346.85	760.087	708.3	712.136	365.698	215.006	210.224	284.777	3.68296	3.53519	3.36925	2.50068	4	Sap30bp	Mus musculus SAP30 binding protein (Sap30bp), mRNA [NM_020483]
A_55_P1978018	0.0187326	up	6.94771	640.198	75.3842	21.9356	59.3142	82.8291	2.75319	3.22191	9.7918	7.72915	27.3806	6.80825	6.05754	4	Gm5795	Mus musculus predicted gene 5795 (Gm5795), mRNA [NM_001270806]
A_52_P337326	0.0387451	up	2.85027	172.749	72.8596	65.1015	32.2359	91.0038	12.812	6.64861	13.7829	1.89827	5.68682	9.79174	2.33882	3	Kcnc3	Mus musculus potassium voltage gated channel, Shaw-related subfamily, member 3 (Kcnc3), transcript variant 1, mRNA [NM_008422]
A_51_P351363	0.0471553	up	2.17761	796.022	601.185	565.556	513.639	244.131	201.262	171.263	196.134	3.26064	2.98708	3.30227	2.61881	4	Tyms-ps	Mus musculus thymidylate synthase, pseudogene (Tyms-ps), non-coding RNA [NR_000040]
A_51_P348548	0.0305213	up	2.24227	11863.2	9404.6	9847.4	8869.47	3378.15	2881.13	2837.81	3726.03	3.51174	3.26421	3.47007	2.38041	4	Ecsit	Mus musculus ECSIT signalling integrator (Ecsit), transcript variant 1, mRNA [NM_012029]
A_55_P2118709	0.025009	up	2.23879	95.9369	44.9784	57.0594	33.4375	46.0667	8.03881	15.3665	15.3744	2.08257	5.59516	3.71324	2.17487	4	Fam228b	Mus musculus family with sequence similarity 228, member B (Fam228b), mRNA [NM_175431]
A_51_P223929	0.0487913	up	2.90201	432.53	585.174	502.538	236.53	199.124	74.1499	49.1578	156.026	2.17217	7.89178	10.223	1.51597	3	Ash1l	Mus musculus ash1 (absent, small, or homeotic)-like (Drosophila) (Ash1l), mRNA [NM_138679]
A_55_P2175015	0.00375122	up	14.5112	98.988	65.9667	40.7673	28.109	3.84895	2.14257	2.21948	2.46136	25.7181	30.7885	18.3679	11.4201	4	Cpne4	Mus musculus copine IV (Cpne4), mRNA [NM_028719]
A_51_P277718	0.00193303	up	2.00143	1429.27	1242.49	1187.25	811.765	622.671	314.49	294.525	493.725	2.29538	3.9508	4.03107	1.64416	3	Cenpc1	Mus musculus centromere protein C1 (Cenpc1), transcript variant 2, mRNA [NM_007683]
A_52_P560006	0.0306911	up	6.34091	54.5441	31.1745	34.9475	20.3049	20.8483	1.90368	1.94748	2.57797	2.61623	16.376	17.9449	7.87632	4	Kcnj3	Mus musculus potassium inwardly-rectifying channel, subfamily J, member 3 (Kcnj3), transcript variant 1, mRNA [NM_008426]
A_55_P1969027	0.0168786	up	4.4148	120.414	26.0424	31.2858	11.9118	38.1027	2.23589	2.31917	4.15682	3.16026	11.6475	13.49	2.86561	4	Rgs9	regulator of G-protein signaling 9 [Source:MGI Symbol;Acc:MGI:1338824] [ENSMUST00000106704]
A_55_P2147083	0.0166006	up	8.5526	57.4329	30.7409	15.3398	27.6269	3.8773	2.01187	2.06944	2.31266	14.8126	15.2798	7.41251	11.9459	4	Tnfaip6	Mus musculus tumor necrosis factor alpha induced protein 6 (Tnfaip6), mRNA [NM_009398]
A_55_P1974947	0.0396527	up	2.20554	72.2174	42.4769	19.0667	25.3835	21.5244	13.684	2.84303	20.0028	3.35513	3.10412	6.70647	1.269	3	Tmem232	Mus musculus transmembrane protein 232 (Tmem232), transcript variant 1, mRNA [NM_001289485]
A_55_P2136258	0.00630365	up	2.11848	253.748	256.509	292.562	185.484	89.7887	76.3029	58.7712	116.268	2.82605	3.36173	4.97798	1.59532	3	Nsun6	Mus musculus NOL1/NOP2/Sun domain family member 6 (Nsun6), transcript variant 1, mRNA [NM_001165941]
A_55_P1999823	0.00657631	up	2.0452	678.773	632.407	685.558	424.289	290.114	180.157	166.024	219.559	2.33968	3.51032	4.12927	1.93246	3	Zmynd19	Mus musculus zinc finger, MYND domain containing 19 (Zmynd19), transcript variant 2, mRNA [NM_147179]
A_51_P476481	0.00581626	up	3.55405	52.0337	32.0416	22.0803	17.2783	10.5146	4.99128	2.4375	8.31989	4.9487	6.41952	9.05856	2.07674	4	Cyp2j13	Mus musculus cytochrome P450, family 2, subfamily j, polypeptide 13 (Cyp2j13), transcript variant 1, mRNA [NM_145548]
A_52_P309737	0.0219324	up	2.37829	198.29	193.089	256.775	192.675	89.7946	41.5265	35.2069	120.402	2.20826	4.64977	7.29331	1.60027	3	Cdk12	Mus musculus cyclin-dependent kinase 12 (Cdk12), transcript variant 1, mRNA [NM_001109626]
A_55_P2083997	0.00629762	up	2.03224	7191.66	6796.2	7205.2	4742.55	3218.78	1915.74	1445.5	2932.68	2.23428	3.54756	4.98456	1.61714	3	Zfp664	Mus musculus zinc finger protein 664 (Zfp664), mRNA [NM_001081750]
A_51_P518163	0.0335237	up	2.09396	1342.84	997.38	918.418	805.604	455.485	272.914	311.447	355.425	2.94815	3.65455	2.94888	2.2666	4	Rrp9	Mus musculus RRP9, small subunit (SSU) processome component, homolog (yeast) (Rrp9), mRNA [NM_145620]
A_55_P2129286	0.0284536	up	2.07549	2512.18	1766.91	1883.98	1315.24	737.351	537.585	589.486	677.211	3.40703	3.28676	3.19597	1.94214	3	Zc3hc1	Mus musculus zinc finger, C3HC type 1 (Zc3hc1), transcript variant 1, mRNA [NM_001311086]
A_52_P85020	0.00537289	up	2.15751	110.888	110.139	109.747	84.2315	45.4706	24.7117	28.0742	44.0961	2.43868	4.45697	3.90917	1.91018	3	Gadd45gip1	Mus musculus growth arrest and DNA-damage-inducible, gamma interacting protein 1 (Gadd45gip1), mRNA [NM_183358]
A_55_P2045007	0.0494049	up	5.5907	189.031	79.0493	91.1337	109.618	11.4862	15.2822	16.6372	13.9684	16.4573	5.17265	5.4777	7.84758	4	Hrh1	Mus musculus histamine receptor H1 (Hrh1), transcript variant 6, mRNA [NM_001317126]
A_51_P473240	0.00957855	up	2.09595	3749.43	2976.66	3049.65	2511.82	1415.08	808.233	836.594	1236.05	2.64963	3.68292	3.64531	2.03213	4	Zfp426	Mus musculus zinc finger protein 426 (Zfp426), transcript variant 1, mRNA [NM_146221]
A_55_P2030080	0.0311873	up	4.19925	3815.11	5299.36	5018.13	2811.33	1213.36	450.403	320.777	1396.89	3.14426	11.7658	15.6437	2.01257	4	Kdm6b	Mus musculus KDM1 lysine (K)-specific demethylase 6B (Kdm6b), mRNA [NM_001017426]
A_55_P2040090	0.00258064	up	14.5784	47.4082	50.8422	54.5575	35.7653	3.62585	1.86329	1.89183	2.17487	13.075	27.2863	28.8384	16.4448	4	Fn3k	Mus musculus fructosamine 3 kinase (Fn3k), transcript variant 2, mRNA [NM_001038699]
A_66_P121480	0.0129841	up	2.01141	161.424	202.256	176.862	81.0854	72.7131	43.6215	38.2307	62.9761	2.22001	4.6366	4.62617	1.28756	3	Sardh	Mus musculus sarcosine dehydrogenase (Sardh), mRNA [NM_138665]
A_55_P2121344	0.0108147	up	2.14521	26695.4	26966.6	24789.1	20293.6	9451.6	7147.33	6905.98	9785.56	2.82443	3.77296	3.58951	2.07383	4	Nudcd3	Mus musculus NudC domain containing 3 (Nudcd3), mRNA [NM_173748]
A_66_P108152	0.0450078	up	2.44845	8748.64	4461.98	3887.79	5129.13	2238.28	1254.6	1201.36	1714.02	3.90864	3.55651	3.23617	2.99245	4	Cbr1	Mus musculus carbonyl reductase 1 (Cbr1), mRNA [NM_007620]
A_66_P128647	0.0249869	up	13.6828	72.0933	79.8025	66.1358	37.6108	17.3263	1.74184	1.76929	2.0413	4.16092	45.8152	37.3798	18.425	4	Trim9	Mus musculus tripartite motif-containing 9 (Trim9), transcript variant 2, mRNA [NM_001110202]
A_52_P626780	0.00706919	up	2.51995	92.204	26.0433	27.6558	28.1357	31.3526	6.00062	5.97367	11.007	2.94087	4.3401	4.62961	2.55617	4	Zfp64	zinc finger protein 64 [Source:MGI Symbol;Acc:MGI:107342] [ENSMUST00000109162]
A_55_P2111668	0.0101817	up	5.81412	85.5617	72.8873	81.2061	35.5904	22.0604	5.26565	5.42739	6.67911	3.87852	13.842	14.9623	5.32861	4	Zfp157	Mus musculus zinc finger protein 157 (Zfp157), mRNA [NM_028130]
A_55_P2131483	0.0131775	up	2.15437	5434.83	2480.91	2096.87	504.699	2294.12	689.773	348.484	320.68	2.36902	3.59671	6.01711	1.57384	3	Hmgb1	Mus musculus high mobility group box 1 (Hmgb1), transcript variant 1, mRNA [NM_001313894]
A_55_P2123471	0.00536294	up	2.0509	19753.8	18868.4	15862	14291.1	8424.5	5213.09	3868.52	7504.27	2.3448	3.61943	4.10027	1.9044	3	Kpna2	Mus musculus karyopherin (importin) alpha 2 (Kpna2), mRNA [NM_010655]
A_55_P2186230	0.00135678	up	2.09371	254.002	109.017	100.287	51.3823	93.9278	27.7008	22.9588	33.1853	2.70422	3.93553	4.3681	1.54834	3	Gm3317	Mus musculus predicted gene 3317 (Gm3317), mRNA [NM_001242941]
A_51_P278489	0.0102624	up	2.16581	588.018	689.79	595.698	456.366	257.506	158.517	152.325	215.175	2.28351	4.35151	3.9107	2.1209	4	Itfg2	Mus musculus integrin alpha FG-GAP repeat containing 2 (Itfg2), mRNA [NM_133927]
A_55_P2052290	0.0234079	up	2.45779	8472.32	6883.82	5921.92	6065.74	2458.83	2288.87	1159.35	2349.07	3.44568	3.00752	5.10799	2.58219	4	Psat1	Mus musculus phosphoserine aminotransferase 1 (Psat1), transcript variant 2, mRNA [NM_001205339]
A_55_P1971897	0.0221838	up	2.38446	5318.63	2834.18	2599.21	2358.42	2076.83	871.805	370.889	1136.39	2.56094	3.25093	7.00806	2.07537	4	Mdk	Mus musculus midkine (Mdk), transcript variant 1, mRNA [NM_010784]
A_55_P2057681	0.00816015	up	2.09583	251.167	213.631	148.04	111.661	120.244	54.4596	29.7277	63.0444	2.08881	3.92274	4.97987	1.77116	3	Cdyl2	Mus musculus chromodomain protein, Y chromosome-like 2 (Cdyl2), mRNA [NM_029441]
A_55_P2089462	0.0256102	up	2.2452	30612.3	16130.9	14383.1	11522.1	17226.9	3281.85	2715.38	5600.44	1.777	4.91519	5.29691	2.05736	3	Ncoa5	Mus musculus nuclear receptor coactivator 5 (Ncoa5), mRNA [NM_144892]
A_66_P129769	0.00454766	up	3.054	49.8772	58.8107	41.52	33.3672	16.1838	8.56947	7.0846	12.693	3.08191	6.86281	5.8606	2.62878	4	Sik2	Mus musculus salt inducible kinase 2 (Sik2), mRNA [NM_178710]
A_55_P1953723	0.00306748	up	2.69269	119.348	96.8388	90.6015	86.2402	34.9479	17.6217	19.3601	38.4633	3.41501	5.49543	4.67981	2.24214	4	Rab13	Mus musculus RAB13, member RAS oncogene family (Rab13), transcript variant 1, mRNA [NM_026677]
A_52_P528634	0.00204885	up	2.04372	700.121	769.858	784.858	521.916	255.775	209.43	194.459	324.355	2.73725	3.67596	4.0361	1.60909	3	Ttc27	Mus musculus tetratricopeptide repeat domain 27 (Ttc27), mRNA [NM_152817]
A_55_P1993820	0.00803213	up	2.11103	16519.7	12835.7	14134	12650.4	6318.98	3397.21	3797.39	6251.95	2.6143	3.77831	3.72202	2.02344	4	Kdm1a	Mus musculus lysine (K)-specific demethylase 1A (Kdm1a), transcript variant 1, mRNA [NM_001347221]
A_52_P474152	0.0173132	up	6.84071	75.8069	65.0788	66.5814	19.3004	4.06665	8.12251	4.37986	5.34236	18.6411	8.01216	15.2017	3.61271	4	Onecut3	Mus musculus one cut domain, family member 3 (Onecut3), mRNA [NM_139226]
A_52_P674165	0.0372209	up	2.12319	107.737	109.132	119.398	99.1679	49.8768	36.978	25.3696	39.0874	2.16007	2.95126	4.70637	2.53708	4	Rsbn1l	Mus musculus round spermatid basic protein 1-like (Rsbn1l), mRNA [NM_001080977]
A_55_P2168761	0.0203351	up	2.055	11398.5	10200.7	9947.35	6284.26	5382.6	2372.28	1762.65	4834.24	2.11766	4.29997	5.64341	1.29995	3	Sf1	Mus musculus splicing factor 1 (Sf1), transcript variant 1, mRNA [NM_001110791]
A_55_P1995647	0.0173781	up	2.29352	69.5573	89.0194	81.2696	29.0364	16.944	23.8249	18.5442	18.8318	4.10512	3.73641	4.38248	1.54188	3	Rsph4a	Mus musculus radial spoke head 4 homolog A (Chlamydomonas) (Rsph4a), mRNA [NM_001162957]
A_51_P449911	0.00916878	up	2.19264	7037.52	7401.05	8882.96	5148.14	2975.57	1959.85	1526.63	3090.18	2.3651	3.77633	5.81867	1.66597	3	Cnot6	Mus musculus CCR4-NOT transcription complex, subunit 6 (Cnot6), transcript variant 2, mRNA [NM_212484]
A_55_P2076001	0.00255287	up	2.24196	3240.51	3092.04	3140.63	2428.13	1276.94	763.313	664.308	1246.95	2.53772	4.05081	4.72767	1.94726	3	Rbm12	Mus musculus RNA binding motif protein 12 (Rbm12), transcript variant 1, mRNA [NM_029397]
A_55_P2001688	0.00778841	up	10.9991	113.925	53.9725	52.2962	29.0497	9.52517	4.68774	1.98433	1.92302	11.9604	11.5136	26.3546	15.1063	4	Grid1	Mus musculus glutamate receptor, ionotropic, delta 1 (Grid1), mRNA [NM_008166]
A_55_P2030721	0.0406463	up	3.3515	150.802	143.306	133.358	56.2003	81.7553	15.6368	14.1118	18.9968	1.84455	9.16464	9.45012	2.9584	3	Ankle1	Mus musculus ankyrin repeat and LEM domain containing 1 (Ankle1), transcript variant 1, mRNA [NM_172756]
A_55_P1994939	0.0419449	up	2.04911	9135.5	9661.83	10915.2	8487.33	2966.66	3415.1	3284.18	3721.33	3.07939	2.82915	3.32358	2.28072	4	Hmgb2	Mus musculus high mobility group box 2 (Hmgb2), mRNA [NM_008252]
A_66_P118696	0.00281946	up	2.03014	5021.03	4828.9	4899.75	3658.36	2256.23	1236.31	1102.14	2221.83	2.22541	3.9059	4.44565	1.64656	3	Nup107	Mus musculus nucleoporin 107 (Nup107), mRNA [NM_134010]
A_52_P650037	0.0357366	up	3.85436	37.4688	51.1653	37.328	15.8093	14.434	6.08468	2.26276	6.88623	2.59587	8.40888	16.4967	2.29579	4	Plxna4	Mus musculus plexin A4 (Plxna4), mRNA [NM_175750]
A_51_P233727	0.00488507	up	3.73427	112.244	69.7776	69.5607	46.4089	25.8111	10.9996	6.6528	18.3777	4.34868	6.34366	10.4559	2.52528	4	Sapcd1	Mus musculus suppressor APC domain containing 1 (Sapcd1), transcript variant 1, mRNA [NM_023893]
A_55_P2000007	0.00846847	up	2.27345	192.44	104.702	83.7788	81.7062	77.2714	22.9129	20.972	37.121	2.49044	4.56959	3.99479	2.20108	4	Gm27197	PREDICTED: Mus musculus predicted gene 27197 (Gm27197), ncRNA [XR_374289]
A_55_P2041728	0.00761686	up	3.64643	58.7473	22.3986	14.1427	9.25573	11.8921	2.35419	2.38477	3.89575	4.94005	9.51433	5.93042	2.37585	4	Fam240a	Mus musculus predicted gene 590 (Gm590), mRNA [NM_001195437]
A_55_P2075485	0.0488139	up	5.70479	233.606	1978.63	222.367	176.584	44.0386	57.9332	46.0681	38.9234	5.30458	34.1537	4.82692	4.53671	4	Ibsp	Mus musculus integrin binding sialoprotein (Ibsp), mRNA [NM_008318]
A_51_P464588	0.00345303	up	2.42327	52.8355	74.0864	59.4149	20.8047	20.732	14.5018	11.4264	10.9044	2.5485	5.10877	5.19981	1.90791	3	Dnajc28	Mus musculus DnaJ heat shock protein family (Hsp40) member C28 (Dnajc28), transcript variant 2, mRNA [NM_138664]
A_55_P2109263	0.0294065	up	2.16321	47303.9	32999.4	31667.7	24524.6	14209.9	9415.4	10009.6	11036.6	3.32895	3.50483	3.16372	2.22212	4	Ppp1r14b	Mus musculus protein phosphatase 1, regulatory (inhibitor) subunit 14B (Ppp1r14b), mRNA [NM_008889]
A_52_P255804	0.0188297	up	2.08883	6282.54	3875.84	3395.64	3333.73	2332.81	1153.78	955.709	1502.7	2.69312	3.35925	3.553	2.21849	4	Cbx1	chromobox 1 [Source:MGI Symbol;Acc:MGI:105369] [ENSMUST00000134585]
A_55_P2241488	0.0147132	up	2.37116	364.013	136.448	180.963	97.1001	114.401	43.5858	31.9401	46.2797	3.18189	3.13056	5.66568	2.09811	4	5330439K02Rik	O13760_SCHPO (O13760) SPAC17A2,10c protein, partial (10%) [TC1606793]
A_55_P2114873	0.0221988	up	9.80417	62.8761	22.3059	14.3618	37.8752	4.20735	1.64332	1.68257	1.89487	14.9444	13.5737	8.53562	19.9883	4	Tceal3	transcription elongation factor A (SII)-like 3 [Source:MGI Symbol;Acc:MGI:1913354] [ENSMUST00000153780]
A_55_P2132403	0.0330407	up	2.76024	1665.95	1439.76	936.555	800.736	761.293	175.659	128.916	479.864	2.18831	8.1963	7.26486	1.66867	3	Szt2	Mus musculus seizure threshold 2 (Szt2), mRNA [NM_198170]
A_52_P310530	0.0165193	up	2.3002	3641.51	3068.79	2718.01	2593.11	1210.29	738.652	775.553	1083.37	3.00879	4.15458	3.50461	2.39356	4	Rbfox2	Mus musculus RNA binding protein, fox-1 homolog (C, elegans) 2 (Rbfox2), transcript variant 1, mRNA [NM_053104]
A_52_P32081	0.0339187	up	2.03551	1223.26	888.386	824.104	747.602	383.854	259.917	281.594	370.61	3.18679	3.41795	2.92656	2.01722	4	Crbn	Mus musculus cereblon (Crbn), transcript variant 2, mRNA [NM_175357]
A_51_P342773	0.0497817	up	2.18758	84.3843	104.814	100.667	45.8796	36.6215	20.0517	15.0592	43.0628	2.30423	5.2272	6.68477	1.06541	3	Vipr2	Mus musculus vasoactive intestinal peptide receptor 2 (Vipr2), mRNA [NM_009511]
A_55_P2067629	0.0310384	up	2.60196	2570.05	546.876	409.155	443.027	522.918	138.845	114.04	179.218	4.91482	3.93875	3.5878	2.472	4	Ush1g	Mus musculus Usher syndrome 1G (Ush1g), mRNA [NM_176847]
A_66_P107671	0.0393199	up	4.79571	166.625	44.0583	35.8317	24.6125	72.906	3.96885	1.7641	6.40159	2.28548	11.101	20.3116	3.84474	4	Fam217b	Mus musculus family with sequence similarity 217, member B (Fam217b), mRNA [NM_001081289]
A_55_P2134148	0.0319431	up	2.16042	4777.61	3934.11	3431.44	3076.9	1447.92	1130.52	1098.52	1352.46	3.29963	3.47992	3.12369	2.27504	4	Mzt2	Mus musculus mitotic spindle organizing protein 2 (Mzt2), mRNA [NM_029354]
A_55_P2109342	0.0040658	up	2.00181	2757.83	3754.84	3975.48	2176.05	1235.55	971.867	846.93	1464.44	2.23206	3.86354	4.69399	1.48593	3	Rnps1	Mus musculus ribonucleic acid binding protein S1 (Rnps1), transcript variant 1, mRNA [NM_009070]
A_55_P1965939	0.0107966	up	6.31943	61.6872	39.1227	42.0377	31.8047	4.19107	4.64421	3.40651	8.14618	14.7187	8.42398	12.3404	3.90425	4	Cldn34c1	Mus musculus claudin 34C1 (Cldn34c1), transcript variant 1, mRNA [NM_028426]
A_52_P447284	0.00861757	up	2.98041	1634.44	2471.37	1392.22	1063.51	532.831	423.825	164.773	543.808	3.06746	5.8311	8.44928	1.95567	3	Clic6	Mus musculus chloride intracellular channel 6 (Clic6), mRNA [NM_172469]
A_55_P2137596	0.0405288	up	2.35099	43.014	82.1576	68.4013	68.1111	26.3353	16.553	11.3808	29.0004	1.63332	4.96331	6.01023	2.34863	3	Chst15	Mus musculus carbohydrate (N-acetylgalactosamine 4-sulfate 6-O) sulfotransferase 15 (Chst15), mRNA [NM_029935]
A_51_P438555	0.0253746	up	4.27753	70.7467	16.7799	11.475	14.5036	24.8349	1.64053	1.61187	2.39902	2.84868	10.2284	7.11904	6.04563	4	Cldn34c4	Mus musculus claudin 34C4 (Cldn34c4), mRNA [NM_001281537]
A_55_P1963309	0.0070608	up	2.03617	11508.6	7407.81	6978.89	6030.77	4865.5	2165.52	1692.04	3125.88	2.36535	3.42079	4.12455	1.92931	3	G3bp1	Mus musculus GTPase activating protein (SH3 domain) binding protein 1 (G3bp1), mRNA [NM_013716]
A_55_P2053564	0.0274001	up	12.7849	97.8788	118.476	118.35	82.1364	13.092	1.74369	2.47251	19.9559	7.47621	67.9455	47.8663	4.11589	4	Ms4a15	Mus musculus membrane-spanning 4-domains, subfamily A, member 15 (Ms4a15), mRNA [NM_001034898]
A_55_P2051716	0.0283396	up	2.43687	175.172	211.695	204.258	74.8998	77.8336	33.0189	31.3848	53.2489	2.25059	6.41131	6.50818	1.4066	3	Tbx1	Mus musculus T-box 1 (Tbx1), transcript variant 2, mRNA [NM_001285472]
A_55_P2016486	0.0279223	up	3.04787	2657.49	3071.55	3192.19	2111.67	1080.79	458.084	300.993	1142.28	2.45883	6.70521	10.6055	1.84864	3	Tmem131	Mus musculus transmembrane protein 131 (Tmem131), mRNA [NM_018872]
A_55_P2113071	0.0338229	up	2.45641	1900.34	2576.21	2445.6	1173.88	890.208	455.803	314.777	806.871	2.13472	5.65201	7.76931	1.45485	3	Ago4	Mus musculus argonaute RISC catalytic subunit 4 (Ago4), mRNA [NM_153177]
A_52_P197772	0.00900518	up	2.05557	169.987	122.556	122.826	79.374	69.7651	38.512	26.889	42.0375	2.43656	3.18227	4.56791	1.88817	3	Xrcc2	Mus musculus X-ray repair complementing defective repair in Chinese hamster cells 2 (Xrcc2), mRNA [NM_020570]
A_55_P2114656	0.0450606	up	3.68013	57.2028	59.4001	79.1233	14.5754	11.3443	9.7797	4.86687	10.5628	5.04241	6.07382	16.2575	1.37988	3	Xpr1	xenotropic and polytropic retrovirus receptor 1 [Source:MGI Symbol;Acc:MGI:97932] [ENSMUST00000129271]
A_55_P1976529	0.00367886	up	5.13945	27.9926	35.6017	52.0649	14.9486	5.16436	3.18004	3.90748	4.62495	5.42034	11.1954	13.3244	3.23217	4	Zfp551	Mus musculus zinc fingr protein 551 (Zfp551), mRNA [NM_001033820]
A_66_P137794	0.0292748	up	3.38875	63.6258	34.6865	30.5911	12.9793	25.8143	2.91973	4.9126	4.79101	2.46475	11.8801	6.22708	2.70909	4	Gpr161	Mus musculus G protein-coupled receptor 161 (Gpr161), transcript variant 3, mRNA [NM_001310430]
A_55_P2084656	0.020366	up	2.30725	137829	94618.3	89654.8	71781.6	40435.7	25207.9	25541.3	30369.5	3.4086	3.75351	3.51019	2.36361	4	Hist1h2ah	Mus musculus histone cluster 1, H2ah (Hist1h2ah), mRNA [NM_175659]
A_55_P2161342	0.0185005	up	2.05062	4282.59	2598.07	1531.69	2483.45	2170.53	685.95	372.415	1152.43	1.97306	3.78755	4.11285	2.15498	3	Pkib	Mus musculus protein kinase inhibitor beta, cAMP dependent, testis specific (Pkib), transcript variant 2, mRNA [NM_001039050]
A_55_P2098935	0.00928139	up	2.05134	4054.82	3504.38	3538.5	1881.96	1795.96	830.75	696.328	1373.22	2.25774	4.21834	5.08166	1.37047	3	Sh2d3c	Mus musculus SH2 domain containing 3C (Sh2d3c), transcript variant 1, mRNA [NM_013781]
A_55_P2118143	0.0104085	up	7.23207	84.5925	59.61	64.5431	29.9537	18.3978	3.11307	3.14501	5.28181	4.59798	19.1483	20.5224	5.6711	4	Zfp61	Mus musculus zinc finger protein 61 (Zfp61), mRNA [NM_009561]
A_55_P2119032	0.0310701	up	2.15293	1268.63	878.572	487.942	695.379	361.198	252.141	156.277	330.188	3.51229	3.48445	3.12229	2.10601	4	Rasl2-9	Mus musculus RAS-like, family 2, locus 9 (Rasl2-9), mRNA [NM_009028]
A_51_P175424	0.00501138	up	5.02954	926.169	475.094	307.347	208.039	143.718	38.8948	27.6457	75.9556	6.44436	12.2148	11.1174	2.73896	4	Car14	Mus musculus carbonic anhydrase 14 (Car14), mRNA [NM_011797]
A_52_P162957	0.00218957	up	3.24933	1144.16	1109.98	1130.53	607.163	300.565	176.743	146.384	268.472	3.8067	6.28018	7.72304	2.26155	4	Frat2	Mus musculus frequently rearranged in advanced T cell lymphomas 2 (Frat2), mRNA [NM_177603]
A_66_P135179	0.0174335	up	2.03567	124.879	174.948	163.468	83.4387	57.9352	34.5776	36.182	63.9142	2.1555	5.05959	4.51793	1.30548	3	Akt2	Mus musculus thymoma viral proto-oncogene 2 (Akt2), transcript variant 3, mRNA [NM_001331108]
A_55_P2007919	0.039736	up	11.7516	1439.5	652.003	757.811	1215.84	59.7299	151.017	20.9331	64.1092	24.1002	4.31743	36.2016	18.9652	4	Akr1c19	Mus musculus aldo-keto reductase family 1, member C19 (Akr1c19), mRNA [NM_001013785]
A_52_P281711	0.00157661	up	2.16746	150.179	199.725	193.584	116.852	58.5367	51.2077	42.0286	65.1463	2.56554	3.90029	4.60601	1.79369	3	Wdr5b	Mus musculus WD repeat domain 5B (Wdr5b), mRNA [NM_027113]
A_55_P2111478	0.00697258	up	7.32716	194.145	130.843	142.873	63.6229	24.6438	7.08753	6.81592	17.965	7.87803	18.461	20.9616	3.5415	4	Polq	Mus musculus polymerase (DNA directed), theta (Polq), transcript variant 1, mRNA [NM_029977]
A_51_P361492	0.0377292	up	3.56688	2179.68	2028.53	2092.78	1125.83	864.424	213.485	156.95	593.225	2.52155	9.50197	13.334	1.89782	3	Pou2f1	Mus musculus POU domain, class 2, transcription factor 1 (Pou2f1), transcript variant 4, mRNA [NM_198934]
A_51_P382512	0.00330313	up	2.6397	178.598	105.496	125.769	74.4982	60.6525	21.0116	19.5168	39.0264	2.94461	5.02085	6.44415	1.90892	3	Zfp418	Mus musculus zinc finger protein 418 (Zfp418), mRNA [NM_146179]
A_51_P133920	0.0184774	up	2.77661	53.905	82.9946	68.0014	36.1208	22.5866	11.336	9.75064	19.7701	2.38659	7.32132	6.97404	1.82704	3	Lmln	Mus musculus leishmanolysin-like (metallopeptidase M8 family) (Lmln), mRNA [NM_172823]
A_55_P2147121	0.0245255	up	2.56827	36.0483	58.405	62.7309	14.3412	12.0472	9.38422	9.10341	11.2929	2.99226	6.22375	6.89093	1.26993	3	Ercc5	GB
A_55_P1987534	0.0453679	up	4.36916	239.25	326.682	344.691	125.588	90.7352	24.4037	18.7888	59.5786	2.63679	13.3866	18.3455	2.10794	4	Tnrc6b	Mus musculus trinucleotide repeat containing 6b (Tnrc6b), transcript variant 1, mRNA [NM_144812]
A_55_P1974527	0.00740487	up	10.118	101.84	47.1653	30.9429	31.1885	14.0575	1.81967	1.82117	2.53473	7.24451	25.9197	16.9907	12.3044	4	Ntsr2	Mus musculus neurotensin receptor 2 (Ntsr2), mRNA [NM_008747]
A_51_P245275	0.0160072	up	2.0674	10261.1	9588.2	9500.92	6963.42	3535.29	2842.66	2743.51	3449.98	2.90246	3.37296	3.46306	2.01839	4	H2afx	Mus musculus H2A histone family, member X (H2afx), mRNA [NM_010436]
A_52_P384314	0.00165853	up	2.15895	909.509	789.854	701.53	399.015	348.884	181.871	153.436	253.808	2.60691	4.34294	4.57213	1.57212	3	Tmem198b	Mus musculus transmembrane protein 198b (Tmem198b), mRNA [NM_178066]
A_55_P2077826	0.0352124	up	2.17108	16200.4	9064.24	8342.73	8009.71	4881.28	2686.7	2649.09	3393.82	3.31888	3.37375	3.14928	2.36009	4	Ppp1cc	Mus musculus protein phosphatase 1, catalytic subunit, gamma isoform (Ppp1cc), mRNA [NM_013636]
A_51_P370458	0.0397713	up	3.65986	54.8478	21.4216	18.8026	20.4479	12.6308	3.89364	4.29003	3.18587	4.34237	5.5017	4.38286	6.41829	4	Krtap17-1	Mus musculus keratin associated protein 17-1 (Krtap17-1), mRNA [NM_001099774]
A_51_P123297	0.0158053	up	2.14274	227.063	167.061	117.546	86.4523	107.462	30.8483	25.5668	57.6003	2.11295	5.41555	4.59761	1.5009	3	Ppp1r7	Mus musculus protein phosphatase 1, regulatory (inhibitor) subunit 7 (Ppp1r7), mRNA [NM_023200]
A_52_P482124	0.0313333	up	2.31137	3539.53	1756.46	1833.5	1649.34	1042.51	566.001	475.118	627.274	3.3952	3.10329	3.85905	2.62938	4	Fam32a	Mus musculus family with sequence similarity 32, member A (Fam32a), mRNA [NM_026455]
A_51_P169920	0.00301778	up	2.03752	3126.28	2551.98	2386.84	1740.88	1234.43	591.048	605.52	1162.34	2.53258	4.31773	3.94181	1.49774	3	Noc2l	Mus musculus nucleolar complex associated 2 homolog (S, cerevisiae) (Noc2l), mRNA [NM_021303]
A_51_P411130	0.0247877	up	2.0768	9018.28	7683.32	7659.99	6382.07	2856.78	2459.08	2234.98	3096.11	3.1568	3.12446	3.42732	2.06132	4	Rpp25l	Mus musculus ribonuclease P/MRP 25 subunit-like (Rpp25l), mRNA [NM_027278]
A_51_P401876	0.00458223	up	2.15834	7620.48	7248.77	6684.57	5491.02	2687.1	2079.93	1516.96	2941.99	2.83595	3.4851	4.40655	1.86643	3	Kif1bp	Mus musculus KIF1 binding protein (Kif1bp), mRNA [NM_028197]
A_55_P2063156	0.00961913	up	4.18489	89.9645	40.1322	46.5258	31.0907	11.4996	5.11453	7.79921	9.90995	7.82326	7.84669	5.96545	3.13732	4	Spata9	Mus musculus spermatogenesis associated 9 (Spata9), mRNA [NM_029343]
A_52_P646034	0.0323905	up	2.01299	780.968	453.574	561.497	498.834	289.549	176.189	132.23	239.137	2.69719	2.57436	4.24635	2.08597	4	Nfatc2ip	Mus musculus nuclear factor of activated T cells, cytoplasmic, calcineurin dependent 2 interacting protein (Nfatc2ip), mRNA [NM_010900]
A_55_P2020736	0.0300919	up	2.3896	400.941	154.224	68.5491	131.213	114.354	33.8391	22.4795	52.3495	3.50615	4.55756	3.0494	2.50648	4	Frs3	Mus musculus fibroblast growth factor receptor substrate 3 (Frs3), mRNA [NM_144939]
A_51_P170946	0.0124552	up	3.1242	15270.9	18266.3	17120.8	12521.7	5141.67	3013.14	1774.38	6095.91	2.97002	6.06224	9.6489	2.05411	4	Hnrnpm	Mus musculus heterogeneous nuclear ribonucleoprotein M (Hnrnpm), transcript variant 1, mRNA [NM_029804]
A_51_P314019	0.034407	up	2.03488	6665.35	3962.6	3796.03	2968.55	2117.69	1168.32	1294.48	1446.97	3.14747	3.39169	2.93246	2.05156	4	Banf1	Mus musculus barrier to autointegration factor 1 (Banf1), transcript variant 2, mRNA [NM_001038231]
A_55_P1957424	0.0159426	up	8.44896	83.6426	113.333	80.1269	44.5254	11.8799	3.44094	3.42639	12.65	7.04069	32.9367	23.3852	3.5198	4	Sulf1	Mus musculus sulfatase 1 (Sulf1), transcript variant 1, mRNA [NM_001198565]
A_51_P434426	0.00784799	up	2.07258	565.606	426.286	478.324	393.833	210.324	129.494	117.642	205.098	2.68922	3.29193	4.06594	1.92022	3	Rwdd4a	Mus musculus RWD domain containing 4A (Rwdd4a), mRNA [NM_203507]
A_55_P2108808	0.0128297	up	2.37991	133.82	101.233	95.5815	53.1999	35.8304	20.3316	20.6283	38.1468	3.73482	4.97911	4.63351	1.39461	3	Tubgcp4	Mus musculus tubulin, gamma complex associated protein 4 (Tubgcp4), transcript variant 1, mRNA [NM_153387]
A_52_P218379	0.035791	up	3.09353	2309.32	3324.64	2899.33	1314.57	916.389	336.112	339.377	816.026	2.52002	9.89146	8.5431	1.61094	3	Kif26a	Mus musculus kinesin family member 26A (Kif26a), mRNA [NM_001097621]
A_52_P260994	0.00282839	up	2.4289	299.137	181.731	123.912	166.383	89.4367	38.9353	24.6798	100.032	3.34468	4.6675	5.02081	1.66329	3	Fgd2	Mus musculus FYVE, RhoGEF and PH domain containing 2 (Fgd2), transcript variant 2, mRNA [NM_013710]
A_55_P1999637	0.00157106	up	2.06264	2508.48	2407.36	2084.97	1435.41	1003.78	625.524	455.563	931.89	2.49902	3.84856	4.5767	1.54032	3	Gm15455	Mus musculus predicted gene 15455 (Gm15455), mRNA [NM_001161816]
A_66_P104309	0.0092933	up	8.89668	82.5409	41.993	48.7863	34.2565	3.82641	3.21012	4.0721	4.93518	21.5713	13.0815	11.9806	6.94129	4	Myl2	Mus musculus myosin, light polypeptide 2, regulatory, cardiac, slow (Myl2), mRNA [NM_010861]
A_55_P2106926	0.0453331	up	5.79562	135.974	88.4738	107.721	39.519	59.0725	3.62955	5.97809	9.45443	2.30182	24.376	18.0193	4.17994	4	Kcna3	Mus musculus potassium voltage-gated channel, shaker-related subfamily, member 3 (Kcna3), mRNA [NM_008418]
A_55_P2171897	0.0307474	up	2.12157	155.045	418.875	224.574	48.6342	68.1562	73.5452	45.4173	41.0571	2.27485	5.69548	4.94468	1.18455	3	Notch1	Mus musculus notch 1 (Notch1), mRNA [NM_008714]
A_55_P1964533	0.0354252	up	3.81285	56.2068	18.7293	18.6699	9.13669	8.96758	2.01312	5.54467	2.2661	6.26777	9.30365	3.36718	4.03189	4	Lrrc43	Mus musculus leucine rich repeat containing 43 (Lrrc43), transcript variant 1, mRNA [NM_001033461]
A_55_P2165599	0.0363127	up	6.32026	52.8862	40.7743	56.0486	16.088	13.5105	1.57648	8.431	1.81165	3.91444	25.8641	6.64792	8.88032	4	Jakmip1	janus kinase and microtubule interacting protein 1 [Source:MGI Symbol;Acc:MGI:1923321] [ENSMUST00000173836]
A_66_P118225	0.0102214	up	4.17583	91.2455	40.282	52.3984	28.9123	11.8572	7.69972	6.02585	8.88659	7.69538	5.23162	8.69561	3.25348	4	Spdya	Mus musculus speedy/RINGO cell cycle regulator family, member A (Spdya), transcript variant 1, mRNA [NM_029254]
A_51_P205099	0.00611475	up	2.07672	3794.21	4494.96	4473.17	2589.71	1769.07	1038.98	943.252	1635.62	2.14475	4.32634	4.74229	1.58332	3	Dazap1	Mus musculus DAZ associated protein 1 (Dazap1), transcript variant 1, mRNA [NM_133188]
A_51_P199104	0.0251111	up	2.66028	56.5102	54.8261	65.545	44.8875	11.6046	13.2037	17.5103	18.1096	4.86962	4.15234	3.74321	2.47866	4	Casq1	Mus musculus calsequestrin 1 (Casq1), mRNA [NM_009813]
A_55_P2082156	0.0225818	up	2.11004	3323.47	3276.41	3413.06	1879.03	1299.38	840.474	561.81	1532.88	2.55772	3.89828	6.07512	1.22581	3	Rab11fip3	Mus musculus RAB11 family interacting protein 3 (class II) (Rab11fip3), transcript variant 1, mRNA [NM_001162869]
A_55_P1979432	0.0482828	up	2.36911	99021.3	48486	44246.8	45194.3	23337.7	15733.6	12917.7	17153.5	4.24297	3.08169	3.42528	2.6347	4	Prdx2	Mus musculus peroxiredoxin 2 (Prdx2), transcript variant 2, mRNA [NM_001317385]
A_52_P136592	0.0389378	up	5.43402	55.3738	72.1383	66.3835	24.0549	18.7831	4.67256	2.59537	8.57406	2.94806	15.4387	25.5777	2.80555	4	Zfp775	Mus musculus zinc finger protein 775 (Zfp775), mRNA [NM_173429]
A_52_P351669	0.0162081	up	2.13775	692.583	1113.45	1016.92	632.725	313.801	244.147	178.831	462.94	2.20707	4.56058	5.68649	1.36675	3	Gcc2	Mus musculus GRIP and coiled-coil domain containing 2 (Gcc2), mRNA [NM_027375]
A_51_P223092	0.0158627	up	3.99958	37.2095	53.4269	54.5691	16.3594	6.96955	8.77361	3.90202	7.75993	5.33887	6.0895	13.9848	2.10819	4	Zbed3	Mus musculus zinc finger, BED type containing 3 (Zbed3), transcript variant 1, mRNA [NM_028106]
A_55_P2147566	0.0200279	up	3.62556	504.993	383.733	449.88	244.646	62.0476	71.4696	82.6907	89.8679	8.1388	5.36917	5.44052	2.72228	4	Tac2	Mus musculus tachykinin 2 (Tac2), transcript variant 2, mRNA [NM_001199971]
A_52_P274496	0.0313345	up	2.59891	5679.16	6174.65	4877.94	3278.29	2603.22	902.817	654.905	2131.97	2.18159	6.83932	7.44831	1.53768	3	Tspan18	Mus musculus tetraspanin 18 (Tspan18), mRNA [NM_183180]
A_55_P2084652	0.0221302	up	2.36788	115266	67946.6	61919.4	55004	35404.2	17201	17639.7	21086.8	3.25571	3.95016	3.51023	2.60846	4	Hist1h2ak	Mus musculus histone cluster 1, H2ak (Hist1h2ak), mRNA [NM_178183]
A_55_P2165560	0.0214529	up	2.00325	1751.57	2084.8	1659.99	1018.39	860.127	480.605	309.804	799.073	2.03641	4.33785	5.3582	1.27446	3	Plekhg5	Mus musculus pleckstrin homology domain containing, family G (with RhoGef domain) member 5 (Plekhg5), transcript variant 1, mRNA [NM_001285999]
A_51_P404992	0.00915362	up	7.33789	157.388	89.4276	100.439	68.6711	11.8891	4.77964	11.7793	13.3546	13.238	18.7101	8.52676	5.14214	4	Efhc2	Mus musculus EF-hand domain (C-terminal) containing 2 (Efhc2), mRNA [NM_028916]
A_51_P284823	0.0106602	up	2.26557	618.738	628.677	615.47	435.299	274.786	124.753	111.137	277.189	2.25171	5.03938	5.53793	1.57041	3	Polr1b	Mus musculus polymerase (RNA) I polypeptide B (Polr1b), mRNA [NM_009086]
A_51_P481569	0.0220754	up	2.09414	5412.69	5997.47	6319.39	3551.34	2319.36	1374.63	1090.31	2909.25	2.3337	4.36298	5.79595	1.2207	3	Ddx42	Mus musculus DEAD (Asp-Glu-Ala-Asp) box polypeptide 42 (Ddx42), mRNA [NM_028074]
A_55_P2103351	0.0454705	up	2.15332	13728.1	6993.94	6402	4655.12	3185.32	2071.92	2049.74	2626.47	4.30978	3.37558	3.12333	1.77239	3	Ndufa5	Mus musculus NADH dehydrogenase (ubiquinone) 1 alpha subcomplex, 5 (Ndufa5), transcript variant 1, mRNA [NM_026614]
A_55_P2181796	0.00537805	up	8.14296	140.717	103.383	110.554	63.1015	22.5674	6.97339	5.26127	7.44258	6.2354	14.8254	21.0129	8.47844	4	Efna3	Mus musculus ephrin A3 (Efna3), mRNA [NM_010108]
A_55_P2038081	0.00367886	up	5.79183	33.6209	39.3637	50.7528	14.4954	4.05476	3.53532	3.59088	4.48738	8.2917	11.1344	14.1338	3.23025	4	Zfp369	Mus musculus zinc finger protein 369 (Zfp369), mRNA [NM_178364]
A_55_P1994922	0.0039428	up	16.8075	140.98	105.76	108.768	75.5371	8.00597	1.98555	4.68246	5.50576	17.6094	53.2648	23.2287	13.7197	4	Klhl23	Mus musculus kelch-like 23 (Klhl23), mRNA [NM_177784]
A_55_P1971458	0.00276233	up	2.02348	5320.16	3662.52	3726.53	2520.49	2072.74	1041.51	813.249	1660.08	2.56672	3.51656	4.58228	1.51829	3	Jak2	Mus musculus Janus kinase 2 (Jak2), transcript variant 1, mRNA [NM_008413]
A_66_P127458	0.0309268	up	4.12233	5404.28	7043.29	6755.48	3610.72	1784.51	616.096	443.414	1760.65	3.02844	11.4321	15.2352	2.05079	4	Zfp652	zinc finger protein 652 [Source:MGI Symbol;Acc:MGI:2442221] [ENSMUST00000107717]
A_51_P388298	0.00504526	up	2.16036	734.464	834.409	707.639	505.97	272.102	192.747	189.145	271.097	2.69922	4.32903	3.74125	1.86638	3	Mmachc	Mus musculus methylmalonic aciduria cblC type, with homocystinuria (Mmachc), mRNA [NM_025962]
A_55_P2013371	0.0417186	up	8.86055	86.39	61.3008	32.8354	32.7793	3.75322	1.83455	7.25101	4.94487	23.0176	33.4146	4.52838	6.62894	4	Ttc29	Mus musculus tetratricopeptide repeat domain 29 (Ttc29), mRNA [NM_183096]
A_55_P2084703	0.00416493	up	11.0032	45.5942	52.4232	52.8631	21.4464	4.29866	1.64711	2.04805	3.40353	10.6066	31.8274	25.8114	6.30123	4	Acaca	Mus musculus acetyl-Coenzyme A carboxylase alpha (Acaca), mRNA [NM_133360]
A_55_P2074075	0.0441839	up	2.1665	97.8901	60.3529	74.8918	22.0636	25.6807	17.5332	13.1615	19.9618	3.81181	3.4422	5.69022	1.10529	3	Tet2	tet methylcytosine dioxygenase 2 [Source:MGI Symbol;Acc:MGI:2443298] [ENSMUST00000196292]
A_52_P633714	0.0359212	up	5.5441	33.176	44.8996	50.5432	19.4523	10.5188	3.70485	1.72463	6.15748	3.15398	12.1191	29.3067	3.15914	4	Troap	Mus musculus trophinin associated protein (Troap), transcript variant 1, mRNA [NM_030159]
A_66_P104006	0.00820311	up	9.61762	51.8811	20.3932	25.4094	27.0787	4.32981	1.6534	1.69864	1.86791	11.9823	12.3341	14.9586	14.4968	4	Gm10421	Mus musculus predicted gene 10421 (Gm10421), long non-coding RNA [NR_033538]
A_65_P07978	0.00659011	up	13.8857	128.335	38.7369	36.8893	24.2262	3.89335	1.98712	1.98076	2.08191	32.9627	19.494	18.6239	11.6365	4	Dcc	Mus musculus deleted in colorectal carcinoma (Dcc), mRNA [NM_007831]
A_51_P356568	0.0105076	up	2.15642	145.725	120.929	92.971	59.1743	55.5346	22.91	22.8504	41.1707	2.62404	5.27843	4.06868	1.43729	3	Exd2	Mus musculus exonuclease 3'-5' domain containing 2 (Exd2), mRNA [NM_133798]
A_55_P1975380	0.00241343	up	2.04521	2076.25	1903.73	1799.67	1114.2	797.654	529.622	444.551	643.941	2.60294	3.5945	4.04829	1.73028	3	Nol11	Mus musculus nucleolar protein 11 (Nol11), transcript variant 1, mRNA [NM_133702]
A_51_P432199	0.0452345	up	2.53592	1209.79	493.337	743.506	743.027	302.097	169.604	177.22	234.404	4.00466	2.90876	4.19538	3.16986	4	Sap30	Mus musculus sin3 associated polypeptide (Sap30), mRNA [NM_021788]
A_55_P2054967	0.0183782	up	7.52555	177.481	75.6273	122.047	58.9774	30.0475	8.71467	7.18892	4.27193	5.90667	8.67816	16.977	13.8058	4	Lrrc49	leucine rich repeat containing 49 [Source:MGI Symbol;Acc:MGI:2442689] [ENSMUST00000053171]
A_55_P2160750	0.00892654	up	3.63197	60.4835	78.126	101.342	19.0173	9.85584	10.6386	13.8286	9.63612	6.13682	7.34362	7.32839	1.97355	3	Col25a1	Mus musculus collagen, type XXV, alpha 1 (Col25a1), transcript variant 2, mRNA [NM_198711]
A_55_P2040539	0.00938465	up	2.79593	2985.56	3444.32	1247.61	1897.23	991.778	672.937	154.848	1028.93	3.01032	5.11834	8.05698	1.84388	3	Btbd9	Mus musculus BTB (POZ) domain containing 9 (Btbd9), transcript variant 2, mRNA [NM_172618]
A_55_P2143041	0.00733815	up	2.14909	4614.3	4235.1	4235.99	2776.6	1553.58	1152.91	1114.97	1440.41	2.9701	3.67338	3.7992	1.92765	3	Phgdh	Mus musculus 3-phosphoglycerate dehydrogenase (Phgdh), mRNA [NM_016966]
A_55_P2335045	0.0191511	up	4.96838	113.255	104.093	126.896	49.7336	10.706	19.6458	16.068	9.64532	10.5786	5.2985	7.89742	5.15624	4	Gm2824	PREDICTED: Mus musculus predicted gene 2824 (Gm2824), transcript variant X9, ncRNA [XR_001781655]
A_55_P2166508	0.00206479	up	2.36438	427.194	171.812	132.862	86.3538	134.877	37.0533	29.7193	48.4339	3.16728	4.6369	4.47056	1.78292	3	Gpr6	Mus musculus G protein-coupled receptor 6 (Gpr6), mRNA [NM_199058]
A_55_P1981992	0.0138292	up	2.31241	2475.91	369.67	239.17	337.865	785.519	92.9605	65.1774	145.092	3.15194	3.97664	3.66953	2.32863	4	Dcdc2c	doublecortin domain containing 2C [Source:MGI Symbol;Acc:MGI:1915761] [ENSMUST00000186301]
A_66_P131008	0.0249789	up	2.80216	70.9814	20.6945	13.0528	5.13829	24.6692	2.30082	2.33179	3.22315	2.87733	8.99439	5.59777	1.59418	3	Trpm5	Mus musculus transient receptor potential cation channel, subfamily M, member 5 (Trpm5), mRNA [NM_020277]
A_55_P2035272	0.039148	up	2.80106	53.7212	56.9064	70.896	25.9906	12.3623	21.3111	9.8967	9.36955	4.34557	2.67027	7.1636	2.77395	4	L3mbtl4	Mus musculus l(3)mbt-like 4 (Drosophila) (L3mbtl4), mRNA [NM_177278]
A_55_P1973041	0.0471553	up	4.02907	77.3053	16.1507	21.9215	13.8513	12.0723	4.28989	3.80318	1.94992	6.40351	3.76482	5.764	7.10355	4	Tmem163	Mus musculus transmembrane protein 163 (Tmem163), mRNA [NM_028135]
A_52_P197627	0.00108564	up	2.21629	380.994	323.344	318.556	228.645	134.616	76.8923	72.1142	133.01	2.83023	4.20516	4.41739	1.71901	3	Umps	Mus musculus uridine monophosphate synthetase (Umps), transcript variant 1, mRNA [NM_009471]
A_55_P2070747	0.00488243	up	4.47995	303.609	160.976	151.854	119.208	47.9097	19.5099	22.5906	27.7692	6.33711	8.25099	6.72198	4.2928	4	Gm10413	Mus musculus predicted gene 10413 (Gm10413), mRNA [NM_029288]
A_55_P2079272	0.0144503	up	2.02761	11227	7671.41	4240.38	6931.94	3713.17	2113.54	1299.79	3920.03	3.02356	3.62964	3.26236	1.76834	3	Kars	Mus musculus lysyl-tRNA synthetase (Kars), transcript variant 1, mRNA [NM_001130868]
A_55_P2077664	0.0179218	up	3.22257	2682.15	2097.81	2213.09	2025.07	527.927	394.024	519.555	577.577	5.08052	5.32408	4.25959	3.50615	4	Gm5458	Mus musculus predicted gene 5458 (Gm5458), mRNA [NM_001024706]
A_55_P2084666	0.0266165	up	2.22558	120803	70037.5	69364.1	54474.7	35308.2	20529.1	20332.6	23603.8	3.42139	3.41163	3.41147	2.30787	4	Hist1h2af	Mus musculus histone cluster 1, H2af (Hist1h2af), mRNA [NM_175661]
A_52_P213889	0.0178519	up	2.3292	630.496	667.22	633.343	363.757	271.318	149.267	91.6917	236.736	2.32383	4.46997	6.90732	1.53655	3	Tmc7	Mus musculus transmembrane channel-like gene family 7 (Tmc7), mRNA [NM_172476]
A_55_P2093579	0.0053354	up	5.53677	92.646	37.0803	48.0819	24.2223	11.9994	5.24564	4.16825	4.33197	7.72086	7.06877	11.5353	5.59152	4	Hfm1	Mus musculus HFM1, ATP-dependent DNA helicase homolog (Hfm1), transcript variant 1, mRNA [NM_177873]
A_55_P2110935	0.0181732	up	20.8211	105.719	114.173	101.006	63.0293	16.5627	1.79384	1.83726	1.99971	6.38298	63.6474	54.9762	31.5192	4	Mlip	Mus musculus muscular LMNA-interacting protein (Mlip), mRNA [NM_027150]
A_55_P2033366	0.00677006	up	6.59031	53.4556	20.6358	17.4603	17.1053	6.8415	1.80543	1.84352	2.04764	7.81344	11.4298	9.47119	8.35366	4	Grin1	Mus musculus glutamate receptor, ionotropic, NMDA1 (zeta 1) (Grin1), transcript variant 1, mRNA [NM_008169]
A_55_P2073557	0.0390222	up	3.8311	138.448	62.0192	72.6815	37.9584	70.0841	5.42606	6.89753	11.1921	1.97546	11.4299	10.5373	3.39155	3	Slc27a5	Mus musculus solute carrier family 27 (fatty acid transporter), member 5 (Slc27a5), mRNA [NM_009512]
A_55_P2054455	0.0342636	up	2.61815	524.363	207.901	188.242	241.155	145.925	60.3203	45.394	70.3703	3.59338	3.44661	4.14686	3.42694	4	Adprm	Mus musculus ADP-ribose/CDP-alcohol diphosphatase, manganese dependent (Adprm), mRNA [NM_025510]
A_55_P2026972	0.00494259	up	2.70485	76.5436	21.8473	29.3824	11.4283	23.706	3.48269	5.24145	6.47198	3.22888	6.27312	5.60578	1.76582	3	Usp35	Mus musculus ubiquitin specific peptidase 35 (Usp35), mRNA [NM_001177412]
A_55_P2167769	0.0269095	up	4.90517	4698.1	5561.68	5896.7	3604.33	1417.52	448.843	293.138	1373.11	3.3143	12.3912	20.1158	2.62494	4	Arid1a	Mus musculus AT rich interactive domain 1A (SWI-like) (Arid1a), mRNA [NM_001080819]
A_55_P2150392	0.0342632	up	8.48681	85.8266	52.042	57.8197	28.267	30.5085	1.85685	1.88068	3.52612	2.8132	28.027	30.7439	8.01646	4	Cpne5	Mus musculus copine V (Cpne5), mRNA [NM_153166]
A_51_P270286	0.00310265	up	2.0488	625.086	651.597	534.44	415.801	248.243	158.81	142.402	244.283	2.51804	4.103	3.75304	1.70213	3	Dync1li1	Mus musculus dynein cytoplasmic 1 light intermediate chain 1 (Dync1li1), mRNA [NM_146229]
A_55_P2003353	0.0282882	up	2.19787	340.503	356.754	275.877	284.416	129.143	92.9673	82.5816	109.983	2.63662	3.83742	3.34066	2.586	4	Gemin8	Mus musculus gem (nuclear organelle) associated protein 8 (Gemin8), transcript variant 1, mRNA [NM_001310722]
A_55_P2337074	0.0213342	up	2.13249	76.2116	69.5215	91.8498	64.9155	40.6031	16.6242	20.4602	29.5306	1.87699	4.18196	4.4892	2.19824	3	Mid1	Mus musculus midline 1 (Mid1), transcript variant 4, mRNA [NM_001290505]
A_55_P2123854	0.0394417	up	3.59925	58.4269	109.305	111.176	5.92286	7.02757	19.6147	11.5555	4.19985	8.31395	5.57262	9.62107	1.41026	3	Zfhx2	Mus musculus zinc finger homeobox 2 (Zfhx2), mRNA [NM_001039198]
A_51_P266640	0.00749626	up	2.00004	389.223	338.112	369.908	209.147	152.978	104.477	75.5092	140.753	2.54431	3.23623	4.89885	1.48592	3	Nob1	Mus musculus NIN1/RPN12 binding protein 1 homolog (Nob1), mRNA [NM_026277]
A_66_P124788	0.035657	up	2.13537	11696.8	8192.48	7539.27	5626.37	3032.09	2503.06	2344.21	2933.58	3.85766	3.27298	3.21613	1.91792	3	Tbcb	Mus musculus tubulin folding cofactor B (Tbcb), mRNA [NM_025548]
A_55_P2038217	0.0323003	up	3.24823	129.079	70.4801	54.446	32.1127	23.6117	19.3575	10.7046	7.79632	5.46676	3.64096	5.0862	4.11895	4	Atp13a4	Mus musculus ATPase type 13A4 (Atp13a4), transcript variant 1, mRNA [NM_001164612]
A_55_P2011967	0.0106638	up	2.04768	12711.5	11877.6	13525.3	10046.4	4536.89	3928.39	3129.88	5584.64	2.80181	3.02353	4.32135	1.79893	3	Akirin2	Mus musculus akirin 2 (Akirin2), mRNA [NM_001007589]
A_55_P2079167	0.0231377	up	4.09051	27702.4	13220.8	11795.2	8225.14	9900.55	1010.4	1686.11	2008.78	2.79807	13.0848	6.9955	4.09459	4	Dnm1	Mus musculus dynamin 1 (Dnm1), transcript variant 1, mRNA [NM_010065]
A_51_P323878	0.0434925	up	2.05984	3370.18	3262.08	3040.85	1656.66	1627.47	635.675	531.709	1493.07	2.07081	5.13168	5.71901	1.10957	3	Coro7	Mus musculus coronin 7 (Coro7), mRNA [NM_030205]
A_51_P438083	0.0246274	up	2.93851	1070.91	2055.93	1359.7	507.389	341.443	210.478	304.471	248.559	3.13642	9.76792	4.46579	2.04133	4	Slc6a13	Mus musculus solute carrier family 6 (neurotransmitter transporter, GABA), member 13 (Slc6a13), mRNA [NM_144512]
A_55_P2089118	0.00655202	up	2.32695	648.226	553.801	782.679	342.135	219.649	155.823	138.794	184.262	2.95119	3.55403	5.63913	1.85679	3	Zfp976	Mus musculus zinc finger protein 976 (Zfp976), mRNA [NM_001242388]
A_55_P2111603	0.00763888	up	3.90429	62.0901	58.1939	17.1502	46.1158	18.8859	7.7306	1.93575	11.6174	3.28765	7.52773	8.85973	3.96954	4	Gabpb1	GA repeat binding protein, beta 1 [Source:MGI Symbol;Acc:MGI:95611] [ENSMUST00000110425]
A_55_P2000938	0.00766638	up	2.10912	513.897	247.919	490.162	266.287	182.797	70.6057	127.366	136.479	2.81131	3.51132	3.84846	1.95112	3	Ahcy
A_55_P2146398	0.0173185	up	2.61505	50.3041	29.153	26.554	10.3655	17.2315	7.92212	3.30662	5.10498	2.91931	3.67994	8.03054	2.03047	4	Syngap1	Mus musculus synaptic Ras GTPase activating protein 1 homolog (rat) (Syngap1), mRNA [NM_001281491]
A_55_P1952240	0.00737123	up	5.65414	74.2275	16.6955	15.9963	11.8074	7.37762	1.93063	1.95795	2.19238	10.0612	8.64771	8.16994	5.38568	4	Slitrk2	Mus musculus SLIT and NTRK-like family, member 2 (Slitrk2), transcript variant 1, mRNA [NM_001161431]
A_55_P2147245	0.0343193	up	8.48481	52.3215	51.9462	48.1975	26.5684	18.3124	1.89136	2.43202	2.12827	2.85716	27.465	19.8179	12.4835	4	Kcnh8	Mus musculus potassium voltage-gated channel, subfamily H (eag-related), member 8 (Kcnh8), mRNA [NM_001031811]
A_55_P2129706	0.00671453	up	2.04189	4594.63	4664.51	4516.4	2977.48	2024.78	1146.31	908.118	2099.91	2.26921	4.06914	4.97336	1.41791	3	Srsf4	Mus musculus serine/arginine-rich splicing factor 4 (Srsf4), mRNA [NM_020587]
A_51_P424221	0.0175026	up	2.61387	2109.6	1152.77	1595.66	1119.74	737.947	311.857	198.589	543.733	2.85874	3.69647	8.03498	2.05935	4	Irf2bp2	Mus musculus interferon regulatory factor 2 binding protein 2 (Irf2bp2), mRNA [NM_001164598]
A_55_P2087240	0.0112719	up	2.06159	536.498	613.12	541.176	470.027	199.665	161.71	159.4	240.27	2.68699	3.79147	3.39508	1.95625	3	Mipep	Mus musculus mitochondrial intermediate peptidase (Mipep), transcript variant 1, mRNA [NM_027436]
A_51_P217360	0.0416655	up	2.29233	54.7048	14.6879	8.40641	7.81121	21.1808	2.39852	2.91844	3.44055	2.58275	6.12374	2.88045	2.27034	4	Smim17	Mus musculus small integral membrane protein 17 (Smim17), mRNA [NM_001134752]
A_55_P2025974	0.00924895	up	2.04307	8308.67	5504.31	4363.15	3794.89	3110.43	1374.28	1300.4	2087.29	2.67123	4.00522	3.35524	1.81809	3	Ruvbl2	Mus musculus RuvB-like protein 2 (Ruvbl2), mRNA [NM_011304]
A_55_P1961715	0.0229198	up	2.10279	210.992	152.838	146.033	104.175	56.302	45.8846	39.8845	65.0117	3.74751	3.33092	3.66139	1.60241	3	Nme5	Mus musculus NME/NM23 family member 5 (Nme5), mRNA [NM_080637]
A_51_P116407	0.0226976	up	2.01883	279.803	267.118	249.127	153.539	130.746	49.0546	62.5725	114.488	2.14006	5.44532	3.98141	1.34109	3	Pald1	Mus musculus phosphatase domain containing, paladin 1 (Pald1), mRNA [NM_013753]
A_55_P2073333	0.0268628	up	6.61209	122.784	65.9021	69.7561	44.3448	42.5985	4.11862	3.01319	6.613	2.88236	16.001	23.1503	6.7057	4	Zfp558	PREDICTED: Mus musculus zinc finger protein 558 (Zfp558), transcript variant X9, mRNA [XM_017313607]
A_51_P509760	0.00982482	up	2.16566	31340.3	19540.6	18268.6	14175	9574.97	4904.9	5093.38	8046.3	3.27315	3.98389	3.58675	1.76168	3	Actr1a	Mus musculus ARP1 actin-related protein 1A, centractin alpha (Actr1a), mRNA [NM_016860]
A_55_P2190232	0.022596	up	7.61978	54.0955	28.4554	33.2532	30.8804	13.7655	1.99312	2.02832	2.24941	3.92979	14.2768	16.3944	13.7282	4	Agap2	PREDICTED: Mus musculus ArfGAP with GTPase domain, ankyrin repeat and PH domain 2 (Agap2), transcript variant X6, mRNA [XM_006513563]
A_66_P126159	0.00916878	up	12.4018	361.947	71.2693	61.58	70.4216	20.3166	6.52889	2.28051	4.17339	17.8153	10.916	27.0028	16.874	4	Tubb1	Mus musculus tubulin, beta 1 class VI (Tubb1), mRNA [NM_001080971]
A_52_P460537	0.0208275	up	2.05973	230.127	191.874	210.174	117.237	111.05	40.6611	39.5897	90.2756	2.07229	4.71886	5.30881	1.29866	3	Lpar2	Mus musculus lysophosphatidic acid receptor 2 (Lpar2), mRNA [NM_020028]
A_52_P304947	0.00556412	up	2.07544	92.9787	139.715	129.675	63.3618	40.6498	31.7175	27.4416	43.4072	2.28731	4.40499	4.72548	1.4597	3	Cenpn	Mus musculus centromere protein N (Cenpn), mRNA [NM_028131]
A_55_P2052097	0.00632101	up	2.08259	1764.98	1090.32	1195.21	704.033	596.959	308.887	312.174	399.243	2.95661	3.52984	3.82868	1.76342	3	Ip6k2	Mus musculus inositol hexaphosphate kinase 2 (Ip6k2), mRNA [NM_029634]
A_55_P2088054	0.0283096	up	3.65678	134.159	84.7944	62.7971	53.6527	60.7222	10.6027	7.30952	12.1598	2.20939	7.9974	8.59114	4.41231	4	Syn3	Mus musculus synapsin III (Syn3), transcript variant 1, mRNA [NM_013722]
A_55_P2055262	0.0269258	up	10.1797	375.463	520.991	466.812	295.557	10.8272	62.1477	40.2143	24.796	34.6777	8.38312	11.6081	11.9195	4	Chrm1	Mus musculus cholinergic receptor, muscarinic 1, CNS (Chrm1), transcript variant 1, mRNA [NM_001112697]
A_55_P2139984	0.0307748	up	3.40961	76.2402	90.913	91.6722	27.7114	34.5157	15.805	8.94896	7.12463	2.20885	5.75217	10.2439	3.88952	4	Pnma1	Mus musculus paraneoplastic antigen MA1 (Pnma1), mRNA [NM_027438]
A_66_P129188	0.025058	up	2.18304	115913	63790.8	58435.3	40584.1	31509.8	17456.6	17948.9	20878.2	3.67864	3.65424	3.25565	1.94385	3	Hist2h2ac	Mus musculus histone cluster 2, H2ac (Hist2h2ac), mRNA [NM_175662]
A_55_P2016478	0.00184149	up	2.25564	1379.95	1697.51	1779.81	1024.96	471.739	386.351	419.871	575.888	2.92524	4.3937	4.23894	1.77979	3	Ddx39b	Mus musculus DEAD (Asp-Glu-Ala-Asp) box polypeptide 39B (Ddx39b), transcript variant 2, mRNA [NM_001252457]
A_55_P2182222	0.0116576	up	2.29078	7218.71	8836.23	8495.83	2873.78	2742.31	2278.66	1320.95	1829.06	2.63235	3.87782	6.4316	1.57117	3	Rab3c	Mus musculus RAB3C, member RAS oncogene family (Rab3c), mRNA [NM_023852]
A_55_P2129107	0.0255702	up	2.00846	58.163	21.2642	16.027	17.6982	24.5402	6.55678	4.58148	7.80753	2.37012	3.24308	3.49822	2.26682	4	Ccdc190	Mus musculus coiled-coil domain containing 190 (Ccdc190), transcript variant 1, mRNA [NM_001033185]
A_55_P1976978	0.00996413	up	2.13081	1178.62	511.665	440.104	324.258	395.436	113.337	128.216	193.952	2.98056	4.51453	3.43253	1.67184	3	Zfp707	Mus musculus zinc finger protein 707 (Zfp707), transcript variant 2, mRNA [NM_001347040]
A_55_P2042177	0.0170687	up	2.29217	27.834	51.5635	48.5708	15.3033	12.1007	8.99069	8.91171	10.6411	2.3002	5.73521	5.45023	1.43813	3	Kif6	kinesin family member 6 [Source:MGI Symbol;Acc:MGI:1098238] [ENSMUST00000024798]
A_52_P325527	0.00141741	up	377.287	1761.88	1609.95	1476.16	1063.51	4.012	2.10104	2.95088	2.35879	439.153	766.261	500.245	450.871	4	Edil3	Mus musculus EGF-like repeats and discoidin I-like domains 3 (Edil3), transcript variant 2, mRNA [NM_010103]
A_55_P2022840	0.0028026	up	2.1023	9291.69	7029.3	7571.54	6255.56	3740.03	1944.51	1652.97	3517.15	2.48439	3.61494	4.58058	1.77859	3	Csnk2a1	Mus musculus casein kinase 2, alpha 1 polypeptide (Csnk2a1), mRNA [NM_007788]
A_51_P226417	0.0326801	up	2.15132	7750.9	5305.73	5465.41	5334.29	2145.36	1819.97	1494.43	2560.91	3.61286	2.91528	3.65719	2.08297	4	Rraga	Mus musculus Ras-related GTP binding A (Rraga), mRNA [NM_178376]
A_55_P2020512	0.0437038	up	2.79121	63.4035	37.917	34.3367	23.7636	10.2413	9.06965	9.95319	9.33242	6.19095	4.18065	3.44981	2.54635	4	Homez	Mus musculus homeodomain leucine zipper-encoding gene (Homez), transcript variant 1, mRNA [NM_001177705]
A_55_P1965709	0.0372408	up	6.04897	80.4366	55.8535	56.3943	45.1478	3.91909	6.80515	10.2235	8.36537	20.5243	8.20753	5.51613	5.39698	4	Kbtbd3	Mus musculus kelch repeat and BTB (POZ) domain containing 3 (Kbtbd3), transcript variant 1, mRNA [NM_026962]
A_55_P2141429	0.0300112	up	2.13271	23170.5	15375.3	15055.1	12285	6647.85	4685.57	4621.8	5905.96	3.48541	3.28141	3.2574	2.0801	4	Park7	Mus musculus Parkinson disease (autosomal recessive, early onset) 7 (Park7), mRNA [NM_020569]
A_51_P187018	0.0470016	up	2.03338	1799.75	1769.71	1706.63	1344.55	591.927	536.749	607.106	591.717	3.0405	3.29709	2.81109	2.27229	4	Magohb	Mus musculus mago homolog B, exon junction complex core component (Magohb), transcript variant 1, mRNA [NM_025564]
A_52_P40241	0.00963858	up	2.03656	1028.84	966.442	901.918	559.563	471.868	219.468	185.537	405.305	2.18035	4.40356	4.86112	1.3806	3	Zfp746	Mus musculus zinc finger protein 746 (Zfp746), transcript variant 1, mRNA [NM_001163475]
A_55_P2086659	0.00366381	up	2.14278	169.911	140.897	165.91	66.6687	60.2119	36.3896	34.0185	44.9871	2.82187	3.87191	4.87706	1.48195	3	Rad54l	Mus musculus RAD54 like (S, cerevisiae) (Rad54l), transcript variant 1, mRNA [NM_009015]
A_52_P541833	0.00237326	up	2.33787	5741.99	4259.7	4241.13	2566.02	1821.05	919.36	923.503	1538.56	3.15312	4.63334	4.59244	1.66781	3	Vps37b	Mus musculus vacuolar protein sorting 37B (Vps37b), mRNA [NM_177876]
A_51_P375533	0.00558863	up	2.11999	1067.85	1031.59	1032.46	754.608	481.548	234.804	211.275	474.841	2.21753	4.39342	4.88684	1.58918	3	Polr3b	Mus musculus polymerase (RNA) III (DNA directed) polypeptide B (Polr3b), mRNA [NM_027423]
A_55_P2117043	0.00193129	up	2.00836	2233.09	1917.29	2027.71	1246.98	957.816	504.593	451.422	814.236	2.33144	3.79968	4.49184	1.53148	3	Mtmr1	Mus musculus myotubularin related protein 1 (Mtmr1), transcript variant 4, mRNA [NM_001313702]
A_55_P2097244	0.0483077	up	3.30707	12682.4	15188.7	17962	9371.96	5053.72	1928.17	1277.22	5815.25	2.50951	7.87728	14.0634	1.61162	3	Bptf	Mus musculus bromodomain PHD finger transcription factor (Bptf), mRNA [NM_176850]
A_55_P1955502	0.0160132	up	2.36601	1105.01	991.959	1245.39	1015.77	396.649	304.781	234.411	416.851	2.78587	3.25466	5.31282	2.43678	4	Fam208b	Mus musculus family with sequence similarity 208, member B (Fam208b), mRNA [NM_134063]
A_55_P2042217	0.00165153	up	2.14036	95.8311	60.5455	45.1416	25.8305	39.3399	14.8763	9.95143	14.7774	2.43598	4.06993	4.53619	1.74797	3	Fam161a	family with sequence similarity 161, member A [Source:MGI Symbol;Acc:MGI:1921123] [ENSMUST00000094363]
A_52_P561671	0.0286407	up	2.381	325.246	291.572	250.024	134.629	180.257	49.523	44.175	67.24	1.80435	5.8876	5.65985	2.00222	3	Msx1	Mus musculus msh homeobox 1 (Msx1), mRNA [NM_010835]
A_55_P2027077	0.0258755	up	2.53348	911.815	549.048	612.408	338.547	249.468	168.171	79.6146	201.375	3.65504	3.26481	7.69215	1.68117	3	Shc2	Mus musculus SHC (Src homology 2 domain containing) transforming protein 2 (Shc2), mRNA [NM_001024539]
A_55_P2077746	0.00671132	up	2.02796	4336.93	3485.57	3602.06	2180.61	1663.43	863.351	778.12	1677.14	2.60722	4.03726	4.62918	1.30019	3	Mphosph8	Mus musculus M-phase phosphoprotein 8 (Mphosph8), mRNA [NM_023773]
A_66_P132077	0.0140071	up	2.2205	427.531	326.116	343.106	253.294	133.672	98.6124	84.9835	118.781	3.19837	3.30705	4.03733	2.13245	4	Iqcb1	Mus musculus IQ calmodulin-binding motif containing 1 (Iqcb1), mRNA [NM_177128]
A_55_P1964757	0.00537176	up	2.03263	638.056	318.38	338.617	255.072	229.146	97.8162	78.8508	155.264	2.7845	3.25488	4.2944	1.64283	3	Stam2	Mus musculus signal transducing adaptor molecule (SH3 domain and ITAM motif) 2 (Stam2), mRNA [NM_019667]
A_55_P2116165	0.0371409	up	2.22804	4778.91	3821.99	4391.88	2939.26	2261.03	937.502	579.287	2080.19	2.1136	4.07678	7.58154	1.41298	3	Pfkfb3	Mus musculus 6-phosphofructo-2-kinase/fructose-2,6-biphosphatase 3 (Pfkfb3), transcript variant 2, mRNA [NM_001177753]
A_66_P124775	0.0185852	up	5.3491	51.0498	15.0642	16.2982	12.6905	4.03154	2.26111	2.27631	2.49958	12.6626	6.66229	7.15992	5.07704	4	Cntnap5b	Mus musculus contactin associated protein-like 5B (Cntnap5b), mRNA [NM_172851]
A_55_P2082444	0.00424009	up	2.05252	12285.4	11084.4	11593.7	7279.77	4962.82	2824.33	2400.74	5137.59	2.47549	3.92462	4.82921	1.41696	3	Npepps	Mus musculus aminopeptidase puromycin sensitive (Npepps), mRNA [NM_008942]
A_55_P2102693	0.0228487	up	2.08854	1166.06	1100.49	1322.88	657.606	545.424	235.909	234.999	518.008	2.1379	4.66487	5.62931	1.26949	3	Acvr1	Mus musculus activin A receptor, type 1 (Acvr1), transcript variant 1, mRNA [NM_001110204]
A_66_P108567	0.00898238	up	2.04172	3834.04	3212.75	3274.85	2446.66	1398.92	949.959	883.803	1290.98	2.74071	3.38199	3.70541	1.89519	3	Xrcc6	Mus musculus X-ray repair complementing defective repair in Chinese hamster cells 6 (Xrcc6), mRNA [NM_010247]
A_51_P483351	0.0309142	up	2.60066	834.593	546.132	539.686	582.46	297.373	162.124	101.697	170.547	2.80655	3.36862	5.30679	3.41525	4	Lix1l	Mus musculus Lix1-like (Lix1l), mRNA [NM_001163170]
A_55_P2017764	0.00746939	up	2.26644	3139.32	2061.28	2158.71	1498.92	1002.4	584.188	495.16	730.605	3.1318	3.52845	4.35962	2.05161	4	Cep89	Mus musculus centrosomal protein 89 (Cep89), mRNA [NM_028120]
A_51_P210286	0.0225817	up	3.40114	24.5556	37.4621	51.1261	19.3918	4.0853	9.39445	5.15825	9.19099	6.01072	3.98768	9.91152	2.10987	4	Cacng1	Mus musculus calcium channel, voltage-dependent, gamma subunit 1 (Cacng1), mRNA [NM_007582]
A_51_P136303	0.00261831	up	8.91912	64.9348	51.3651	64.397	27.5682	4.31227	3.85253	3.50438	4.29069	15.0581	13.3328	18.3762	6.42513	4	Cyp4f15	Mus musculus cytochrome P450, family 4, subfamily f, polypeptide 15 (Cyp4f15), transcript variant 1, mRNA [NM_134127]
A_51_P234462	0.0326287	up	2.04515	2940.64	2696.66	2911.49	2179.91	889.489	855.452	926.143	1089.84	3.30598	3.15232	3.14367	2.00022	4	Gpn1	Mus musculus GPN-loop GTPase 1 (Gpn1), mRNA [NM_133756]
A_51_P173384	0.0410128	up	2.13308	4310.69	3020.07	3636.62	3526.7	1306.79	1060.46	1043.78	1488.53	3.29869	2.84789	3.4841	2.36925	4	Tada1	Mus musculus transcriptional adaptor 1 (Tada1), mRNA [NM_030245]
A_51_P393897	0.00738525	up	2.22587	1393.39	1154.91	1102.84	815.611	453.211	339.673	245.736	416.148	3.07449	3.40007	4.48789	1.95991	3	Mpi	Mus musculus mannose phosphate isomerase (Mpi), mRNA [NM_025837]
A_55_P2117984	0.0419152	up	2.02844	865.683	373.274	319.514	338.857	472.959	102.717	83.5516	135.919	1.83035	3.634	3.82415	2.49309	3	Vangl2	Mus musculus vang-like 2 (van gogh, Drosophila) (Vangl2), mRNA [NM_033509]
A_51_P424561	0.00506636	up	2.01228	749.231	849.326	972.575	575.07	272.138	249.625	253.29	336.776	2.75313	3.4024	3.83977	1.70757	3	Zfp93	Mus musculus zinc finger protein 93 (Zfp93), mRNA [NM_009567]
A_55_P2107632	0.0233881	up	6.8061	150.632	51.3139	13.1743	21.0124	11.1446	2.45341	2.39725	4.06137	13.5161	20.9153	5.49559	5.17372	4	Ttc41	Mus musculus tetratricopeptide repeat domain 41 (Ttc41), transcript variant 2, mRNA [NM_153595]
A_52_P444457	0.00304759	up	2.03239	1289.13	1490.62	1511.79	919.248	563.821	380.717	372.739	522.24	2.28642	3.91531	4.0559	1.7602	3	Dnlz	Mus musculus DNL-type zinc finger (Dnlz), transcript variant 1, mRNA [NM_026828]
A_55_P2013873	0.0106336	up	3.15654	55.3079	48.2719	53.8408	24.2921	21.231	6.62543	7.10365	9.3974	2.60505	7.28585	7.57932	2.58498	4	Gm3718	PREDICTED: Mus musculus predicted gene 3718 (Gm3718), misc_RNA [XR_001780121]
A_52_P159395	0.012192	up	2.07585	229.269	95.4726	79.2318	48.2715	97.1395	20.89	15.8539	37.4129	2.3602	4.57026	4.99763	1.29023	3	Wdr70	Mus musculus WD repeat domain 70 (Wdr70), mRNA [NM_001081402]
A_52_P80007	0.0268048	up	3.09444	72.9805	32.2637	23.1062	14.3956	30.4661	4.23685	2.33709	7.55914	2.39547	7.61503	9.88672	1.9044	3	Gpr139	Mus musculus G protein-coupled receptor 139 (Gpr139), mRNA [NM_001024138]
A_55_P2388991	0.0204021	up	6.10521	23.2537	23.1934	61.1356	17.0332	4.40601	3.70088	2.42537	2.72883	5.27773	6.267	25.2067	6.24196	4	Gm15688	PREDICTED: Mus musculus predicted gene 15688 (Gm15688), ncRNA [XR_001784070]
A_55_P1998186	0.00480401	up	2.01325	22708.7	9859.97	10652	5420.73	7816.57	2753.11	2763.36	3533.01	2.9052	3.58139	3.85471	1.53431	3	Cdk4	cyclin-dependent kinase 4 [Source:MGI Symbol;Acc:MGI:88357] [ENSMUST00000140254]
A_55_P2032845	0.00660239	up	2.10444	4253.26	4360	4081.2	2717.78	2013.41	1038.26	848.127	1579.15	2.11246	4.19933	4.81202	1.72104	3	Rbm10	Mus musculus RNA binding motif protein 10 (Rbm10), transcript variant 2, mRNA [NM_001167775]
A_55_P2107035	0.0051762	up	2.16299	5737.99	6245.41	6234.22	3663.28	2486.28	1528.31	1188.07	2211.1	2.30786	4.08649	5.24737	1.65677	3	Mcmbp	Mus musculus minichromosome maintenance complex binding protein (Mcmbp), mRNA [NM_145955]
A_51_P116027	0.0172114	up	2.15465	9547.05	5276.52	5600.32	4563.97	3243.46	1383.74	1679.23	2116.16	2.94347	3.81321	3.33505	2.15673	4	Med27	Mus musculus mediator complex subunit 27 (Med27), transcript variant 1, mRNA [NM_026896]
A_55_P2131128	0.00447628	up	2.15371	367.629	338.546	399.551	194.3	157.169	72.9687	85.0817	122.869	2.33908	4.63961	4.69609	1.58135	3	Helq	Mus musculus helicase, POLQ-like (Helq), mRNA [NM_001081107]
