# Supplementary material for: Prenatal Alcohol Exposure Impairs the Placenta–Cortex Transcriptomic Signature, Leading to Dysregulation of Angiogenic Pathways
Source: Int J Mol Sci. 2023 Aug 30;24(17):13484. doi: 10.3390/ijms241713484 (PMC10488081; doi:10.3390/ijms241713484)
Supplement: Supplementary file 1 [file ijms-24-13484-s001.zip › Supplementary Table S9.xlsx]

## Sheet: 113 DOWN Ctrl filtrée
Supplementary table 9:
Filtration of the list of 493 entities specifically Down ´2 in control: - removal of duplicates (-13 entities) - removal of RIKEN (-20 entities) - removal of unidentified genes (-58 entities) - selection of genes with a score of 3 or 4/4 (113)
				Cortex				Placenta				Ratio cortex/placenta
ProbeName	p (Corr) ([cortex] Vs [placenta])	Regulation ([cortex] Vs [placenta])	FC (abs) ([cortex] Vs [placenta])	Cor-CT1-lame1bis-US84603591_252665519606_S01_GE1_105_Dec08_1_2,txt:gProcessedSignal(raw)	Cor-CT2-lame2-US84603591_252665519413_S01_GE1_105_Dec08_1_2,txt:gProcessedSignal(raw)	Cor-CT3-lame3-US84603591_252665519414_S01_GE1_105_Dec08_1_1,txt:gProcessedSignal(raw)	Cor-CT4-lame4-US84603591_252665519415_S01_GE1_105_Dec08_1_4,txt:gProcessedSignal(raw)	Pl-CT1-lame1bis-US84603591_252665519606_S01_GE1_105_Dec08_1_4,txt:gProcessedSignal(raw)	Pl-CT2-lame2-US84603591_252665519413_S01_GE1_105_Dec08_1_4,txt:gProcessedSignal(raw)	Pl-CT3-lame3-US84603591_252665519414_S01_GE1_105_Dec08_1_3,txt:gProcessedSignal(raw)	Pl-CT4-lame4-US84603591_252665519415_S01_GE1_105_Dec08_1_2,txt:gProcessedSignal(raw)	Lame 1	Lame 2	Lame 3	Lame 4	SCORE+	GeneSymbol	Description
A_51_P283507	0.0162336	down	6.76799	11.1853	11.6253	17.2496	6.01279	89.1676	43.9682	25.1667	76.5657	0.125442	0.264403	0.685414	0.0785311	3	Abca13	Mus musculus ATP-binding cassette, sub-family A (ABC1), member 13 (Abca13), mRNA [NM_178259]
A_55_P2095084	0.0257287	down	4.20014	15.6417	11.42	8.61575	4.4606	56.3645	51.9499	11.1986	17.3937	0.27751	0.219826	0.769359	0.256449	3	Abca4	Mus musculus ATP-binding cassette, sub-family A (ABC1), member 4 (Abca4), mRNA [NM_007378]
A_55_P2085340	0.0312775	down	6.38084	355.782	49.9993	76.5202	50.3411	671.485	171.156	502.197	525.426	0.529843	0.292126	0.152371	0.09581	3	Abhd12b	Mus musculus abhydrolase domain containing 12B (Abhd12b), mRNA [NM_001195033]
A_66_P108856	0.0228287	down	6.67505	5.67559	3.15542	5.47575	2.05053	64.6544	10.8235	7.58105	20.089	0.0877836	0.291533	0.722294	0.102072	3	Ackr2	Mus musculus atypical chemokine receptor 2 (Ackr2), transcript variant 1, mRNA [NM_001276719]
A_52_P153291	0.00407908	down	8.26596	12.7801	8.69725	8.3294	4.07573	58.6511	44.0678	30.9781	58.7374	0.2179	0.197361	0.268881	0.069389	4	Ackr4	Mus musculus atypical chemokine receptor 4 (Ackr4), mRNA [NM_145700]
A_66_P112356	0.0464429	down	4.54256	281.641	40.6634	26.7458	19.9658	373.308	153.692	58.4699	207.229	0.754447	0.264577	0.457428	0.0963464	3	Agt	Mus musculus angiotensinogen (serpin peptidase inhibitor, clade A, member 8) (Agt), mRNA [NM_007428]
A_52_P246703	0.0179164	down	6.58642	9.7477	13.336	4.79174	4.47012	78.0091	19.6192	20.001	45.7004	0.124956	0.679744	0.239575	0.0978136	3	Ak7	Mus musculus adenylate kinase 7 (Ak7), mRNA [NM_030187]
A_55_P1981281	0.00600845	down	20.2892	2.71667	3.96091	2.04837	2.05407	48.51	21.4539	36.9707	53.2332	0.0560023	0.184625	0.0554052	0.0385863	4	Ankrd33	Mus musculus ankyrin repeat domain 33 (Ankrd33), mRNA [NM_144790]
A_52_P581066	0.00115134	down	3.68546	18.7771	11.0782	11.2226	9.41058	58.9792	22.234	20.0016	41.2529	0.318368	0.498256	0.561087	0.228119	3	Arhgap42	Mus musculus Rho GTPase activating protein 42 (Arhgap42), mRNA [NM_027823]
A_55_P2061660	0.0298619	down	4.73014	55.3109	3.40041	3.93018	2.17369	198.629	10.9302	4.01623	24.6273	0.278463	0.311102	0.978574	0.0882637	3	Atp8b2	Mus musculus ATPase, class I, type 8B, member 2 (Atp8b2), mRNA [NM_001081182]
A_55_P2168346	0.0310258	down	8.77303	119.235	8.51938	8.96719	6.86073	240.091	75.7735	59.2031	91.7609	0.496626	0.112432	0.151465	0.0747674	4	Banf2	Mus musculus barrier to autointegration factor 2 (Banf2), transcript variant 1, mRNA [NM_207275]
A_52_P299771	0.0106044	down	5.44942	7.56803	13.1515	10.5301	15.277	49.5808	33.2238	35.5155	64.4328	0.15264	0.395845	0.296493	0.2371	4	Bcl2a1c	Mus musculus B cell leukemia/lymphoma 2 related protein A1c (Bcl2a1c), mRNA [NM_007535]
A_55_P2062573	0.00647267	down	6.78946	14.3347	26.2581	16.6908	5.11324	105.73	61.8439	46.8604	59.4734	0.135579	0.424587	0.356181	0.0859751	4	C1qtnf3	Mus musculus C1q and tumor necrosis factor related protein 3 (C1qtnf3), transcript variant 1, mRNA [NM_001204134]
A_55_P2067826	0.00317822	down	21.0806	3.39363	1.96462	6.12098	1.91298	57.2707	34.5716	40.1055	51.8334	0.0592559	0.0568277	0.152622	0.0369064	4	Ccdc38	Mus musculus coiled-coil domain containing 38 (Ccdc38), mRNA [NM_175488]
A_55_P2023542	0.0229568	down	4.9487	31.4255	25.3849	37.6898	3.65713	77.8399	61.5231	71.7576	51.2315	0.403719	0.412608	0.525238	0.0713845	3	Ccr7	Mus musculus chemokine (C-C motif) receptor 7 (Ccr7), transcript variant 1, mRNA [NM_007719]
A_51_P205779	0.0139539	down	26.2958	18.9894	14.1929	11.6524	4.54028	471.78	59.5545	163.092	397.188	0.0402506	0.238317	0.0714469	0.011431	4	Cd5l	Mus musculus CD5 antigen-like (Cd5l), mRNA [NM_009690]
A_51_P284608	0.0216525	down	7.86851	28.4068	136.137	56.429	11.101	245.314	235.504	181.221	236.792	0.115798	0.578069	0.311382	0.0468809	3	Cd74	Mus musculus CD74 antigen (invariant polypeptide of major histocompatibility complex, class II antigen-associated) (Cd74), transcript variant 1, mRNA [NM_001042605]
A_55_P2157068	0.0284145	down	4.95106	1961.51	276.194	160.255	206.578	3489.7	1201.63	340.324	2016.05	0.562087	0.229848	0.470891	0.102467	3	Cdhr2	Mus musculus cadherin-related family member 2 (Cdhr2), mRNA [NM_001033364]
A_51_P203844	0.00878124	down	5.63824	8.67269	6.04675	3.77052	2.13319	55.4525	23.0879	6.33969	14.0206	0.156399	0.261901	0.594749	0.152147	3	Cdrt4	Mus musculus CMT1A duplicated region transcript 4 (Cdrt4), mRNA [NM_025496]
A_51_P381069	0.0119276	down	28.6781	5.61028	21.2984	3.20489	2.26584	168.701	92.0978	77.7345	129.735	0.0332558	0.231259	0.0412287	0.0174651	4	Chrna9	Mus musculus cholinergic receptor, nicotinic, alpha polypeptide 9 (Chrna9), mRNA [NM_001081104]
A_51_P306710	0.0167519	down	5.40669	28.6002	34.6714	26.2692	5.41391	101.421	82.6343	48.4659	79.2059	0.281995	0.419576	0.542014	0.0683524	3	Cldn15	Mus musculus claudin 15 (Cldn15), mRNA [NM_021719]
A_55_P2080870	0.00841437	down	4.15277	979.348	2794.9	4233.19	836.261	4132.54	6384.15	5510.24	5292.16	0.236985	0.437788	0.76824	0.158019	3	Cmtm7	Mus musculus CKLF-like MARVEL transmembrane domain containing 7 (Cmtm7), transcript variant 1, mRNA [NM_133978]
A_51_P444645	0.0342632	down	4.15672	47.6674	32.2708	25.7519	11.2546	102.619	110.161	29.3148	107.224	0.464507	0.292943	0.87846	0.104964	3	Cnmd	Mus musculus chondromodulin (Cnmd), transcript variant 2, mRNA [NM_010701]
A_55_P2074631	0.00253816	down	3.87093	80.6927	53.3316	72.9145	31.7834	221.34	128.088	123.962	170.097	0.364565	0.416367	0.588201	0.186855	3	Cpeb1	Mus musculus cytoplasmic polyadenylation element binding protein 1 (Cpeb1), transcript variant 1, mRNA [NM_001252525]
A_55_P1966755	0.0136732	down	5.57937	10.5827	9.41212	11.8955	8.63847	42.995	25.266	61.5866	39.5787	0.246138	0.372521	0.193151	0.218261	4	Cyp2r1	Mus musculus cytochrome P450, family 2, subfamily r, polypeptide 1 (Cyp2r1), transcript variant 1, mRNA [NM_177382]
A_55_P2240161	0.0440707	down	7.28037	16.2765	20.3334	2.06073	2.35984	88.2003	23.5809	20.7089	28.0258	0.18454	0.862282	0.0995095	0.0842023	3	Dlx4os	Mus musculus distal-less homeobox 4, opposite strand (Dlx4os), long non-coding RNA [NR_040279]
A_52_P15522	0.0187586	down	14.6174	4.18408	3.09614	2.14169	2.02121	175.873	15.8551	10.7013	22.9043	0.0237904	0.195278	0.200133	0.0882459	4	Dnajc5g	Mus musculus DnaJ heat shock protein family (Hsp40) member C5 gamma (Dnajc5g), transcript variant 1, mRNA [NM_177677]
A_51_P201884	0.0160256	down	12.0062	3.31339	3.05489	2.41537	2.03511	67.737	13.0776	6.25286	49.8301	0.0489155	0.233597	0.386283	0.0408409	4	Dsp	Mus musculus desmoplakin (Dsp), mRNA [NM_023842]
A_55_P1965584	0.00981708	down	10.6615	8.0389	2.16992	2.94765	2.28752	58.815	22.5488	18.803	16.2695	0.136681	0.0962323	0.156765	0.140602	4	Eif4e	eukaryotic translation initiation factor 4E [Source:MGI Symbol;Acc:MGI:95305] [ENSMUST00000200020]
A_55_P2112762	0.00507734	down	3.37648	20.1246	15.2486	14.0121	5.28665	51.0371	31.0041	18.0826	27.5673	0.394313	0.491827	0.774897	0.191773	3	Fam110c	Mus musculus family with sequence similarity 110, member C (Fam110c), mRNA [NM_027828]
A_55_P2054285	0.0242583	down	8.14287	8.07831	24.8174	32.6485	1.89764	54.5424	82.6374	59.7936	54.095	0.148111	0.300317	0.546019	0.0350798	3	Fam178b	Mus musculus family with sequence similarity 178, member B (Fam178b), transcript variant C, mRNA [NM_201365]
A_51_P130095	0.0388252	down	13.352	13.8449	34.9427	27.9434	8.12256	376.215	69.1198	93.0641	384.984	0.0368006	0.505538	0.30026	0.0210984	3	Fcgr2b	Mus musculus Fc receptor, IgG, low affinity IIb (Fcgr2b), transcript variant 1, mRNA [NM_001077189]
A_52_P572613	0.0117335	down	27.5303	3.31753	1.93835	2.40772	2.10774	98.0927	70.557	27.943	25.8776	0.0338203	0.0274721	0.0861655	0.0814505	4	Fcrl6	Mus musculus Fc receptor-like 6 (Fcrl6), mRNA [NM_001164725]
A_51_P413740	0.0289524	down	5.04686	65.3357	14.0273	6.97561	24.7275	140.569	63.3012	29.3781	104.739	0.464794	0.221597	0.237443	0.236087	4	Ftcd	Mus musculus formiminotransferase cyclodeaminase (Ftcd), mRNA [NM_080845]
A_55_P2026547	0.00544838	down	4.98483	44.881	56.4462	49.654	14.874	166.236	181.652	85.4321	119.551	0.269983	0.310738	0.58121	0.124416	3	Gal3st2	Mus musculus galactose-3-O-sulfotransferase 2 (Gal3st2), mRNA [NM_199366]
A_51_P426875	0.00212529	down	123.578	91.7835	6.52204	8.40662	36.2656	7121.45	759.625	337.971	6215.04	0.0128883	0.00858587	0.0248738	0.00583513	4	Gdpd3	Mus musculus glycerophosphodiester phosphodiesterase domain containing 3 (Gdpd3), mRNA [NM_024228]
A_55_P2017397	0.0274553	down	4.96114	16.2084	6.75834	7.14981	2.17464	57.1647	10.0718	14.7088	32.5259	0.283539	0.671013	0.48609	0.0668586	3	Gm11529	Mus musculus predicted gene 11529 (Gm11529), long non-coding RNA [NR_033524]
A_52_P606065	0.0300542	down	3.59682	57.9012	8.25202	12.3808	10.7826	95.9759	28.5236	25.8506	40.2734	0.603289	0.289305	0.478937	0.267736	3	Gm12569	PREDICTED: Mus musculus predicted gene 12569 (Gm12569), transcript variant X1, mRNA [XM_011249338]
A_55_P2067473	0.00770617	down	3.96362	24.349	4.59877	4.05986	2.12191	65.1647	13.1738	9.04991	8.18131	0.373653	0.349085	0.448608	0.259361	4	Gm14015	Mus musculus predicted gene 14015 (Gm14015), long non-coding RNA [NR_040637]
A_55_P2169356	0.0479165	down	8.89026	6.54861	22.8522	33.0658	1.9309	85.52	59.5008	44.4218	70.4932	0.076574	0.384065	0.744361	0.0273913	3	Gm1966	Mus musculus predicted gene 1966 (Gm1966), transcript variant 5, mRNA [NM_001277183]
A_55_P1998687	0.0457277	down	11.9864	3.52399	16.4691	21.1651	2.09242	167.126	61.3179	37.5361	36.8218	0.0210859	0.268585	0.56386	0.0568255	3	Gm2030	Mus musculus predicted gene 2030 (Gm2030), mRNA [NM_001100445]
A_55_P1978750	0.00307228	down	34.1433	2.72925	2.16531	2.08758	2.14899	95.4542	62.0121	22.5663	72.0088	0.0285922	0.0349175	0.0925084	0.0298434	4	Gm26806	BB019217 RIKEN full-length enriched, adult male testis (DH10B) Mus musculus cDNA clone 4930584H23 3', [BB019217]
A_55_P1971552	0.00565904	down	7.78561	15.6992	1.65646	2.0375	2.14557	77.4478	8.91082	10.6949	15.1085	0.202706	0.185893	0.190511	0.142011	4	Gm33819	PREDICTED: Mus musculus predicted gene, 33819 (Gm33819), ncRNA [XR_387551]
A_55_P2075067	0.0406266	down	11.438	2.72789	9.07384	17.5032	2.14303	75.6756	30.899	27.6773	65.5542	0.0360472	0.293661	0.632402	0.032691	3	Gm5862	Mus musculus predicted gene 5862 (Gm5862), mRNA [NM_001281525]
A_55_P2185955	0.00336874	down	24.2811	2.71148	1.57262	1.89155	2.07032	52.1966	22.3684	34.6533	38.3001	0.0519475	0.0703057	0.054585	0.0540552	4	Gm6878	Mus musculus predicted gene 6878 (Gm6878), mRNA [NM_001037931]
A_55_P2029401	0.0054467	down	3.72096	26.8302	5.65796	7.66493	2.87524	107.34	11.907	11.5576	11.5909	0.249956	0.475181	0.663193	0.248061	3	Gm7849	Mus musculus predicted gene 7849 (Gm7849), mRNA [NM_001177518]
A_55_P2041140	0.033884	down	19.3819	3.09238	17.7185	23.6655	3.0078	179.756	77.8627	64.7852	162.046	0.0172032	0.227561	0.365291	0.0185614	4	Gm9758	Mus musculus predicted gene 9758 (Gm9758), mRNA [NM_198666]
A_66_P124254	0.00399874	down	5.171	39.2079	25.0498	19.6653	16.2254	136.656	70.7614	67.1889	92.0682	0.286911	0.354004	0.292687	0.176232	4	Gm9910	BB327798 RIKEN full-length enriched, 4 days neonate male adipose Mus musculus cDNA clone B430302L04 3', [BB327798]
A_55_P2145913	0.0407498	down	3.01693	33.1646	12.651	6.84769	8.32799	123.406	31.4883	6.80318	20.0173	0.268744	0.401768	1.00654	0.416039	3	Gm9975	PREDICTED: Mus musculus predicted gene 9975 (Gm9975), misc_RNA [XR_168614]
A_55_P2099284	0.01085	down	14.2938	3.20904	10.7628	11.9359	2.17608	81.0167	44.3841	53.5459	51.9226	0.0396096	0.242494	0.22291	0.0419101	4	Gm9999	Mus musculus predicted gene 9999 (Gm9999), long non-coding RNA [NR_033461]
A_55_P1973491	0.0300807	down	3.2872	27.2246	3.12786	7.34852	3.27224	59.6369	10.7515	8.07826	12.323	0.456506	0.290923	0.909667	0.265539	3	Gpr35	Mus musculus G protein-coupled receptor 35 (Gpr35), transcript variant 1, mRNA [NM_022320]
A_51_P408821	0.00140614	down	27.6678	2.74396	1.75185	2.08045	2.04073	56.7241	32.4872	29.9491	57.8504	0.0483737	0.0539243	0.0694659	0.035276	4	Grhl2	Mus musculus grainyhead-like 2 (Drosophila) (Grhl2), mRNA [NM_026496]
A_55_P1972772	0.00411202	down	4.24148	28.5227	26.0271	16.8608	13.4521	96.3078	47.0345	45.7254	70.2393	0.296162	0.553362	0.36874	0.191519	3	Gsg1	Mus musculus germ cell associated 1 (Gsg1), transcript variant 3, mRNA [NM_010352]
A_55_P2170454	0.0136359	down	9.50134	3.30314	5.05607	2.33431	2.13623	52.4053	11.8885	10.3934	27.9823	0.0630307	0.425289	0.224595	0.0763422	4	Gsta2	Mus musculus glutathione S-transferase, alpha 2 (Yc2) (Gsta2), mRNA [NM_008182]
A_52_P343306	0.0135109	down	13.7943	11.0983	2.08259	2.42572	2.41929	53.1058	30.0392	25.5879	32.1199	0.208985	0.069329	0.0947995	0.0753204	4	H2-Aa	Mus musculus histocompatibility 2, class II antigen A, alpha (H2-Aa), mRNA [NM_010378]
A_51_P361620	0.0294148	down	7.53364	63.9106	104.348	110.935	15.1362	422.088	280.173	192.173	423.74	0.151415	0.372443	0.577265	0.0357206	3	Hist2h2bb	Q5QNW6_HUMAN (Q5QNW6) Histone 2, H2bf, partial (60%) [TC1592191]
A_55_P2060672	0.0045456	down	13.2924	12.2989	5.29751	4.70756	2.00782	84.4955	30.7449	39.9657	49.4357	0.145557	0.172305	0.11779	0.0406148	4	Hoxa3	Mus musculus homeobox A3 (Hoxa3), mRNA [NM_010452]
A_52_P18765	0.0148503	down	5.7609	23.3475	5.12407	3.12071	2.08644	54.9307	18.5322	13.9024	16.1846	0.425035	0.276495	0.224473	0.128915	4	Hsbp1l1	Mus musculus heat shock factor binding protein 1-like 1 (Hsbp1l1), mRNA [NM_001136181]
A_55_P2085776	0.0162568	down	6.40066	31.4943	7.29397	4.00074	2.95748	78.6699	23.2135	20.9375	31.8523	0.400335	0.314212	0.19108	0.09285	4	Ifi27l2b	Mus musculus interferon, alpha-inducible protein 27 like 2B (Ifi27l2b), mRNA [NM_145449]
A_55_P2071447	0.00175924	down	19.2785	9.2144	9.65103	2.59599	3.62201	130.802	76.7149	25.9955	118.21	0.0704457	0.125804	0.0998633	0.0306405	4	Il21r	Mus musculus interleukin 21 receptor (Il21r), mRNA [NM_021887]
A_55_P1984695	0.00536294	down	22.6334	2.76679	1.58639	2.01259	2.10462	73.8036	26.6267	22.6115	29.3122	0.0374885	0.0595788	0.0890072	0.0718002	4	Ip6k3	Mus musculus inositol hexaphosphate kinase 3 (Ip6k3), mRNA [NM_173027]
A_51_P340816	0.0294645	down	7.39818	418.46	223.524	198.977	154.326	3560.64	1235.65	222.662	2344.82	0.117524	0.180896	0.893629	0.0658157	3	Ipp	Mus musculus IAP promoted placental gene (Ipp), mRNA [NM_008389]
A_51_P205215	0.0110627	down	7.47971	63.0317	28.8642	15.9654	12.9289	211.209	114.482	57.3455	226.313	0.298432	0.252129	0.278408	0.0571286	4	Klhl30	Mus musculus kelch-like 30 (Klhl30), mRNA [NM_027551]
A_51_P245414	0.0254266	down	3.23167	42.8779	11.5758	12.1259	4.897	89.4171	34.1184	12.404	22.679	0.479527	0.339282	0.977578	0.215926	3	Klk1	Mus musculus kallikrein 1 (Klk1), transcript variant 1, mRNA [NM_010639]
A_55_P2167714	0.0118747	down	15.5242	2.65647	1.5488	1.93835	2.14033	50.2605	25.1447	6.15097	34.0483	0.052854	0.0615956	0.315129	0.0628617	4	Klra12	Mus musculus killer cell lectin-like receptor subfamily A, member 12 (Klra12), mRNA [NM_010646]
A_66_P130517	0.0165022	down	14.1151	10.2065	4.07464	1.92366	1.95269	58.6787	15.8459	29.296	60.7746	0.173939	0.257142	0.065663	0.0321301	4	Lepr	Mus musculus leptin receptor (Lepr), transcript variant 1, mRNA [NM_146146]
A_52_P154741	0.0381379	down	93	20.6821	5.23555	2.25268	2.11124	974.087	20.6037	836.42	612.658	0.0212323	0.254108	0.00269324	0.00344604	4	Lgals6	Mus musculus lectin, galactose binding, soluble 6 (Lgals6), mRNA [NM_010707]
A_55_P2158592	0.00480401	down	9.04122	9.06141	11.3278	14.8654	4.87879	69.3372	33.1599	76.7925	75.2135	0.130686	0.34161	0.193578	0.0648659	4	LOC100038947	signal-regulatory protein beta 1C [Source:MGI Symbol;Acc:MGI:3807521] [ENSMUST00000108350]
A_55_P1992904	0.0100714	down	5.30901	22.3334	6.08073	5.84265	4.12239	68.0244	16.2888	25.9855	24.0932	0.328315	0.373307	0.224842	0.171102	4	LOC102636664	PREDICTED: Mus musculus uncharacterized LOC102636664 (LOC102636664), ncRNA [XR_384917]
A_55_P2145470	0.00451644	down	4.78089	15.1639	9.80841	5.42186	6.30453	79.8876	19.2537	11.578	39.8176	0.189815	0.509429	0.468291	0.158335	3	LOC102640328	PREDICTED: Mus musculus uncharacterized LOC102640328 (LOC102640328), transcript variant X2, ncRNA [XR_001782879]
A_52_P24365	0.011198	down	17.2761	3.41813	2.09156	2.79447	2.49938	106.084	16.4946	29.1322	23.295	0.032221	0.126803	0.0959238	0.107293	4	Lrriq3	Mus musculus leucine-rich repeats and IQ motif containing 3 (Lrriq3), mRNA [NM_028938]
A_52_P686785	0.0174779	down	5.75437	111.806	317.251	310.356	74.2549	776.135	780.08	449.67	878.883	0.144054	0.406691	0.690186	0.0844878	3	Lyve1	Mus musculus lymphatic vessel endothelial hyaluronan receptor 1 (Lyve1), mRNA [NM_053247]
A_52_P483336	0.0384862	down	10.6615	3.26288	27.4529	39.0707	1.87268	61.2817	106.613	54.7282	63.2235	0.053244	0.257501	0.713904	0.02962	3	Ms4a1	Mus musculus membrane-spanning 4-domains, subfamily A, member 1 (Ms4a1), mRNA [NM_007641]
A_52_P127130	0.0451286	down	12.392	2.99722	10.1315	10.1333	2.43155	103.432	21.1894	24.8219	86.5837	0.0289778	0.478138	0.408239	0.0280833	4	Msr1	Mus musculus macrophage scavenger receptor 1 (Msr1), transcript variant 1, mRNA [NM_031195]
A_52_P248343	0.0176573	down	5.905	10.9669	22.3503	18.0087	3.52245	66.6767	46.3627	31.7677	51.3931	0.164479	0.482075	0.566887	0.0685395	3	Mylip	Mus musculus myosin regulatory light chain interacting protein (Mylip), mRNA [NM_153789]
A_55_P2002998	0.012938	down	4.80191	22.6525	8.3	8.91995	2.20036	50.7894	27.1118	19.4648	19.5426	0.446009	0.30614	0.45826	0.112593	4	Olah	Mus musculus oleoyl-ACP hydrolase (Olah), mRNA [NM_145921]
A_51_P499599	0.00527412	down	9.26603	12.8328	1.66804	2.05306	2.1992	59.4758	11.2182	11.6752	24.4176	0.215765	0.148691	0.175848	0.090066	4	Osr2	Mus musculus odd-skipped related 2 (Osr2), mRNA [NM_054049]
A_52_P441954	0.0278811	down	9.43618	23.4601	2.99768	2.16163	3.03002	51.9235	22.262	19.0977	44.1648	0.451821	0.134654	0.113188	0.0686071	4	Ovol1	Mus musculus ovo like zinc finger 1 (Ovol1), mRNA [NM_019935]
A_55_P2022631	0.015266	down	9.59886	15.5043	4.34322	1.98708	3.19961	51.2695	24.9578	18.5927	40.7855	0.302408	0.174023	0.106874	0.0784497	4	Oxct2b	Mus musculus 3-oxoacid CoA transferase 2B (Oxct2b), mRNA [NM_181859]
A_51_P273157	0.0372804	down	6.44954	25.3014	7.21607	3.80695	5.60349	56.7651	41.1333	27.6893	27.8271	0.445722	0.175431	0.137488	0.201368	4	Pde6h	Mus musculus phosphodiesterase 6H, cGMP-specific, cone, gamma (Pde6h), mRNA [NM_023898]
A_52_P611771	0.00316721	down	26.1819	2.79784	1.73308	3.32162	2.10858	59.6656	38.5963	42.4888	43.5411	0.046892	0.0449028	0.0781765	0.0484273	4	Platr20	Mus musculus pluripotency associated transcript 20 (Platr20), long non-coding RNA [NR_110444]
A_52_P121502	0.0168983	down	3.4885	45.4412	30.9548	23.2381	21.8332	99.6522	96.8661	39.2028	74.5643	0.455998	0.319562	0.592767	0.29281	3	Pllp	Mus musculus plasma membrane proteolipid (Pllp), mRNA [NM_026385]
A_55_P2025514	0.0295196	down	3.65235	77.2924	50.8521	19.4266	23.6889	159.621	66.7948	68.6532	117.393	0.484224	0.761318	0.282967	0.201791	3	Pnpla3	Mus musculus patatin-like phospholipase domain containing 3 (Pnpla3), mRNA [NM_054088]
A_55_P2081892	0.00193516	down	23.0206	2.90008	3.25913	2.43714	2.05638	58.2342	42.6785	34.3704	41.5762	0.0498003	0.0763647	0.0709081	0.0494604	4	Pramel5	Mus musculus preferentially expressed antigen in melanoma like 5 (Pramel5), mRNA [NM_001085418]
A_52_P251699	0.0090801	down	5.04243	26.3109	7.47915	7.63456	5.26809	72.55	21.2897	29.2123	30.2741	0.362659	0.351304	0.261348	0.174013	4	Prodh2	Mus musculus proline dehydrogenase (oxidase) 2 (Prodh2), mRNA [NM_019546]
A_51_P170959	0.0201987	down	8.18146	10.3627	34.6451	36.4126	8.05801	147.629	122.367	62.2118	112.116	0.0701946	0.283124	0.585301	0.0718719	3	Proz	protein Z, vitamin K-dependent plasma glycoprotein [Source:MGI Symbol;Acc:MGI:1860488] [ENSMUST00000033822]
A_55_P2036764	0.00462731	down	17.2391	6.8841	1.95417	2.39226	1.971	79.4814	33.3935	18.2561	30.8663	0.0866128	0.0585196	0.131039	0.0638561	4	Prr15l	Mus musculus proline rich 15-like (Prr15l), mRNA [NM_146026]
A_55_P1983383	0.0217761	down	19.6778	5.8803	1.50351	1.82506	2.17165	49.3771	69.0001	13.6712	30.1129	0.11909	0.02179	0.133497	0.0721169	4	Prss52	Mus musculus protease, serine 52 (Prss52), mRNA [NM_028525]
A_55_P1971734	0.0164604	down	5.81123	73.9746	80.4213	24.3464	12.5219	488.096	113.972	82.2312	120.711	0.151558	0.705623	0.296073	0.103734	3	Reck	Mus musculus reversion-inducing-cysteine-rich protein with kazal motifs (Reck), mRNA [NM_016678]
A_51_P201581	0.00278377	down	11.6937	5.35523	2.30535	2.28409	2.07619	62.3024	16.3721	13.6939	20.9228	0.0859555	0.140809	0.166796	0.0992313	4	Rln3	Mus musculus relaxin 3 (Rln3), mRNA [NM_173184]
A_51_P187602	0.00653629	down	11.6744	8.22045	11.5145	2.26708	2.07925	52.1055	49.116	17.1273	50.4788	0.157766	0.234435	0.132366	0.0411905	4	Serpinb5	Mus musculus serine (or cysteine) peptidase inhibitor, clade B, member 5 (Serpinb5), mRNA [NM_009257]
A_55_P2021011	0.0331241	down	8.67471	65.4287	196.19	336.083	17.5583	609.187	535.488	588.153	596.847	0.107403	0.366376	0.571421	0.0294185	3	Sfi1	Mus musculus Sfi1 homolog, spindle assembly associated (yeast) (Sfi1), mRNA [NM_030207]
A_55_P2034875	0.0108385	down	6.21211	14.5556	7.42516	3.31255	2.67917	50.5839	17.0482	16.637	26.5794	0.287751	0.435538	0.199107	0.100799	4	Siglecg	Mus musculus sialic acid binding Ig-like lectin G (Siglecg), mRNA [NM_172900]
A_51_P221031	0.0316875	down	4.91365	353.78	67.455	82.784	74.0162	600.487	305.209	299.967	413.925	0.589155	0.221013	0.275977	0.178816	3	Slc16a12	Mus musculus solute carrier family 16 (monocarboxylic acid transporters), member 12 (Slc16a12), mRNA [NM_172838]
A_51_P161308	0.0292243	down	5.28151	21.4876	53.5256	29.1327	16.3845	178.966	116.21	34.1644	160.496	0.120065	0.460594	0.852719	0.102087	3	Slc22a2	Mus musculus solute carrier family 22 (organic cation transporter), member 2 (Slc22a2), mRNA [NM_013667]
A_51_P395856	0.0135727	down	3.07047	24.2774	12.1893	18.4123	8.05812	66.2238	26.0471	17.8233	33.8876	0.366596	0.467973	1.03305	0.237789	3	Slc22a7	Mus musculus solute carrier family 22 (organic anion transporter), member 7 (Slc22a7), mRNA [NM_144856]
A_52_P77764	0.0247643	down	9.3489	4.50633	7.3234	6.07903	2.01507	64.8431	13.5826	19.8158	47.2388	0.0694958	0.539174	0.306776	0.0426571	3	Slc7a2	Mus musculus solute carrier family 7 (cationic amino acid transporter, y+ system), member 2 (Slc7a2), transcript variant 1, mRNA [NM_007514]
A_51_P140803	0.0373027	down	18.7188	18.0691	33.1731	50.1014	1.97128	287.013	233.725	114.037	253.65	0.0629555	0.141932	0.439342	0.00777167	4	Slco1b2	Mus musculus solute carrier organic anion transporter family, member 1b2 (Slco1b2), transcript variant 1, mRNA [NM_020495]
A_55_P2214884	0.024995	down	8.51671	5.8268	7.57009	8.44724	3.72732	82.3125	63.3423	17.7556	21.0714	0.0707887	0.119511	0.475751	0.17689	4	Snhg20
A_55_P2059958	0.01226	down	5.05645	353.461	61.1148	53.346	24.5772	1843	150.924	75.5321	235.26	0.191786	0.404936	0.70627	0.104468	3	Snx7	Mus musculus sorting nexin 7 (Snx7), transcript variant 1, mRNA [NM_029655]
A_55_P1957272	0.0181291	down	4.37366	9.79962	15.2384	8.74484	4.80134	60.4328	20.5066	20.8807	23.6696	0.162157	0.743098	0.418801	0.202848	3	Stn1	STN1, CST complex subunit [Source:MGI Symbol;Acc:MGI:1915581] [ENSMUST00000182808]
A_55_P2118552	0.00708693	down	3.92903	34.1515	1.77987	2.30869	1.89602	136.98	4.64605	3.49298	7.61502	0.249317	0.383093	0.660951	0.248984	3	Sycp2l	Mus musculus synaptonemal complex protein 2-like (Sycp2l), mRNA [NM_001324525]
A_55_P2006133	0.00793748	down	5.34119	448.943	108.509	125.246	112.655	1439.97	435.107	410.858	580.153	0.311773	0.249384	0.30484	0.194182	4	Tmc6	Mus musculus transmembrane channel-like gene family 6 (Tmc6), transcript variant 2, mRNA [NM_181321]
A_52_P799815	0.00529958	down	14.3863	9.68592	2.50235	2.49534	1.93207	175.017	24.6141	14.9482	20.7512	0.0553429	0.101664	0.166932	0.0931068	4	Tmem171	Mus musculus transmembrane protein 171 (Tmem171), mRNA [NM_001025606]
A_55_P2147046	0.0087082	down	4.92125	20.319	7.45847	6.5888	2.22209	71.5736	14.8141	14.1404	23.1734	0.283889	0.50347	0.465955	0.0958898	3	Tnfsfm13	Mus musculus tumor necrosis factor (ligand) superfamily, membrane-bound member 13 (Tnfsfm13), transcript variant 1, mRNA [NM_001034097]
A_55_P2064652	0.00184339	down	5.11165	11.497	19.9758	15.542	6.5068	55.5069	45.9415	37.401	44.3845	0.207128	0.43481	0.41555	0.146601	4	Trim12c	Mus musculus tripartite motif-containing 12C (Trim12c), transcript variant 1, mRNA [NM_001146007]
A_55_P1962756	0.0243639	down	3.26509	169.437	146.989	187.121	76.7446	454.853	348.899	162.699	420.289	0.37251	0.421293	1.1501	0.1826	3	Ttll2	Mus musculus tubulin tyrosine ligase-like family, member 2 (Ttll2), mRNA [NM_001098267]
A_52_P58494	0.02554	down	7.43712	3.53752	10.8186	11.0099	7.12255	63.2047	30.8825	24.0244	52.27	0.0559693	0.350315	0.458279	0.136265	4	Tusc5	Mus musculus tumor suppressor candidate 5 (Tusc5), mRNA [NM_177709]
A_52_P484704	0.0098955	down	4.78344	9.49334	1.83415	2.27517	1.93669	51.0865	3.16556	7.01926	9.44708	0.185829	0.579409	0.324133	0.205004	3	Vmn1r226	Mus musculus vomeronasal 1 receptor 226 (Vmn1r226), mRNA [NM_134191]
A_55_P2126363	0.0334973	down	9.89005	64.29	10.1368	6.08743	4.13029	134.575	57.6028	66.0418	81.7491	0.477727	0.175977	0.0921754	0.050524	4	Wnt10b	Mus musculus wingless-type MMTV integration site family, member 10B (Wnt10b), mRNA [NM_011718]
A_55_P2039210	0.00479916	down	3.9763	41.0643	25.9403	20.5467	17.2681	131.323	47.8427	53.687	74.7779	0.312696	0.5422	0.382713	0.230925	3	Cpt1b	Mus musculus carnitine palmitoyltransferase 1b, muscle (Cpt1b), mRNA [NM_009948]
A_55_P1962861	0.00751994	down	3.50168	51.2727	25.1787	27.3899	9.20895	114.902	54.013	38.7046	54.4121	0.446229	0.466159	0.707666	0.169245	3	Dio3os	Mus musculus deiodinase, iodothyronine type III, opposite strand (Dio3os), long non-coding RNA [NR_002866]
A_55_P2004527	0.0444124	down	8.09896	2.86267	3.74304	5.13766	2.0238	51.3931	9.4985	6.64327	39.4606	0.0557015	0.394067	0.773362	0.0512868	3	Klra8	Mus musculus killer cell lectin-like receptor, subfamily A, member 8 (Klra8), transcript variant 2, mRNA [NM_010650]
